# Supplementary material for: Divergent molecular pathways govern temperature-dependent wheat stem rust resistance genes
Source: Nat Commun. 2025 May 28;16:4905. doi: 10.1038/s41467-025-60030-x (PMC12119863; doi:10.1038/s41467-025-60030-x)
Supplement: Supplementary file 5 — Supplementary Data 2 [file 41467_2025_60030_MOESM5_ESM.xlsx]

## Sheet: Supplementary Data 2
Supplementary Data 2. Gene ontology of jasmonic acid-responsive genes.
Job ID: 871517053.1
GO Accession: GO:0009753
Ontology: Biological Process
Description: response to jasmonic acid
Annotated/Total number in query list: 12/72
Annotated/Total number in background/reference: 3926/85761
Name	GO terms
TraesCS7B02G107700 (JA1)	GO:0042127 regulation of cell proliferation
	GO:2000022 regulation of jasmonic acid mediated signaling pathway
	GO:0006612 protein targeting to membrane
	GO:0010363 regulation of plant-type hypersensitive response
	GO:0006355 regulation of transcription, DNA-templated
	GO:0005634 nucleus
	GO:0003714 transcription corepressor activity
	GO:0009611 response to wounding
	GO:0009963 positive regulation of flavonoid biosynthetic process
	GO:0010309 acireductone dioxygenase [iron(II)-requiring] activity
	GO:0048366 leaf development
	GO:0006555 methionine metabolic process
	GO:0010112 regulation of systemic acquired resistance
	GO:0003677 DNA binding
	GO:1903507 negative regulation of nucleic acid-templated transcription
	GO:0042803 protein homodimerization activity
TraesCS2B02G289900	GO:0009753 response to jasmonic acid
	GO:0003700 transcription factor activity, sequence-specific DNA binding
	GO:0016021 integral component of membrane
	GO:0009694 jasmonic acid metabolic process
	GO:0006355 regulation of transcription, DNA-templated
	GO:0003677 DNA binding
	GO:0046983 protein dimerization activity
	GO:0016597 amino acid binding
	GO:0005634 nucleus
TraesCS2B02G399200	GO:0009695 jasmonic acid biosynthetic process
	GO:0001135 transcription factor activity, RNA polymerase II transcription factor recruiting
	GO:0009414 response to water deprivation
	GO:0050826 response to freezing
	GO:0010026 trichome differentiation
	GO:0007275 multicellular organism development
	GO:0016607 nuclear speck
	GO:0043565 sequence-specific DNA binding
	GO:0042538 hyperosmotic salinity response
	GO:0009739 response to gibberellin
	GO:0009738 abscisic acid-activated signaling pathway
	GO:0009867 jasmonic acid mediated signaling pathway
	GO:0009611 response to wounding
	GO:0046686 response to cadmium ion
	GO:0000981 RNA polymerase II transcription factor activity, sequence-specific DNA binding
	GO:0009733 response to auxin
	GO:0052542 defense response by callose deposition
	GO:0009585 red, far-red light phototransduction
	GO:1900384 regulation of flavonol biosynthetic process
	GO:0002679 respiratory burst involved in defense response
	GO:0045892 negative regulation of transcription, DNA-templated
	GO:0045893 positive regulation of transcription, DNA-templated
	GO:0010018 far-red light signaling pathway
	GO:0009751 response to salicylic acid
	GO:0044212 transcription regulatory region DNA binding
	GO:0010200 response to chitin
	GO:0006357 regulation of transcription from RNA polymerase II promoter
	GO:0005515 protein binding
	GO:0009873 ethylene-activated signaling pathway
	GO:0003682 chromatin binding
	GO:2000652 regulation of secondary cell wall biogenesis
TraesCS2D02G378400 (JA3)	GO:0009695 jasmonic acid biosynthetic process
	GO:0001135 transcription factor activity, RNA polymerase II transcription factor recruiting
	GO:0009414 response to water deprivation
	GO:0050826 response to freezing
	GO:0010026 trichome differentiation
	GO:0007275 multicellular organism development
	GO:0016607 nuclear speck
	GO:0043565 sequence-specific DNA binding
	GO:0042538 hyperosmotic salinity response
	GO:0009739 response to gibberellin
	GO:0009738 abscisic acid-activated signaling pathway
	GO:0009867 jasmonic acid mediated signaling pathway
	GO:0009611 response to wounding
	GO:0046686 response to cadmium ion
	GO:0000981 RNA polymerase II transcription factor activity, sequence-specific DNA binding
	GO:0009733 response to auxin
	GO:0052542 defense response by callose deposition
	GO:0009585 red, far-red light phototransduction
	GO:1900384 regulation of flavonol biosynthetic process
	GO:0002679 respiratory burst involved in defense response
	GO:0045892 negative regulation of transcription, DNA-templated
	GO:0045893 positive regulation of transcription, DNA-templated
	GO:0010018 far-red light signaling pathway
	GO:0009751 response to salicylic acid
	GO:0044212 transcription regulatory region DNA binding
	GO:0010200 response to chitin
	GO:0006357 regulation of transcription from RNA polymerase II promoter
	GO:0005515 protein binding
	GO:0009873 ethylene-activated signaling pathway
	GO:0003682 chromatin binding
	GO:2000652 regulation of secondary cell wall biogenesis
TraesCS2D02G198200	GO:0005737 cytoplasm
	GO:0043565 sequence-specific DNA binding
	GO:0010363 regulation of plant-type hypersensitive response
	GO:0010200 response to chitin
	GO:0009863 salicylic acid mediated signaling pathway
	GO:0005634 nucleus
	GO:0006612 protein targeting to membrane
	GO:0009867 jasmonic acid mediated signaling pathway
	GO:0004871 signal transducer activity
	GO:0006355 regulation of transcription, DNA-templated
	GO:0002679 respiratory burst involved in defense response
	GO:0003700 transcription factor activity, sequence-specific DNA binding
	GO:0005515 protein binding
	GO:0009873 ethylene-activated signaling pathway
	GO:0009693 ethylene biosynthetic process
	GO:0009640 photomorphogenesis
TraesCS2A02G189600	GO:0005737 cytoplasm
	GO:0043565 sequence-specific DNA binding
	GO:0010363 regulation of plant-type hypersensitive response
	GO:0010200 response to chitin
	GO:0009863 salicylic acid mediated signaling pathway
	GO:0005634 nucleus
	GO:0006612 protein targeting to membrane
	GO:0009867 jasmonic acid mediated signaling pathway
	GO:0004871 signal transducer activity
	GO:0006355 regulation of transcription, DNA-templated
	GO:0002679 respiratory burst involved in defense response
	GO:0003700 transcription factor activity, sequence-specific DNA binding
	GO:0005515 protein binding
	GO:0009873 ethylene-activated signaling pathway
	GO:0009693 ethylene biosynthetic process
	GO:0009640 photomorphogenesis
TraesCS7A02G508800 (JA5)	GO:0000165 MAPK cascade
	GO:0006612 protein targeting to membrane
	GO:0061025 membrane fusion
	GO:0009695 jasmonic acid biosynthetic process
	GO:0009697 salicylic acid biosynthetic process
	GO:0050825 ice binding
	GO:0042742 defense response to bacterium
	GO:0050826 response to freezing
	GO:0043565 sequence-specific DNA binding
	GO:0010310 regulation of hydrogen peroxide metabolic process
	GO:0016045 detection of bacterium
	GO:0009862 systemic acquired resistance, salicylic acid mediated signaling pathway
	GO:0005634 nucleus
	GO:0009738 abscisic acid-activated signaling pathway
	GO:0009867 jasmonic acid mediated signaling pathway
	GO:0009611 response to wounding
	GO:0009612 response to mechanical stimulus
	GO:0043069 negative regulation of programmed cell death
	GO:0042802 identical protein binding
	GO:0050691 regulation of defense response to virus by host
	GO:0050832 defense response to fungus
	GO:0002679 respiratory burst involved in defense response
	GO:0045892 negative regulation of transcription, DNA-templated
	GO:0042309 homoiothermy
	GO:0009646 response to absence of light
	GO:0010200 response to chitin
	GO:0044212 transcription regulatory region DNA binding
	GO:0010363 regulation of plant-type hypersensitive response
	GO:0030968 endoplasmic reticulum unfolded protein response
	GO:0031348 negative regulation of defense response
	GO:0003700 transcription factor activity, sequence-specific DNA binding
	GO:0002237 response to molecule of bacterial origin
	GO:0009873 ethylene-activated signaling pathway
TraesCS4D02G296000	GO:0042127 regulation of cell proliferation
	GO:2000022 regulation of jasmonic acid mediated signaling pathway
	GO:0006612 protein targeting to membrane
	GO:0010363 regulation of plant-type hypersensitive response
	GO:0006355 regulation of transcription, DNA-templated
	GO:0005634 nucleus
	GO:0003714 transcription corepressor activity
	GO:0009611 response to wounding
	GO:0009963 positive regulation of flavonoid biosynthetic process
	GO:0010309 acireductone dioxygenase [iron(II)-requiring] activity
	GO:0048366 leaf development
	GO:0006555 methionine metabolic process
	GO:0010112 regulation of systemic acquired resistance
	GO:0003677 DNA binding
	GO:1903507 negative regulation of nucleic acid-templated transcription
	GO:0042803 protein homodimerization activity
TraesCS7D02G497400	GO:0000165 MAPK cascade
	GO:0006612 protein targeting to membrane
	GO:0061025 membrane fusion
	GO:0009695 jasmonic acid biosynthetic process
	GO:0009697 salicylic acid biosynthetic process
	GO:0050825 ice binding
	GO:0042742 defense response to bacterium
	GO:0050826 response to freezing
	GO:0043565 sequence-specific DNA binding
	GO:0010310 regulation of hydrogen peroxide metabolic process
	GO:0016045 detection of bacterium
	GO:0009862 systemic acquired resistance, salicylic acid mediated signaling pathway
	GO:0005634 nucleus
	GO:0009738 abscisic acid-activated signaling pathway
	GO:0009867 jasmonic acid mediated signaling pathway
	GO:0009611 response to wounding
	GO:0009612 response to mechanical stimulus
	GO:0043069 negative regulation of programmed cell death
	GO:0042802 identical protein binding
	GO:0050691 regulation of defense response to virus by host
	GO:0050832 defense response to fungus
	GO:0002679 respiratory burst involved in defense response
	GO:0045892 negative regulation of transcription, DNA-templated
	GO:0042309 homoiothermy
	GO:0009646 response to absence of light
	GO:0010200 response to chitin
	GO:0044212 transcription regulatory region DNA binding
	GO:0010363 regulation of plant-type hypersensitive response
	GO:0030968 endoplasmic reticulum unfolded protein response
	GO:0031348 negative regulation of defense response
	GO:0003700 transcription factor activity, sequence-specific DNA binding
	GO:0002237 response to molecule of bacterial origin
	GO:0009873 ethylene-activated signaling pathway
TraesCS7D02G403700	GO:0009753 response to jasmonic acid
	GO:0042542 response to hydrogen peroxide
	GO:0005829 cytosol
	GO:0009738 abscisic acid-activated signaling pathway
	GO:0000165 MAPK cascade
	GO:0009611 response to wounding
	GO:0005739 mitochondrion
	GO:0006952 defense response
	GO:0004707 MAP kinase activity
	GO:0004713 protein tyrosine kinase activity
	GO:0005886 plasma membrane
	GO:0005634 nucleus
	GO:0005524 ATP binding
	GO:0005516 calmodulin binding
TraesCS7B02G309900	GO:0009753 response to jasmonic acid
	GO:0042542 response to hydrogen peroxide
	GO:0005829 cytosol
	GO:0009738 abscisic acid-activated signaling pathway
	GO:0000165 MAPK cascade
	GO:0009611 response to wounding
	GO:0005739 mitochondrion
	GO:0006952 defense response
	GO:0004707 MAP kinase activity
	GO:0004713 protein tyrosine kinase activity
	GO:0005886 plasma membrane
	GO:0005634 nucleus
	GO:0005524 ATP binding
	GO:0005516 calmodulin binding
TraesCS2B02G217500	GO:0005737 cytoplasm
	GO:0043565 sequence-specific DNA binding
	GO:0010363 regulation of plant-type hypersensitive response
	GO:0010200 response to chitin
	GO:0009863 salicylic acid mediated signaling pathway
	GO:0005634 nucleus
	GO:0006612 protein targeting to membrane
	GO:0009867 jasmonic acid mediated signaling pathway
	GO:0004871 signal transducer activity
	GO:0006355 regulation of transcription, DNA-templated
	GO:0002679 respiratory burst involved in defense response
	GO:0003700 transcription factor activity, sequence-specific DNA binding
	GO:0005515 protein binding
	GO:0009873 ethylene-activated signaling pathway
	GO:0009693 ethylene biosynthetic process
	GO:0009640 photomorphogenesis
