# Supplementary material for: Divergent molecular pathways govern temperature-dependent wheat stem rust resistance genes
Source: Nat Commun. 2025 May 28;16:4905. doi: 10.1038/s41467-025-60030-x (PMC12119863; doi:10.1038/s41467-025-60030-x)
Supplement: Supplementary file 8 — Supplementary Data 5 [file 41467_2025_60030_MOESM8_ESM.xlsx]

## Sheet: Supplementary Data 5
Supplementary Data 5. Gene ontology of the differentially expressed genes in LMPG+Sr21 under low and high temperature conditions.
	Gene ontology of the differentially expressed genes in LMPG+Sr21 under high temperature conditions.
	SR21HRD1 VS LMPGHRD1
	GENE ID	MAPPED ID	GENE NAME	FAMILY /SUBFAMILY	PROTEIN CLASS	SPECIES
	WHEAT|EnsemblGenome=TraesCS5A02G188000|UniProtKB=A0A3B6KHR6	TraesCS5A02G188000	Uncharacterized protein;unassigned;ortholog	SUBFAMILY NOT NAMED (PTHR19424:SF7)		Triticum aestivum
	WHEAT|EnsemblGenome=TraesCS7D02G119100|UniProtKB=A0A3B6TL52	TraesCS7D02G119100	Uncharacterized protein;unassigned;ortholog	WU:FI09B08 (PTHR33187:SF11)		Triticum aestivum
	WHEAT|EnsemblGenome=TraesCSU02G258900|UniProtKB=A0A3B6U9E0	TraesCSU02G258900	Uncharacterized protein;unassigned;ortholog	WU:FI09B08 (PTHR33187:SF11)		Triticum aestivum
	WHEAT|EnsemblGenome=TraesCS1B02G272900|UniProtKB=A0A1D5SVH1	TraesCS1B02G272900	Uncharacterized protein;unassigned;ortholog	PROTEIN ROOT UVB SENSITIVE 6 (PTHR12770:SF20)		Triticum aestivum
	WHEAT|EnsemblGenome=TraesCS6B02G117700|UniProtKB=A0A3B6PHK4	TraesCS6B02G117700	Uncharacterized protein;unassigned;ortholog	WU:FI09B08 (PTHR33187:SF11)		Triticum aestivum
	WHEAT|EnsemblGenome=TraesCS1A02G000500|UniProtKB=A0A3B5XSI4	TraesCS1A02G000500	Uncharacterized protein;unassigned;ortholog	PROTEIN TAR1 (PTHR47188:SF1)		Triticum aestivum
	WHEAT|EnsemblGenome=TraesCS5D02G023800|UniProtKB=A0A3B6MK09	TraesCS5D02G023800	Uncharacterized protein;unassigned;ortholog	SUBFAMILY NOT NAMED (PTHR47188:SF4)		Triticum aestivum
	WHEAT|EnsemblGenome=TraesCS7D02G029100|UniProtKB=A0A3B6TBT3	TraesCS7D02G029100	PNP_UDP_1 domain-containing protein;unassigned;ortholog	5'-METHYLTHIOADENOSINE NUCLEOSIDASE (PTHR46994:SF1)		Triticum aestivum
	WHEAT|EnsemblGenome=TraesCS4A02G498000|UniProtKB=Q41584	TraesCS4A02G498000	Thaumatin-like protein;unassigned;ortholog	THAUMATIN-LIKE PROTEIN (PTHR31048:SF90)		Triticum aestivum
	WHEAT|EnsemblGenome=TraesCS5B02G150300|UniProtKB=A0A341VIT6	TraesCS5B02G150300	Uncharacterized protein;unassigned;ortholog	MACROPHAGE MIGRATION INHIBITORY FACTOR FAMILY PROTEIN, EXPRESSED (PTHR11954:SF45)	decarboxylase(PC00089)	Triticum aestivum
	WHEAT|EnsemblGenome=TraesCS1A02G001600|UniProtKB=A0A3B5XSS8	TraesCS1A02G001600	Uncharacterized protein;unassigned;ortholog	WU:FI09B08 (PTHR33187:SF11)		Triticum aestivum
	WHEAT|EnsemblGenome=TraesCS1A02G000600|UniProtKB=A0A3B5XSR6	TraesCS1A02G000600	Uncharacterized protein;unassigned;ortholog	WU:FI09B08 (PTHR33187:SF11)		Triticum aestivum
	WHEAT|EnsemblGenome=TraesCS7A02G069400|UniProtKB=A0A3B6R8N5	TraesCS7A02G069400	Uncharacterized protein;unassigned;ortholog			Triticum aestivum
	WHEAT|EnsemblGenome=TraesCS1A02G203700|UniProtKB=A0A3B5XZR8	TraesCS1A02G203700	Chitinase;unassigned;ortholog	CHITINASE 8 (PTHR22595:SF171)		Triticum aestivum
	WHEAT|EnsemblGenome=TraesCS6A02G144300|UniProtKB=A0A3B6NN49	TraesCS6A02G144300	Uncharacterized protein;unassigned;ortholog			Triticum aestivum
	WHEAT|EnsemblGenome=TraesCS3A02G430500|UniProtKB=A0A3B6ENB4	TraesCS3A02G430500	Uncharacterized protein;unassigned;ortholog			Triticum aestivum
	WHEAT|EnsemblGenome=TraesCSU02G243900|UniProtKB=A0A3B6U912	TraesCSU02G243900	Uncharacterized protein;unassigned;ortholog			Triticum aestivum
	WHEAT|EnsemblGenome=TraesCS1A02G000400|UniProtKB=A0A341Y9B6	TraesCSU02G258200	Uncharacterized protein;unassigned;ortholog	WU:FI09B08 (PTHR33187:SF11)		Triticum aestivum
	WHEAT|EnsemblGenome=TraesCS7B02G291500|UniProtKB=A0A3B6SNM9	TraesCS7B02G291500	Uncharacterized protein;unassigned;ortholog			Triticum aestivum
	WHEAT|EnsemblGenome=TraesCS1B02G320300|UniProtKB=A0A341ZGE6	TraesCS1B02G320300,TraesCSU02G265800	Uncharacterized protein;unassigned;ortholog	WU:FI09B08 (PTHR33187:SF11)		Triticum aestivum
	WHEAT|EnsemblGenome=TraesCS2A02G518200|UniProtKB=A0A3B6B778	TraesCS2A02G518200	Uncharacterized protein;unassigned;ortholog	SUBFAMILY NOT NAMED (PTHR33065:SF179)		Triticum aestivum
	WHEAT|EnsemblGenome=TraesCS4A02G480900|UniProtKB=A0A3B6I514	TraesCS4A02G480900	Mitochondrial pyruvate carrier;unassigned;ortholog	MITOCHONDRIAL PYRUVATE CARRIER (PTHR14154:SF80)		Triticum aestivum
	WHEAT|EnsemblGenome=TraesCS7B02G338600|UniProtKB=A0A3B6SRJ0	TraesCS7B02G338600	Uncharacterized protein;unassigned;ortholog	VACUOLAR ATP SYNTHASE CATALYTIC SUBUNIT-RELATED / V-ATPASE-RELATED / VACUOLAR PROTON PUMP-LIKE PROTEIN (PTHR34892:SF2)	ATP synthase(PC00002)	Triticum aestivum
	WHEAT|EnsemblGenome=TraesCSU02G248800|UniProtKB=A0A3B6U9A5	TraesCSU02G248800	ATP synthase subunit alpha, mitochondrial;unassigned;ortholog			Triticum aestivum
	WHEAT|EnsemblGenome=TraesCS7D02G255100|UniProtKB=A0A3B6TQ64	TraesCS7D02G255100	Uncharacterized protein;unassigned;ortholog			Triticum aestivum
	WHEAT|EnsemblGenome=TraesCS6B02G117800|UniProtKB=A0A3B6PHI3	TraesCS6B02G117800	Uncharacterized protein;unassigned;ortholog	WU:FI09B08 (PTHR33187:SF11)		Triticum aestivum
	WHEAT|EnsemblGenome=TraesCS2A02G539800|UniProtKB=Q5XUV4	TraesCS2B02G570100	Ubiquitin-conjugating enzyme;unassigned;ortholog	UBIQUITIN-CONJUGATING ENZYME E2 30 (PTHR24068:SF434)	ubiquitin-protein ligase(PC00234)	Triticum aestivum
	WHEAT|EnsemblGenome=TraesCS6A02G132200|UniProtKB=A0A341WW51	TraesCS6A02G132500,TraesCS6A02G132200	Lipoxygenase;unassigned;ortholog	LINOLEATE 9S-LIPOXYGENASE 5 (PTHR11771:SF112)	oxygenase(PC00177)	Triticum aestivum
	WHEAT|EnsemblGenome=TraesCS6D02G086700|UniProtKB=A0A3B6QDK2	TraesCS6D02G086700	Uncharacterized protein;unassigned;ortholog	VACUOLAR ATP SYNTHASE CATALYTIC SUBUNIT-RELATED / V-ATPASE-RELATED / VACUOLAR PROTON PUMP-RELATED (PTHR34892:SF1)	ATP synthase(PC00002)	Triticum aestivum
	WHEAT|EnsemblGenome=TraesCS1B02G087000|UniProtKB=A0A3B5YTQ4	TraesCS1B02G087000	Uncharacterized protein;unassigned;ortholog	WU:FI09B08 (PTHR33187:SF11)		Triticum aestivum
	WHEAT|EnsemblGenome=TraesCS4D02G229500|UniProtKB=A0A3B6JKI4	TraesCS4D02G229500	Uncharacterized protein;unassigned;ortholog	WU:FI09B08 (PTHR33187:SF11)		Triticum aestivum
	WHEAT|EnsemblGenome=TraesCS3B02G185700|UniProtKB=A0A3B6FNU3	TraesCS3B02G185700	Oxidored_q6 domain-containing protein;unassigned;ortholog			Triticum aestivum
	WHEAT|EnsemblGenome=TraesCSU02G265700|UniProtKB=A0A3B6U9N0	TraesCSU02G265700	Uncharacterized protein;unassigned;ortholog	WU:FI09B08 (PTHR33187:SF11)		Triticum aestivum
	WHEAT|EnsemblGenome=TraesCS4D02G311600|UniProtKB=A0A3B6JND7	TraesCS4D02G311600	Uncharacterized protein;unassigned;ortholog	VACUOLAR ATP SYNTHASE CATALYTIC SUBUNIT-RELATED / V-ATPASE-RELATED / VACUOLAR PROTON PUMP-RELATED (PTHR34892:SF1)	ATP synthase(PC00002)	Triticum aestivum
	WHEAT|EnsemblGenome=TraesCS5D02G457000|UniProtKB=A0A077RV23	TraesCS5D02G457400,TraesCSU02G251200,TraesCS7D02G301800,TraesCS7D02G255400,TraesCS5D02G457000,TraesCSU02G263800	Uncharacterized protein;TRAES_3BF007300450CFD_c1;ortholog	SUBFAMILY NOT NAMED (PTHR48245:SF1)		Triticum aestivum
	WHEAT|EnsemblGenome=TraesCS2B02G540100|UniProtKB=A0A3B6CEV4	TraesCS2B02G540100	Uncharacterized protein;unassigned;ortholog	ORYZAIN ALPHA CHAIN (PTHR12411:SF854)	cysteine protease(PC00081)	Triticum aestivum
	WHEAT|EnsemblGenome=TraesCS2A02G502400|UniProtKB=P83970	TraesCS2A02G502400	Plasma membrane ATPase;ha1;ortholog	ATPASE 2, PLASMA MEMBRANE-TYPE (PTHR42861:SF124)	primary active transporter(PC00068)	Triticum aestivum
	WHEAT|EnsemblGenome=TraesCS3B02G014900|UniProtKB=A0A3B6FI74	TraesCS3B02G014900	TPR_REGION domain-containing protein;unassigned;ortholog	TETRATRICOPEPTIDE REPEAT DOMAIN-CONTAINING PROTEIN PYG7, CHLOROPLASTIC (PTHR26312:SF177)		Triticum aestivum
	WHEAT|EnsemblGenome=TraesCS7D02G138300|UniProtKB=A0A3B6TKM9	TraesCS7D02G138300	Uncharacterized protein;unassigned;ortholog			Triticum aestivum
	WHEAT|EnsemblGenome=TraesCS2A02G527700|UniProtKB=A0A3B6B6N6	TraesCS2A02G527700	Uncharacterized protein;unassigned;ortholog	CHAL_STI_SYNT_N DOMAIN-CONTAINING PROTEIN (PTHR11877:SF95)	transferase(PC00220)	Triticum aestivum
	WHEAT|EnsemblGenome=TraesCS1A02G001700|UniProtKB=A0A3B5XT08	TraesCS1A02G001700	Uncharacterized protein;unassigned;ortholog	WU:FI09B08 (PTHR33187:SF11)		Triticum aestivum
	WHEAT|EnsemblGenome=TraesCS2A02G242400|UniProtKB=A0A3B6AWN4	TraesCS2A02G242400	Uncharacterized protein;unassigned;ortholog			Triticum aestivum
	WHEAT|EnsemblGenome=TraesCS5B02G016100|UniProtKB=A0A3B6LDJ7	TraesCS5B02G016100	Uncharacterized protein;unassigned;ortholog	SUBFAMILY NOT NAMED (PTHR31048:SF118)		Triticum aestivum
	WHEAT|EnsemblGenome=TraesCS5A02G135700|UniProtKB=A0A3B6KFT8	TraesCS5A02G135700	DsbD domain-containing protein;unassigned;ortholog	CYTOCHROME C-TYPE BIOGENESIS CCDA-LIKE CHLOROPLASTIC PROTEIN (PTHR31272:SF6)		Triticum aestivum
	WHEAT|EnsemblGenome=TraesCS7D02G029800|UniProtKB=A0A3B6TBP4	TraesCS7D02G029800	Dolichyl-diphosphooligosaccharide--protein glycosyltransferase subunit DAD1;unassigned;ortholog	DOLICHYL-DIPHOSPHOOLIGOSACCHARIDE--PROTEIN GLYCOSYLTRANSFERASE SUBUNIT DAD1 (PTHR10705:SF0)	glycosyltransferase(PC00111)	Triticum aestivum
	WHEAT|EnsemblGenome=TraesCS1A02G001300|UniProtKB=A0A3B5XT14	TraesCS1A02G001300	Uncharacterized protein;unassigned;ortholog	SUBFAMILY NOT NAMED (PTHR47188:SF4)		Triticum aestivum
	WHEAT|EnsemblGenome=TraesCS6A02G350200|UniProtKB=A0A3B6NWD7	TraesCS6A02G350200	Uncharacterized protein;unassigned;ortholog	DEHYDRIN XERO 2 (PTHR33346:SF14)		Triticum aestivum
	WHEAT|EnsemblGenome=TraesCS3B02G486700|UniProtKB=A0A077S6W3	TraesCS3B02G486700	Uncharacterized protein;TRAES_3BF091500080CFD_c1;ortholog	SUBFAMILY NOT NAMED (PTHR48245:SF1)		Triticum aestivum
	WHEAT|EnsemblGenome=TraesCS3B02G515600|UniProtKB=A0A3B6G0M5	TraesCS3B02G515600	Uncharacterized protein;unassigned;ortholog			Triticum aestivum
	WHEAT|EnsemblGenome=TraesCS2A02G240500|UniProtKB=A0A3B6AYG0	TraesCS2A02G240500	Uncharacterized protein;unassigned;ortholog			Triticum aestivum
	WHEAT|EnsemblGenome=TraesCS5A02G199500|UniProtKB=A0A3B6KI55	TraesCS5A02G199500	Uncharacterized protein;unassigned;ortholog	PWI DOMAIN-CONTAINING PROTEIN (PTHR47334:SF3)	RNA splicing factor(PC00148)	Triticum aestivum
	WHEAT|EnsemblGenome=TraesCS2B02G601100|UniProtKB=A0A3B6CGR9	TraesCS2B02G601100	Uncharacterized protein;unassigned;ortholog			Triticum aestivum
	WHEAT|EnsemblGenome=TraesCS7D02G551400|UniProtKB=P27357	TraesCS7D02G551400	Thaumatin-like protein PWIR2;unassigned;ortholog	THAUMATIN-LIKE PROTEIN (PTHR31048:SF90)		Triticum aestivum
	WHEAT|EnsemblGenome=TraesCS6A02G078400|UniProtKB=A0A3B6NKN6	TraesCS6A02G078400	Uncharacterized protein;unassigned;ortholog	PLANT BASIC SECRETORY PROTEIN (BSP) FAMILY PROTEIN (PTHR33321:SF12)		Triticum aestivum
	WHEAT|EnsemblGenome=TraesCS6B02G117900|UniProtKB=A0A3B6PFY4	TraesCS6B02G117900	Uncharacterized protein;unassigned;ortholog	WU:FI09B08 (PTHR33187:SF11)		Triticum aestivum
	WHEAT|EnsemblGenome=TraesCS5B02G440300|UniProtKB=A0A3B6LUV7	TraesCS5B02G440300	Uncharacterized protein;unassigned;ortholog	VACUOLAR ATP SYNTHASE CATALYTIC SUBUNIT-RELATED / V-ATPASE-RELATED / VACUOLAR PROTON PUMP-LIKE PROTEIN (PTHR34892:SF2)	ATP synthase(PC00002)	Triticum aestivum
	WHEAT|EnsemblGenome=TraesCSU02G263700|UniProtKB=A0A3B6U9L4	TraesCSU02G263700	Uncharacterized protein;unassigned;ortholog	WU:FI09B08 (PTHR33187:SF11)		Triticum aestivum
	WHEAT|EnsemblGenome=TraesCS3B02G188400|UniProtKB=A0A341XW26	TraesCS3B02G188400	Uncharacterized protein;unassigned;ortholog			Triticum aestivum
	WHEAT|EnsemblGenome=TraesCS1A02G000900|UniProtKB=A0A3B5XTZ2	TraesCS1A02G000900	Uncharacterized protein;unassigned;ortholog	WU:FI09B08 (PTHR33187:SF11)		Triticum aestivum
	WHEAT|EnsemblGenome=TraesCS7B02G396200|UniProtKB=A0A3B6SN16	TraesCS7B02G396200	Uncharacterized protein;unassigned;ortholog	SUBFAMILY NOT NAMED (PTHR48245:SF1)		Triticum aestivum
	WHEAT|EnsemblGenome=TraesCSU02G263900|UniProtKB=A0A3B6U9H5	TraesCSU02G263900	Uncharacterized protein;unassigned;ortholog	WU:FI09B08 (PTHR33187:SF11)		Triticum aestivum
	WHEAT|EnsemblGenome=TraesCS7A02G517700|UniProtKB=A0A3B6RN65	TraesCS7A02G517700	H(+)-exporting diphosphatase;VP2-A;ortholog	PYROPHOSPHATE-ENERGIZED VACUOLAR MEMBRANE PROTON PUMP 1 (PTHR31998:SF52)		Triticum aestivum
	WHEAT|EnsemblGenome=TraesCS6A02G101000|UniProtKB=A0A3B6NJZ6	TraesCS6A02G101000	Uncharacterized protein;unassigned;ortholog			Triticum aestivum
	WHEAT|EnsemblGenome=TraesCS7A02G097500|UniProtKB=A0A3B6R9D6	TraesCS7A02G097500	Uncharacterized protein;unassigned;ortholog			Triticum aestivum
	WHEAT|EnsemblGenome=TraesCS2B02G521400|UniProtKB=A0A3B6CE81	TraesCS2B02G521400	Uncharacterized protein;unassigned;ortholog			Triticum aestivum
	WHEAT|EnsemblGenome=TraesCS1B02G101400|UniProtKB=A0A3B5YT75	TraesCS1B02G101400	Uncharacterized protein;unassigned;ortholog	WU:FI09B08 (PTHR33187:SF11)		Triticum aestivum
	WHEAT|EnsemblGenome=TraesCS4A02G244900|UniProtKB=A0A3B6HYY8	TraesCS4A02G244900	Uncharacterized protein;unassigned;ortholog	SUBFAMILY NOT NAMED (PTHR47188:SF5)		Triticum aestivum
	WHEAT|EnsemblGenome=TraesCSU02G269900|UniProtKB=A0A3B6UD08	TraesCSU02G269900	Uncharacterized protein;unassigned;ortholog	SUBFAMILY NOT NAMED (PTHR47188:SF5)		Triticum aestivum
	WHEAT|EnsemblGenome=TraesCS4D02G229600|UniProtKB=A0A3B6JL42	TraesCS4D02G229600	Uncharacterized protein;unassigned;ortholog	SUBFAMILY NOT NAMED (PTHR47188:SF5)		Triticum aestivum
	WHEAT|EnsemblGenome=TraesCS4D02G135000|UniProtKB=A0A3B6JJ08	TraesCS4D02G135000	ATPase_AAA_core domain-containing protein;unassigned;ortholog	ATPASE_AAA_CORE DOMAIN-CONTAINING PROTEIN (PTHR32429:SF24)		Triticum aestivum
	WHEAT|EnsemblGenome=TraesCS6B02G250500|UniProtKB=A0A3B6PLX9	TraesCS6B02G250500	Uncharacterized protein;unassigned;ortholog			Triticum aestivum
	WHEAT|EnsemblGenome=TraesCSU02G269800|UniProtKB=A0A3B6UD52	TraesCSU02G269800	Uncharacterized protein;unassigned;ortholog	WU:FI09B08 (PTHR33187:SF11)		Triticum aestivum
	WHEAT|EnsemblGenome=TraesCS1A02G001100|UniProtKB=A0A3B5XSS3	TraesCS1A02G001100	Uncharacterized protein;unassigned;ortholog	WU:FI09B08 (PTHR33187:SF11)		Triticum aestivum
	WHEAT|EnsemblGenome=TraesCS5B02G152600|UniProtKB=A0A3B6LIG5	TraesCS5B02G152600	Asparagine synthetase [glutamine-hydrolyzing];unassigned;ortholog	ASPARAGINE SYNTHETASE [GLUTAMINE-HYDROLYZING] 1 (PTHR11772:SF48)	ligase(PC00142)	Triticum aestivum
	WHEAT|EnsemblGenome=TraesCS1A02G000100|UniProtKB=A0A3B5XSR0	TraesCS1A02G000100	Uncharacterized protein;unassigned;ortholog			Triticum aestivum
	WHEAT|EnsemblGenome=TraesCS6B02G260800|UniProtKB=A0A3B6PPD2	TraesCS6B02G260800	CN hydrolase domain-containing protein;unassigned;ortholog	OS02G0635000 PROTEIN (PTHR46044:SF6)		Triticum aestivum
	WHEAT|EnsemblGenome=TraesCS5B02G175700|UniProtKB=A0A3B6LLB3	TraesCS5B02G175700	TPT domain-containing protein;unassigned;ortholog	PHOSPHOENOLPYRUVATE/PHOSPHATE TRANSLOCATOR 1, CHLOROPLASTIC (PTHR11132:SF496)	secondary carrier transporter(PC00258)	Triticum aestivum
	WHEAT|EnsemblGenome=TraesCS1A02G000700|UniProtKB=A0A341ZL95	TraesCSU02G258100	Uncharacterized protein;unassigned;ortholog	SUBFAMILY NOT NAMED (PTHR47188:SF4)		Triticum aestivum
	WHEAT|EnsemblGenome=TraesCS2B02G331900|UniProtKB=A0A3B6C7M7	TraesCS2B02G331900	Uncharacterized protein;unassigned;ortholog	SUBFAMILY NOT NAMED (PTHR48245:SF1)		Triticum aestivum
	WHEAT|EnsemblGenome=TraesCS6D02G176500|UniProtKB=A0A3B6QE53	TraesCS6D02G176500	Uncharacterized protein;unassigned;ortholog	SUBFAMILY NOT NAMED (PTHR48245:SF1)		Triticum aestivum
	WHEAT|EnsemblGenome=TraesCSU02G263100|UniProtKB=A0A3B6U9L0	TraesCSU02G263100	Uncharacterized protein;unassigned;ortholog	WU:FI09B08 (PTHR33187:SF11)		Triticum aestivum
	WHEAT|EnsemblGenome=TraesCS1A02G404500|UniProtKB=A0A3B5Y6C7	TraesCS1A02G404500	Uncharacterized protein;unassigned;ortholog	ASPARTIC PROTEINASE A1 (PTHR47966:SF76)	aspartic protease(PC00053)	Triticum aestivum
	WHEAT|EnsemblGenome=TraesCS3B02G189500|UniProtKB=A0A3B6FNA8	TraesCS3B02G189500	Uncharacterized protein;unassigned;ortholog			Triticum aestivum
	WHEAT|EnsemblGenome=TraesCS4B02G363700|UniProtKB=A0A3B6IZA2	TraesCS4B02G363700	Uncharacterized protein;unassigned;ortholog	SUBFAMILY NOT NAMED (PTHR11782:SF119)	nucleotide phosphatase(PC00173)	Triticum aestivum
	WHEAT|EnsemblGenome=TraesCS7D02G138000|UniProtKB=A0A3B6TAI2	TraesCS7D02G138000	Uncharacterized protein;unassigned;ortholog			Triticum aestivum
	WHEAT|EnsemblGenome=TraesCS1A02G384800|UniProtKB=A0A3B5Y696	TraesCS1A02G384800	Uncharacterized protein;unassigned;ortholog			Triticum aestivum
	WHEAT|EnsemblGenome=TraesCS1A02G316900|UniProtKB=W5A520	TraesCS1D02G316900,TraesCS1B02G329300	SUI1 domain-containing protein;unassigned;ortholog	OS05G0498400 PROTEIN (PTHR10388:SF58)	translation initiation factor(PC00224)	Triticum aestivum
	WHEAT|EnsemblGenome=TraesCS2B02G571700|UniProtKB=A0A3B6CFT2	TraesCS2B02G571700	Ubiquinol oxidase;unassigned;ortholog	UBIQUINOL OXIDASE 4, CHLOROPLASTIC/CHROMOPLASTIC (PTHR31803:SF10)	oxidase(PC00175)	Triticum aestivum
	WHEAT|EnsemblGenome=TraesCS2D02G244000|UniProtKB=A0A3B6DC50	TraesCS2D02G244000	Uncharacterized protein;unassigned;ortholog	SUBFAMILY NOT NAMED (PTHR48245:SF1)		Triticum aestivum
	WHEAT|EnsemblGenome=TraesCS5B02G039000|UniProtKB=A0A3B6LEB9	TraesCS5B02G039000	Uncharacterized protein;unassigned;ortholog			Triticum aestivum
	WHEAT|EnsemblGenome=TraesCS1A02G343600|UniProtKB=A0A3B5Y4Y1	TraesCS1A02G343600	Uncharacterized protein;unassigned;ortholog	SUBFAMILY NOT NAMED (PTHR48245:SF1)		Triticum aestivum
	WHEAT|EnsemblGenome=TraesCS2A02G254600|UniProtKB=A0A3B6AYY2	TraesCS2A02G254600	PsbP domain-containing protein;unassigned;ortholog	OXYGEN-EVOLVING ENHANCER PROTEIN 2-1, CHLOROPLASTIC (PTHR31407:SF6)		Triticum aestivum
	WHEAT|EnsemblGenome=TraesCS2D02G425300|UniProtKB=W5C237	TraesCS2D02G425300	Cold-responsive protein WCOR15-2D;Wcs19b;ortholog			Triticum aestivum
	WHEAT|EnsemblGenome=TraesCS4A02G454800|UniProtKB=A0A3B6I5M9	TraesCS4A02G454800	Uncharacterized protein;unassigned;ortholog	GLUTATHIONE S-TRANSFERASE, N-TERMINAL DOMAIN CONTAINING PROTEIN, EXPRESSED (PTHR11260:SF525)	transferase(PC00220)	Triticum aestivum
	WHEAT|EnsemblGenome=TraesCS7D02G124000|UniProtKB=A0A3B6TLA6	TraesCS7D02G124000	Uncharacterized protein;unassigned;ortholog			Triticum aestivum
	WHEAT|EnsemblGenome=TraesCS7B02G345500|UniProtKB=A0A3B6SQD4	TraesCS7B02G345500	Uncharacterized protein;unassigned;ortholog	F9L1.21 PROTEIN (PTHR28632:SF9)		Triticum aestivum
	WHEAT|EnsemblGenome=TraesCS5D02G033400|UniProtKB=A0A3B6MKB7	TraesCS5D02G033400	Uncharacterized protein;unassigned;ortholog	WU:FI09B08 (PTHR33187:SF11)		Triticum aestivum
	WHEAT|EnsemblGenome=TraesCSU02G262400|UniProtKB=A0A3B6UD13	TraesCSU02G262400	Uncharacterized protein;unassigned;ortholog	WU:FI09B08 (PTHR33187:SF11)		Triticum aestivum
	WHEAT|EnsemblGenome=TraesCS1B02G087200|UniProtKB=A0A3B5YTI2	TraesCS1B02G087200	Uncharacterized protein;unassigned;ortholog	WU:FI09B08 (PTHR33187:SF11)		Triticum aestivum
	WHEAT|EnsemblGenome=TraesCS1D02G183600|UniProtKB=A0A3B5ZTT4	TraesCS1D02G183600	Uncharacterized protein;unassigned;ortholog			Triticum aestivum
	WHEAT|EnsemblGenome=TraesCS2B02G541700|UniProtKB=A0A3B6CES9	TraesCS2B02G541700	Uncharacterized protein;unassigned;ortholog			Triticum aestivum
	WHEAT|EnsemblGenome=TraesCSU02G173800|UniProtKB=A0A3B6U7J3	TraesCSU02G173800	Uncharacterized protein;unassigned;ortholog	WU:FI09B08 (PTHR33187:SF11)		Triticum aestivum
	WHEAT|EnsemblGenome=TraesCS1B02G262200|UniProtKB=A0A3B5Z031	TraesCS1B02G262200	Uncharacterized protein;unassigned;ortholog	PROTEIN LIFEGUARD 4 (PTHR23291:SF50)	ion channel(PC00133)	Triticum aestivum
	WHEAT|EnsemblGenome=TraesCS5D02G050200|UniProtKB=A0A3B6MLY1	TraesCS5D02G050200	Uncharacterized protein;unassigned;ortholog			Triticum aestivum
	WHEAT|EnsemblGenome=TraesCSU02G267700|UniProtKB=A0A3B6U9P6	TraesCSU02G267700	Uncharacterized protein;unassigned;ortholog	WU:FI09B08 (PTHR33187:SF11)		Triticum aestivum
	WHEAT|EnsemblGenome=TraesCS2B02G002300|UniProtKB=A0A3B6BWI1	TraesCS2B02G002300	Uncharacterized protein;unassigned;ortholog			Triticum aestivum
	WHEAT|EnsemblGenome=TraesCSU02G263200|UniProtKB=A0A3B6U5E0	TraesCSU02G263200	Uncharacterized protein;unassigned;ortholog	WU:FI09B08 (PTHR33187:SF11)		Triticum aestivum
	WHEAT|EnsemblGenome=TraesCSU02G242000|UniProtKB=A0A3B6UCM7	TraesCSU02G242000	Uncharacterized protein;unassigned;ortholog	WU:FI09B08 (PTHR33187:SF11)		Triticum aestivum
	WHEAT|EnsemblGenome=TraesCS1A02G001500|UniProtKB=A0A3B5XSJ8	TraesCS1A02G001500	Uncharacterized protein;unassigned;ortholog	SUBFAMILY NOT NAMED (PTHR47188:SF5)		Triticum aestivum
	WHEAT|EnsemblGenome=TraesCS2A02G067300|UniProtKB=W5C9Y4	TraesCS2A02G067300	Ribulose bisphosphate carboxylase small subunit;rbcS;ortholog	RIBULOSE BISPHOSPHATE CARBOXYLASE SMALL SUBUNIT 1B, CHLOROPLASTIC-RELATED (PTHR31262:SF10)		Triticum aestivum
	WHEAT|EnsemblGenome=TraesCSU02G075700|UniProtKB=A0A3B6U589	TraesCSU02G075700	Uncharacterized protein;unassigned;ortholog	SUBFAMILY NOT NAMED (PTHR47188:SF4)		Triticum aestivum
	WHEAT|EnsemblGenome=TraesCS1A02G001200|UniProtKB=A0A3B5XT03	TraesCS1A02G001200	Uncharacterized protein;unassigned;ortholog			Triticum aestivum
	WHEAT|EnsemblGenome=TraesCS5D02G083800|UniProtKB=A0A3B6MKG5	TraesCS5D02G083800	Uncharacterized protein;unassigned;ortholog			Triticum aestivum
	WHEAT|EnsemblGenome=TraesCS2B02G483200|UniProtKB=A0A3B6CD06	TraesCS2B02G483200	Uncharacterized protein;unassigned;ortholog	GAMMA-SOLUBLE NSF ATTACHMENT PROTEIN (PTHR13768:SF2)	membrane traffic protein(PC00150)	Triticum aestivum
	WHEAT|EnsemblGenome=TraesCS5B02G423500|UniProtKB=A0A3B6LUI3	TraesCS5B02G423500	Uncharacterized protein;unassigned;ortholog			Triticum aestivum
	WHEAT|EnsemblGenome=TraesCS7B02G033600|UniProtKB=A0A3B6S8Q3	TraesCS7B02G033600	ATP-synt_C domain-containing protein;unassigned;ortholog	ATP SYNTHASE SUBUNIT 9, MITOCHONDRIAL (PTHR10031:SF38)	ATP synthase(PC00002)	Triticum aestivum
	WHEAT|EnsemblGenome=TraesCS1A02G412900|UniProtKB=A0A3B5Y7Z1	TraesCS1A02G412900	Malate dehydrogenase;unassigned;ortholog	MALATE DEHYDROGENASE (PTHR11540:SF47)	dehydrogenase(PC00092)	Triticum aestivum
	WHEAT|EnsemblGenome=TraesCS5A02G555600|UniProtKB=A0A3B6KSJ0	TraesCS5A02G555600	Uncharacterized protein;unassigned;ortholog	SUBFAMILY NOT NAMED (PTHR47188:SF5)		Triticum aestivum
	WHEAT|EnsemblGenome=TraesCS7D02G119400|UniProtKB=A0A3B6TA16	TraesCS7D02G119400	Uncharacterized protein;unassigned;ortholog	WU:FI09B08 (PTHR33187:SF11)		Triticum aestivum
	WHEAT|EnsemblGenome=TraesCS7D02G119000|UniProtKB=A0A3B6TEF4	TraesCS7D02G119000	Uncharacterized protein;unassigned;ortholog	WU:FI09B08 (PTHR33187:SF11)		Triticum aestivum
	WHEAT|EnsemblGenome=TraesCS7D02G256000|UniProtKB=A0A3B6TQS7	TraesCS7D02G256000	Uncharacterized protein;unassigned;ortholog			Triticum aestivum
	Unmapped	TraesCS6B02G451400
	Unmapped	TraesCS2B02G267500
	Unmapped	TraesCS3D02G498600
	Unmapped	TraesCS7A02G262300
	Unmapped	TraesCS7B02G360000
	Unmapped	TraesCSU02G254600
	Gene ontology of the differentially expressed genes in LMPG+Sr21 under high temperature conditions.
	SR21HRD3 VS LMPGHRD3
	GENE ID	MAPPED ID	GENE NAME	FAMILY /SUBFAMILY	PROTEIN CLASS	SPECIES
	WHEAT|EnsemblGenome=TraesCS1B02G272900|UniProtKB=A0A1D5SVH1	TraesCS1B02G272900	Uncharacterized protein;unassigned;ortholog	PROTEIN ROOT UVB SENSITIVE 6 (PTHR12770:SF20)		Triticum aestivum
	WHEAT|EnsemblGenome=TraesCS7A02G299400|UniProtKB=A0A3B6RJX7	TraesCS7A02G299400	HTH myb-type domain-containing protein;unassigned;ortholog	OS06G0728700 PROTEIN (PTHR12802:SF165)	chromatin/chromatin-binding, or -regulatory protein(PC00077)	Triticum aestivum
	WHEAT|EnsemblGenome=TraesCS3A02G345200|UniProtKB=A0A3B6EKN7	TraesCS3A02G345200	Uncharacterized protein;unassigned;ortholog	POTASSIUM TRANSPORTER (PTHR36771:SF2)	transporter(PC00227)	Triticum aestivum
	WHEAT|EnsemblGenome=TraesCS2A02G152000|UniProtKB=A0A341PYM4	TraesCS2B02G177100,TraesCS2D02G157100,TraesCS2A02G152000	Uncharacterized protein;unassigned;ortholog	HYDROPHOBIC PROTEIN LTI6A (PTHR21659:SF70)		Triticum aestivum
	WHEAT|EnsemblGenome=TraesCS2B02G329600|UniProtKB=A0A3B6C7U0	TraesCS2B02G329600	FAD-binding FR-type domain-containing protein;unassigned;ortholog	FERRIC REDUCTION OXIDASE 6-RELATED (PTHR11972:SF69)	oxidase(PC00175)	Triticum aestivum
	WHEAT|EnsemblGenome=TraesCS4B02G220200|UniProtKB=A0A3B6IUI2	TraesCS4B02G220200	Phosphoenolpyruvate carboxykinase (ATP);unassigned;ortholog	PHOSPHOENOLPYRUVATE CARBOXYKINASE (ATP) (PTHR30031:SF23)	kinase(PC00137)	Triticum aestivum
	WHEAT|EnsemblGenome=TraesCS1D02G377400|UniProtKB=A0A3B6A1R9	TraesCS1D02G377400	Uncharacterized protein;unassigned;ortholog	SUBFAMILY NOT NAMED (PTHR33102:SF63)		Triticum aestivum
	WHEAT|EnsemblGenome=TraesCS6A02G405600|UniProtKB=A0A1D6AM47	TraesCS6A02G405600,TraesCS6D02G389400,TraesCS6B02G450000	Aquaporin;PIP1;ortholog	AQUAPORIN PIP 1-3 (PTHR45687:SF12)		Triticum aestivum
	WHEAT|EnsemblGenome=TraesCS4A02G498000|UniProtKB=Q41584	TraesCS4A02G498000	Thaumatin-like protein;unassigned;ortholog	THAUMATIN-LIKE PROTEIN (PTHR31048:SF90)		Triticum aestivum
	WHEAT|EnsemblGenome=TraesCS1B02G234300|UniProtKB=A0A3B5YYW1	TraesCS1B02G234300	D-3-phosphoglycerate dehydrogenase;unassigned;ortholog	D-3-PHOSPHOGLYCERATE DEHYDROGENASE (PTHR42938:SF20)	dehydrogenase(PC00092)	Triticum aestivum
	WHEAT|EnsemblGenome=TraesCS2B02G411800|UniProtKB=A0A3B6CAJ3	TraesCS2B02G411800	Uncharacterized protein;unassigned;ortholog	OS04G0583200 PROTEIN (PTHR33172:SF29)		Triticum aestivum
	WHEAT|EnsemblGenome=TraesCS4A02G218400|UniProtKB=A0A3B6HY27	TraesCS4A02G218400	Aldehyde oxygenase (deformylating);unassigned;ortholog	ALDEHYDE OXYGENASE (DEFORMYLATING) (PTHR11863:SF128)	oxidase(PC00175)	Triticum aestivum
	WHEAT|EnsemblGenome=TraesCS1A02G369600|UniProtKB=A0A3B5Y5A8	TraesCS1A02G369600	Methyltransf_11 domain-containing protein;unassigned;ortholog	OS05G0548900 PROTEIN (PTHR44307:SF14)	methyltransferase(PC00155)	Triticum aestivum
	WHEAT|EnsemblGenome=TraesCS4A02G013300|UniProtKB=W5E0D2	TraesCS4D02G289500	Uncharacterized protein;unassigned;ortholog	HOMEOBOX-LEUCINE ZIPPER PROTEIN HAT9 (PTHR36616:SF4)		Triticum aestivum
	WHEAT|EnsemblGenome=TraesCS1B02G468400|UniProtKB=A0A3B5Z5I7	TraesCS1B02G468400	Jacalin-type lectin domain-containing protein;unassigned;ortholog	JACALIN-TYPE LECTIN DOMAIN-CONTAINING PROTEIN (PTHR46506:SF69)		Triticum aestivum
	WHEAT|EnsemblGenome=TraesCS7A02G453500|UniProtKB=A0A3B6RQ55	TraesCS7A02G453500	Uncharacterized protein;unassigned;ortholog	UBIQUITIN (PTHR10666:SF425)		Triticum aestivum
	WHEAT|EnsemblGenome=TraesCS6A02G144300|UniProtKB=A0A3B6NN49	TraesCS6A02G144300	Uncharacterized protein;unassigned;ortholog			Triticum aestivum
	WHEAT|EnsemblGenome=TraesCS3B02G377300|UniProtKB=A0A3B6FW07	TraesCS3B02G377300	Uncharacterized protein;unassigned;ortholog	POTASSIUM TRANSPORTER (PTHR36771:SF2)	transporter(PC00227)	Triticum aestivum
	WHEAT|EnsemblGenome=TraesCS5D02G027600|UniProtKB=A0A3B6MJZ8	TraesCS5D02G027600	Cysteine synthase;unassigned;ortholog	CYSTEINE SYNTHASE (PTHR10314:SF244)	lyase(PC00144)	Triticum aestivum
	WHEAT|EnsemblGenome=TraesCS4A02G398700|UniProtKB=A0A3B6I0Z5	TraesCS4A02G398700	Uncharacterized protein;unassigned;ortholog	SUBFAMILY NOT NAMED (PTHR45642:SF33)	hydrolase(PC00121)	Triticum aestivum
	WHEAT|EnsemblGenome=TraesCS7B02G293500|UniProtKB=A0A3B6SJC4	TraesCS7B02G293500	Aa_trans domain-containing protein;unassigned;ortholog	OS06G0633800 PROTEIN (PTHR22950:SF458)	amino acid transporter(PC00046)	Triticum aestivum
	WHEAT|EnsemblGenome=TraesCS7B02G259700|UniProtKB=A0A3B6SFS7	TraesCS7B02G259700	Uncharacterized protein;unassigned;ortholog			Triticum aestivum
	WHEAT|EnsemblGenome=TraesCS1B02G320300|UniProtKB=A0A341ZGE6	TraesCS1B02G320300,TraesCSU02G265800	Uncharacterized protein;unassigned;ortholog	WU:FI09B08 (PTHR33187:SF11)		Triticum aestivum
	WHEAT|EnsemblGenome=TraesCS1A02G236300|UniProtKB=A0A3B5Y0U6	TraesCS1A02G236300	Uncharacterized protein;unassigned;ortholog			Triticum aestivum
	WHEAT|EnsemblGenome=TraesCS2D02G515400|UniProtKB=A0A3B6DM98	TraesCS2D02G515400	Uncharacterized protein;unassigned;ortholog	OS02G0587800 PROTEIN (PTHR37389:SF38)		Triticum aestivum
	WHEAT|EnsemblGenome=TraesCS2A02G518200|UniProtKB=A0A3B6B778	TraesCS2A02G518200	Uncharacterized protein;unassigned;ortholog	SUBFAMILY NOT NAMED (PTHR33065:SF179)		Triticum aestivum
	WHEAT|EnsemblGenome=TraesCS3D02G162500|UniProtKB=A0A3B6GTR2	TraesCS3D02G162500	PNP_UDP_1 domain-containing protein;unassigned;ortholog	PNP_UDP_1 DOMAIN-CONTAINING PROTEIN (PTHR21234:SF41)		Triticum aestivum
	WHEAT|EnsemblGenome=TraesCS3A02G151100|UniProtKB=A0A3B6EH86	TraesCS3A02G151100	Peptidyl-prolyl cis-trans isomerase;unassigned;ortholog	PEPTIDYL-PROLYL CIS-TRANS ISOMERASE CYP20-3, CHLOROPLASTIC (PTHR11071:SF420)	chaperone(PC00072)	Triticum aestivum
	WHEAT|EnsemblGenome=TraesCS5B02G018700|UniProtKB=A0A3B6LDM6	TraesCS5B02G018700	Cysteine synthase;unassigned;ortholog	CYSTEINE SYNTHASE (PTHR10314:SF244)	lyase(PC00144)	Triticum aestivum
	WHEAT|EnsemblGenome=TraesCS4D02G137900|UniProtKB=A0A3B6JFV5	TraesCS4D02G137900	ATP-synt_C domain-containing protein;unassigned;ortholog	ATP SYNTHASE SUBUNIT 9, MITOCHONDRIAL (PTHR10031:SF38)	ATP synthase(PC00002)	Triticum aestivum
	WHEAT|EnsemblGenome=TraesCS4A02G480900|UniProtKB=A0A3B6I514	TraesCS4A02G480900	Mitochondrial pyruvate carrier;unassigned;ortholog	MITOCHONDRIAL PYRUVATE CARRIER (PTHR14154:SF80)		Triticum aestivum
	WHEAT|EnsemblGenome=TraesCS7B02G338600|UniProtKB=A0A3B6SRJ0	TraesCS7B02G338600	Uncharacterized protein;unassigned;ortholog	VACUOLAR ATP SYNTHASE CATALYTIC SUBUNIT-RELATED / V-ATPASE-RELATED / VACUOLAR PROTON PUMP-LIKE PROTEIN (PTHR34892:SF2)	ATP synthase(PC00002)	Triticum aestivum
	WHEAT|EnsemblGenome=TraesCS2B02G575000|UniProtKB=A0A3B6CFW7	TraesCS2B02G575000	Rx_N domain-containing protein;unassigned;ortholog			Triticum aestivum
	WHEAT|EnsemblGenome=TraesCS2B02G005400|UniProtKB=A0A3B6BZ14	TraesCS2B02G005400	Protein kinase domain-containing protein;unassigned;ortholog	OS02G0231700 PROTEIN (PTHR27008:SF514)		Triticum aestivum
	WHEAT|EnsemblGenome=TraesCSU02G248800|UniProtKB=A0A3B6U9A5	TraesCSU02G248800	ATP synthase subunit alpha, mitochondrial;unassigned;ortholog			Triticum aestivum
	WHEAT|EnsemblGenome=TraesCS5D02G323400|UniProtKB=A0A3B6MVM1	TraesCS5D02G323400	Uncharacterized protein;unassigned;ortholog	OS09G0527900 PROTEIN (PTHR31832:SF86)		Triticum aestivum
	WHEAT|EnsemblGenome=TraesCS2D02G391700|UniProtKB=A0A1D5UI02	TraesCS2D02G391700	Genome assembly, chromosome: II;CAMPLR22A2D_LOCUS3929;ortholog	OS04G0583200 PROTEIN (PTHR33172:SF29)		Triticum aestivum
	WHEAT|EnsemblGenome=TraesCS4A02G390000|UniProtKB=A0A341TWW0	TraesCS4A02G390200,TraesCS4A02G390000	CYSTM domain-containing protein;unassigned;ortholog	CYSTM DOMAIN-CONTAINING PROTEIN (PTHR35470:SF4)		Triticum aestivum
	WHEAT|EnsemblGenome=TraesCS6D02G086700|UniProtKB=A0A3B6QDK2	TraesCS6D02G086700	Uncharacterized protein;unassigned;ortholog	VACUOLAR ATP SYNTHASE CATALYTIC SUBUNIT-RELATED / V-ATPASE-RELATED / VACUOLAR PROTON PUMP-RELATED (PTHR34892:SF1)	ATP synthase(PC00002)	Triticum aestivum
	WHEAT|EnsemblGenome=TraesCS5A02G094600|UniProtKB=A0A3B6KCZ6	TraesCS5A02G094600	Glutaredoxin domain-containing protein;unassigned;ortholog	GLUTAREDOXIN-C14-RELATED (PTHR10168:SF303)	oxidoreductase(PC00176)	Triticum aestivum
	WHEAT|EnsemblGenome=TraesCS5D02G107500|UniProtKB=A0A3B6MNZ5	TraesCS5D02G107500	Glutaredoxin domain-containing protein;unassigned;ortholog	GLUTAREDOXIN DOMAIN-CONTAINING PROTEIN (PTHR10168:SF287)	oxidoreductase(PC00176)	Triticum aestivum
	WHEAT|EnsemblGenome=TraesCS3B02G185700|UniProtKB=A0A3B6FNU3	TraesCS3B02G185700	Oxidored_q6 domain-containing protein;unassigned;ortholog			Triticum aestivum
	WHEAT|EnsemblGenome=TraesCS3D02G339300|UniProtKB=A0A3B6H0R4	TraesCS3D02G339300	Uncharacterized protein;unassigned;ortholog	POTASSIUM TRANSPORTER (PTHR36771:SF2)	transporter(PC00227)	Triticum aestivum
	WHEAT|EnsemblGenome=TraesCS1D02G079100|UniProtKB=W5AN83	TraesCS1D02G079100	Uncharacterized protein;unassigned;ortholog	OS01G0281100 PROTEIN (PTHR33334:SF6)		Triticum aestivum
	WHEAT|EnsemblGenome=TraesCS4D02G311600|UniProtKB=A0A3B6JND7	TraesCS4D02G311600	Uncharacterized protein;unassigned;ortholog	VACUOLAR ATP SYNTHASE CATALYTIC SUBUNIT-RELATED / V-ATPASE-RELATED / VACUOLAR PROTON PUMP-RELATED (PTHR34892:SF1)	ATP synthase(PC00002)	Triticum aestivum
	WHEAT|EnsemblGenome=TraesCS5D02G457000|UniProtKB=A0A077RV23	TraesCS5D02G457400,TraesCS7D02G255400,TraesCSU02G263800	Uncharacterized protein;TRAES_3BF007300450CFD_c1;ortholog	SUBFAMILY NOT NAMED (PTHR48245:SF1)		Triticum aestivum
	WHEAT|EnsemblGenome=TraesCS4D02G068900|UniProtKB=A0A3B6JG84	TraesCS4D02G068900	Protein DETOXIFICATION;unassigned;ortholog	PROTEIN DETOXIFICATION (PTHR11206:SF181)	transporter(PC00227)	Triticum aestivum
	WHEAT|EnsemblGenome=TraesCS2A02G502400|UniProtKB=P83970	TraesCS2A02G502400	Plasma membrane ATPase;ha1;ortholog	ATPASE 2, PLASMA MEMBRANE-TYPE (PTHR42861:SF124)	primary active transporter(PC00068)	Triticum aestivum
	WHEAT|EnsemblGenome=TraesCS4A02G393600|UniProtKB=A0A3B6I3Y9	TraesCS4A02G393600	GDT1 family protein;unassigned;ortholog	TRANSMEMBRANE PROTEIN 165 (PTHR12608:SF1)		Triticum aestivum
	WHEAT|EnsemblGenome=TraesCS5A02G083100|UniProtKB=A0A3B6KDU0	TraesCS5A02G083100	Uncharacterized protein;unassigned;ortholog	MYB-RELATED PROTEIN MYBAS2 (PTHR45675:SF106)	DNA-binding transcription factor(PC00218)	Triticum aestivum
	WHEAT|EnsemblGenome=TraesCS4A02G038500|UniProtKB=A0A3B6HR91	TraesCS4A02G038500	Myo-inositol 1-phosphate synthase;unassigned;ortholog	INOSITOL-3-PHOSPHATE SYNTHASE 1 (PTHR11510:SF5)	isomerase(PC00135)	Triticum aestivum
	WHEAT|EnsemblGenome=TraesCS5B02G016100|UniProtKB=A0A3B6LDJ7	TraesCS5B02G016100	Uncharacterized protein;unassigned;ortholog	SUBFAMILY NOT NAMED (PTHR31048:SF118)		Triticum aestivum
	WHEAT|EnsemblGenome=TraesCS1A02G152800|UniProtKB=A0A3B5XY94	TraesCS1A02G152800	Uncharacterized protein;unassigned;ortholog	OS09G0537700 PROTEIN (PTHR11240:SF47)	endoribonuclease(PC00094)	Triticum aestivum
	WHEAT|EnsemblGenome=TraesCS7B02G188000|UniProtKB=A0A3B6SKU8	TraesCS7B02G188000	HTH myb-type domain-containing protein;unassigned;ortholog	OS06G0728700 PROTEIN (PTHR12802:SF165)	chromatin/chromatin-binding, or -regulatory protein(PC00077)	Triticum aestivum
	WHEAT|EnsemblGenome=TraesCS4D02G134900|UniProtKB=A0A3B6JGN7	TraesCS4D02G134900	ATPase_AAA_core domain-containing protein;unassigned;ortholog	RIBULOSE BISPHOSPHATE CARBOXYLASE/OXYGENASE ACTIVASE, CHLOROPLASTIC (PTHR32429:SF32)		Triticum aestivum
	WHEAT|EnsemblGenome=TraesCS7D02G029800|UniProtKB=A0A3B6TBP4	TraesCS7D02G029800	Dolichyl-diphosphooligosaccharide--protein glycosyltransferase subunit DAD1;unassigned;ortholog	DOLICHYL-DIPHOSPHOOLIGOSACCHARIDE--PROTEIN GLYCOSYLTRANSFERASE SUBUNIT DAD1 (PTHR10705:SF0)	glycosyltransferase(PC00111)	Triticum aestivum
	WHEAT|EnsemblGenome=TraesCS5A02G094700|UniProtKB=W5F6K1	TraesCS5D02G107200	Glutaredoxin domain-containing protein;unassigned;ortholog	GLUTAREDOXIN DOMAIN-CONTAINING PROTEIN (PTHR10168:SF210)	oxidoreductase(PC00176)	Triticum aestivum
	WHEAT|EnsemblGenome=TraesCS3B02G515600|UniProtKB=A0A3B6G0M5	TraesCS3B02G515600	Uncharacterized protein;unassigned;ortholog			Triticum aestivum
	WHEAT|EnsemblGenome=TraesCS2A02G240500|UniProtKB=A0A3B6AYG0	TraesCS2A02G240500	Uncharacterized protein;unassigned;ortholog			Triticum aestivum
	WHEAT|EnsemblGenome=TraesCS5A02G199500|UniProtKB=A0A3B6KI55	TraesCS5A02G199500	Uncharacterized protein;unassigned;ortholog	PWI DOMAIN-CONTAINING PROTEIN (PTHR47334:SF3)	RNA splicing factor(PC00148)	Triticum aestivum
	WHEAT|EnsemblGenome=TraesCS4A02G434600|UniProtKB=A0A3B6I3Q6	TraesCS4A02G434600	Uncharacterized protein;unassigned;ortholog	SUBFAMILY NOT NAMED (PTHR31033:SF26)		Triticum aestivum
	WHEAT|EnsemblGenome=TraesCS2A02G511000|UniProtKB=A0A3B6B6Z3	TraesCS2A02G511000	Uncharacterized protein;unassigned;ortholog	BNACNNG33880D PROTEIN (PTHR34563:SF6)		Triticum aestivum
	WHEAT|EnsemblGenome=TraesCS6B02G274000|UniProtKB=A0A3B6PPT2	TraesCS6B02G274000	Uncharacterized protein;unassigned;ortholog			Triticum aestivum
	WHEAT|EnsemblGenome=TraesCS2B02G372900|UniProtKB=A0A3B6C973	TraesCS2B02G372900	S-adenosylmethionine decarboxylase proenzyme;unassigned;ortholog	S-ADENOSYLMETHIONINE DECARBOXYLASE PROENZYME (PTHR11570:SF24)	decarboxylase(PC00089)	Triticum aestivum
	WHEAT|EnsemblGenome=TraesCS3D02G440200|UniProtKB=A0A3B6H4P9	TraesCS3D02G440200	4-hydroxy-7-methoxy-3-oxo-3,4-dihydro-2H-1,4-benzoxazin-2-yl glucosidebeta-D-glucosidase;unassigned;ortholog	4-HYDROXY-7-METHOXY-3-OXO-3,4-DIHYDRO-2H-1,4-BENZOXAZIN-2-YL GLUCOSIDEBETA-D-GLUCOSIDASE (PTHR10353:SF203)	glycosidase(PC00110)	Triticum aestivum
	WHEAT|EnsemblGenome=TraesCS2B02G604800|UniProtKB=A0A3B6CH04	TraesCS2B02G604800	Glutathione peroxidase;unassigned;ortholog	GLUTATHIONE PEROXIDASE (PTHR11592:SF98)	peroxidase(PC00180)	Triticum aestivum
	WHEAT|EnsemblGenome=TraesCS3A02G396800|UniProtKB=A0A3B6EML4	TraesCS3A02G396800	Uncharacterized protein;unassigned;ortholog	OS01G0898800 PROTEIN (PTHR31865:SF4)		Triticum aestivum
	WHEAT|EnsemblGenome=TraesCS4A02G162200|UniProtKB=A0A3B6HW03	TraesCS4A02G162200	Uncharacterized protein;unassigned;ortholog	PROTEIN LNK1 (PTHR33334:SF8)		Triticum aestivum
	WHEAT|EnsemblGenome=TraesCS6B02G440200|UniProtKB=A0A3B6PT84	TraesCS6B02G440200	Aconitate hydratase;unassigned;ortholog	CITRATE HYDRO-LYASE (PTHR11670:SF54)	RNA metabolism protein(PC00031)	Triticum aestivum
	WHEAT|EnsemblGenome=TraesCS6B02G450200|UniProtKB=A0A3B6PTJ3	TraesCS6B02G450200	Uncharacterized protein;unassigned;ortholog	AQUAPORIN PIP 1-3 (PTHR45687:SF12)		Triticum aestivum
	WHEAT|EnsemblGenome=TraesCS5D02G106900|UniProtKB=A0A3B6MMN7	TraesCS5D02G106900	Glutaredoxin domain-containing protein;unassigned;ortholog	GLUTAREDOXIN-C14-RELATED (PTHR10168:SF303)	oxidoreductase(PC00176)	Triticum aestivum
	WHEAT|EnsemblGenome=TraesCS5B02G440300|UniProtKB=A0A3B6LUV7	TraesCS5B02G440300	Uncharacterized protein;unassigned;ortholog	VACUOLAR ATP SYNTHASE CATALYTIC SUBUNIT-RELATED / V-ATPASE-RELATED / VACUOLAR PROTON PUMP-LIKE PROTEIN (PTHR34892:SF2)	ATP synthase(PC00002)	Triticum aestivum
	WHEAT|EnsemblGenome=TraesCS6D02G212200|UniProtKB=A0A3B6QF91	TraesCS6D02G212200	Phenylalanine ammonia-lyase;unassigned;ortholog	PHENYLALANINE AMMONIA-LYASE (PTHR10362:SF11)	lyase(PC00144)	Triticum aestivum
	WHEAT|EnsemblGenome=TraesCS5B02G317700|UniProtKB=A0A3B6LPJ3	TraesCS5B02G317700	Uncharacterized protein;unassigned;ortholog	OS09G0527900 PROTEIN (PTHR31832:SF86)		Triticum aestivum
	WHEAT|EnsemblGenome=TraesCS2D02G515000|UniProtKB=A0A3B6DKI7	TraesCS2D02G515000	Uncharacterized protein;unassigned;ortholog			Triticum aestivum
	WHEAT|EnsemblGenome=TraesCS3D02G110700|UniProtKB=A0A3B6GPE4	TraesCS3D02G110700	Malic enzyme;unassigned;ortholog	NADP-DEPENDENT MALIC ENZYME 3 (PTHR23406:SF64)	oxidoreductase(PC00176)	Triticum aestivum
	WHEAT|EnsemblGenome=TraesCS1B02G388700|UniProtKB=A0A3B5Z3B9	TraesCS1B02G388700	Methyltransf_11 domain-containing protein;unassigned;ortholog	OS05G0548900 PROTEIN (PTHR44307:SF14)	methyltransferase(PC00155)	Triticum aestivum
	WHEAT|EnsemblGenome=TraesCS1A02G118200|UniProtKB=A0A3B5XXT3	TraesCS1A02G118200	CYSTM domain-containing protein;unassigned;ortholog	CADMIUM TOLERANT 3 (PTHR35470:SF9)		Triticum aestivum
	WHEAT|EnsemblGenome=TraesCS1A02G076900|UniProtKB=A0A3B5XVH0	TraesCS1A02G076900	Uncharacterized protein;unassigned;ortholog	OS01G0281100 PROTEIN (PTHR33334:SF6)		Triticum aestivum
	WHEAT|EnsemblGenome=TraesCS4B02G263000|UniProtKB=A0A3B6IUA4	TraesCS4B02G263000	Ditrans,polycis-polyprenyl diphosphate synthase ((2E,6E)-farnesyldiphosphate specific);unassigned;ortholog	DITRANS,POLYCIS-POLYPRENYL DIPHOSPHATE SYNTHASE ((2E,6E)-FARNESYLDIPHOSPHATE SPECIFIC) (PTHR21528:SF5)		Triticum aestivum
	WHEAT|EnsemblGenome=TraesCS5D02G100200|UniProtKB=A0A3B6MNP6	TraesCS5D02G100200	Uncharacterized protein;unassigned;ortholog	EXPRESSED PROTEIN (PTHR33178:SF5)		Triticum aestivum
	WHEAT|EnsemblGenome=TraesCS2D02G132200|UniProtKB=A0A3B6DBA8	TraesCS2D02G132200	Uncharacterized protein;unassigned;ortholog	HALOACID DEHALOGENASE-LIKE HYDROLASE (HAD) SUPERFAMILY PROTEIN (PTHR46649:SF4)		Triticum aestivum
	WHEAT|EnsemblGenome=TraesCS4B02G234300|UniProtKB=A0A3B6IRP0	TraesCS4B02G234300	Uncharacterized protein;unassigned;ortholog	EXPRESSED PROTEIN (PTHR42938:SF18)	dehydrogenase(PC00092)	Triticum aestivum
	WHEAT|EnsemblGenome=TraesCS7A02G517700|UniProtKB=A0A3B6RN65	TraesCS7A02G517700	H(+)-exporting diphosphatase;VP2-A;ortholog	PYROPHOSPHATE-ENERGIZED VACUOLAR MEMBRANE PROTON PUMP 1 (PTHR31998:SF52)		Triticum aestivum
	WHEAT|EnsemblGenome=TraesCS6A02G101000|UniProtKB=A0A3B6NJZ6	TraesCS6A02G101000	Uncharacterized protein;unassigned;ortholog			Triticum aestivum
	WHEAT|EnsemblGenome=TraesCS7A02G097500|UniProtKB=A0A3B6R9D6	TraesCS7A02G097500	Uncharacterized protein;unassigned;ortholog			Triticum aestivum
	WHEAT|EnsemblGenome=TraesCS2B02G541300|UniProtKB=A0A3B6CET3	TraesCS2B02G541300	Uncharacterized protein;unassigned;ortholog			Triticum aestivum
	WHEAT|EnsemblGenome=TraesCS2A02G513400|UniProtKB=A0A3B6B817	TraesCS2A02G513400	Uncharacterized protein;unassigned;ortholog			Triticum aestivum
	WHEAT|EnsemblGenome=TraesCS6A02G093700|UniProtKB=A0A3B6NLG0	TraesCS6A02G093700	Chlorophyll a-b binding protein, chloroplastic;unassigned;ortholog	CHLOROPHYLL A-B BINDING PROTEIN, CHLOROPLASTIC (PTHR21649:SF157)		Triticum aestivum
	WHEAT|EnsemblGenome=TraesCS4D02G229600|UniProtKB=A0A3B6JL42	TraesCS4D02G229600	Uncharacterized protein;unassigned;ortholog	SUBFAMILY NOT NAMED (PTHR47188:SF5)		Triticum aestivum
	WHEAT|EnsemblGenome=TraesCS2B02G034600|UniProtKB=A0A3B6BXG3	TraesCS2B02G034600	Uncharacterized protein;unassigned;ortholog	ROOT-SPECIFIC KINASE 1 (PTHR45621:SF180)		Triticum aestivum
	WHEAT|EnsemblGenome=TraesCS4B02G348600|UniProtKB=A0A3B6IWZ3	TraesCS4B02G348600	Purple acid phosphatase;unassigned;ortholog	PURPLE ACID PHOSPHATASE (PTHR45778:SF39)	phosphatase(PC00181)	Triticum aestivum
	WHEAT|EnsemblGenome=TraesCS1A02G056900|UniProtKB=A0A3B5XUQ5	TraesCS1A02G056900	Uncharacterized protein;unassigned;ortholog	OS11G0323860 PROTEIN (PTHR35290:SF4)		Triticum aestivum
	WHEAT|EnsemblGenome=TraesCS4D02G135000|UniProtKB=A0A3B6JJ08	TraesCS4D02G135000	ATPase_AAA_core domain-containing protein;unassigned;ortholog	ATPASE_AAA_CORE DOMAIN-CONTAINING PROTEIN (PTHR32429:SF24)		Triticum aestivum
	WHEAT|EnsemblGenome=TraesCS6B02G250500|UniProtKB=A0A3B6PLX9	TraesCS6B02G250500	Uncharacterized protein;unassigned;ortholog			Triticum aestivum
	WHEAT|EnsemblGenome=TraesCS7A02G313100|UniProtKB=A0A3B6RKE8	TraesCS7A02G313100	Glyceraldehyde-3-phosphate dehydrogenase;unassigned;ortholog	GLYCERALDEHYDE-3-PHOSPHATE DEHYDROGENASE-RELATED (PTHR10836:SF76)	dehydrogenase(PC00092)	Triticum aestivum
	WHEAT|EnsemblGenome=TraesCS3D02G384200|UniProtKB=A0A3B6GXZ3	TraesCS3D02G384200	RING-type domain-containing protein;unassigned;ortholog	OS01G0905700 PROTEIN (PTHR15315:SF105)		Triticum aestivum
	WHEAT|EnsemblGenome=TraesCS5A02G022200|UniProtKB=A0A3B6KBM0	TraesCS5A02G022200	Cysteine synthase;unassigned;ortholog	CYSTEINE SYNTHASE (PTHR10314:SF244)	lyase(PC00144)	Triticum aestivum
	WHEAT|EnsemblGenome=TraesCS1A02G000100|UniProtKB=A0A3B5XSR0	TraesCS1A02G000100	Uncharacterized protein;unassigned;ortholog			Triticum aestivum
	WHEAT|EnsemblGenome=TraesCS3D02G083700|UniProtKB=A0A3B6GMY9	TraesCS3D02G083700	J domain-containing protein;unassigned;ortholog	CHAPERONE PROTEIN DNAJ 20, CHLOROPLASTIC (PTHR45090:SF4)	chaperone(PC00072)	Triticum aestivum
	WHEAT|EnsemblGenome=TraesCS7A02G442500|UniProtKB=A0A3B6RLL1	TraesCS7A02G442500	Glutathione synthetase;unassigned;ortholog	GLUTATHIONE SYNTHETASE (PTHR11130:SF4)	ligase(PC00142)	Triticum aestivum
	WHEAT|EnsemblGenome=TraesCS7D02G035600|UniProtKB=A0A3B6TBZ7	TraesCS7D02G035600	Uncharacterized protein;unassigned;ortholog	SUBFAMILY NOT NAMED (PTHR31284:SF49)	phosphatase(PC00181)	Triticum aestivum
	WHEAT|EnsemblGenome=TraesCS2A02G130200|UniProtKB=A0A3B6ASL0	TraesCS2A02G130200	Uncharacterized protein;unassigned;ortholog	HALOACID DEHALOGENASE-LIKE HYDROLASE (HAD) SUPERFAMILY PROTEIN (PTHR46649:SF4)		Triticum aestivum
	WHEAT|EnsemblGenome=TraesCS2D02G010800|UniProtKB=A0A3B6D7C8	TraesCS2D02G010800	START domain-containing protein;unassigned;ortholog	PHOSPHATIDYLCHOLINE TRANSFER PROTEIN (PTHR19308:SF39)		Triticum aestivum
	WHEAT|EnsemblGenome=TraesCS1A02G000700|UniProtKB=A0A341ZL95	TraesCSU02G258100	Uncharacterized protein;unassigned;ortholog	SUBFAMILY NOT NAMED (PTHR47188:SF4)		Triticum aestivum
	WHEAT|EnsemblGenome=TraesCS7D02G352400|UniProtKB=A0A3B6TH82	TraesCS7D02G352400	F-box domain-containing protein;unassigned;ortholog	OS06G0594400 PROTEIN (PTHR46407:SF10)		Triticum aestivum
	WHEAT|EnsemblGenome=TraesCS7D02G509100|UniProtKB=A0A3B6TZ58	TraesCS7D02G509100	Uncharacterized protein;unassigned;ortholog			Triticum aestivum
	WHEAT|EnsemblGenome=TraesCS6B02G195500|UniProtKB=A0A3B6PLW5	TraesCS6B02G195500	Uncharacterized protein;unassigned;ortholog	VACUOLAR ATP SYNTHASE CATALYTIC SUBUNIT-RELATED / V-ATPASE-RELATED / VACUOLAR PROTON PUMP-LIKE PROTEIN (PTHR34892:SF2)	ATP synthase(PC00002)	Triticum aestivum
	WHEAT|EnsemblGenome=TraesCS1A02G056200|UniProtKB=A0A3B5XUA7	TraesCS1A02G056200	Uncharacterized protein;unassigned;ortholog			Triticum aestivum
	WHEAT|EnsemblGenome=TraesCS3B02G458800|UniProtKB=D7NXU0	TraesCS3B02G458800	Zinc finger protein;ZFN1;ortholog	ZINC FINGER CCCH DOMAIN-CONTAINING PROTEIN 12 (PTHR12506:SF46)	protein phosphatase(PC00195)	Triticum aestivum
	WHEAT|EnsemblGenome=TraesCS1A02G235600|UniProtKB=A0A341NMB9	TraesCS2D02G303100	Uncharacterized protein;unassigned;ortholog	DNA-DIRECTED RNA POLYMERASES I, II, AND III SUBUNIT RPABC4 (PTHR12056:SF2)	DNA-directed RNA polymerase(PC00019)	Triticum aestivum
	WHEAT|EnsemblGenome=TraesCS4A02G393500|UniProtKB=A0A3B6I0D2	TraesCS4A02G393500	ACB domain-containing protein;unassigned;ortholog	ACB DOMAIN-CONTAINING PROTEIN (PTHR23310:SF67)	transfer/carrier protein(PC00219)	Triticum aestivum
	WHEAT|EnsemblGenome=TraesCS1A02G404500|UniProtKB=A0A3B5Y6C7	TraesCS1A02G404500	Uncharacterized protein;unassigned;ortholog	ASPARTIC PROTEINASE A1 (PTHR47966:SF76)	aspartic protease(PC00053)	Triticum aestivum
	WHEAT|EnsemblGenome=TraesCS6A02G394800|UniProtKB=A0A3B6NWS2	TraesCS6A02G394800	OTU domain-containing protein;unassigned;ortholog	OS02G0819500 PROTEIN (PTHR12419:SF90)	cysteine protease(PC00081)	Triticum aestivum
	WHEAT|EnsemblGenome=TraesCS3A02G530400|UniProtKB=W5E8X2	TraesCS3A02G530600	Uncharacterized protein;unassigned;ortholog	40S RIBOSOMAL PROTEIN S28 (PTHR10769:SF3)	ribosomal protein(PC00202)	Triticum aestivum
	WHEAT|EnsemblGenome=TraesCS6B02G440600|UniProtKB=A0A3B6PTZ6	TraesCS6B02G440600	LRRNT_2 domain-containing protein;unassigned;ortholog	LRRNT_2 DOMAIN-CONTAINING PROTEIN (PTHR48063:SF22)	transmembrane signal receptor(PC00197)	Triticum aestivum
	WHEAT|EnsemblGenome=TraesCS3B02G098700|UniProtKB=A0A077RSP0	TraesCS3B02G098700	J domain-containing protein;TRAES_3BF057900070CFD_c1;ortholog	CHAPERONE PROTEIN DNAJ 20, CHLOROPLASTIC (PTHR45090:SF4)	chaperone(PC00072)	Triticum aestivum
	WHEAT|EnsemblGenome=TraesCS7A02G553800|UniProtKB=A0A3B6RQ46	TraesCS7A02G553800	HTH myb-type domain-containing protein;unassigned;ortholog	HTH MYB-TYPE DOMAIN-CONTAINING PROTEIN (PTHR12802:SF143)	chromatin/chromatin-binding, or -regulatory protein(PC00077)	Triticum aestivum
	WHEAT|EnsemblGenome=TraesCS5D02G393000|UniProtKB=A0A3B6MWE7	TraesCS5D02G393000	Uncharacterized protein;unassigned;ortholog	F19K23.17 PROTEIN (PTHR37197:SF2)		Triticum aestivum
	WHEAT|EnsemblGenome=TraesCS4B02G290500|UniProtKB=A0A3B6ITK5	TraesCS4B02G290500	Uncharacterized protein;unassigned;ortholog	HOMEOBOX-LEUCINE ZIPPER PROTEIN HAT9 (PTHR36616:SF4)		Triticum aestivum
	WHEAT|EnsemblGenome=TraesCS6A02G094600|UniProtKB=A0A3B6NM96	TraesCS6A02G094600	Chlorophyll a-b binding protein, chloroplastic;unassigned;ortholog	CHLOROPHYLL A-B BINDING PROTEIN, CHLOROPLASTIC (PTHR21649:SF128)		Triticum aestivum
	WHEAT|EnsemblGenome=TraesCS1A02G384800|UniProtKB=A0A3B5Y696	TraesCS1A02G384800	Uncharacterized protein;unassigned;ortholog			Triticum aestivum
	WHEAT|EnsemblGenome=TraesCS2B02G232300|UniProtKB=A0A3B6C409	TraesCS2B02G232300	Uncharacterized protein;unassigned;ortholog	MYOSIN-2 (PTHR13140:SF706)	actin binding motor protein(PC00040)	Triticum aestivum
	WHEAT|EnsemblGenome=TraesCS1D02G000600|UniProtKB=A0A3B5ZN93	TraesCS1D02G000600	Uncharacterized protein;unassigned;ortholog	OS05G0103300 PROTEIN (PTHR33128:SF45)		Triticum aestivum
	WHEAT|EnsemblGenome=TraesCS4D02G104200|UniProtKB=A0A3B6JFL8	TraesCS4D02G104200	J domain-containing protein;unassigned;ortholog	NAD(P)H-QUINONE OXIDOREDUCTASE SUBUNIT T, CHLOROPLASTIC (PTHR45283:SF1)	oxidoreductase(PC00176)	Triticum aestivum
	WHEAT|EnsemblGenome=TraesCS7D02G375700|UniProtKB=A0A3B6TV37	TraesCS7D02G375700	Amino_oxidase domain-containing protein;unassigned;ortholog	AMINO_OXIDASE DOMAIN-CONTAINING PROTEIN (PTHR10742:SF357)	oxidase(PC00175)	Triticum aestivum
	WHEAT|EnsemblGenome=TraesCS2A02G254600|UniProtKB=A0A3B6AYY2	TraesCS2A02G254600	PsbP domain-containing protein;unassigned;ortholog	OXYGEN-EVOLVING ENHANCER PROTEIN 2-1, CHLOROPLASTIC (PTHR31407:SF6)		Triticum aestivum
	WHEAT|EnsemblGenome=TraesCS7B02G314500|UniProtKB=A0A3B6SPG1	TraesCS7B02G314500	Uncharacterized protein;unassigned;ortholog	OS06G0704700 PROTEIN (PTHR43574:SF60)	epimerase/racemase(PC00096)	Triticum aestivum
	WHEAT|EnsemblGenome=TraesCS7A02G090300|UniProtKB=A0A341Z3M0	TraesCS7D02G086500	CYSTM domain-containing protein;unassigned;ortholog	CYSTM DOMAIN-CONTAINING PROTEIN (PTHR35470:SF4)		Triticum aestivum
	WHEAT|EnsemblGenome=TraesCS5B02G100900|UniProtKB=A0A3B6LIB5	TraesCS5B02G100900	Glutaredoxin domain-containing protein;unassigned;ortholog	GLUTAREDOXIN DOMAIN-CONTAINING PROTEIN (PTHR10168:SF210)	oxidoreductase(PC00176)	Triticum aestivum
	WHEAT|EnsemblGenome=TraesCS7D02G124000|UniProtKB=A0A3B6TLA6	TraesCS7D02G124000	Uncharacterized protein;unassigned;ortholog			Triticum aestivum
	WHEAT|EnsemblGenome=TraesCS7B02G345500|UniProtKB=A0A3B6SQD4	TraesCS7B02G345500	Uncharacterized protein;unassigned;ortholog	F9L1.21 PROTEIN (PTHR28632:SF9)		Triticum aestivum
	WHEAT|EnsemblGenome=TraesCS2D02G311100|UniProtKB=A0A1D5UPW1	TraesCS2D02G311100	Genome assembly, chromosome: II;CAMPLR22A2D_LOCUS3127;ortholog	FERRIC REDUCTION OXIDASE 6-RELATED (PTHR11972:SF69)	oxidase(PC00175)	Triticum aestivum
	WHEAT|EnsemblGenome=TraesCS7A02G391600|UniProtKB=A0A3B6RJZ2	TraesCS7A02G391600	Aa_trans domain-containing protein;unassigned;ortholog	OS06G0633800 PROTEIN (PTHR22950:SF458)	amino acid transporter(PC00046)	Triticum aestivum
	WHEAT|EnsemblGenome=TraesCS3B02G565900|UniProtKB=A0A080YTR2	TraesCS3B02G565900	LRRNT_2 domain-containing protein;TRAES_3BF052700060CFD_c1;ortholog	LRRNT_2 DOMAIN-CONTAINING PROTEIN (PTHR48061:SF13)	transmembrane signal receptor(PC00197)	Triticum aestivum
	WHEAT|EnsemblGenome=TraesCS5B02G261700|UniProtKB=A9UIE7	TraesCS5B02G261700	Thionin-like protein;unassigned;ortholog			Triticum aestivum
	WHEAT|EnsemblGenome=TraesCS2B02G541700|UniProtKB=A0A3B6CES9	TraesCS2B02G541700	Uncharacterized protein;unassigned;ortholog			Triticum aestivum
	WHEAT|EnsemblGenome=TraesCS2B02G434700|UniProtKB=A0A341RF34	TraesCS2B02G434700	Uncharacterized protein;unassigned;ortholog			Triticum aestivum
	WHEAT|EnsemblGenome=TraesCS4D02G263100|UniProtKB=A0A3B6JKS3	TraesCS4D02G263100	Ditrans,polycis-polyprenyl diphosphate synthase ((2E,6E)-farnesyldiphosphate specific);unassigned;ortholog	DITRANS,POLYCIS-POLYPRENYL DIPHOSPHATE SYNTHASE ((2E,6E)-FARNESYLDIPHOSPHATE SPECIFIC) (PTHR21528:SF5)		Triticum aestivum
	WHEAT|EnsemblGenome=TraesCS5A02G105800|UniProtKB=A0A1D5ZKM9	TraesCS5A02G105800	Uncharacterized protein;unassigned;ortholog	40S RIBOSOMAL PROTEIN S29 (PTHR12010:SF2)	ribosomal protein(PC00202)	Triticum aestivum
	WHEAT|EnsemblGenome=TraesCS6B02G148000|UniProtKB=A0A3B6PIH0	TraesCS6B02G148000	Uncharacterized protein;unassigned;ortholog	UBIQUITIN (PTHR10666:SF425)		Triticum aestivum
	WHEAT|EnsemblGenome=TraesCS1B02G262200|UniProtKB=A0A3B5Z031	TraesCS1B02G262200	Uncharacterized protein;unassigned;ortholog	PROTEIN LIFEGUARD 4 (PTHR23291:SF50)	ion channel(PC00133)	Triticum aestivum
	WHEAT|EnsemblGenome=TraesCS2B02G542000|UniProtKB=A0A3B6CET4	TraesCS2B02G542000	Uncharacterized protein;unassigned;ortholog	OS02G0587800 PROTEIN (PTHR37389:SF38)		Triticum aestivum
	WHEAT|EnsemblGenome=TraesCS1B02G011400|UniProtKB=A0A3B5YPZ8	TraesCS1B02G011400	Uncharacterized protein;unassigned;ortholog	OS05G0103300 PROTEIN (PTHR33128:SF45)		Triticum aestivum
	WHEAT|EnsemblGenome=TraesCS3D02G120000|UniProtKB=A0A3B6GP46	TraesCS3D02G120000	Uncharacterized protein;unassigned;ortholog	TMS1, ISOFORM F (PTHR10383:SF9)	protein-binding activity modulator(PC00095)	Triticum aestivum
	WHEAT|EnsemblGenome=TraesCS4A02G203400|UniProtKB=A0A3B6HW59	TraesCS4A02G203400	J domain-containing protein;unassigned;ortholog	NAD(P)H-QUINONE OXIDOREDUCTASE SUBUNIT T, CHLOROPLASTIC (PTHR45283:SF1)	oxidoreductase(PC00176)	Triticum aestivum
	WHEAT|EnsemblGenome=TraesCS5A02G317100|UniProtKB=A0A3B6KM60	TraesCS5A02G317100	Uncharacterized protein;unassigned;ortholog	OS09G0527900 PROTEIN (PTHR31832:SF86)		Triticum aestivum
	WHEAT|EnsemblGenome=TraesCS5B02G092600|UniProtKB=A0A3B6LHP5	TraesCS5B02G092600	Uncharacterized protein;unassigned;ortholog	EXPRESSED PROTEIN (PTHR33178:SF5)		Triticum aestivum
	WHEAT|EnsemblGenome=TraesCS3B02G181300|UniProtKB=A0A3B6FKL0	TraesCS3B02G181300	PNP_UDP_1 domain-containing protein;unassigned;ortholog	PNP_UDP_1 DOMAIN-CONTAINING PROTEIN (PTHR21234:SF41)		Triticum aestivum
	WHEAT|EnsemblGenome=TraesCS3A02G108900|UniProtKB=A0A3B6EDV0	TraesCS3A02G108900	Malic enzyme;unassigned;ortholog	NADP-DEPENDENT MALIC ENZYME 3 (PTHR23406:SF64)	oxidoreductase(PC00176)	Triticum aestivum
	WHEAT|EnsemblGenome=TraesCS7D02G243000|UniProtKB=A0A3B6TQA4	TraesCS7D02G243000	Uncharacterized protein;unassigned;ortholog	OS08G0503700 PROTEIN (PTHR10283:SF127)	secondary carrier transporter(PC00258)	Triticum aestivum
	WHEAT|EnsemblGenome=TraesCS7D02G295400|UniProtKB=A0A3B6TSF3	TraesCS7D02G295400	HTH myb-type domain-containing protein;unassigned;ortholog	OS06G0728700 PROTEIN (PTHR12802:SF165)	chromatin/chromatin-binding, or -regulatory protein(PC00077)	Triticum aestivum
	WHEAT|EnsemblGenome=TraesCS1A02G001500|UniProtKB=A0A3B5XSJ8	TraesCS1A02G001500	Uncharacterized protein;unassigned;ortholog	SUBFAMILY NOT NAMED (PTHR47188:SF5)		Triticum aestivum
	WHEAT|EnsemblGenome=TraesCS2A02G415700|UniProtKB=A0A3B6B2V1	TraesCS2A02G415700	Uncharacterized protein;unassigned;ortholog			Triticum aestivum
	WHEAT|EnsemblGenome=TraesCS4B02G267200|UniProtKB=A0A3B6IUE5	TraesCS4B02G267200	Myo-inositol 1-phosphate synthase;unassigned;ortholog	INOSITOL-3-PHOSPHATE SYNTHASE 1 (PTHR11510:SF5)	isomerase(PC00135)	Triticum aestivum
	WHEAT|EnsemblGenome=TraesCS1A02G001200|UniProtKB=A0A3B5XT03	TraesCS1A02G001200	Uncharacterized protein;unassigned;ortholog			Triticum aestivum
	WHEAT|EnsemblGenome=TraesCS3A02G058300|UniProtKB=A0A3B6EAA6	TraesCS3A02G058300	Uncharacterized protein;unassigned;ortholog	SUBFAMILY NOT NAMED (PTHR33102:SF83)		Triticum aestivum
	WHEAT|EnsemblGenome=TraesCS3A02G509300|UniProtKB=A0A1D5W6Q2	TraesCS3B02G578700	Uncharacterized protein;unassigned;ortholog	RIBOSOMAL PROTEIN L38, PUTATIVE, EXPRESSED-RELATED (PTHR10965:SF9)	ribosomal protein(PC00202)	Triticum aestivum
	WHEAT|EnsemblGenome=TraesCS5A02G045000|UniProtKB=A0A3B6KBC6	TraesCS5A02G045000	Glutaredoxin domain-containing protein;unassigned;ortholog	GLUTAREDOXIN DOMAIN-CONTAINING PROTEIN (PTHR10168:SF231)	oxidoreductase(PC00176)	Triticum aestivum
	WHEAT|EnsemblGenome=TraesCS6A02G405700|UniProtKB=A0A1D6A5W6	TraesCS6A02G405700	Uncharacterized protein;unassigned;ortholog	AQUAPORIN PIP 1-3 (PTHR45687:SF12)		Triticum aestivum
	WHEAT|EnsemblGenome=TraesCS2A02G520800|UniProtKB=A0A3B6B7A2	TraesCS2A02G520800	Bet_v_1 domain-containing protein;unassigned;ortholog	BET_V_1 DOMAIN-CONTAINING PROTEIN (PTHR31213:SF19)		Triticum aestivum
	WHEAT|EnsemblGenome=TraesCS2A02G312600|UniProtKB=A0A3B6AZ97	TraesCS2A02G312600	FAD-binding FR-type domain-containing protein;unassigned;ortholog	FERRIC REDUCTION OXIDASE 6-RELATED (PTHR11972:SF69)	oxidase(PC00175)	Triticum aestivum
	WHEAT|EnsemblGenome=TraesCSU02G096900|UniProtKB=A0A3B6U5V1	TraesCSU02G096900	Uncharacterized protein;unassigned;ortholog	OS08G0503700 PROTEIN (PTHR10283:SF127)	secondary carrier transporter(PC00258)	Triticum aestivum
	WHEAT|EnsemblGenome=TraesCS2D02G290500|UniProtKB=A0A3B6DDL9	TraesCS2D02G290500	Uncharacterized protein;unassigned;ortholog	DNA-BINDING PROTEIN S1FA1-RELATED (PTHR35298:SF11)		Triticum aestivum
	WHEAT|EnsemblGenome=TraesCS5B02G414000|UniProtKB=A0A3B6LU77	TraesCS5B02G414000	Uncharacterized protein;unassigned;ortholog	PROTEIN NRT1/ PTR FAMILY 6.4 (PTHR11654:SF451)	transporter(PC00227)	Triticum aestivum
	WHEAT|EnsemblGenome=TraesCS2B02G309100|UniProtKB=A0A3B6C6T6	TraesCS2B02G309100	Uncharacterized protein;unassigned;ortholog	DNA-BINDING PROTEIN S1FA1-RELATED (PTHR35298:SF11)		Triticum aestivum
	WHEAT|EnsemblGenome=TraesCS2D02G518700|UniProtKB=A0A3B6DLN2	TraesCS2D02G518700	Uncharacterized protein;unassigned;ortholog	TETRATRICOPEPTIDE REPEAT (TPR)-LIKE SUPERFAMILY PROTEIN (PTHR12601:SF45)	translation initiation factor(PC00224)	Triticum aestivum
	WHEAT|EnsemblGenome=TraesCS2D02G107900|UniProtKB=C6ETA5	TraesCS2D02G107900	Peroxidase;Prx112-A;ortholog	PEROXIDASE (PTHR31388:SF174)	peroxidase(PC00180)	Triticum aestivum
	WHEAT|EnsemblGenome=TraesCS7D02G256000|UniProtKB=A0A3B6TQS7	TraesCS7D02G256000	Uncharacterized protein;unassigned;ortholog			Triticum aestivum
	WHEAT|EnsemblGenome=TraesCS4A02G077100|UniProtKB=A0A3B6HSQ7	TraesCS4A02G077100	ZT_dimer domain-containing protein;unassigned;ortholog	ZT_DIMER DOMAIN-CONTAINING PROTEIN (PTHR43840:SF13)	transporter(PC00227)	Triticum aestivum
	Unmapped	TraesCS2B02G267500
	Unmapped	TraesCS2D02G412700
	Gene ontology of the differentially expressed genes in LMPG+Sr21 under high and low temperature conditions.
	SR21CR VS LMPGCRDAY1
	GENE ID	MAPPED ID	GENE NAME	FAMILY /SUBFAMILY	PROTEIN CLASS	SPECIES
	WHEAT|EnsemblGenome=TraesCS5A02G188000|UniProtKB=A0A3B6KHR6	TraesCS5A02G188000	Uncharacterized protein;unassigned;ortholog	SUBFAMILY NOT NAMED (PTHR19424:SF7)		Triticum aestivum
	WHEAT|EnsemblGenome=TraesCS7D02G119100|UniProtKB=A0A3B6TL52	TraesCS7D02G119100	Uncharacterized protein;unassigned;ortholog	WU:FI09B08 (PTHR33187:SF11)		Triticum aestivum
	WHEAT|EnsemblGenome=TraesCSU02G258900|UniProtKB=A0A3B6U9E0	TraesCSU02G258900	Uncharacterized protein;unassigned;ortholog	WU:FI09B08 (PTHR33187:SF11)		Triticum aestivum
	WHEAT|EnsemblGenome=TraesCS1B02G272900|UniProtKB=A0A1D5SVH1	TraesCS1B02G272900	Uncharacterized protein;unassigned;ortholog	PROTEIN ROOT UVB SENSITIVE 6 (PTHR12770:SF20)		Triticum aestivum
	WHEAT|EnsemblGenome=TraesCS6B02G117700|UniProtKB=A0A3B6PHK4	TraesCS6B02G117700	Uncharacterized protein;unassigned;ortholog	WU:FI09B08 (PTHR33187:SF11)		Triticum aestivum
	WHEAT|EnsemblGenome=TraesCS1A02G000500|UniProtKB=A0A3B5XSI4	TraesCS1A02G000500	Uncharacterized protein;unassigned;ortholog	PROTEIN TAR1 (PTHR47188:SF1)		Triticum aestivum
	WHEAT|EnsemblGenome=TraesCS5D02G023800|UniProtKB=A0A3B6MK09	TraesCS5D02G023800	Uncharacterized protein;unassigned;ortholog	SUBFAMILY NOT NAMED (PTHR47188:SF4)		Triticum aestivum
	WHEAT|EnsemblGenome=TraesCS7D02G029100|UniProtKB=A0A3B6TBT3	TraesCS7D02G029100	PNP_UDP_1 domain-containing protein;unassigned;ortholog	5'-METHYLTHIOADENOSINE NUCLEOSIDASE (PTHR46994:SF1)		Triticum aestivum
	WHEAT|EnsemblGenome=TraesCS4A02G498000|UniProtKB=Q41584	TraesCS4A02G498000	Thaumatin-like protein;unassigned;ortholog	THAUMATIN-LIKE PROTEIN (PTHR31048:SF90)		Triticum aestivum
	WHEAT|EnsemblGenome=TraesCS5B02G150300|UniProtKB=A0A341VIT6	TraesCS5B02G150300	Uncharacterized protein;unassigned;ortholog	MACROPHAGE MIGRATION INHIBITORY FACTOR FAMILY PROTEIN, EXPRESSED (PTHR11954:SF45)	decarboxylase(PC00089)	Triticum aestivum
	WHEAT|EnsemblGenome=TraesCS1A02G001600|UniProtKB=A0A3B5XSS8	TraesCS1A02G001600	Uncharacterized protein;unassigned;ortholog	WU:FI09B08 (PTHR33187:SF11)		Triticum aestivum
	WHEAT|EnsemblGenome=TraesCS1A02G000600|UniProtKB=A0A3B5XSR6	TraesCS1A02G000600	Uncharacterized protein;unassigned;ortholog	WU:FI09B08 (PTHR33187:SF11)		Triticum aestivum
	WHEAT|EnsemblGenome=TraesCS7A02G069400|UniProtKB=A0A3B6R8N5	TraesCS7A02G069400	Uncharacterized protein;unassigned;ortholog			Triticum aestivum
	WHEAT|EnsemblGenome=TraesCS1A02G203700|UniProtKB=A0A3B5XZR8	TraesCS1A02G203700	Chitinase;unassigned;ortholog	CHITINASE 8 (PTHR22595:SF171)		Triticum aestivum
	WHEAT|EnsemblGenome=TraesCS6A02G144300|UniProtKB=A0A3B6NN49	TraesCS6A02G144300	Uncharacterized protein;unassigned;ortholog			Triticum aestivum
	WHEAT|EnsemblGenome=TraesCS3A02G430500|UniProtKB=A0A3B6ENB4	TraesCS3A02G430500	Uncharacterized protein;unassigned;ortholog			Triticum aestivum
	WHEAT|EnsemblGenome=TraesCSU02G243900|UniProtKB=A0A3B6U912	TraesCSU02G243900	Uncharacterized protein;unassigned;ortholog			Triticum aestivum
	WHEAT|EnsemblGenome=TraesCS1A02G000400|UniProtKB=A0A341Y9B6	TraesCSU02G258200	Uncharacterized protein;unassigned;ortholog	WU:FI09B08 (PTHR33187:SF11)		Triticum aestivum
	WHEAT|EnsemblGenome=TraesCS7B02G291500|UniProtKB=A0A3B6SNM9	TraesCS7B02G291500	Uncharacterized protein;unassigned;ortholog			Triticum aestivum
	WHEAT|EnsemblGenome=TraesCS1B02G320300|UniProtKB=A0A341ZGE6	TraesCS1B02G320300,TraesCSU02G265800	Uncharacterized protein;unassigned;ortholog	WU:FI09B08 (PTHR33187:SF11)		Triticum aestivum
	WHEAT|EnsemblGenome=TraesCS2A02G518200|UniProtKB=A0A3B6B778	TraesCS2A02G518200	Uncharacterized protein;unassigned;ortholog	SUBFAMILY NOT NAMED (PTHR33065:SF179)		Triticum aestivum
	WHEAT|EnsemblGenome=TraesCS4A02G480900|UniProtKB=A0A3B6I514	TraesCS4A02G480900	Mitochondrial pyruvate carrier;unassigned;ortholog	MITOCHONDRIAL PYRUVATE CARRIER (PTHR14154:SF80)		Triticum aestivum
	WHEAT|EnsemblGenome=TraesCS7B02G338600|UniProtKB=A0A3B6SRJ0	TraesCS7B02G338600	Uncharacterized protein;unassigned;ortholog	VACUOLAR ATP SYNTHASE CATALYTIC SUBUNIT-RELATED / V-ATPASE-RELATED / VACUOLAR PROTON PUMP-LIKE PROTEIN (PTHR34892:SF2)	ATP synthase(PC00002)	Triticum aestivum
	WHEAT|EnsemblGenome=TraesCSU02G248800|UniProtKB=A0A3B6U9A5	TraesCSU02G248800	ATP synthase subunit alpha, mitochondrial;unassigned;ortholog			Triticum aestivum
	WHEAT|EnsemblGenome=TraesCS7D02G255100|UniProtKB=A0A3B6TQ64	TraesCS7D02G255100	Uncharacterized protein;unassigned;ortholog			Triticum aestivum
	WHEAT|EnsemblGenome=TraesCS6B02G117800|UniProtKB=A0A3B6PHI3	TraesCS6B02G117800	Uncharacterized protein;unassigned;ortholog	WU:FI09B08 (PTHR33187:SF11)		Triticum aestivum
	WHEAT|EnsemblGenome=TraesCS2A02G539800|UniProtKB=Q5XUV4	TraesCS2B02G570100	Ubiquitin-conjugating enzyme;unassigned;ortholog	UBIQUITIN-CONJUGATING ENZYME E2 30 (PTHR24068:SF434)	ubiquitin-protein ligase(PC00234)	Triticum aestivum
	WHEAT|EnsemblGenome=TraesCS6A02G132200|UniProtKB=A0A341WW51	TraesCS6A02G132500,TraesCS6A02G132200	Lipoxygenase;unassigned;ortholog	LINOLEATE 9S-LIPOXYGENASE 5 (PTHR11771:SF112)	oxygenase(PC00177)	Triticum aestivum
	WHEAT|EnsemblGenome=TraesCS6D02G086700|UniProtKB=A0A3B6QDK2	TraesCS6D02G086700	Uncharacterized protein;unassigned;ortholog	VACUOLAR ATP SYNTHASE CATALYTIC SUBUNIT-RELATED / V-ATPASE-RELATED / VACUOLAR PROTON PUMP-RELATED (PTHR34892:SF1)	ATP synthase(PC00002)	Triticum aestivum
	WHEAT|EnsemblGenome=TraesCS1B02G087000|UniProtKB=A0A3B5YTQ4	TraesCS1B02G087000	Uncharacterized protein;unassigned;ortholog	WU:FI09B08 (PTHR33187:SF11)		Triticum aestivum
	WHEAT|EnsemblGenome=TraesCS4D02G229500|UniProtKB=A0A3B6JKI4	TraesCS4D02G229500	Uncharacterized protein;unassigned;ortholog	WU:FI09B08 (PTHR33187:SF11)		Triticum aestivum
	WHEAT|EnsemblGenome=TraesCS3B02G185700|UniProtKB=A0A3B6FNU3	TraesCS3B02G185700	Oxidored_q6 domain-containing protein;unassigned;ortholog			Triticum aestivum
	WHEAT|EnsemblGenome=TraesCSU02G265700|UniProtKB=A0A3B6U9N0	TraesCSU02G265700	Uncharacterized protein;unassigned;ortholog	WU:FI09B08 (PTHR33187:SF11)		Triticum aestivum
	WHEAT|EnsemblGenome=TraesCS4D02G311600|UniProtKB=A0A3B6JND7	TraesCS4D02G311600	Uncharacterized protein;unassigned;ortholog	VACUOLAR ATP SYNTHASE CATALYTIC SUBUNIT-RELATED / V-ATPASE-RELATED / VACUOLAR PROTON PUMP-RELATED (PTHR34892:SF1)	ATP synthase(PC00002)	Triticum aestivum
	WHEAT|EnsemblGenome=TraesCS5D02G457000|UniProtKB=A0A077RV23	TraesCS5D02G457400,TraesCSU02G251200,TraesCS7D02G301800,TraesCS7D02G255400,TraesCS5D02G457000,TraesCSU02G263800	Uncharacterized protein;TRAES_3BF007300450CFD_c1;ortholog	SUBFAMILY NOT NAMED (PTHR48245:SF1)		Triticum aestivum
	WHEAT|EnsemblGenome=TraesCS2B02G540100|UniProtKB=A0A3B6CEV4	TraesCS2B02G540100	Uncharacterized protein;unassigned;ortholog	ORYZAIN ALPHA CHAIN (PTHR12411:SF854)	cysteine protease(PC00081)	Triticum aestivum
	WHEAT|EnsemblGenome=TraesCS2A02G502400|UniProtKB=P83970	TraesCS2A02G502400	Plasma membrane ATPase;ha1;ortholog	ATPASE 2, PLASMA MEMBRANE-TYPE (PTHR42861:SF124)	primary active transporter(PC00068)	Triticum aestivum
	WHEAT|EnsemblGenome=TraesCS3B02G014900|UniProtKB=A0A3B6FI74	TraesCS3B02G014900	TPR_REGION domain-containing protein;unassigned;ortholog	TETRATRICOPEPTIDE REPEAT DOMAIN-CONTAINING PROTEIN PYG7, CHLOROPLASTIC (PTHR26312:SF177)		Triticum aestivum
	WHEAT|EnsemblGenome=TraesCS7D02G138300|UniProtKB=A0A3B6TKM9	TraesCS7D02G138300	Uncharacterized protein;unassigned;ortholog			Triticum aestivum
	WHEAT|EnsemblGenome=TraesCS2A02G527700|UniProtKB=A0A3B6B6N6	TraesCS2A02G527700	Uncharacterized protein;unassigned;ortholog	CHAL_STI_SYNT_N DOMAIN-CONTAINING PROTEIN (PTHR11877:SF95)	transferase(PC00220)	Triticum aestivum
	WHEAT|EnsemblGenome=TraesCS1A02G001700|UniProtKB=A0A3B5XT08	TraesCS1A02G001700	Uncharacterized protein;unassigned;ortholog	WU:FI09B08 (PTHR33187:SF11)		Triticum aestivum
	WHEAT|EnsemblGenome=TraesCS2A02G242400|UniProtKB=A0A3B6AWN4	TraesCS2A02G242400	Uncharacterized protein;unassigned;ortholog			Triticum aestivum
	WHEAT|EnsemblGenome=TraesCS5B02G016100|UniProtKB=A0A3B6LDJ7	TraesCS5B02G016100	Uncharacterized protein;unassigned;ortholog	SUBFAMILY NOT NAMED (PTHR31048:SF118)		Triticum aestivum
	WHEAT|EnsemblGenome=TraesCS5A02G135700|UniProtKB=A0A3B6KFT8	TraesCS5A02G135700	DsbD domain-containing protein;unassigned;ortholog	CYTOCHROME C-TYPE BIOGENESIS CCDA-LIKE CHLOROPLASTIC PROTEIN (PTHR31272:SF6)		Triticum aestivum
	WHEAT|EnsemblGenome=TraesCS7D02G029800|UniProtKB=A0A3B6TBP4	TraesCS7D02G029800	Dolichyl-diphosphooligosaccharide--protein glycosyltransferase subunit DAD1;unassigned;ortholog	DOLICHYL-DIPHOSPHOOLIGOSACCHARIDE--PROTEIN GLYCOSYLTRANSFERASE SUBUNIT DAD1 (PTHR10705:SF0)	glycosyltransferase(PC00111)	Triticum aestivum
	WHEAT|EnsemblGenome=TraesCS1A02G001300|UniProtKB=A0A3B5XT14	TraesCS1A02G001300	Uncharacterized protein;unassigned;ortholog	SUBFAMILY NOT NAMED (PTHR47188:SF4)		Triticum aestivum
	WHEAT|EnsemblGenome=TraesCS6A02G350200|UniProtKB=A0A3B6NWD7	TraesCS6A02G350200	Uncharacterized protein;unassigned;ortholog	DEHYDRIN XERO 2 (PTHR33346:SF14)		Triticum aestivum
	WHEAT|EnsemblGenome=TraesCS3B02G486700|UniProtKB=A0A077S6W3	TraesCS3B02G486700	Uncharacterized protein;TRAES_3BF091500080CFD_c1;ortholog	SUBFAMILY NOT NAMED (PTHR48245:SF1)		Triticum aestivum
	WHEAT|EnsemblGenome=TraesCS3B02G515600|UniProtKB=A0A3B6G0M5	TraesCS3B02G515600	Uncharacterized protein;unassigned;ortholog			Triticum aestivum
	WHEAT|EnsemblGenome=TraesCS2A02G240500|UniProtKB=A0A3B6AYG0	TraesCS2A02G240500	Uncharacterized protein;unassigned;ortholog			Triticum aestivum
	WHEAT|EnsemblGenome=TraesCS5A02G199500|UniProtKB=A0A3B6KI55	TraesCS5A02G199500	Uncharacterized protein;unassigned;ortholog	PWI DOMAIN-CONTAINING PROTEIN (PTHR47334:SF3)	RNA splicing factor(PC00148)	Triticum aestivum
	WHEAT|EnsemblGenome=TraesCS2B02G601100|UniProtKB=A0A3B6CGR9	TraesCS2B02G601100	Uncharacterized protein;unassigned;ortholog			Triticum aestivum
	WHEAT|EnsemblGenome=TraesCS7D02G551400|UniProtKB=P27357	TraesCS7D02G551400	Thaumatin-like protein PWIR2;unassigned;ortholog	THAUMATIN-LIKE PROTEIN (PTHR31048:SF90)		Triticum aestivum
	WHEAT|EnsemblGenome=TraesCS6A02G078400|UniProtKB=A0A3B6NKN6	TraesCS6A02G078400	Uncharacterized protein;unassigned;ortholog	PLANT BASIC SECRETORY PROTEIN (BSP) FAMILY PROTEIN (PTHR33321:SF12)		Triticum aestivum
	WHEAT|EnsemblGenome=TraesCS6B02G117900|UniProtKB=A0A3B6PFY4	TraesCS6B02G117900	Uncharacterized protein;unassigned;ortholog	WU:FI09B08 (PTHR33187:SF11)		Triticum aestivum
	WHEAT|EnsemblGenome=TraesCS5B02G440300|UniProtKB=A0A3B6LUV7	TraesCS5B02G440300	Uncharacterized protein;unassigned;ortholog	VACUOLAR ATP SYNTHASE CATALYTIC SUBUNIT-RELATED / V-ATPASE-RELATED / VACUOLAR PROTON PUMP-LIKE PROTEIN (PTHR34892:SF2)	ATP synthase(PC00002)	Triticum aestivum
	WHEAT|EnsemblGenome=TraesCSU02G263700|UniProtKB=A0A3B6U9L4	TraesCSU02G263700	Uncharacterized protein;unassigned;ortholog	WU:FI09B08 (PTHR33187:SF11)		Triticum aestivum
	WHEAT|EnsemblGenome=TraesCS3B02G188400|UniProtKB=A0A341XW26	TraesCS3B02G188400	Uncharacterized protein;unassigned;ortholog			Triticum aestivum
	WHEAT|EnsemblGenome=TraesCS1A02G000900|UniProtKB=A0A3B5XTZ2	TraesCS1A02G000900	Uncharacterized protein;unassigned;ortholog	WU:FI09B08 (PTHR33187:SF11)		Triticum aestivum
	WHEAT|EnsemblGenome=TraesCS7B02G396200|UniProtKB=A0A3B6SN16	TraesCS7B02G396200	Uncharacterized protein;unassigned;ortholog	SUBFAMILY NOT NAMED (PTHR48245:SF1)		Triticum aestivum
	WHEAT|EnsemblGenome=TraesCSU02G263900|UniProtKB=A0A3B6U9H5	TraesCSU02G263900	Uncharacterized protein;unassigned;ortholog	WU:FI09B08 (PTHR33187:SF11)		Triticum aestivum
	WHEAT|EnsemblGenome=TraesCS7A02G517700|UniProtKB=A0A3B6RN65	TraesCS7A02G517700	H(+)-exporting diphosphatase;VP2-A;ortholog	PYROPHOSPHATE-ENERGIZED VACUOLAR MEMBRANE PROTON PUMP 1 (PTHR31998:SF52)		Triticum aestivum
	WHEAT|EnsemblGenome=TraesCS6A02G101000|UniProtKB=A0A3B6NJZ6	TraesCS6A02G101000	Uncharacterized protein;unassigned;ortholog			Triticum aestivum
	WHEAT|EnsemblGenome=TraesCS7A02G097500|UniProtKB=A0A3B6R9D6	TraesCS7A02G097500	Uncharacterized protein;unassigned;ortholog			Triticum aestivum
	WHEAT|EnsemblGenome=TraesCS2B02G521400|UniProtKB=A0A3B6CE81	TraesCS2B02G521400	Uncharacterized protein;unassigned;ortholog			Triticum aestivum
	WHEAT|EnsemblGenome=TraesCS1B02G101400|UniProtKB=A0A3B5YT75	TraesCS1B02G101400	Uncharacterized protein;unassigned;ortholog	WU:FI09B08 (PTHR33187:SF11)		Triticum aestivum
	WHEAT|EnsemblGenome=TraesCS4A02G244900|UniProtKB=A0A3B6HYY8	TraesCS4A02G244900	Uncharacterized protein;unassigned;ortholog	SUBFAMILY NOT NAMED (PTHR47188:SF5)		Triticum aestivum
	WHEAT|EnsemblGenome=TraesCSU02G269900|UniProtKB=A0A3B6UD08	TraesCSU02G269900	Uncharacterized protein;unassigned;ortholog	SUBFAMILY NOT NAMED (PTHR47188:SF5)		Triticum aestivum
	WHEAT|EnsemblGenome=TraesCS4D02G229600|UniProtKB=A0A3B6JL42	TraesCS4D02G229600	Uncharacterized protein;unassigned;ortholog	SUBFAMILY NOT NAMED (PTHR47188:SF5)		Triticum aestivum
	WHEAT|EnsemblGenome=TraesCS4D02G135000|UniProtKB=A0A3B6JJ08	TraesCS4D02G135000	ATPase_AAA_core domain-containing protein;unassigned;ortholog	ATPASE_AAA_CORE DOMAIN-CONTAINING PROTEIN (PTHR32429:SF24)		Triticum aestivum
	WHEAT|EnsemblGenome=TraesCS6B02G250500|UniProtKB=A0A3B6PLX9	TraesCS6B02G250500	Uncharacterized protein;unassigned;ortholog			Triticum aestivum
	WHEAT|EnsemblGenome=TraesCSU02G269800|UniProtKB=A0A3B6UD52	TraesCSU02G269800	Uncharacterized protein;unassigned;ortholog	WU:FI09B08 (PTHR33187:SF11)		Triticum aestivum
	WHEAT|EnsemblGenome=TraesCS1A02G001100|UniProtKB=A0A3B5XSS3	TraesCS1A02G001100	Uncharacterized protein;unassigned;ortholog	WU:FI09B08 (PTHR33187:SF11)		Triticum aestivum
	WHEAT|EnsemblGenome=TraesCS5B02G152600|UniProtKB=A0A3B6LIG5	TraesCS5B02G152600	Asparagine synthetase [glutamine-hydrolyzing];unassigned;ortholog	ASPARAGINE SYNTHETASE [GLUTAMINE-HYDROLYZING] 1 (PTHR11772:SF48)	ligase(PC00142)	Triticum aestivum
	WHEAT|EnsemblGenome=TraesCS1A02G000100|UniProtKB=A0A3B5XSR0	TraesCS1A02G000100	Uncharacterized protein;unassigned;ortholog			Triticum aestivum
	WHEAT|EnsemblGenome=TraesCS6B02G260800|UniProtKB=A0A3B6PPD2	TraesCS6B02G260800	CN hydrolase domain-containing protein;unassigned;ortholog	OS02G0635000 PROTEIN (PTHR46044:SF6)		Triticum aestivum
	WHEAT|EnsemblGenome=TraesCS5B02G175700|UniProtKB=A0A3B6LLB3	TraesCS5B02G175700	TPT domain-containing protein;unassigned;ortholog	PHOSPHOENOLPYRUVATE/PHOSPHATE TRANSLOCATOR 1, CHLOROPLASTIC (PTHR11132:SF496)	secondary carrier transporter(PC00258)	Triticum aestivum
	WHEAT|EnsemblGenome=TraesCS1A02G000700|UniProtKB=A0A341ZL95	TraesCSU02G258100	Uncharacterized protein;unassigned;ortholog	SUBFAMILY NOT NAMED (PTHR47188:SF4)		Triticum aestivum
	WHEAT|EnsemblGenome=TraesCS2B02G331900|UniProtKB=A0A3B6C7M7	TraesCS2B02G331900	Uncharacterized protein;unassigned;ortholog	SUBFAMILY NOT NAMED (PTHR48245:SF1)		Triticum aestivum
	WHEAT|EnsemblGenome=TraesCS6D02G176500|UniProtKB=A0A3B6QE53	TraesCS6D02G176500	Uncharacterized protein;unassigned;ortholog	SUBFAMILY NOT NAMED (PTHR48245:SF1)		Triticum aestivum
	WHEAT|EnsemblGenome=TraesCSU02G263100|UniProtKB=A0A3B6U9L0	TraesCSU02G263100	Uncharacterized protein;unassigned;ortholog	WU:FI09B08 (PTHR33187:SF11)		Triticum aestivum
	WHEAT|EnsemblGenome=TraesCS1A02G404500|UniProtKB=A0A3B5Y6C7	TraesCS1A02G404500	Uncharacterized protein;unassigned;ortholog	ASPARTIC PROTEINASE A1 (PTHR47966:SF76)	aspartic protease(PC00053)	Triticum aestivum
	WHEAT|EnsemblGenome=TraesCS3B02G189500|UniProtKB=A0A3B6FNA8	TraesCS3B02G189500	Uncharacterized protein;unassigned;ortholog			Triticum aestivum
	WHEAT|EnsemblGenome=TraesCS4B02G363700|UniProtKB=A0A3B6IZA2	TraesCS4B02G363700	Uncharacterized protein;unassigned;ortholog	SUBFAMILY NOT NAMED (PTHR11782:SF119)	nucleotide phosphatase(PC00173)	Triticum aestivum
	WHEAT|EnsemblGenome=TraesCS7D02G138000|UniProtKB=A0A3B6TAI2	TraesCS7D02G138000	Uncharacterized protein;unassigned;ortholog			Triticum aestivum
	WHEAT|EnsemblGenome=TraesCS1A02G384800|UniProtKB=A0A3B5Y696	TraesCS1A02G384800	Uncharacterized protein;unassigned;ortholog			Triticum aestivum
	WHEAT|EnsemblGenome=TraesCS1A02G316900|UniProtKB=W5A520	TraesCS1D02G316900,TraesCS1B02G329300	SUI1 domain-containing protein;unassigned;ortholog	OS05G0498400 PROTEIN (PTHR10388:SF58)	translation initiation factor(PC00224)	Triticum aestivum
	WHEAT|EnsemblGenome=TraesCS2B02G571700|UniProtKB=A0A3B6CFT2	TraesCS2B02G571700	Ubiquinol oxidase;unassigned;ortholog	UBIQUINOL OXIDASE 4, CHLOROPLASTIC/CHROMOPLASTIC (PTHR31803:SF10)	oxidase(PC00175)	Triticum aestivum
	WHEAT|EnsemblGenome=TraesCS2D02G244000|UniProtKB=A0A3B6DC50	TraesCS2D02G244000	Uncharacterized protein;unassigned;ortholog	SUBFAMILY NOT NAMED (PTHR48245:SF1)		Triticum aestivum
	WHEAT|EnsemblGenome=TraesCS5B02G039000|UniProtKB=A0A3B6LEB9	TraesCS5B02G039000	Uncharacterized protein;unassigned;ortholog			Triticum aestivum
	WHEAT|EnsemblGenome=TraesCS1A02G343600|UniProtKB=A0A3B5Y4Y1	TraesCS1A02G343600	Uncharacterized protein;unassigned;ortholog	SUBFAMILY NOT NAMED (PTHR48245:SF1)		Triticum aestivum
	WHEAT|EnsemblGenome=TraesCS2A02G254600|UniProtKB=A0A3B6AYY2	TraesCS2A02G254600	PsbP domain-containing protein;unassigned;ortholog	OXYGEN-EVOLVING ENHANCER PROTEIN 2-1, CHLOROPLASTIC (PTHR31407:SF6)		Triticum aestivum
	WHEAT|EnsemblGenome=TraesCS2D02G425300|UniProtKB=W5C237	TraesCS2D02G425300	Cold-responsive protein WCOR15-2D;Wcs19b;ortholog			Triticum aestivum
	WHEAT|EnsemblGenome=TraesCS4A02G454800|UniProtKB=A0A3B6I5M9	TraesCS4A02G454800	Uncharacterized protein;unassigned;ortholog	GLUTATHIONE S-TRANSFERASE, N-TERMINAL DOMAIN CONTAINING PROTEIN, EXPRESSED (PTHR11260:SF525)	transferase(PC00220)	Triticum aestivum
	WHEAT|EnsemblGenome=TraesCS7D02G124000|UniProtKB=A0A3B6TLA6	TraesCS7D02G124000	Uncharacterized protein;unassigned;ortholog			Triticum aestivum
	WHEAT|EnsemblGenome=TraesCS7B02G345500|UniProtKB=A0A3B6SQD4	TraesCS7B02G345500	Uncharacterized protein;unassigned;ortholog	F9L1.21 PROTEIN (PTHR28632:SF9)		Triticum aestivum
	WHEAT|EnsemblGenome=TraesCS5D02G033400|UniProtKB=A0A3B6MKB7	TraesCS5D02G033400	Uncharacterized protein;unassigned;ortholog	WU:FI09B08 (PTHR33187:SF11)		Triticum aestivum
	WHEAT|EnsemblGenome=TraesCSU02G262400|UniProtKB=A0A3B6UD13	TraesCSU02G262400	Uncharacterized protein;unassigned;ortholog	WU:FI09B08 (PTHR33187:SF11)		Triticum aestivum
	WHEAT|EnsemblGenome=TraesCS1B02G087200|UniProtKB=A0A3B5YTI2	TraesCS1B02G087200	Uncharacterized protein;unassigned;ortholog	WU:FI09B08 (PTHR33187:SF11)		Triticum aestivum
	WHEAT|EnsemblGenome=TraesCS1D02G183600|UniProtKB=A0A3B5ZTT4	TraesCS1D02G183600	Uncharacterized protein;unassigned;ortholog			Triticum aestivum
	WHEAT|EnsemblGenome=TraesCS2B02G541700|UniProtKB=A0A3B6CES9	TraesCS2B02G541700	Uncharacterized protein;unassigned;ortholog			Triticum aestivum
	WHEAT|EnsemblGenome=TraesCSU02G173800|UniProtKB=A0A3B6U7J3	TraesCSU02G173800	Uncharacterized protein;unassigned;ortholog	WU:FI09B08 (PTHR33187:SF11)		Triticum aestivum
	WHEAT|EnsemblGenome=TraesCS1B02G262200|UniProtKB=A0A3B5Z031	TraesCS1B02G262200	Uncharacterized protein;unassigned;ortholog	PROTEIN LIFEGUARD 4 (PTHR23291:SF50)	ion channel(PC00133)	Triticum aestivum
	WHEAT|EnsemblGenome=TraesCS5D02G050200|UniProtKB=A0A3B6MLY1	TraesCS5D02G050200	Uncharacterized protein;unassigned;ortholog			Triticum aestivum
	WHEAT|EnsemblGenome=TraesCSU02G267700|UniProtKB=A0A3B6U9P6	TraesCSU02G267700	Uncharacterized protein;unassigned;ortholog	WU:FI09B08 (PTHR33187:SF11)		Triticum aestivum
	WHEAT|EnsemblGenome=TraesCS2B02G002300|UniProtKB=A0A3B6BWI1	TraesCS2B02G002300	Uncharacterized protein;unassigned;ortholog			Triticum aestivum
	WHEAT|EnsemblGenome=TraesCSU02G263200|UniProtKB=A0A3B6U5E0	TraesCSU02G263200	Uncharacterized protein;unassigned;ortholog	WU:FI09B08 (PTHR33187:SF11)		Triticum aestivum
	WHEAT|EnsemblGenome=TraesCSU02G242000|UniProtKB=A0A3B6UCM7	TraesCSU02G242000	Uncharacterized protein;unassigned;ortholog	WU:FI09B08 (PTHR33187:SF11)		Triticum aestivum
	WHEAT|EnsemblGenome=TraesCS1A02G001500|UniProtKB=A0A3B5XSJ8	TraesCS1A02G001500	Uncharacterized protein;unassigned;ortholog	SUBFAMILY NOT NAMED (PTHR47188:SF5)		Triticum aestivum
	WHEAT|EnsemblGenome=TraesCS2A02G067300|UniProtKB=W5C9Y4	TraesCS2A02G067300	Ribulose bisphosphate carboxylase small subunit;rbcS;ortholog	RIBULOSE BISPHOSPHATE CARBOXYLASE SMALL SUBUNIT 1B, CHLOROPLASTIC-RELATED (PTHR31262:SF10)		Triticum aestivum
	WHEAT|EnsemblGenome=TraesCSU02G075700|UniProtKB=A0A3B6U589	TraesCSU02G075700	Uncharacterized protein;unassigned;ortholog	SUBFAMILY NOT NAMED (PTHR47188:SF4)		Triticum aestivum
	WHEAT|EnsemblGenome=TraesCS1A02G001200|UniProtKB=A0A3B5XT03	TraesCS1A02G001200	Uncharacterized protein;unassigned;ortholog			Triticum aestivum
	WHEAT|EnsemblGenome=TraesCS5D02G083800|UniProtKB=A0A3B6MKG5	TraesCS5D02G083800	Uncharacterized protein;unassigned;ortholog			Triticum aestivum
	WHEAT|EnsemblGenome=TraesCS2B02G483200|UniProtKB=A0A3B6CD06	TraesCS2B02G483200	Uncharacterized protein;unassigned;ortholog	GAMMA-SOLUBLE NSF ATTACHMENT PROTEIN (PTHR13768:SF2)	membrane traffic protein(PC00150)	Triticum aestivum
	WHEAT|EnsemblGenome=TraesCS5B02G423500|UniProtKB=A0A3B6LUI3	TraesCS5B02G423500	Uncharacterized protein;unassigned;ortholog			Triticum aestivum
	WHEAT|EnsemblGenome=TraesCS7B02G033600|UniProtKB=A0A3B6S8Q3	TraesCS7B02G033600	ATP-synt_C domain-containing protein;unassigned;ortholog	ATP SYNTHASE SUBUNIT 9, MITOCHONDRIAL (PTHR10031:SF38)	ATP synthase(PC00002)	Triticum aestivum
	WHEAT|EnsemblGenome=TraesCS1A02G412900|UniProtKB=A0A3B5Y7Z1	TraesCS1A02G412900	Malate dehydrogenase;unassigned;ortholog	MALATE DEHYDROGENASE (PTHR11540:SF47)	dehydrogenase(PC00092)	Triticum aestivum
	WHEAT|EnsemblGenome=TraesCS5A02G555600|UniProtKB=A0A3B6KSJ0	TraesCS5A02G555600	Uncharacterized protein;unassigned;ortholog	SUBFAMILY NOT NAMED (PTHR47188:SF5)		Triticum aestivum
	WHEAT|EnsemblGenome=TraesCS7D02G119400|UniProtKB=A0A3B6TA16	TraesCS7D02G119400	Uncharacterized protein;unassigned;ortholog	WU:FI09B08 (PTHR33187:SF11)		Triticum aestivum
	WHEAT|EnsemblGenome=TraesCS7D02G119000|UniProtKB=A0A3B6TEF4	TraesCS7D02G119000	Uncharacterized protein;unassigned;ortholog	WU:FI09B08 (PTHR33187:SF11)		Triticum aestivum
	WHEAT|EnsemblGenome=TraesCS7D02G256000|UniProtKB=A0A3B6TQS7	TraesCS7D02G256000	Uncharacterized protein;unassigned;ortholog			Triticum aestivum
	Gene ontology of the differentially expressed genes in LMPG+Sr21 under high and low temperature conditions.
	SR21CR VS LMPGCRDAY3
	GENE ID	MAPPED ID	GENE NAME	FAMILY /SUBFAMILY	PROTEIN CLASS	SPECIES
	WHEAT|EnsemblGenome=TraesCS4B02G105300|UniProtKB=A0A3B6IPZ5	TraesCS4B02G105300	GDP-L-galactose phosphorylase;GGP2-B;ortholog	GDP-L-GALACTOSE PHOSPHORYLASE (PTHR20884:SF13)		Triticum aestivum
	WHEAT|EnsemblGenome=TraesCS1B02G422600|UniProtKB=A0A3B5Z4E2	TraesCS1B02G422600	Uncharacterized protein;unassigned;ortholog	CALCIUM-BINDING PROTEIN CML46-RELATED (PTHR10891:SF745)	calmodulin-related(PC00061)	Triticum aestivum
	WHEAT|EnsemblGenome=TraesCS2B02G413000|UniProtKB=A0A3B6CAG9	TraesCS2B02G413000	Fe2OG dioxygenase domain-containing protein;unassigned;ortholog	FE2OG DIOXYGENASE DOMAIN-CONTAINING PROTEIN (PTHR47991:SF15)	oxygenase(PC00177)	Triticum aestivum
	WHEAT|EnsemblGenome=TraesCS2D02G503600|UniProtKB=A0A3B6DL58	TraesCS2D02G503600	Uncharacterized protein;unassigned;ortholog	GENOME ASSEMBLY, CHROMOSOME: II (PTHR35832:SF14)		Triticum aestivum
	WHEAT|EnsemblGenome=TraesCS3B02G565200|UniProtKB=W5CQC7	TraesCS3B02G565200	6-phosphogluconate dehydrogenase, decarboxylating;TRAES_3BF052700140CFD_c1;ortholog	6-PHOSPHOGLUCONATE DEHYDROGENASE, DECARBOXYLATING (PTHR11811:SF25)	dehydrogenase(PC00092)	Triticum aestivum
	WHEAT|EnsemblGenome=TraesCS5A02G061000|UniProtKB=A0A3B6KBV4	TraesCS5A02G061000	Uncharacterized protein;unassigned;ortholog	OS08G0566900 PROTEIN (PTHR11266:SF46)	transporter(PC00227)	Triticum aestivum
	WHEAT|EnsemblGenome=TraesCS2A02G493600|UniProtKB=A0A1D5UKX4	TraesCS2A02G493600,TraesCS2D02G493500	Adenosylhomocysteinase;CAMPLR22A2D_LOCUS4911;ortholog	ADENOSYLHOMOCYSTEINASE (PTHR23420:SF0)	hydrolase(PC00121)	Triticum aestivum
	WHEAT|EnsemblGenome=TraesCS1B02G272900|UniProtKB=A0A1D5SVH1	TraesCS1B02G272900	Uncharacterized protein;unassigned;ortholog	PROTEIN ROOT UVB SENSITIVE 6 (PTHR12770:SF20)		Triticum aestivum
	WHEAT|EnsemblGenome=TraesCS7A02G299400|UniProtKB=A0A3B6RJX7	TraesCS7A02G299400	HTH myb-type domain-containing protein;unassigned;ortholog	OS06G0728700 PROTEIN (PTHR12802:SF165)	chromatin/chromatin-binding, or -regulatory protein(PC00077)	Triticum aestivum
	WHEAT|EnsemblGenome=TraesCS6A02G083200|UniProtKB=E2I9G8	TraesCS6A02G083200	Bax inhibitor 1-like protein;BI_85;ortholog	BAX INHIBITOR 1 (PTHR23291:SF32)	ion channel(PC00133)	Triticum aestivum
	WHEAT|EnsemblGenome=TraesCS3A02G345200|UniProtKB=A0A3B6EKN7	TraesCS3A02G345200	Uncharacterized protein;unassigned;ortholog	POTASSIUM TRANSPORTER (PTHR36771:SF2)	transporter(PC00227)	Triticum aestivum
	WHEAT|EnsemblGenome=TraesCS2A02G007300|UniProtKB=A0A3B6ANS5	TraesCS2A02G007300	Uncharacterized protein;unassigned;ortholog	ATP SYNTHASE SUBUNIT E, MITOCHONDRIAL (PTHR36028:SF2)		Triticum aestivum
	WHEAT|EnsemblGenome=TraesCS3A02G207800|UniProtKB=A0A341RU06	TraesCS3D02G208200,TraesCS3A02G207800	Protein transport protein Sec61 subunit beta;unassigned;ortholog	PROTEIN TRANSPORT PROTEIN SEC61 SUBUNIT BETA (PTHR13509:SF15)	membrane traffic protein(PC00150)	Triticum aestivum
	WHEAT|EnsemblGenome=TraesCS2D02G561700|UniProtKB=A0A1D5UPJ6	TraesCS2D02G561700	Pyruvate kinase;CAMPLR22A2D_LOCUS5537;ortholog	PYRUVATE KINASE (PTHR11817:SF126)	kinase(PC00137)	Triticum aestivum
	WHEAT|EnsemblGenome=TraesCSU02G157000|UniProtKB=A0A341ZLR3	TraesCSU02G190200,TraesCSU02G157000	Ribosomal protein S7;unassigned;ortholog	RIBOSOMAL PROTEIN S7 (PTHR11205:SF39)	ribosomal protein(PC00202)	Triticum aestivum
	WHEAT|EnsemblGenome=TraesCS5B02G321500|UniProtKB=A0A3B6LQZ4	TraesCS5B02G321500	Metallophos domain-containing protein;unassigned;ortholog	METALLOPHOS DOMAIN-CONTAINING PROTEIN (PTHR32440:SF23)		Triticum aestivum
	WHEAT|EnsemblGenome=TraesCS5B02G022800|UniProtKB=A0A3B6LDV5	TraesCS5B02G022800	5-methyltetrahydropteroyltriglutamate--homocysteine S-methyltransferase;unassigned;ortholog	5-METHYLTETRAHYDROPTEROYLTRIGLUTAMATE--HOMOCYSTEINE METHYLTRANSFERASE (PTHR30519:SF0)	methyltransferase(PC00155)	Triticum aestivum
	WHEAT|EnsemblGenome=TraesCS2D02G027700|UniProtKB=A0A3B6D564	TraesCS2D02G027700	Uncharacterized protein;unassigned;ortholog	CHALCONE SYNTHASE (PTHR11877:SF14)	transferase(PC00220)	Triticum aestivum
	WHEAT|EnsemblGenome=TraesCS2D02G512400|UniProtKB=A0A3B6DM63	TraesCS2D02G512400	Uncharacterized protein;unassigned;ortholog	BNACNNG33880D PROTEIN (PTHR34563:SF6)		Triticum aestivum
	WHEAT|EnsemblGenome=TraesCS7A02G529900|UniProtKB=A0A3B6RS92	TraesCS7A02G529900	HATPase_c domain-containing protein;unassigned;ortholog	ENDOPLASMIN (PTHR11528:SF97)	Hsp90 family chaperone(PC00028)	Triticum aestivum
	WHEAT|EnsemblGenome=TraesCS6A02G405600|UniProtKB=A0A1D6AM47	TraesCS6A02G405600	Aquaporin;PIP1;ortholog	AQUAPORIN PIP 1-3 (PTHR45687:SF12)		Triticum aestivum
	WHEAT|EnsemblGenome=TraesCS4A02G498000|UniProtKB=Q41584	TraesCS4A02G498000	Thaumatin-like protein;unassigned;ortholog	THAUMATIN-LIKE PROTEIN (PTHR31048:SF90)		Triticum aestivum
	WHEAT|EnsemblGenome=TraesCS2D02G546500|UniProtKB=W5BVA4	TraesCS2D02G546500	Calreticulin;CAMPLR22A2D_LOCUS5386;ortholog	CALRETICULIN-1 (PTHR11073:SF2)	chaperone(PC00072)	Triticum aestivum
	WHEAT|EnsemblGenome=TraesCS2A02G380800|UniProtKB=A0A3B6B2K3	TraesCS2A02G380800	Phenylalanine ammonia-lyase;unassigned;ortholog	HISTIDINE AMMONIA-LYASE (PTHR10362:SF7)	lyase(PC00144)	Triticum aestivum
	WHEAT|EnsemblGenome=TraesCS3D02G227500|UniProtKB=A0A3B6GRW0	TraesCS3D02G227500	Uncharacterized protein;unassigned;ortholog	PROTEIN SGT1 HOMOLOG (PTHR45862:SF1)		Triticum aestivum
	WHEAT|EnsemblGenome=TraesCS3D02G534100|UniProtKB=A0A3B6H4N9	TraesCS3D02G534100	Uncharacterized protein;unassigned;ortholog	VACUOLAR-PROCESSING ENZYME GAMMA-ISOZYME (PTHR12000:SF50)	cysteine protease(PC00081)	Triticum aestivum
	WHEAT|EnsemblGenome=TraesCS6D02G088600|UniProtKB=A0A3B6QDP2	TraesCS6D02G088600	Chlorophyll a-b binding protein, chloroplastic;unassigned;ortholog	CHLOROPHYLL A-B BINDING PROTEIN, CHLOROPLASTIC (PTHR21649:SF128)		Triticum aestivum
	WHEAT|EnsemblGenome=TraesCSU02G147200|UniProtKB=Q1KMV0	TraesCSU02G253500,TraesCSU02G154200,TraesCSU02G237900,TraesCSU02G147200	Non-specific lipid-transfer protein;TRAES_3BF088400030CFD_c1;ortholog	NON-SPECIFIC LIPID-TRANSFER PROTEIN (PTHR33076:SF105)		Triticum aestivum
	WHEAT|EnsemblGenome=TraesCS1B02G234300|UniProtKB=A0A3B5YYW1	TraesCS1B02G234300	D-3-phosphoglycerate dehydrogenase;unassigned;ortholog	D-3-PHOSPHOGLYCERATE DEHYDROGENASE (PTHR42938:SF20)	dehydrogenase(PC00092)	Triticum aestivum
	WHEAT|EnsemblGenome=TraesCS2A02G464200|UniProtKB=A0A3B6B525	TraesCS2A02G464200	AvrRpt-cleavage domain-containing protein;unassigned;ortholog	PROTEIN NOI4 (PTHR33159:SF93)		Triticum aestivum
	WHEAT|EnsemblGenome=TraesCS5A02G052900|UniProtKB=A0A3B6KDI2	TraesCS5A02G052900	Protein kinase domain-containing protein;unassigned;ortholog	WAK FAMILY RECEPTOR-LIKE PROTEIN KINASE-RELATED (PTHR27005:SF177)	transmembrane signal receptor(PC00197)	Triticum aestivum
	WHEAT|EnsemblGenome=TraesCS2B02G046900|UniProtKB=A0A3B6BXU3	TraesCS2B02G046900	Uncharacterized protein;unassigned;ortholog			Triticum aestivum
	WHEAT|EnsemblGenome=TraesCS1A02G021000|UniProtKB=A0A3B5XT66	TraesCS1A02G021000	BOWMAN_BIRK domain-containing protein;unassigned;ortholog	BOWMAN-BIRK INHIBITOR1 (PTHR33479:SF4)		Triticum aestivum
	WHEAT|EnsemblGenome=TraesCS7A02G033300|UniProtKB=A0A3B6RAY8	TraesCS7A02G033300	Dolichyl-diphosphooligosaccharide--protein glycosyltransferase subunit DAD1;unassigned;ortholog	DOLICHYL-DIPHOSPHOOLIGOSACCHARIDE--PROTEIN GLYCOSYLTRANSFERASE SUBUNIT DAD1 (PTHR10705:SF0)	glycosyltransferase(PC00111)	Triticum aestivum
	WHEAT|EnsemblGenome=TraesCS7B02G149200|UniProtKB=F4Y593	TraesCS7B02G149200	Heat shock protein 90;Hsp90.2-B1;ortholog	HEAT SHOCK PROTEIN 81-3 (PTHR11528:SF137)	Hsp90 family chaperone(PC00028)	Triticum aestivum
	WHEAT|EnsemblGenome=TraesCS6B02G169300|UniProtKB=A0A3B6PKU0	TraesCS6B02G169300	Tubulin beta chain;unassigned;ortholog	TUBULIN BETA-7 CHAIN (PTHR11588:SF428)	tubulin(PC00228)	Triticum aestivum
	WHEAT|EnsemblGenome=TraesCS7A02G453500|UniProtKB=A0A3B6RQ55	TraesCS7A02G453500	Uncharacterized protein;unassigned;ortholog	UBIQUITIN (PTHR10666:SF425)		Triticum aestivum
	WHEAT|EnsemblGenome=TraesCS4B02G097200|UniProtKB=A0A3B6IN64	TraesCS4B02G097200	Aldehyde oxygenase (deformylating);unassigned;ortholog	ALDEHYDE OXYGENASE (DEFORMYLATING) (PTHR11863:SF128)	oxidase(PC00175)	Triticum aestivum
	WHEAT|EnsemblGenome=TraesCS6A02G144300|UniProtKB=A0A3B6NN49	TraesCS6A02G144300	Uncharacterized protein;unassigned;ortholog			Triticum aestivum
	WHEAT|EnsemblGenome=TraesCS3B02G377300|UniProtKB=A0A3B6FW07	TraesCS3B02G377300	Uncharacterized protein;unassigned;ortholog	POTASSIUM TRANSPORTER (PTHR36771:SF2)	transporter(PC00227)	Triticum aestivum
	WHEAT|EnsemblGenome=TraesCSU02G243900|UniProtKB=A0A3B6U912	TraesCSU02G243900	Uncharacterized protein;unassigned;ortholog			Triticum aestivum
	WHEAT|EnsemblGenome=TraesCS4D02G075100|UniProtKB=A0A3B6JEM1	TraesCS4D02G075100	Uncharacterized protein;unassigned;ortholog	MITOCHONDRIAL IMPORT RECEPTOR SUBUNIT TOM5 HOMOLOG (PTHR37251:SF1)	primary active transporter(PC00068)	Triticum aestivum
	WHEAT|EnsemblGenome=TraesCS3A02G482200|UniProtKB=Q1ERF7	TraesCS3A02G482200	Endo-beta-1,3-glucanase;TaGlb2f;ortholog	GLUCAN ENDO-1,3-BETA-GLUCOSIDASE, ACIDIC ISOFORM (PTHR32227:SF232)	glucosidase(PC00108)	Triticum aestivum
	WHEAT|EnsemblGenome=TraesCS3D02G394200|UniProtKB=A0A3B6H2R9	TraesCS3D02G394200	PfkB domain-containing protein;unassigned;ortholog	FRUCTOKINASE-4-RELATED (PTHR43085:SF24)	carbohydrate kinase(PC00065)	Triticum aestivum
	WHEAT|EnsemblGenome=TraesCS4D02G200700|UniProtKB=O82071	TraesCS4D02G200700	Putative In2.1 protein;cla30;ortholog	PROTEIN IN2-1 HOMOLOG A (PTHR44328:SF5)	transferase(PC00220)	Triticum aestivum
	WHEAT|EnsemblGenome=TraesCS5B02G517500|UniProtKB=A0A341VNV6	TraesCS5B02G517500	Cellulose synthase;unassigned;ortholog	CELLULOSE SYNTHASE (PTHR13301:SF193)	DNA-binding transcription factor(PC00218)	Triticum aestivum
	WHEAT|EnsemblGenome=TraesCS2D02G377200|UniProtKB=A0A3B6DGQ9	TraesCS2D02G377200	Phenylalanine ammonia-lyase;unassigned;ortholog	HISTIDINE AMMONIA-LYASE (PTHR10362:SF7)	lyase(PC00144)	Triticum aestivum
	WHEAT|EnsemblGenome=TraesCS5D02G072500|UniProtKB=A0A3B6MK33	TraesCS5D02G072500	Uncharacterized protein;unassigned;ortholog	OS08G0566900 PROTEIN (PTHR11266:SF46)	transporter(PC00227)	Triticum aestivum
	WHEAT|EnsemblGenome=TraesCS3D02G518100|UniProtKB=A0A3B6H711	TraesCS3D02G518100	ABA/WDS induced protein;ASR;ortholog	ABA/WDS INDUCED PROTEIN (PTHR33801:SF17)		Triticum aestivum
	WHEAT|EnsemblGenome=TraesCS5A02G270500|UniProtKB=A0A3B6KIX4	TraesCS5A02G270500	Uncharacterized protein;unassigned;ortholog			Triticum aestivum
	WHEAT|EnsemblGenome=TraesCS1B02G320300|UniProtKB=A0A341ZGE6	TraesCS1B02G320300,TraesCSU02G265800	Uncharacterized protein;unassigned;ortholog	WU:FI09B08 (PTHR33187:SF11)		Triticum aestivum
	WHEAT|EnsemblGenome=TraesCS5B02G426400|UniProtKB=A0A3B6LUL8	TraesCS5B02G426400	Uncharacterized protein;unassigned;ortholog	GLUTATHIONE S-TRANSFERASE GSTU1-RELATED (PTHR11260:SF732)	transferase(PC00220)	Triticum aestivum
	WHEAT|EnsemblGenome=TraesCS2A02G518200|UniProtKB=A0A3B6B778	TraesCS2A02G518200	Uncharacterized protein;unassigned;ortholog	SUBFAMILY NOT NAMED (PTHR33065:SF179)		Triticum aestivum
	WHEAT|EnsemblGenome=TraesCS7B02G498100|UniProtKB=A0A3B6SMD0	TraesCS7B02G498100	J domain-containing protein;unassigned;ortholog	CHAPERONE PROTEIN DNAJ 16 (PTHR44272:SF1)	chaperone(PC00072)	Triticum aestivum
	WHEAT|EnsemblGenome=TraesCS3A02G151100|UniProtKB=A0A3B6EH86	TraesCS3A02G151100	Peptidyl-prolyl cis-trans isomerase;unassigned;ortholog	PEPTIDYL-PROLYL CIS-TRANS ISOMERASE CYP20-3, CHLOROPLASTIC (PTHR11071:SF420)	chaperone(PC00072)	Triticum aestivum
	WHEAT|EnsemblGenome=TraesCS5B02G018700|UniProtKB=A0A3B6LDM6	TraesCS5B02G018700	Cysteine synthase;unassigned;ortholog	CYSTEINE SYNTHASE (PTHR10314:SF244)	lyase(PC00144)	Triticum aestivum
	WHEAT|EnsemblGenome=TraesCS1D02G444200|UniProtKB=A0A3B6A2K1	TraesCS1D02G444200	Uncharacterized protein;unassigned;ortholog	EF HAND FAMILY PROTEIN (PTHR10891:SF785)	calmodulin-related(PC00061)	Triticum aestivum
	WHEAT|EnsemblGenome=TraesCS4D02G137900|UniProtKB=A0A3B6JFV5	TraesCS4D02G137900	ATP-synt_C domain-containing protein;unassigned;ortholog	ATP SYNTHASE SUBUNIT 9, MITOCHONDRIAL (PTHR10031:SF38)	ATP synthase(PC00002)	Triticum aestivum
	WHEAT|EnsemblGenome=TraesCS2D02G407700|UniProtKB=A0A1D5UGB6	TraesCS2D02G407700	Glutathione peroxidase;PHGPX6;ortholog	PHOSPHOLIPID HYDROPEROXIDE GLUTATHIONE PEROXIDASE 6, MITOCHONDRIAL-RELATED (PTHR11592:SF118)	peroxidase(PC00180)	Triticum aestivum
	WHEAT|EnsemblGenome=TraesCS4A02G480900|UniProtKB=A0A3B6I514	TraesCS4A02G480900	Mitochondrial pyruvate carrier;unassigned;ortholog	MITOCHONDRIAL PYRUVATE CARRIER (PTHR14154:SF80)		Triticum aestivum
	WHEAT|EnsemblGenome=TraesCS7B02G338600|UniProtKB=A0A3B6SRJ0	TraesCS7B02G338600	Uncharacterized protein;unassigned;ortholog	VACUOLAR ATP SYNTHASE CATALYTIC SUBUNIT-RELATED / V-ATPASE-RELATED / VACUOLAR PROTON PUMP-LIKE PROTEIN (PTHR34892:SF2)	ATP synthase(PC00002)	Triticum aestivum
	WHEAT|EnsemblGenome=TraesCS7D02G008800|UniProtKB=A0A3B6TB72	TraesCS7D02G008800	Uncharacterized protein;unassigned;ortholog	SUBFAMILY NOT NAMED (PTHR31953:SF53)		Triticum aestivum
	WHEAT|EnsemblGenome=TraesCS2B02G005400|UniProtKB=A0A3B6BZ14	TraesCS2B02G005400	Protein kinase domain-containing protein;unassigned;ortholog	OS02G0231700 PROTEIN (PTHR27008:SF514)		Triticum aestivum
	WHEAT|EnsemblGenome=TraesCSU02G248800|UniProtKB=A0A3B6U9A5	TraesCSU02G248800	ATP synthase subunit alpha, mitochondrial;unassigned;ortholog			Triticum aestivum
	WHEAT|EnsemblGenome=TraesCS1A02G146000|UniProtKB=A0A3B5XXP8	TraesCS1A02G146000	PHB domain-containing protein;unassigned;ortholog	RESPONSE PROTEIN, PUTATIVE, EXPRESSED-RELATED (PTHR43327:SF28)	transporter(PC00227)	Triticum aestivum
	WHEAT|EnsemblGenome=TraesCS1B02G249900|UniProtKB=A0A3B5YZN3	TraesCS1B02G249900	CYSTM domain-containing protein;unassigned;ortholog	CYSTM DOMAIN-CONTAINING PROTEIN (PTHR31568:SF66)		Triticum aestivum
	WHEAT|EnsemblGenome=TraesCS1B02G137900|UniProtKB=A0A3B5YVH8	TraesCS1B02G137900	CYSTM domain-containing protein;unassigned;ortholog	CADMIUM TOLERANT 3 (PTHR35470:SF9)		Triticum aestivum
	WHEAT|EnsemblGenome=TraesCS6D02G086700|UniProtKB=A0A3B6QDK2	TraesCS6D02G086700	Uncharacterized protein;unassigned;ortholog	VACUOLAR ATP SYNTHASE CATALYTIC SUBUNIT-RELATED / V-ATPASE-RELATED / VACUOLAR PROTON PUMP-RELATED (PTHR34892:SF1)	ATP synthase(PC00002)	Triticum aestivum
	WHEAT|EnsemblGenome=TraesCS6B02G058300|UniProtKB=R9W6A6	TraesCS6D02G049100,TraesCS6B02G058300	ER molecular chaperone;BiP3;ortholog	HEAT SHOCK 70 KDA PROTEIN BIP1-RELATED (PTHR19375:SF492)	Hsp70 family chaperone(PC00027)	Triticum aestivum
	WHEAT|EnsemblGenome=TraesCS2A02G146000|UniProtKB=A0A1D5UUP9	TraesCS2B02G171400	Genome assembly, chromosome: II;CAMPLR22A2D_LOCUS1333;ortholog	OS06G0197500 PROTEIN (PTHR10772:SF39)	chaperonin(PC00073)	Triticum aestivum
	WHEAT|EnsemblGenome=TraesCS3B02G563500|UniProtKB=A0A3B6FY56	TraesCS3B02G563500	Protein DETOXIFICATION;unassigned;ortholog	PROTEIN DETOXIFICATION (PTHR11206:SF265)	transporter(PC00227)	Triticum aestivum
	WHEAT|EnsemblGenome=TraesCS5D02G217200|UniProtKB=A0A3B6MS48	TraesCS5D02G217200	Uncharacterized protein;unassigned;ortholog	CYTOCHROME P450 71A1-LIKE (PTHR24281:SF83)	hydroxylase(PC00122)	Triticum aestivum
	WHEAT|EnsemblGenome=TraesCS6D02G075400|UniProtKB=A0A3B6QD88	TraesCS6D02G075400	START domain-containing protein;unassigned;ortholog	POLYKETIDE CYCLASE/DEHYDRASE AND LIPID TRANSPORT SUPERFAMILY PROTEIN (PTHR19308:SF11)		Triticum aestivum
	WHEAT|EnsemblGenome=TraesCS3B02G128000|UniProtKB=A0A3B6FHY0	TraesCS3B02G128000	Malic enzyme;unassigned;ortholog	NADP-DEPENDENT MALIC ENZYME 3 (PTHR23406:SF64)	oxidoreductase(PC00176)	Triticum aestivum
	WHEAT|EnsemblGenome=TraesCS7A02G173900|UniProtKB=A0A3B6RBB5	TraesCS7A02G173900	Protein kinase domain-containing protein;unassigned;ortholog	PROTEIN KINASE DOMAIN-CONTAINING PROTEIN (PTHR27007:SF239)		Triticum aestivum
	WHEAT|EnsemblGenome=TraesCS3B02G185700|UniProtKB=A0A3B6FNU3	TraesCS3B02G185700	Oxidored_q6 domain-containing protein;unassigned;ortholog			Triticum aestivum
	WHEAT|EnsemblGenome=TraesCS7B02G446900|UniProtKB=A0A3B6SPF0	TraesCS7B02G446900	HATPase_c domain-containing protein;unassigned;ortholog	ENDOPLASMIN (PTHR11528:SF97)	Hsp90 family chaperone(PC00028)	Triticum aestivum
	WHEAT|EnsemblGenome=TraesCS3D02G339300|UniProtKB=A0A3B6H0R4	TraesCS3D02G339300	Uncharacterized protein;unassigned;ortholog	POTASSIUM TRANSPORTER (PTHR36771:SF2)	transporter(PC00227)	Triticum aestivum
	WHEAT|EnsemblGenome=TraesCS2B02G198200|UniProtKB=A0A3B6C2M0	TraesCS2B02G198200	Small nuclear ribonucleoprotein G;unassigned;ortholog	SMALL NUCLEAR RIBONUCLEOPROTEIN G (PTHR10553:SF27)	RNA splicing factor(PC00148)	Triticum aestivum
	WHEAT|EnsemblGenome=TraesCS2A02G380900|UniProtKB=A0A3B6B2X1	TraesCS2A02G380900	Phenylalanine ammonia-lyase;unassigned;ortholog	HISTIDINE AMMONIA-LYASE (PTHR10362:SF7)	lyase(PC00144)	Triticum aestivum
	WHEAT|EnsemblGenome=TraesCS1D02G079100|UniProtKB=W5AN83	TraesCS1D02G079100	Uncharacterized protein;unassigned;ortholog	OS01G0281100 PROTEIN (PTHR33334:SF6)		Triticum aestivum
	WHEAT|EnsemblGenome=TraesCS4D02G311600|UniProtKB=A0A3B6JND7	TraesCS4D02G311600	Uncharacterized protein;unassigned;ortholog	VACUOLAR ATP SYNTHASE CATALYTIC SUBUNIT-RELATED / V-ATPASE-RELATED / VACUOLAR PROTON PUMP-RELATED (PTHR34892:SF1)	ATP synthase(PC00002)	Triticum aestivum
	WHEAT|EnsemblGenome=TraesCS1D02G398700|UniProtKB=A0A3B6A2G2	TraesCS1D02G398700	Uncharacterized protein;unassigned;ortholog	PROTEIN PLANT CADMIUM RESISTANCE 1-RELATED (PTHR15907:SF182)		Triticum aestivum
	WHEAT|EnsemblGenome=TraesCS7B02G042600|UniProtKB=A0A3B6SCE8	TraesCS7B02G042600	H(+)-exporting diphosphatase;VP1-B;ortholog	K(+)-INSENSITIVE PYROPHOSPHATE-ENERGIZED PROTON PUMP (PTHR31998:SF55)		Triticum aestivum
	WHEAT|EnsemblGenome=TraesCS5D02G457000|UniProtKB=A0A077RV23	TraesCS5D02G457400,TraesCS7D02G255400,TraesCSU02G263800	Uncharacterized protein;TRAES_3BF007300450CFD_c1;ortholog	SUBFAMILY NOT NAMED (PTHR48245:SF1)		Triticum aestivum
	WHEAT|EnsemblGenome=TraesCS7A02G316300|UniProtKB=Q5I7K5	TraesCS7B02G217900,TraesCS7D02G313800,TraesCS7A02G316300	Ribosomal protein P1;unassigned;ortholog	60S ACIDIC RIBOSOMAL PROTEIN P1 (PTHR45696:SF10)	ribosomal protein(PC00202)	Triticum aestivum
	WHEAT|EnsemblGenome=TraesCS4B02G059100|UniProtKB=P30111	TraesCS4B02G059100	Glutathione S-transferase 2;GSTA2;ortholog	GLUTATHIONE S-TRANSFERASE 1 (PTHR43900:SF76)	transferase(PC00220)	Triticum aestivum
	WHEAT|EnsemblGenome=TraesCS4A02G181900|UniProtKB=A0A3B6HWU2	TraesCS4A02G181900	Germin-like protein;unassigned;ortholog	GERMIN-LIKE PROTEIN 3-5 (PTHR31238:SF26)		Triticum aestivum
	WHEAT|EnsemblGenome=TraesCS2A02G502400|UniProtKB=P83970	TraesCS2A02G502400	Plasma membrane ATPase;ha1;ortholog	ATPASE 2, PLASMA MEMBRANE-TYPE (PTHR42861:SF124)	primary active transporter(PC00068)	Triticum aestivum
	WHEAT|EnsemblGenome=TraesCS4A02G393600|UniProtKB=A0A3B6I3Y9	TraesCS4A02G393600	GDT1 family protein;unassigned;ortholog	TRANSMEMBRANE PROTEIN 165 (PTHR12608:SF1)		Triticum aestivum
	WHEAT|EnsemblGenome=TraesCS3A02G011300|UniProtKB=A0A3B6EAK9	TraesCS3A02G011300	Uncharacterized protein;unassigned;ortholog			Triticum aestivum
	WHEAT|EnsemblGenome=TraesCS3B02G219900|UniProtKB=A0A3B6FKK9	TraesCS3B02G219900	Uncharacterized protein;unassigned;ortholog	CALMODULIN-7 (PTHR23050:SF512)	calmodulin-related(PC00061)	Triticum aestivum
	WHEAT|EnsemblGenome=TraesCS7D02G138300|UniProtKB=A0A3B6TKM9	TraesCS7D02G138300	Uncharacterized protein;unassigned;ortholog			Triticum aestivum
	WHEAT|EnsemblGenome=TraesCS2A02G527700|UniProtKB=A0A3B6B6N6	TraesCS2A02G527700	Uncharacterized protein;unassigned;ortholog	CHAL_STI_SYNT_N DOMAIN-CONTAINING PROTEIN (PTHR11877:SF95)	transferase(PC00220)	Triticum aestivum
	WHEAT|EnsemblGenome=TraesCS3A02G327300|UniProtKB=A0A3B6EP15	TraesCS3A02G327300	Uncharacterized protein;unassigned;ortholog	SUBFAMILY NOT NAMED (PTHR10795:SF632)	serine protease(PC00203)	Triticum aestivum
	WHEAT|EnsemblGenome=TraesCS1B02G250600|UniProtKB=A0A3B5YZF8	TraesCS1B02G250600	Uncharacterized protein;unassigned;ortholog	2-NITROPROPANE DIOXYGENASE-LIKE PROTEIN (PTHR32332:SF20)	oxygenase(PC00177)	Triticum aestivum
	WHEAT|EnsemblGenome=TraesCS4D02G093600|UniProtKB=A0A3B6JG02	TraesCS4D02G093600	Aldehyde oxygenase (deformylating);unassigned;ortholog	ALDEHYDE OXYGENASE (DEFORMYLATING) (PTHR11863:SF128)	oxidase(PC00175)	Triticum aestivum
	WHEAT|EnsemblGenome=TraesCS2B02G521600|UniProtKB=A0A3B6CE50	TraesCS2B02G521600	Adenosylhomocysteinase;unassigned;ortholog	ADENOSYLHOMOCYSTEINASE (PTHR23420:SF0)	hydrolase(PC00121)	Triticum aestivum
	WHEAT|EnsemblGenome=TraesCS5A02G234400|UniProtKB=A0A3B6KGR6	TraesCS5A02G234400	Protein disulfide-isomerase;unassigned;ortholog	PROTEIN DISULFIDE-ISOMERASE A6 (PTHR45815:SF3)	chaperone(PC00072)	Triticum aestivum
	WHEAT|EnsemblGenome=TraesCS7D02G241100|UniProtKB=F4Y594	TraesCS7D02G241100	Heat shock protein 90;Hsp90.2-D1;ortholog	HEAT SHOCK PROTEIN 81-3 (PTHR11528:SF137)	Hsp90 family chaperone(PC00028)	Triticum aestivum
	WHEAT|EnsemblGenome=TraesCS3B02G356700|UniProtKB=A0A3B6FVA3	TraesCS3B02G356700	Uncharacterized protein;unassigned;ortholog	SUBFAMILY NOT NAMED (PTHR10795:SF632)	serine protease(PC00203)	Triticum aestivum
	WHEAT|EnsemblGenome=TraesCS2D02G493200|UniProtKB=A0A3B6DLL8	TraesCS2D02G493200	Uncharacterized protein;unassigned;ortholog	C1_2 DOMAIN-CONTAINING PROTEIN (PTHR46477:SF10)		Triticum aestivum
	WHEAT|EnsemblGenome=TraesCS5A02G135700|UniProtKB=A0A3B6KFT8	TraesCS5A02G135700	DsbD domain-containing protein;unassigned;ortholog	CYTOCHROME C-TYPE BIOGENESIS CCDA-LIKE CHLOROPLASTIC PROTEIN (PTHR31272:SF6)		Triticum aestivum
	WHEAT|EnsemblGenome=TraesCS7B02G188000|UniProtKB=A0A3B6SKU8	TraesCS7B02G188000	HTH myb-type domain-containing protein;unassigned;ortholog	OS06G0728700 PROTEIN (PTHR12802:SF165)	chromatin/chromatin-binding, or -regulatory protein(PC00077)	Triticum aestivum
	WHEAT|EnsemblGenome=TraesCS7D02G029800|UniProtKB=A0A3B6TBP4	TraesCS7D02G029800	Dolichyl-diphosphooligosaccharide--protein glycosyltransferase subunit DAD1;unassigned;ortholog	DOLICHYL-DIPHOSPHOOLIGOSACCHARIDE--PROTEIN GLYCOSYLTRANSFERASE SUBUNIT DAD1 (PTHR10705:SF0)	glycosyltransferase(PC00111)	Triticum aestivum
	WHEAT|EnsemblGenome=TraesCS3B02G515600|UniProtKB=A0A3B6G0M5	TraesCS3B02G515600	Uncharacterized protein;unassigned;ortholog			Triticum aestivum
	WHEAT|EnsemblGenome=TraesCS2A02G240500|UniProtKB=A0A3B6AYG0	TraesCS2A02G240500	Uncharacterized protein;unassigned;ortholog			Triticum aestivum
	WHEAT|EnsemblGenome=TraesCS5A02G199500|UniProtKB=A0A3B6KI55	TraesCS5A02G199500	Uncharacterized protein;unassigned;ortholog	PWI DOMAIN-CONTAINING PROTEIN (PTHR47334:SF3)	RNA splicing factor(PC00148)	Triticum aestivum
	WHEAT|EnsemblGenome=TraesCS6A02G312800|UniProtKB=A0A3B6NU09	TraesCS6A02G312800	Uncharacterized protein;unassigned;ortholog			Triticum aestivum
	WHEAT|EnsemblGenome=TraesCS6B02G353200|UniProtKB=A0A3B6PPJ5	TraesCS6B02G353200	Oxidored_FMN domain-containing protein;unassigned;ortholog	NADPH DEHYDROGENASE 2-RELATED (PTHR22893:SF91)	oxidoreductase(PC00176)	Triticum aestivum
	WHEAT|EnsemblGenome=TraesCS2A02G511000|UniProtKB=A0A3B6B6Z3	TraesCS2A02G511000	Uncharacterized protein;unassigned;ortholog	BNACNNG33880D PROTEIN (PTHR34563:SF6)		Triticum aestivum
	WHEAT|EnsemblGenome=TraesCS5A02G439100|UniProtKB=A0A3B6KRR4	TraesCS5A02G439100	Ribos_L4_asso_C domain-containing protein;unassigned;ortholog	60S RIBOSOMAL PROTEIN L4 (PTHR19431:SF0)	ribosomal protein(PC00202)	Triticum aestivum
	WHEAT|EnsemblGenome=TraesCS4B02G101800|UniProtKB=Q93XQ8	TraesCS4B02G101800	Protein disulfide-isomerase;PDI2;ortholog	PROTEIN DISULFIDE-ISOMERASE A3 (PTHR18929:SF132)	chaperone(PC00072)	Triticum aestivum
	WHEAT|EnsemblGenome=TraesCS6B02G122800|UniProtKB=A0A3B6PHP0	TraesCS6B02G122800	Chlorophyll a-b binding protein, chloroplastic;unassigned;ortholog	CHLOROPHYLL A-B BINDING PROTEIN, CHLOROPLASTIC (PTHR21649:SF128)		Triticum aestivum
	WHEAT|EnsemblGenome=TraesCS6A02G162900|UniProtKB=W5GHG3	TraesCS6A02G162900	Caleosin;Clo3;ortholog	EF-HAND CALCIUM-BINDING PROTEIN (PTHR31495:SF27)	oxygenase(PC00177)	Triticum aestivum
	WHEAT|EnsemblGenome=TraesCS6D02G026200|UniProtKB=A0A3B6Q926	TraesCS6D02G026200	Aldehyde oxygenase (deformylating);unassigned;ortholog	ALDEHYDE OXYGENASE (DEFORMYLATING) (PTHR11863:SF165)	oxidase(PC00175)	Triticum aestivum
	WHEAT|EnsemblGenome=TraesCS2B02G372900|UniProtKB=A0A3B6C973	TraesCS2B02G372900	S-adenosylmethionine decarboxylase proenzyme;unassigned;ortholog	S-ADENOSYLMETHIONINE DECARBOXYLASE PROENZYME (PTHR11570:SF24)	decarboxylase(PC00089)	Triticum aestivum
	WHEAT|EnsemblGenome=TraesCS6B02G440200|UniProtKB=A0A3B6PT84	TraesCS6B02G440200	Aconitate hydratase;unassigned;ortholog	CITRATE HYDRO-LYASE (PTHR11670:SF54)	RNA metabolism protein(PC00031)	Triticum aestivum
	WHEAT|EnsemblGenome=TraesCS1A02G151000|UniProtKB=A0A3B5XY69	TraesCS1A02G151000	Cyanate hydratase;CYN;ortholog	CYANATE HYDRATASE (PTHR34186:SF2)	hydratase(PC00120)	Triticum aestivum
	WHEAT|EnsemblGenome=TraesCS5D02G327800|UniProtKB=A0A3B6MVT5	TraesCS5D02G327800	Metallophos domain-containing protein;unassigned;ortholog	METALLOPHOS DOMAIN-CONTAINING PROTEIN (PTHR32440:SF23)		Triticum aestivum
	WHEAT|EnsemblGenome=TraesCS5B02G440300|UniProtKB=A0A3B6LUV7	TraesCS5B02G440300	Uncharacterized protein;unassigned;ortholog	VACUOLAR ATP SYNTHASE CATALYTIC SUBUNIT-RELATED / V-ATPASE-RELATED / VACUOLAR PROTON PUMP-LIKE PROTEIN (PTHR34892:SF2)	ATP synthase(PC00002)	Triticum aestivum
	WHEAT|EnsemblGenome=TraesCS2B02G381600|UniProtKB=A0A3B6C9E7	TraesCS2B02G381600	Glutaredoxin domain-containing protein;unassigned;ortholog	GLUTAREDOXIN-C6 (PTHR45694:SF11)	oxidoreductase(PC00176)	Triticum aestivum
	WHEAT|EnsemblGenome=TraesCS7D02G517800|UniProtKB=A0A3B6TYS2	TraesCS7D02G517800	HATPase_c domain-containing protein;unassigned;ortholog	ENDOPLASMIN (PTHR11528:SF97)	Hsp90 family chaperone(PC00028)	Triticum aestivum
	WHEAT|EnsemblGenome=TraesCS5B02G209200|UniProtKB=A0A3B6LM78	TraesCS5B02G209200	Uncharacterized protein;unassigned;ortholog	CYTOCHROME P450 71A1-LIKE (PTHR24281:SF83)	hydroxylase(PC00122)	Triticum aestivum
	WHEAT|EnsemblGenome=TraesCS6B02G217200|UniProtKB=A0A3B6PL82	TraesCS6B02G217200	PALP domain-containing protein;unassigned;ortholog	PALP DOMAIN-CONTAINING PROTEIN (PTHR10314:SF170)	lyase(PC00144)	Triticum aestivum
	WHEAT|EnsemblGenome=TraesCS3D02G110700|UniProtKB=A0A3B6GPE4	TraesCS3D02G110700	Malic enzyme;unassigned;ortholog	NADP-DEPENDENT MALIC ENZYME 3 (PTHR23406:SF64)	oxidoreductase(PC00176)	Triticum aestivum
	WHEAT|EnsemblGenome=TraesCS4B02G033300|UniProtKB=A0A3B6INB3	TraesCS4B02G033300	Germin-like protein;unassigned;ortholog	GERMIN-LIKE PROTEIN 3-5 (PTHR31238:SF26)		Triticum aestivum
	WHEAT|EnsemblGenome=TraesCS3B02G188400|UniProtKB=A0A341XW26	TraesCS3B02G188400	Uncharacterized protein;unassigned;ortholog			Triticum aestivum
	WHEAT|EnsemblGenome=TraesCS1A02G076900|UniProtKB=A0A3B5XVH0	TraesCS1A02G076900	Uncharacterized protein;unassigned;ortholog	OS01G0281100 PROTEIN (PTHR33334:SF6)		Triticum aestivum
	WHEAT|EnsemblGenome=TraesCS5B02G063600|UniProtKB=A0A3B6LEZ5	TraesCS5B02G063600	Protein kinase domain-containing protein;unassigned;ortholog	WAK FAMILY RECEPTOR-LIKE PROTEIN KINASE-RELATED (PTHR27005:SF177)	transmembrane signal receptor(PC00197)	Triticum aestivum
	WHEAT|EnsemblGenome=TraesCSU02G263900|UniProtKB=A0A3B6U9H5	TraesCSU02G263900	Uncharacterized protein;unassigned;ortholog	WU:FI09B08 (PTHR33187:SF11)		Triticum aestivum
	WHEAT|EnsemblGenome=TraesCS2D02G132200|UniProtKB=A0A3B6DBA8	TraesCS2D02G132200	Uncharacterized protein;unassigned;ortholog	HALOACID DEHALOGENASE-LIKE HYDROLASE (HAD) SUPERFAMILY PROTEIN (PTHR46649:SF4)		Triticum aestivum
	WHEAT|EnsemblGenome=TraesCS7A02G517700|UniProtKB=A0A3B6RN65	TraesCS7A02G517700	H(+)-exporting diphosphatase;VP2-A;ortholog	PYROPHOSPHATE-ENERGIZED VACUOLAR MEMBRANE PROTON PUMP 1 (PTHR31998:SF52)		Triticum aestivum
	WHEAT|EnsemblGenome=TraesCS3B02G063000|UniProtKB=A0A077RVM2	TraesCS3B02G063000,TraesCS3B02G063100	Non-specific lipid-transfer protein;TRAES_3BF088300030CFD_c1;ortholog	NON-SPECIFIC LIPID-TRANSFER PROTEIN (PTHR33076:SF105)		Triticum aestivum
	WHEAT|EnsemblGenome=TraesCS6A02G101000|UniProtKB=A0A3B6NJZ6	TraesCS6A02G101000	Uncharacterized protein;unassigned;ortholog			Triticum aestivum
	WHEAT|EnsemblGenome=TraesCS3D02G518000|UniProtKB=A0A3B6H6L4	TraesCS3D02G518000	ABA/WDS induced protein;ASR;ortholog	ABA/WDS INDUCED PROTEIN (PTHR33801:SF17)		Triticum aestivum
	WHEAT|EnsemblGenome=TraesCS7A02G097500|UniProtKB=A0A3B6R9D6	TraesCS7A02G097500	Uncharacterized protein;unassigned;ortholog			Triticum aestivum
	WHEAT|EnsemblGenome=TraesCS2B02G521400|UniProtKB=A0A3B6CE81	TraesCS2B02G521400	Uncharacterized protein;unassigned;ortholog			Triticum aestivum
	WHEAT|EnsemblGenome=TraesCS4A02G166900|UniProtKB=A0A3B6HSJ4	TraesCS4A02G166900	UDP-arabinopyranose mutase;unassigned;ortholog	UDP-ARABINOPYRANOSE MUTASE 1 (PTHR31682:SF46)	mutase(PC00160)	Triticum aestivum
	WHEAT|EnsemblGenome=TraesCS6A02G093700|UniProtKB=A0A3B6NLG0	TraesCS6A02G093700	Chlorophyll a-b binding protein, chloroplastic;unassigned;ortholog	CHLOROPHYLL A-B BINDING PROTEIN, CHLOROPLASTIC (PTHR21649:SF157)		Triticum aestivum
	WHEAT|EnsemblGenome=TraesCS7A02G009200|UniProtKB=A0A3B6RA58	TraesCS7A02G009200	Uncharacterized protein;unassigned;ortholog	SUBFAMILY NOT NAMED (PTHR31953:SF53)		Triticum aestivum
	WHEAT|EnsemblGenome=TraesCS3B02G395600|UniProtKB=A0A077RWB4	TraesCS3B02G395600	Aldo_ket_red domain-containing protein;TRAES_3BF065800050CFD_c1;ortholog	OS01G0847700 PROTEIN (PTHR11732:SF386)	reductase(PC00198)	Triticum aestivum
	WHEAT|EnsemblGenome=TraesCS6D02G090200|UniProtKB=A0A3B6QDR2	TraesCS6D02G090200	Uncharacterized protein;unassigned;ortholog	SUBFAMILY NOT NAMED (PTHR11073:SF57)	chaperone(PC00072)	Triticum aestivum
	WHEAT|EnsemblGenome=TraesCS4D02G135000|UniProtKB=A0A3B6JJ08	TraesCS4D02G135000	ATPase_AAA_core domain-containing protein;unassigned;ortholog	ATPASE_AAA_CORE DOMAIN-CONTAINING PROTEIN (PTHR32429:SF24)		Triticum aestivum
	WHEAT|EnsemblGenome=TraesCS6A02G142300|UniProtKB=A0A3B6NN31	TraesCS6A02G142300	Flotillin-like;unassigned;ortholog	FLOTILLIN-LIKE PROTEIN 1-RELATED (PTHR13806:SF31)		Triticum aestivum
	WHEAT|EnsemblGenome=TraesCS6B02G250500|UniProtKB=A0A3B6PLX9	TraesCS6B02G250500	Uncharacterized protein;unassigned;ortholog			Triticum aestivum
	WHEAT|EnsemblGenome=TraesCS4A02G214200|UniProtKB=Q7FYS2	TraesCS4A02G214200	Protein disulfide-isomerase;PDI1;ortholog	PROTEIN DISULFIDE-ISOMERASE A3 (PTHR18929:SF132)	chaperone(PC00072)	Triticum aestivum
	WHEAT|EnsemblGenome=TraesCS1D02G144600|UniProtKB=A0A3B5ZRW3	TraesCS1D02G144600	PHB domain-containing protein;unassigned;ortholog	RESPONSE PROTEIN, PUTATIVE, EXPRESSED-RELATED (PTHR43327:SF28)	transporter(PC00227)	Triticum aestivum
	WHEAT|EnsemblGenome=TraesCS5D02G241200|UniProtKB=A0A3B6MSX0	TraesCS5D02G241200	Protein disulfide-isomerase;unassigned;ortholog	PROTEIN DISULFIDE-ISOMERASE A6 (PTHR45815:SF3)	chaperone(PC00072)	Triticum aestivum
	WHEAT|EnsemblGenome=TraesCS6A02G094500|UniProtKB=A0A3B6NL68	TraesCS6A02G094500	Chlorophyll a-b binding protein, chloroplastic;unassigned;ortholog	CHLOROPHYLL A-B BINDING PROTEIN, CHLOROPLASTIC (PTHR21649:SF128)		Triticum aestivum
	WHEAT|EnsemblGenome=TraesCS3D02G517500|UniProtKB=A0A3B6H6L2	TraesCS3D02G517500	ABA/WDS induced protein;ASR;ortholog	OS01G0959100 PROTEIN (PTHR33801:SF12)		Triticum aestivum
	WHEAT|EnsemblGenome=TraesCS7A02G313100|UniProtKB=A0A3B6RKE8	TraesCS7A02G313100	Glyceraldehyde-3-phosphate dehydrogenase;unassigned;ortholog	GLYCERALDEHYDE-3-PHOSPHATE DEHYDROGENASE-RELATED (PTHR10836:SF76)	dehydrogenase(PC00092)	Triticum aestivum
	WHEAT|EnsemblGenome=TraesCS6B02G091100|UniProtKB=A0A3B6PI41	TraesCS6B02G091100	Uncharacterized protein;unassigned;ortholog	TERPENE_SYNTH_C DOMAIN-CONTAINING PROTEIN (PTHR31225:SF91)		Triticum aestivum
	WHEAT|EnsemblGenome=TraesCS5A02G022200|UniProtKB=A0A3B6KBM0	TraesCS5A02G022200	Cysteine synthase;unassigned;ortholog	CYSTEINE SYNTHASE (PTHR10314:SF244)	lyase(PC00144)	Triticum aestivum
	WHEAT|EnsemblGenome=TraesCS1A02G342900|UniProtKB=A0A3B5Y4X0	TraesCS1A02G342900	ABC transporter domain-containing protein;unassigned;ortholog	ABC TRANSPORTER A FAMILY MEMBER 2 (PTHR19229:SF205)	ATP-binding cassette (ABC) transporter(PC00003)	Triticum aestivum
	WHEAT|EnsemblGenome=TraesCS5A02G214600|UniProtKB=A0A3B6KH30	TraesCS5A02G214600	Uncharacterized protein;unassigned;ortholog	CYTOCHROME P450 71A1-LIKE (PTHR24281:SF83)	hydroxylase(PC00122)	Triticum aestivum
	WHEAT|EnsemblGenome=TraesCS1A02G000100|UniProtKB=A0A3B5XSR0	TraesCS1A02G000100	Uncharacterized protein;unassigned;ortholog			Triticum aestivum
	WHEAT|EnsemblGenome=TraesCS5B02G232900|UniProtKB=D8L9B5	TraesCS5B02G232900	Protein disulfide-isomerase;pdil5-1;ortholog	PROTEIN DISULFIDE-ISOMERASE A6 (PTHR45815:SF3)	chaperone(PC00072)	Triticum aestivum
	WHEAT|EnsemblGenome=TraesCS6B02G260800|UniProtKB=A0A3B6PPD2	TraesCS6B02G260800	CN hydrolase domain-containing protein;unassigned;ortholog	OS02G0635000 PROTEIN (PTHR46044:SF6)		Triticum aestivum
	WHEAT|EnsemblGenome=TraesCS7A02G264500|UniProtKB=A0A3B6RIK4	TraesCS7A02G264500	Uncharacterized protein;unassigned;ortholog	STRESS UP-REGULATED NOD 19 PROTEIN (PTHR33390:SF1)		Triticum aestivum
	WHEAT|EnsemblGenome=TraesCS2A02G130200|UniProtKB=A0A3B6ASL0	TraesCS2A02G130200	Uncharacterized protein;unassigned;ortholog	HALOACID DEHALOGENASE-LIKE HYDROLASE (HAD) SUPERFAMILY PROTEIN (PTHR46649:SF4)		Triticum aestivum
	WHEAT|EnsemblGenome=TraesCS1A02G000700|UniProtKB=A0A341ZL95	TraesCSU02G258100	Uncharacterized protein;unassigned;ortholog	SUBFAMILY NOT NAMED (PTHR47188:SF4)		Triticum aestivum
	WHEAT|EnsemblGenome=TraesCS1A02G435200|UniProtKB=A0A3B5Y7C4	TraesCS1A02G435200	Uncharacterized protein;unassigned;ortholog	SUBFAMILY NOT NAMED (PTHR10891:SF826)	calmodulin-related(PC00061)	Triticum aestivum
	WHEAT|EnsemblGenome=TraesCS1A02G056200|UniProtKB=A0A3B5XUA7	TraesCS1A02G056200	Uncharacterized protein;unassigned;ortholog			Triticum aestivum
	WHEAT|EnsemblGenome=TraesCS4B02G033100|UniProtKB=A0A3B6IMD2	TraesCS4B02G033100	Germin-like protein;unassigned;ortholog	OXALATE OXIDASE GF-3.8 (PTHR31238:SF233)		Triticum aestivum
	WHEAT|EnsemblGenome=TraesCS1A02G343000|UniProtKB=A0A3B5Y5H7	TraesCS1A02G343000	ABC transporter domain-containing protein;unassigned;ortholog	ABC TRANSPORTER DOMAIN-CONTAINING PROTEIN (PTHR19229:SF259)	ATP-binding cassette (ABC) transporter(PC00003)	Triticum aestivum
	WHEAT|EnsemblGenome=TraesCS1D02G189800|UniProtKB=A0A3B5ZV61	TraesCS1D02G189800	Uncharacterized protein;unassigned;ortholog	SUBFAMILY NOT NAMED (PTHR11260:SF721)	transferase(PC00220)	Triticum aestivum
	WHEAT|EnsemblGenome=TraesCS3B02G458800|UniProtKB=D7NXU0	TraesCS3B02G458800	Zinc finger protein;ZFN1;ortholog	ZINC FINGER CCCH DOMAIN-CONTAINING PROTEIN 12 (PTHR12506:SF46)	protein phosphatase(PC00195)	Triticum aestivum
	WHEAT|EnsemblGenome=TraesCS1A02G235600|UniProtKB=A0A341NMB9	TraesCS2D02G303100	Uncharacterized protein;unassigned;ortholog	DNA-DIRECTED RNA POLYMERASES I, II, AND III SUBUNIT RPABC4 (PTHR12056:SF2)	DNA-directed RNA polymerase(PC00019)	Triticum aestivum
	WHEAT|EnsemblGenome=TraesCS4D02G050700|UniProtKB=A0A3B6JD12	TraesCS4D02G050700	Uncharacterized protein;unassigned;ortholog	LIGASE, PUTATIVE (DUF760)-RELATED (PTHR31808:SF4)		Triticum aestivum
	WHEAT|EnsemblGenome=TraesCS1D02G081200|UniProtKB=A0A3B5ZPL5	TraesCS1D02G081200	Glutathione transferase;unassigned;ortholog	GLUTATHIONE S-TRANSFERASE GSTF1-RELATED (PTHR43900:SF49)	transferase(PC00220)	Triticum aestivum
	WHEAT|EnsemblGenome=TraesCS1A02G404500|UniProtKB=A0A3B5Y6C7	TraesCS1A02G404500	Uncharacterized protein;unassigned;ortholog	ASPARTIC PROTEINASE A1 (PTHR47966:SF76)	aspartic protease(PC00053)	Triticum aestivum
	WHEAT|EnsemblGenome=TraesCS7A02G269900|UniProtKB=A0A3B6RIS7	TraesCS7A02G269900	RHOMBOID-like protein;unassigned;ortholog	RHOMBOID-LIKE PROTEIN (PTHR22936:SF85)		Triticum aestivum
	WHEAT|EnsemblGenome=TraesCS3B02G014600|UniProtKB=A0A3B6FFB1	TraesCS3B02G014600	Uncharacterized protein;unassigned;ortholog			Triticum aestivum
	WHEAT|EnsemblGenome=TraesCS3A02G530400|UniProtKB=W5E8X2	TraesCS4D02G157600,TraesCS4A02G167400	Uncharacterized protein;unassigned;ortholog	40S RIBOSOMAL PROTEIN S28 (PTHR10769:SF3)	ribosomal protein(PC00202)	Triticum aestivum
	WHEAT|EnsemblGenome=TraesCS3D02G517600|UniProtKB=A0A3B6H706	TraesCS3D02G517600	Uncharacterized protein;unassigned;ortholog	OS01G0959100 PROTEIN (PTHR33801:SF12)		Triticum aestivum
	WHEAT|EnsemblGenome=TraesCS6B02G440600|UniProtKB=A0A3B6PTZ6	TraesCS6B02G440600	LRRNT_2 domain-containing protein;unassigned;ortholog	LRRNT_2 DOMAIN-CONTAINING PROTEIN (PTHR48063:SF22)	transmembrane signal receptor(PC00197)	Triticum aestivum
	WHEAT|EnsemblGenome=TraesCS5B02G009000|UniProtKB=A0A3B6LDC9	TraesCS5B02G009000	Uncharacterized protein;unassigned;ortholog	PLAC8 FAMILY PROTEIN (PTHR15907:SF207)		Triticum aestivum
	WHEAT|EnsemblGenome=TraesCS5D02G334700|UniProtKB=A0A3B6MVX1	TraesCS5D02G334700	Uncharacterized protein;unassigned;ortholog	SUBFAMILY NOT NAMED (PTHR24296:SF84)	oxygenase(PC00177)	Triticum aestivum
	WHEAT|EnsemblGenome=TraesCS7A02G553800|UniProtKB=A0A3B6RQ46	TraesCS7A02G553800	HTH myb-type domain-containing protein;unassigned;ortholog	HTH MYB-TYPE DOMAIN-CONTAINING PROTEIN (PTHR12802:SF143)	chromatin/chromatin-binding, or -regulatory protein(PC00077)	Triticum aestivum
	WHEAT|EnsemblGenome=TraesCS4B02G264500|UniProtKB=A0A3B6IW39	TraesCS4B02G264500	Aminotran_1_2 domain-containing protein;unassigned;ortholog	AMINOTRANSFERASE ALD1, CHLOROPLASTIC (PTHR43144:SF5)	transaminase(PC00216)	Triticum aestivum
	WHEAT|EnsemblGenome=TraesCS2D02G465100|UniProtKB=A0A3B6DKM8	TraesCS2D02G465100	AvrRpt-cleavage domain-containing protein;unassigned;ortholog	PROTEIN NOI4 (PTHR33159:SF93)		Triticum aestivum
	WHEAT|EnsemblGenome=TraesCS6A02G094600|UniProtKB=A0A3B6NM96	TraesCS6A02G094600	Chlorophyll a-b binding protein, chloroplastic;unassigned;ortholog	CHLOROPHYLL A-B BINDING PROTEIN, CHLOROPLASTIC (PTHR21649:SF128)		Triticum aestivum
	WHEAT|EnsemblGenome=TraesCS6A02G276700|UniProtKB=A0A3B6NSR2	TraesCS6A02G276700	Uncharacterized protein;unassigned;ortholog	HYPOXIA UP-REGULATED PROTEIN 1 (PTHR45639:SF3)	Hsp70 family chaperone(PC00027)	Triticum aestivum
	WHEAT|EnsemblGenome=TraesCS6A02G101800|UniProtKB=A0A3B6NLQ9	TraesCS6A02G101800	Uncharacterized protein;unassigned;ortholog	SUBFAMILY NOT NAMED (PTHR11073:SF57)	chaperone(PC00072)	Triticum aestivum
	WHEAT|EnsemblGenome=TraesCS7D02G009400|UniProtKB=A0A3B6T7D3	TraesCS7D02G009400	Uncharacterized protein;unassigned;ortholog	SUCROSE:FRUCTAN 6-FRUCTOSYLTRANSFERASE (PTHR31953:SF46)		Triticum aestivum
	WHEAT|EnsemblGenome=TraesCS1A02G384800|UniProtKB=A0A3B5Y696	TraesCS1A02G384800	Uncharacterized protein;unassigned;ortholog			Triticum aestivum
	WHEAT|EnsemblGenome=TraesCS3A02G422100|UniProtKB=A0A3B6EN11	TraesCS3A02G422100	Methanethiol oxidase;unassigned;ortholog	METHANETHIOL OXIDASE (PTHR23300:SF0)	defense/immunity protein(PC00090)	Triticum aestivum
	WHEAT|EnsemblGenome=TraesCS5D02G087500|UniProtKB=A0A3B6MN86	TraesCS5D02G087500	Uncharacterized protein;unassigned;ortholog	UBIQUITIN-LIKE PROTEIN FUBI (PTHR10666:SF446)		Triticum aestivum
	WHEAT|EnsemblGenome=TraesCS3A02G509700|UniProtKB=A0A3B6EQN7	TraesCS3A02G509700	Uncharacterized protein;unassigned;ortholog	OS01G0959100 PROTEIN (PTHR33801:SF12)		Triticum aestivum
	WHEAT|EnsemblGenome=TraesCS1B02G164200|UniProtKB=A0A3B5YWJ7	TraesCS1B02G164200	PHB domain-containing protein;unassigned;ortholog	RESPONSE PROTEIN, PUTATIVE, EXPRESSED-RELATED (PTHR43327:SF28)	transporter(PC00227)	Triticum aestivum
	WHEAT|EnsemblGenome=TraesCS3B02G526700|UniProtKB=A0A3B6FXL2	TraesCS3B02G526700	Uncharacterized protein;unassigned;ortholog	OS01G0940800 PROTEIN (PTHR32227:SF218)	glucosidase(PC00108)	Triticum aestivum
	WHEAT|EnsemblGenome=TraesCS6A02G094100|UniProtKB=A0A3B6NM91	TraesCS6A02G094100	Chlorophyll a-b binding protein, chloroplastic;unassigned;ortholog	CHLOROPHYLL A-B BINDING PROTEIN, CHLOROPLASTIC (PTHR21649:SF136)		Triticum aestivum
	WHEAT|EnsemblGenome=TraesCS4A02G264500|UniProtKB=A0A3B6HY80	TraesCS4A02G264500	Uncharacterized protein;unassigned;ortholog	LIGASE, PUTATIVE (DUF760)-RELATED (PTHR31808:SF4)		Triticum aestivum
	WHEAT|EnsemblGenome=TraesCS2B02G040600|UniProtKB=A0A3B6C053	TraesCS2B02G040600	Uncharacterized protein;unassigned;ortholog	GLYCOSYLTRANSFERASE (PTHR48047:SF19)	glycosyltransferase(PC00111)	Triticum aestivum
	WHEAT|EnsemblGenome=TraesCSU02G056900|UniProtKB=A0A3B6TZU9	TraesCSU02G056900	Non-specific lipid-transfer protein;unassigned;ortholog	NON-SPECIFIC LIPID-TRANSFER PROTEIN (PTHR33076:SF105)		Triticum aestivum
	WHEAT|EnsemblGenome=TraesCS4A02G188400|UniProtKB=A0A3B6HTF4	TraesCS4A02G188400	Mitochondrial import inner membrane translocase subunit;unassigned;ortholog	MITOCHONDRIAL IMPORT INNER MEMBRANE TRANSLOCASE SUBUNIT (PTHR19338:SF3)		Triticum aestivum
	WHEAT|EnsemblGenome=TraesCS2A02G254600|UniProtKB=A0A3B6AYY2	TraesCS2A02G254600	PsbP domain-containing protein;unassigned;ortholog	OXYGEN-EVOLVING ENHANCER PROTEIN 2-1, CHLOROPLASTIC (PTHR31407:SF6)		Triticum aestivum
	WHEAT|EnsemblGenome=TraesCS1B02G470900|UniProtKB=A0A3B5Z6K9	TraesCS1B02G470900	Uncharacterized protein;unassigned;ortholog	EF HAND FAMILY PROTEIN (PTHR10891:SF785)	calmodulin-related(PC00061)	Triticum aestivum
	WHEAT|EnsemblGenome=TraesCS5D02G087400|UniProtKB=A0A3B6MLY6	TraesCS5D02G087400	Uncharacterized protein;unassigned;ortholog			Triticum aestivum
	WHEAT|EnsemblGenome=TraesCS6D02G244400|UniProtKB=A0A3B6QGG5	TraesCS6D02G244400	Pectin acetylesterase;unassigned;ortholog	PECTIN ACETYLESTERASE 8 (PTHR21562:SF93)		Triticum aestivum
	WHEAT|EnsemblGenome=TraesCS4D02G098400|UniProtKB=Q93XQ7	TraesCS4D02G098400	Protein disulfide-isomerase;PDI3;ortholog	PROTEIN DISULFIDE-ISOMERASE A3 (PTHR18929:SF132)	chaperone(PC00072)	Triticum aestivum
	WHEAT|EnsemblGenome=TraesCS7A02G009800|UniProtKB=A0A3B6RA70	TraesCS7A02G009800	Uncharacterized protein;unassigned;ortholog	SUCROSE:FRUCTAN 6-FRUCTOSYLTRANSFERASE (PTHR31953:SF46)		Triticum aestivum
	WHEAT|EnsemblGenome=TraesCS3A02G186600|UniProtKB=W5CXF2	TraesCS3B02G216100	Uncharacterized protein;TRAES_3BF029700060CFD_c1;ortholog	PROTEIN DELETION OF SUV3 SUPPRESSOR 1(I)-RELATED (PTHR16771:SF17)	protease(PC00190)	Triticum aestivum
	WHEAT|EnsemblGenome=TraesCS7D02G124000|UniProtKB=A0A3B6TLA6	TraesCS7D02G124000	Uncharacterized protein;unassigned;ortholog			Triticum aestivum
	WHEAT|EnsemblGenome=TraesCS4A02G298700|UniProtKB=A0A3B6HXB3	TraesCS4A02G298700	5-methyltetrahydropteroyltriglutamate--homocysteine S-methyltransferase;unassigned;ortholog	5-METHYLTETRAHYDROPTEROYLTRIGLUTAMATE--HOMOCYSTEINE METHYLTRANSFERASE 1 (PTHR30519:SF22)	methyltransferase(PC00155)	Triticum aestivum
	WHEAT|EnsemblGenome=TraesCS3D02G476500|UniProtKB=A0A3B6H5T0	TraesCS3D02G476500	Uncharacterized protein;unassigned;ortholog	ENDO-1,3-BETA-GLUCOSIDASE GII,PUTATIVE, EXPRESSED-RELATED (PTHR32227:SF288)	glucosidase(PC00108)	Triticum aestivum
	WHEAT|EnsemblGenome=TraesCS7B02G345500|UniProtKB=A0A3B6SQD4	TraesCS7B02G345500	Uncharacterized protein;unassigned;ortholog	F9L1.21 PROTEIN (PTHR28632:SF9)		Triticum aestivum
	WHEAT|EnsemblGenome=TraesCS6A02G202900|UniProtKB=A0A3B6NQB4	TraesCS6A02G202900	Cytochrome b-c1 complex subunit Rieske, mitochondrial;unassigned;ortholog	CYTOCHROME B-C1 COMPLEX SUBUNIT RIESKE, MITOCHONDRIAL (PTHR10134:SF44)		Triticum aestivum
	WHEAT|EnsemblGenome=TraesCS3D02G000900|UniProtKB=A0A3B6GMZ8	TraesCS3D02G000900	Uncharacterized protein;unassigned;ortholog			Triticum aestivum
	WHEAT|EnsemblGenome=TraesCS1A02G166100|UniProtKB=Q41523	TraesCS1A02G166100	Uncharacterized protein;unassigned;ortholog	PR17D (PTHR33321:SF17)		Triticum aestivum
	WHEAT|EnsemblGenome=TraesCS5B02G228500|UniProtKB=A0A3B6LMU4	TraesCS5B02G228500	STAS domain-containing protein;unassigned;ortholog	SULFATE TRANSPORTER 1.2 (PTHR11814:SF229)	transporter(PC00227)	Triticum aestivum
	WHEAT|EnsemblGenome=TraesCS6D02G363100|UniProtKB=A0A3B6QNN0	TraesCS6D02G363100	Uncharacterized protein;unassigned;ortholog	SUBFAMILY NOT NAMED (PTHR24282:SF134)	oxygenase(PC00177)	Triticum aestivum
	WHEAT|EnsemblGenome=TraesCS5B02G071100|UniProtKB=A0A3B6LF88	TraesCS5B02G071100	Uncharacterized protein;unassigned;ortholog	OS08G0566900 PROTEIN (PTHR11266:SF46)	transporter(PC00227)	Triticum aestivum
	WHEAT|EnsemblGenome=TraesCS2A02G493700|UniProtKB=A0A1D5UPW5	TraesCS2D02G493600	Serine hydroxymethyltransferase;CAMPLR22A2D_LOCUS4912;ortholog	GLYCINE HYDROXYMETHYLTRANSFERASE (PTHR11680:SF35)	methyltransferase(PC00155)	Triticum aestivum
	WHEAT|EnsemblGenome=TraesCS1D02G412200|UniProtKB=A0A3B6A2J7	TraesCS1D02G412200	Uncharacterized protein;unassigned;ortholog	ASPARTIC PROTEINASE A1 (PTHR47966:SF76)	aspartic protease(PC00053)	Triticum aestivum
	WHEAT|EnsemblGenome=TraesCS3D02G517700|UniProtKB=A0A3B6H3P0	TraesCS3D02G517700	ABA/WDS induced protein;ASR;ortholog	OS01G0959100 PROTEIN (PTHR33801:SF12)		Triticum aestivum
	WHEAT|EnsemblGenome=TraesCS7D02G332100|UniProtKB=A0A3B6TLF8	TraesCS7D02G332100	Uncharacterized protein;unassigned;ortholog	SUBFAMILY NOT NAMED (PTHR45684:SF36)		Triticum aestivum
	WHEAT|EnsemblGenome=TraesCS4B02G393100|UniProtKB=A0A3B6IYI4	TraesCS4B02G393100	Clp R domain-containing protein;unassigned;ortholog	HEAT SHOCK PROTEIN 104 (PTHR11638:SF18)	protease(PC00190)	Triticum aestivum
	WHEAT|EnsemblGenome=TraesCS5A02G105800|UniProtKB=A0A1D5ZKM9	TraesCS5D02G115300,TraesCS5A02G105800,TraesCS5B02G107700	Uncharacterized protein;unassigned;ortholog	40S RIBOSOMAL PROTEIN S29 (PTHR12010:SF2)	ribosomal protein(PC00202)	Triticum aestivum
	WHEAT|EnsemblGenome=TraesCS7A02G242200|UniProtKB=A0A3B6RHR0	TraesCS7A02G242200	HATPase_c domain-containing protein;unassigned;ortholog	HEAT SHOCK PROTEIN 81-3 (PTHR11528:SF137)	Hsp90 family chaperone(PC00028)	Triticum aestivum
	WHEAT|EnsemblGenome=TraesCS5D02G012000|UniProtKB=A0A3B6MJD7	TraesCS5D02G012000	Uncharacterized protein;unassigned;ortholog	OS05G0416400 PROTEIN (PTHR24286:SF40)	oxygenase(PC00177)	Triticum aestivum
	WHEAT|EnsemblGenome=TraesCS3D02G396100|UniProtKB=S4UEA7	TraesCS3D02G396100	RLP1.801.3;unassigned;ortholog	OS01G0892300 PROTEIN (PTHR45974:SF198)	transmembrane signal receptor(PC00197)	Triticum aestivum
	WHEAT|EnsemblGenome=TraesCS3A02G297200|UniProtKB=A0A3B6EJV7	TraesCS3A02G297200	Peroxidase;unassigned;ortholog	PEROXIDASE (PTHR31235:SF240)	peroxidase(PC00180)	Triticum aestivum
	WHEAT|EnsemblGenome=TraesCS6B02G297800|UniProtKB=A0A3B6PQN0	TraesCS6B02G297800	Pectin acetylesterase;unassigned;ortholog	PECTIN ACETYLESTERASE 8 (PTHR21562:SF93)		Triticum aestivum
	WHEAT|EnsemblGenome=TraesCS2B02G576100|UniProtKB=A0A3B6CG34	TraesCS2B02G576100	Calreticulin;unassigned;ortholog	CALRETICULIN-1 (PTHR11073:SF2)	chaperone(PC00072)	Triticum aestivum
	WHEAT|EnsemblGenome=TraesCS6D02G280000|UniProtKB=A0A3B6QHM8	TraesCS6D02G280000	Uncharacterized protein;unassigned;ortholog	OS02G0737300 PROTEIN (PTHR35547:SF1)		Triticum aestivum
	WHEAT|EnsemblGenome=TraesCS7A02G164100|UniProtKB=A0A3B6RBG8	TraesCS7A02G164100	Uncharacterized protein;unassigned;ortholog	SUBFAMILY NOT NAMED (PTHR33321:SF24)		Triticum aestivum
	WHEAT|EnsemblGenome=TraesCS4B02G050500|UniProtKB=A0A3B6ILI9	TraesCS4B02G050500	Uncharacterized protein;unassigned;ortholog	LIGASE, PUTATIVE (DUF760)-RELATED (PTHR31808:SF4)		Triticum aestivum
	WHEAT|EnsemblGenome=TraesCS1B02G011400|UniProtKB=A0A3B5YPZ8	TraesCS1B02G011400	Uncharacterized protein;unassigned;ortholog	OS05G0103300 PROTEIN (PTHR33128:SF45)		Triticum aestivum
	WHEAT|EnsemblGenome=TraesCS1B02G262200|UniProtKB=A0A3B5Z031	TraesCS1B02G262200	Uncharacterized protein;unassigned;ortholog	PROTEIN LIFEGUARD 4 (PTHR23291:SF50)	ion channel(PC00133)	Triticum aestivum
	WHEAT|EnsemblGenome=TraesCS6A02G300100|UniProtKB=A0A3B6NTT4	TraesCS6A02G300100	Uncharacterized protein;unassigned;ortholog	OS02G0737300 PROTEIN (PTHR35547:SF1)		Triticum aestivum
	WHEAT|EnsemblGenome=TraesCS4A02G455900|UniProtKB=A0A3B6I6K2	TraesCS4A02G455900	6-phosphogluconate dehydrogenase, decarboxylating;unassigned;ortholog	6-PHOSPHOGLUCONATE DEHYDROGENASE, DECARBOXYLATING (PTHR11811:SF25)	dehydrogenase(PC00092)	Triticum aestivum
	WHEAT|EnsemblGenome=TraesCS1D02G402400|UniProtKB=A0A3B6A1A5	TraesCS1D02G402400	Uncharacterized protein;unassigned;ortholog	CALCIUM-BINDING PROTEIN CML46-RELATED (PTHR10891:SF745)	calmodulin-related(PC00061)	Triticum aestivum
	WHEAT|EnsemblGenome=TraesCS6A02G394700|UniProtKB=A0A3B6NV79	TraesCS6A02G394700	C2 domain-containing protein;unassigned;ortholog	OS07G0501700 PROTEIN (PTHR45933:SF7)		Triticum aestivum
	WHEAT|EnsemblGenome=TraesCSU02G176200|UniProtKB=A0A3B6U7U6	TraesCSU02G176200	C1_2 domain-containing protein;unassigned;ortholog	OS08G0257100 PROTEIN (PTHR46477:SF8)		Triticum aestivum
	WHEAT|EnsemblGenome=TraesCS2B02G521300|UniProtKB=A0A3B6CE53	TraesCS2B02G521300	C1_2 domain-containing protein;unassigned;ortholog	C1_2 DOMAIN-CONTAINING PROTEIN (PTHR46477:SF10)		Triticum aestivum
	WHEAT|EnsemblGenome=TraesCS2A02G493400|UniProtKB=A0A3B6B7D2	TraesCS2A02G493400	Uncharacterized protein;unassigned;ortholog	C1_2 DOMAIN-CONTAINING PROTEIN (PTHR46477:SF10)		Triticum aestivum
	WHEAT|EnsemblGenome=TraesCS2B02G002300|UniProtKB=A0A3B6BWI1	TraesCS2B02G002300	Uncharacterized protein;unassigned;ortholog			Triticum aestivum
	WHEAT|EnsemblGenome=TraesCS2A02G505400|UniProtKB=A0A3B6B5Y0	TraesCS2A02G505400	Uncharacterized protein;unassigned;ortholog			Triticum aestivum
	WHEAT|EnsemblGenome=TraesCS3D02G477300|UniProtKB=Q1ERG1	TraesCS3D02G477300	Endo-beta-1,3-glucanase;TaGlb2b;ortholog	GLUCAN ENDO-1,3-BETA-GLUCOSIDASE, ACIDIC ISOFORM (PTHR32227:SF232)	glucosidase(PC00108)	Triticum aestivum
	WHEAT|EnsemblGenome=TraesCS5D02G327600|UniProtKB=A0A3B6MVN4	TraesCS5D02G327600	Uncharacterized protein;unassigned;ortholog			Triticum aestivum
	WHEAT|EnsemblGenome=TraesCS6D02G131700|UniProtKB=A0A3B6QCE6	TraesCS6D02G131700	Flotillin-like;unassigned;ortholog	FLOTILLIN-LIKE PROTEIN 1-RELATED (PTHR13806:SF31)		Triticum aestivum
	WHEAT|EnsemblGenome=TraesCS1A02G394100|UniProtKB=A0A3B5Y783	TraesCS1A02G394100	Uncharacterized protein;unassigned;ortholog	CALCIUM-BINDING PROTEIN CML46-RELATED (PTHR10891:SF745)	calmodulin-related(PC00061)	Triticum aestivum
	WHEAT|EnsemblGenome=TraesCS1D02G431200|UniProtKB=A0A3B6A1X7	TraesCS1D02G431200	Glucan endo-1,3-beta-D-glucosidase;unassigned;ortholog	GLUCAN ENDO-1,3-BETA-D-GLUCOSIDASE (PTHR32227:SF235)	glucosidase(PC00108)	Triticum aestivum
	WHEAT|EnsemblGenome=TraesCS7D02G295400|UniProtKB=A0A3B6TSF3	TraesCS7D02G295400	HTH myb-type domain-containing protein;unassigned;ortholog	OS06G0728700 PROTEIN (PTHR12802:SF165)	chromatin/chromatin-binding, or -regulatory protein(PC00077)	Triticum aestivum
	WHEAT|EnsemblGenome=TraesCS6A02G213700|UniProtKB=A0A3B6NQQ5	TraesCS6A02G213700	Glyceraldehyde-3-phosphate dehydrogenase;unassigned;ortholog	GLYCERALDEHYDE-3-PHOSPHATE DEHYDROGENASE 2, CYTOSOLIC (PTHR10836:SF112)	dehydrogenase(PC00092)	Triticum aestivum
	WHEAT|EnsemblGenome=TraesCS6D02G302300|UniProtKB=A0A3B6QKT9	TraesCS6D02G302300	Oxidored_FMN domain-containing protein;unassigned;ortholog	NADPH DEHYDROGENASE 2-RELATED (PTHR22893:SF91)	oxidoreductase(PC00176)	Triticum aestivum
	WHEAT|EnsemblGenome=TraesCS1A02G001500|UniProtKB=A0A3B5XSJ8	TraesCS1A02G001500	Uncharacterized protein;unassigned;ortholog	SUBFAMILY NOT NAMED (PTHR47188:SF5)		Triticum aestivum
	WHEAT|EnsemblGenome=TraesCS4B02G267200|UniProtKB=A0A3B6IUE5	TraesCS4B02G267200	Myo-inositol 1-phosphate synthase;unassigned;ortholog	INOSITOL-3-PHOSPHATE SYNTHASE 1 (PTHR11510:SF5)	isomerase(PC00135)	Triticum aestivum
	WHEAT|EnsemblGenome=TraesCS7D02G374500|UniProtKB=A0A3B6THZ7	TraesCS7D02G374500	TPR_REGION domain-containing protein;unassigned;ortholog	F18B13.21 PROTEIN (PTHR26312:SF168)		Triticum aestivum
	WHEAT|EnsemblGenome=TraesCSU02G075700|UniProtKB=A0A3B6U589	TraesCSU02G075700	Uncharacterized protein;unassigned;ortholog	SUBFAMILY NOT NAMED (PTHR47188:SF4)		Triticum aestivum
	WHEAT|EnsemblGenome=TraesCS1A02G001200|UniProtKB=A0A3B5XT03	TraesCS1A02G001200	Uncharacterized protein;unassigned;ortholog			Triticum aestivum
	WHEAT|EnsemblGenome=TraesCS6A02G077800|UniProtKB=W5GG94	TraesCS6A02G077800	Cellulose synthase;unassigned;ortholog	CELLULOSE SYNTHASE A CATALYTIC SUBUNIT 1 [UDP-FORMING] (PTHR13301:SF33)	DNA-binding transcription factor(PC00218)	Triticum aestivum
	WHEAT|EnsemblGenome=TraesCS3D02G320700|UniProtKB=A0A3B6H0K0	TraesCS3D02G320700	Uncharacterized protein;unassigned;ortholog	SUBFAMILY NOT NAMED (PTHR10795:SF632)	serine protease(PC00203)	Triticum aestivum
	WHEAT|EnsemblGenome=TraesCS3B02G234900|UniProtKB=A0A3B6FLU6	TraesCS3B02G234900	Protein transport protein Sec61 subunit beta;unassigned;ortholog	PROTEIN TRANSPORT PROTEIN SEC61 SUBUNIT BETA (PTHR13509:SF2)	membrane traffic protein(PC00150)	Triticum aestivum
	WHEAT|EnsemblGenome=TraesCS6A02G248000|UniProtKB=A0A1D6B308	TraesCS6D02G230100,TraesCS6A02G248000,TraesCS6B02G276700	S-adenosylmethionine synthase;unassigned;ortholog	S-ADENOSYLMETHIONINE SYNTHASE (PTHR11964:SF66)	nucleotidyltransferase(PC00174)	Triticum aestivum
	WHEAT|EnsemblGenome=TraesCS2D02G234500|UniProtKB=A0A3B6DET4	TraesCS2D02G234500	Malic enzyme;unassigned;ortholog	NADP-DEPENDENT MALIC ENZYME (PTHR23406:SF32)	oxidoreductase(PC00176)	Triticum aestivum
	WHEAT|EnsemblGenome=TraesCS6A02G405700|UniProtKB=A0A1D6A5W6	TraesCS6A02G405700,TraesCS6D02G389500	Uncharacterized protein;unassigned;ortholog	AQUAPORIN PIP 1-3 (PTHR45687:SF12)		Triticum aestivum
	WHEAT|EnsemblGenome=TraesCS5D02G395800|UniProtKB=A0A3B6MXT6	TraesCS5D02G395800	Dirigent protein;unassigned;ortholog	DIRIGENT PROTEIN (PTHR21495:SF240)	transporter(PC00227)	Triticum aestivum
	WHEAT|EnsemblGenome=TraesCS6B02G090800|UniProtKB=A0A3B6PGM9	TraesCS6B02G090800	Uncharacterized protein;unassigned;ortholog	TERPENE_SYNTH_C DOMAIN-CONTAINING PROTEIN (PTHR31225:SF91)		Triticum aestivum
	WHEAT|EnsemblGenome=TraesCS2A02G441600|UniProtKB=A0A1D5U586	TraesCS2A02G441600,TraesCS2B02G461800	Uncharacterized protein;unassigned;ortholog	OS12G0405700 PROTEIN (PTHR36752:SF2)		Triticum aestivum
	WHEAT|EnsemblGenome=TraesCS6B02G304200|UniProtKB=A0A3B6PNP6	TraesCS6B02G304200	Uncharacterized protein;unassigned;ortholog	HYPOXIA UP-REGULATED PROTEIN 1 (PTHR45639:SF3)	Hsp70 family chaperone(PC00027)	Triticum aestivum
	WHEAT|EnsemblGenome=TraesCS4D02G031700|UniProtKB=A0A3B6JFC5	TraesCS4D02G031700	Germin-like protein;unassigned;ortholog	GERMIN-LIKE PROTEIN 3-5 (PTHR31238:SF26)		Triticum aestivum
	WHEAT|EnsemblGenome=TraesCS1D02G345100|UniProtKB=A0A3B5ZYW7	TraesCS1D02G345100	ABC transporter domain-containing protein;unassigned;ortholog	ABC TRANSPORTER A FAMILY MEMBER 2 (PTHR19229:SF205)	ATP-binding cassette (ABC) transporter(PC00003)	Triticum aestivum
	WHEAT|EnsemblGenome=TraesCS1A02G412900|UniProtKB=A0A3B5Y7Z1	TraesCS1A02G412900	Malate dehydrogenase;unassigned;ortholog	MALATE DEHYDROGENASE (PTHR11540:SF47)	dehydrogenase(PC00092)	Triticum aestivum
	WHEAT|EnsemblGenome=TraesCS2D02G290500|UniProtKB=A0A3B6DDL9	TraesCS2D02G290500	Uncharacterized protein;unassigned;ortholog	DNA-BINDING PROTEIN S1FA1-RELATED (PTHR35298:SF11)		Triticum aestivum
	WHEAT|EnsemblGenome=TraesCS3D02G384100|UniProtKB=A0A3B6GZP8	TraesCS3D02G384100	Fructose-bisphosphate aldolase;unassigned;ortholog	FRUCTOSE-BISPHOSPHATE ALDOLASE (PTHR11627:SF53)	aldolase(PC00044)	Triticum aestivum
	WHEAT|EnsemblGenome=TraesCS5D02G217400|UniProtKB=A0A3B6MRU3	TraesCS5D02G217400	Uncharacterized protein;unassigned;ortholog	CYTOCHROME P450 71A1-LIKE (PTHR24281:SF83)	hydroxylase(PC00122)	Triticum aestivum
	WHEAT|EnsemblGenome=TraesCS3D02G418400|UniProtKB=A0A3B6H0E5	TraesCS3D02G418400	Uncharacterized protein;unassigned;ortholog	ZINC FINGER CCCH DOMAIN-CONTAINING PROTEIN 12 (PTHR12506:SF46)	protein phosphatase(PC00195)	Triticum aestivum
	WHEAT|EnsemblGenome=TraesCS2B02G309100|UniProtKB=A0A3B6C6T6	TraesCS2B02G309100	Uncharacterized protein;unassigned;ortholog	DNA-BINDING PROTEIN S1FA1-RELATED (PTHR35298:SF11)		Triticum aestivum
	WHEAT|EnsemblGenome=TraesCS6D02G088800|UniProtKB=A0A3B6QB29	TraesCS6D02G088800	Chlorophyll a-b binding protein, chloroplastic;unassigned;ortholog	CHLOROPHYLL A-B BINDING PROTEIN, CHLOROPLASTIC (PTHR21649:SF157)		Triticum aestivum
	WHEAT|EnsemblGenome=TraesCS2A02G363600|UniProtKB=A0A3B6B2V5	TraesCS2A02G363600	Glutaredoxin domain-containing protein;unassigned;ortholog	GLUTAREDOXIN-C6 (PTHR45694:SF11)	oxidoreductase(PC00176)	Triticum aestivum
	WHEAT|EnsemblGenome=TraesCS4A02G485900|UniProtKB=A0A3B6I3R0	TraesCS4A02G485900	Uncharacterized protein;unassigned;ortholog	SUBFAMILY NOT NAMED (PTHR31953:SF53)		Triticum aestivum
	WHEAT|EnsemblGenome=TraesCS2D02G231100|UniProtKB=A0A1D5UXB2	TraesCS2D02G231100	Genome assembly, chromosome: II;CAMPLR22A2D_LOCUS2165;ortholog	5'-ADENYLYLSULFATE REDUCTASE 1, CHLOROPLASTIC (PTHR46482:SF9)	reductase(PC00198)	Triticum aestivum
	WHEAT|EnsemblGenome=TraesCS7D02G256000|UniProtKB=A0A3B6TQS7	TraesCS7D02G256000	Uncharacterized protein;unassigned;ortholog			Triticum aestivum
	WHEAT|EnsemblGenome=TraesCS2B02G398000|UniProtKB=A0A3B6CCG6	TraesCS2B02G398000	Phenylalanine ammonia-lyase;unassigned;ortholog	HISTIDINE AMMONIA-LYASE (PTHR10362:SF7)	lyase(PC00144)	Triticum aestivum
	WHEAT|EnsemblGenome=TraesCS4D02G031900|UniProtKB=A0A3B6JDX6	TraesCS4D02G031900	Germin-like protein;unassigned;ortholog	GERMIN-LIKE PROTEIN 3-5 (PTHR31238:SF26)		Triticum aestivum
	WHEAT|EnsemblGenome=TraesCS6B02G129800|UniProtKB=A0A3B6PGD2	TraesCS6B02G129800	Uncharacterized protein;unassigned;ortholog	SUBFAMILY NOT NAMED (PTHR11073:SF57)	chaperone(PC00072)	Triticum aestivum
	WHEAT|EnsemblGenome=TraesCS4B02G382300|UniProtKB=A0A3B6IWQ0	TraesCS4B02G382300	Uncharacterized protein;unassigned;ortholog	OS07G0518100 PROTEIN (PTHR24286:SF335)	oxygenase(PC00177)	Triticum aestivum

## Sheet: SR21CR-GENEONTOLOGY
	GeneOntology of the differentially expressed genes in Sr21 lines under high and low temp contions.
TABLE3.3
SR21CR VS LMPGCRDAY1
GANE ID	MAPPED ID	GENE NAME	FAMILY	PROTEIN	SPECIES
WHEAT|EnsemblGenome=TraesCS5A02G188000|UniProtKB=A0A3B6KHR6	TraesCS5A02G188000	Uncharacterized protein;unassigned;ortholog	SUBFAMILY NOT NAMED (PTHR19424:SF7)		Triticum aestivum
WHEAT|EnsemblGenome=TraesCS7D02G119100|UniProtKB=A0A3B6TL52	TraesCS7D02G119100	Uncharacterized protein;unassigned;ortholog	WU:FI09B08 (PTHR33187:SF11)		Triticum aestivum
WHEAT|EnsemblGenome=TraesCSU02G258900|UniProtKB=A0A3B6U9E0	TraesCSU02G258900	Uncharacterized protein;unassigned;ortholog	WU:FI09B08 (PTHR33187:SF11)		Triticum aestivum
WHEAT|EnsemblGenome=TraesCS1B02G272900|UniProtKB=A0A1D5SVH1	TraesCS1B02G272900	Uncharacterized protein;unassigned;ortholog	PROTEIN ROOT UVB SENSITIVE 6 (PTHR12770:SF20)		Triticum aestivum
WHEAT|EnsemblGenome=TraesCS6B02G117700|UniProtKB=A0A3B6PHK4	TraesCS6B02G117700	Uncharacterized protein;unassigned;ortholog	WU:FI09B08 (PTHR33187:SF11)		Triticum aestivum
WHEAT|EnsemblGenome=TraesCS1A02G000500|UniProtKB=A0A3B5XSI4	TraesCS1A02G000500	Uncharacterized protein;unassigned;ortholog	PROTEIN TAR1 (PTHR47188:SF1)		Triticum aestivum
WHEAT|EnsemblGenome=TraesCS5D02G023800|UniProtKB=A0A3B6MK09	TraesCS5D02G023800	Uncharacterized protein;unassigned;ortholog	SUBFAMILY NOT NAMED (PTHR47188:SF4)		Triticum aestivum
WHEAT|EnsemblGenome=TraesCS7D02G029100|UniProtKB=A0A3B6TBT3	TraesCS7D02G029100	PNP_UDP_1 domain-containing protein;unassigned;ortholog	5'-METHYLTHIOADENOSINE NUCLEOSIDASE (PTHR46994:SF1)		Triticum aestivum
WHEAT|EnsemblGenome=TraesCS4A02G498000|UniProtKB=Q41584	TraesCS4A02G498000	Thaumatin-like protein;unassigned;ortholog	THAUMATIN-LIKE PROTEIN (PTHR31048:SF90)		Triticum aestivum
WHEAT|EnsemblGenome=TraesCS5B02G150300|UniProtKB=A0A341VIT6	TraesCS5B02G150300	Uncharacterized protein;unassigned;ortholog	MACROPHAGE MIGRATION INHIBITORY FACTOR FAMILY PROTEIN, EXPRESSED (PTHR11954:SF45)	decarboxylase(PC00089)	Triticum aestivum
WHEAT|EnsemblGenome=TraesCS1A02G001600|UniProtKB=A0A3B5XSS8	TraesCS1A02G001600	Uncharacterized protein;unassigned;ortholog	WU:FI09B08 (PTHR33187:SF11)		Triticum aestivum
WHEAT|EnsemblGenome=TraesCS1A02G000600|UniProtKB=A0A3B5XSR6	TraesCS1A02G000600	Uncharacterized protein;unassigned;ortholog	WU:FI09B08 (PTHR33187:SF11)		Triticum aestivum
WHEAT|EnsemblGenome=TraesCS7A02G069400|UniProtKB=A0A3B6R8N5	TraesCS7A02G069400	Uncharacterized protein;unassigned;ortholog			Triticum aestivum
WHEAT|EnsemblGenome=TraesCS1A02G203700|UniProtKB=A0A3B5XZR8	TraesCS1A02G203700	Chitinase;unassigned;ortholog	CHITINASE 8 (PTHR22595:SF171)		Triticum aestivum
WHEAT|EnsemblGenome=TraesCS6A02G144300|UniProtKB=A0A3B6NN49	TraesCS6A02G144300	Uncharacterized protein;unassigned;ortholog			Triticum aestivum
WHEAT|EnsemblGenome=TraesCS3A02G430500|UniProtKB=A0A3B6ENB4	TraesCS3A02G430500	Uncharacterized protein;unassigned;ortholog			Triticum aestivum
WHEAT|EnsemblGenome=TraesCSU02G243900|UniProtKB=A0A3B6U912	TraesCSU02G243900	Uncharacterized protein;unassigned;ortholog			Triticum aestivum
WHEAT|EnsemblGenome=TraesCS1A02G000400|UniProtKB=A0A341Y9B6	TraesCSU02G258200	Uncharacterized protein;unassigned;ortholog	WU:FI09B08 (PTHR33187:SF11)		Triticum aestivum
WHEAT|EnsemblGenome=TraesCS7B02G291500|UniProtKB=A0A3B6SNM9	TraesCS7B02G291500	Uncharacterized protein;unassigned;ortholog			Triticum aestivum
WHEAT|EnsemblGenome=TraesCS1B02G320300|UniProtKB=A0A341ZGE6	TraesCS1B02G320300,TraesCSU02G265800	Uncharacterized protein;unassigned;ortholog	WU:FI09B08 (PTHR33187:SF11)		Triticum aestivum
WHEAT|EnsemblGenome=TraesCS2A02G518200|UniProtKB=A0A3B6B778	TraesCS2A02G518200	Uncharacterized protein;unassigned;ortholog	SUBFAMILY NOT NAMED (PTHR33065:SF179)		Triticum aestivum
WHEAT|EnsemblGenome=TraesCS4A02G480900|UniProtKB=A0A3B6I514	TraesCS4A02G480900	Mitochondrial pyruvate carrier;unassigned;ortholog	MITOCHONDRIAL PYRUVATE CARRIER (PTHR14154:SF80)		Triticum aestivum
WHEAT|EnsemblGenome=TraesCS7B02G338600|UniProtKB=A0A3B6SRJ0	TraesCS7B02G338600	Uncharacterized protein;unassigned;ortholog	VACUOLAR ATP SYNTHASE CATALYTIC SUBUNIT-RELATED / V-ATPASE-RELATED / VACUOLAR PROTON PUMP-LIKE PROTEIN (PTHR34892:SF2)	ATP synthase(PC00002)	Triticum aestivum
WHEAT|EnsemblGenome=TraesCSU02G248800|UniProtKB=A0A3B6U9A5	TraesCSU02G248800	ATP synthase subunit alpha, mitochondrial;unassigned;ortholog			Triticum aestivum
WHEAT|EnsemblGenome=TraesCS7D02G255100|UniProtKB=A0A3B6TQ64	TraesCS7D02G255100	Uncharacterized protein;unassigned;ortholog			Triticum aestivum
WHEAT|EnsemblGenome=TraesCS6B02G117800|UniProtKB=A0A3B6PHI3	TraesCS6B02G117800	Uncharacterized protein;unassigned;ortholog	WU:FI09B08 (PTHR33187:SF11)		Triticum aestivum
WHEAT|EnsemblGenome=TraesCS2A02G539800|UniProtKB=Q5XUV4	TraesCS2B02G570100	Ubiquitin-conjugating enzyme;unassigned;ortholog	UBIQUITIN-CONJUGATING ENZYME E2 30 (PTHR24068:SF434)	ubiquitin-protein ligase(PC00234)	Triticum aestivum
WHEAT|EnsemblGenome=TraesCS6A02G132200|UniProtKB=A0A341WW51	TraesCS6A02G132500,TraesCS6A02G132200	Lipoxygenase;unassigned;ortholog	LINOLEATE 9S-LIPOXYGENASE 5 (PTHR11771:SF112)	oxygenase(PC00177)	Triticum aestivum
WHEAT|EnsemblGenome=TraesCS6D02G086700|UniProtKB=A0A3B6QDK2	TraesCS6D02G086700	Uncharacterized protein;unassigned;ortholog	VACUOLAR ATP SYNTHASE CATALYTIC SUBUNIT-RELATED / V-ATPASE-RELATED / VACUOLAR PROTON PUMP-RELATED (PTHR34892:SF1)	ATP synthase(PC00002)	Triticum aestivum
WHEAT|EnsemblGenome=TraesCS1B02G087000|UniProtKB=A0A3B5YTQ4	TraesCS1B02G087000	Uncharacterized protein;unassigned;ortholog	WU:FI09B08 (PTHR33187:SF11)		Triticum aestivum
WHEAT|EnsemblGenome=TraesCS4D02G229500|UniProtKB=A0A3B6JKI4	TraesCS4D02G229500	Uncharacterized protein;unassigned;ortholog	WU:FI09B08 (PTHR33187:SF11)		Triticum aestivum
WHEAT|EnsemblGenome=TraesCS3B02G185700|UniProtKB=A0A3B6FNU3	TraesCS3B02G185700	Oxidored_q6 domain-containing protein;unassigned;ortholog			Triticum aestivum
WHEAT|EnsemblGenome=TraesCSU02G265700|UniProtKB=A0A3B6U9N0	TraesCSU02G265700	Uncharacterized protein;unassigned;ortholog	WU:FI09B08 (PTHR33187:SF11)		Triticum aestivum
WHEAT|EnsemblGenome=TraesCS4D02G311600|UniProtKB=A0A3B6JND7	TraesCS4D02G311600	Uncharacterized protein;unassigned;ortholog	VACUOLAR ATP SYNTHASE CATALYTIC SUBUNIT-RELATED / V-ATPASE-RELATED / VACUOLAR PROTON PUMP-RELATED (PTHR34892:SF1)	ATP synthase(PC00002)	Triticum aestivum
WHEAT|EnsemblGenome=TraesCS5D02G457000|UniProtKB=A0A077RV23	TraesCS5D02G457400,TraesCSU02G251200,TraesCS7D02G301800,TraesCS7D02G255400,TraesCS5D02G457000,TraesCSU02G263800	Uncharacterized protein;TRAES_3BF007300450CFD_c1;ortholog	SUBFAMILY NOT NAMED (PTHR48245:SF1)		Triticum aestivum
WHEAT|EnsemblGenome=TraesCS2B02G540100|UniProtKB=A0A3B6CEV4	TraesCS2B02G540100	Uncharacterized protein;unassigned;ortholog	ORYZAIN ALPHA CHAIN (PTHR12411:SF854)	cysteine protease(PC00081)	Triticum aestivum
WHEAT|EnsemblGenome=TraesCS2A02G502400|UniProtKB=P83970	TraesCS2A02G502400	Plasma membrane ATPase;ha1;ortholog	ATPASE 2, PLASMA MEMBRANE-TYPE (PTHR42861:SF124)	primary active transporter(PC00068)	Triticum aestivum
WHEAT|EnsemblGenome=TraesCS3B02G014900|UniProtKB=A0A3B6FI74	TraesCS3B02G014900	TPR_REGION domain-containing protein;unassigned;ortholog	TETRATRICOPEPTIDE REPEAT DOMAIN-CONTAINING PROTEIN PYG7, CHLOROPLASTIC (PTHR26312:SF177)		Triticum aestivum
WHEAT|EnsemblGenome=TraesCS7D02G138300|UniProtKB=A0A3B6TKM9	TraesCS7D02G138300	Uncharacterized protein;unassigned;ortholog			Triticum aestivum
WHEAT|EnsemblGenome=TraesCS2A02G527700|UniProtKB=A0A3B6B6N6	TraesCS2A02G527700	Uncharacterized protein;unassigned;ortholog	CHAL_STI_SYNT_N DOMAIN-CONTAINING PROTEIN (PTHR11877:SF95)	transferase(PC00220)	Triticum aestivum
WHEAT|EnsemblGenome=TraesCS1A02G001700|UniProtKB=A0A3B5XT08	TraesCS1A02G001700	Uncharacterized protein;unassigned;ortholog	WU:FI09B08 (PTHR33187:SF11)		Triticum aestivum
WHEAT|EnsemblGenome=TraesCS2A02G242400|UniProtKB=A0A3B6AWN4	TraesCS2A02G242400	Uncharacterized protein;unassigned;ortholog			Triticum aestivum
WHEAT|EnsemblGenome=TraesCS5B02G016100|UniProtKB=A0A3B6LDJ7	TraesCS5B02G016100	Uncharacterized protein;unassigned;ortholog	SUBFAMILY NOT NAMED (PTHR31048:SF118)		Triticum aestivum
WHEAT|EnsemblGenome=TraesCS5A02G135700|UniProtKB=A0A3B6KFT8	TraesCS5A02G135700	DsbD domain-containing protein;unassigned;ortholog	CYTOCHROME C-TYPE BIOGENESIS CCDA-LIKE CHLOROPLASTIC PROTEIN (PTHR31272:SF6)		Triticum aestivum
WHEAT|EnsemblGenome=TraesCS7D02G029800|UniProtKB=A0A3B6TBP4	TraesCS7D02G029800	Dolichyl-diphosphooligosaccharide--protein glycosyltransferase subunit DAD1;unassigned;ortholog	DOLICHYL-DIPHOSPHOOLIGOSACCHARIDE--PROTEIN GLYCOSYLTRANSFERASE SUBUNIT DAD1 (PTHR10705:SF0)	glycosyltransferase(PC00111)	Triticum aestivum
WHEAT|EnsemblGenome=TraesCS1A02G001300|UniProtKB=A0A3B5XT14	TraesCS1A02G001300	Uncharacterized protein;unassigned;ortholog	SUBFAMILY NOT NAMED (PTHR47188:SF4)		Triticum aestivum
WHEAT|EnsemblGenome=TraesCS6A02G350200|UniProtKB=A0A3B6NWD7	TraesCS6A02G350200	Uncharacterized protein;unassigned;ortholog	DEHYDRIN XERO 2 (PTHR33346:SF14)		Triticum aestivum
WHEAT|EnsemblGenome=TraesCS3B02G486700|UniProtKB=A0A077S6W3	TraesCS3B02G486700	Uncharacterized protein;TRAES_3BF091500080CFD_c1;ortholog	SUBFAMILY NOT NAMED (PTHR48245:SF1)		Triticum aestivum
WHEAT|EnsemblGenome=TraesCS3B02G515600|UniProtKB=A0A3B6G0M5	TraesCS3B02G515600	Uncharacterized protein;unassigned;ortholog			Triticum aestivum
WHEAT|EnsemblGenome=TraesCS2A02G240500|UniProtKB=A0A3B6AYG0	TraesCS2A02G240500	Uncharacterized protein;unassigned;ortholog			Triticum aestivum
WHEAT|EnsemblGenome=TraesCS5A02G199500|UniProtKB=A0A3B6KI55	TraesCS5A02G199500	Uncharacterized protein;unassigned;ortholog	PWI DOMAIN-CONTAINING PROTEIN (PTHR47334:SF3)	RNA splicing factor(PC00148)	Triticum aestivum
WHEAT|EnsemblGenome=TraesCS2B02G601100|UniProtKB=A0A3B6CGR9	TraesCS2B02G601100	Uncharacterized protein;unassigned;ortholog			Triticum aestivum
WHEAT|EnsemblGenome=TraesCS7D02G551400|UniProtKB=P27357	TraesCS7D02G551400	Thaumatin-like protein PWIR2;unassigned;ortholog	THAUMATIN-LIKE PROTEIN (PTHR31048:SF90)		Triticum aestivum
WHEAT|EnsemblGenome=TraesCS6A02G078400|UniProtKB=A0A3B6NKN6	TraesCS6A02G078400	Uncharacterized protein;unassigned;ortholog	PLANT BASIC SECRETORY PROTEIN (BSP) FAMILY PROTEIN (PTHR33321:SF12)		Triticum aestivum
WHEAT|EnsemblGenome=TraesCS6B02G117900|UniProtKB=A0A3B6PFY4	TraesCS6B02G117900	Uncharacterized protein;unassigned;ortholog	WU:FI09B08 (PTHR33187:SF11)		Triticum aestivum
WHEAT|EnsemblGenome=TraesCS5B02G440300|UniProtKB=A0A3B6LUV7	TraesCS5B02G440300	Uncharacterized protein;unassigned;ortholog	VACUOLAR ATP SYNTHASE CATALYTIC SUBUNIT-RELATED / V-ATPASE-RELATED / VACUOLAR PROTON PUMP-LIKE PROTEIN (PTHR34892:SF2)	ATP synthase(PC00002)	Triticum aestivum
WHEAT|EnsemblGenome=TraesCSU02G263700|UniProtKB=A0A3B6U9L4	TraesCSU02G263700	Uncharacterized protein;unassigned;ortholog	WU:FI09B08 (PTHR33187:SF11)		Triticum aestivum
WHEAT|EnsemblGenome=TraesCS3B02G188400|UniProtKB=A0A341XW26	TraesCS3B02G188400	Uncharacterized protein;unassigned;ortholog			Triticum aestivum
WHEAT|EnsemblGenome=TraesCS1A02G000900|UniProtKB=A0A3B5XTZ2	TraesCS1A02G000900	Uncharacterized protein;unassigned;ortholog	WU:FI09B08 (PTHR33187:SF11)		Triticum aestivum
WHEAT|EnsemblGenome=TraesCS7B02G396200|UniProtKB=A0A3B6SN16	TraesCS7B02G396200	Uncharacterized protein;unassigned;ortholog	SUBFAMILY NOT NAMED (PTHR48245:SF1)		Triticum aestivum
WHEAT|EnsemblGenome=TraesCSU02G263900|UniProtKB=A0A3B6U9H5	TraesCSU02G263900	Uncharacterized protein;unassigned;ortholog	WU:FI09B08 (PTHR33187:SF11)		Triticum aestivum
WHEAT|EnsemblGenome=TraesCS7A02G517700|UniProtKB=A0A3B6RN65	TraesCS7A02G517700	H(+)-exporting diphosphatase;VP2-A;ortholog	PYROPHOSPHATE-ENERGIZED VACUOLAR MEMBRANE PROTON PUMP 1 (PTHR31998:SF52)		Triticum aestivum
WHEAT|EnsemblGenome=TraesCS6A02G101000|UniProtKB=A0A3B6NJZ6	TraesCS6A02G101000	Uncharacterized protein;unassigned;ortholog			Triticum aestivum
WHEAT|EnsemblGenome=TraesCS7A02G097500|UniProtKB=A0A3B6R9D6	TraesCS7A02G097500	Uncharacterized protein;unassigned;ortholog			Triticum aestivum
WHEAT|EnsemblGenome=TraesCS2B02G521400|UniProtKB=A0A3B6CE81	TraesCS2B02G521400	Uncharacterized protein;unassigned;ortholog			Triticum aestivum
WHEAT|EnsemblGenome=TraesCS1B02G101400|UniProtKB=A0A3B5YT75	TraesCS1B02G101400	Uncharacterized protein;unassigned;ortholog	WU:FI09B08 (PTHR33187:SF11)		Triticum aestivum
WHEAT|EnsemblGenome=TraesCS4A02G244900|UniProtKB=A0A3B6HYY8	TraesCS4A02G244900	Uncharacterized protein;unassigned;ortholog	SUBFAMILY NOT NAMED (PTHR47188:SF5)		Triticum aestivum
WHEAT|EnsemblGenome=TraesCSU02G269900|UniProtKB=A0A3B6UD08	TraesCSU02G269900	Uncharacterized protein;unassigned;ortholog	SUBFAMILY NOT NAMED (PTHR47188:SF5)		Triticum aestivum
WHEAT|EnsemblGenome=TraesCS4D02G229600|UniProtKB=A0A3B6JL42	TraesCS4D02G229600	Uncharacterized protein;unassigned;ortholog	SUBFAMILY NOT NAMED (PTHR47188:SF5)		Triticum aestivum
WHEAT|EnsemblGenome=TraesCS4D02G135000|UniProtKB=A0A3B6JJ08	TraesCS4D02G135000	ATPase_AAA_core domain-containing protein;unassigned;ortholog	ATPASE_AAA_CORE DOMAIN-CONTAINING PROTEIN (PTHR32429:SF24)		Triticum aestivum
WHEAT|EnsemblGenome=TraesCS6B02G250500|UniProtKB=A0A3B6PLX9	TraesCS6B02G250500	Uncharacterized protein;unassigned;ortholog			Triticum aestivum
WHEAT|EnsemblGenome=TraesCSU02G269800|UniProtKB=A0A3B6UD52	TraesCSU02G269800	Uncharacterized protein;unassigned;ortholog	WU:FI09B08 (PTHR33187:SF11)		Triticum aestivum
WHEAT|EnsemblGenome=TraesCS1A02G001100|UniProtKB=A0A3B5XSS3	TraesCS1A02G001100	Uncharacterized protein;unassigned;ortholog	WU:FI09B08 (PTHR33187:SF11)		Triticum aestivum
WHEAT|EnsemblGenome=TraesCS5B02G152600|UniProtKB=A0A3B6LIG5	TraesCS5B02G152600	Asparagine synthetase [glutamine-hydrolyzing];unassigned;ortholog	ASPARAGINE SYNTHETASE [GLUTAMINE-HYDROLYZING] 1 (PTHR11772:SF48)	ligase(PC00142)	Triticum aestivum
WHEAT|EnsemblGenome=TraesCS1A02G000100|UniProtKB=A0A3B5XSR0	TraesCS1A02G000100	Uncharacterized protein;unassigned;ortholog			Triticum aestivum
WHEAT|EnsemblGenome=TraesCS6B02G260800|UniProtKB=A0A3B6PPD2	TraesCS6B02G260800	CN hydrolase domain-containing protein;unassigned;ortholog	OS02G0635000 PROTEIN (PTHR46044:SF6)		Triticum aestivum
WHEAT|EnsemblGenome=TraesCS5B02G175700|UniProtKB=A0A3B6LLB3	TraesCS5B02G175700	TPT domain-containing protein;unassigned;ortholog	PHOSPHOENOLPYRUVATE/PHOSPHATE TRANSLOCATOR 1, CHLOROPLASTIC (PTHR11132:SF496)	secondary carrier transporter(PC00258)	Triticum aestivum
WHEAT|EnsemblGenome=TraesCS1A02G000700|UniProtKB=A0A341ZL95	TraesCSU02G258100	Uncharacterized protein;unassigned;ortholog	SUBFAMILY NOT NAMED (PTHR47188:SF4)		Triticum aestivum
WHEAT|EnsemblGenome=TraesCS2B02G331900|UniProtKB=A0A3B6C7M7	TraesCS2B02G331900	Uncharacterized protein;unassigned;ortholog	SUBFAMILY NOT NAMED (PTHR48245:SF1)		Triticum aestivum
WHEAT|EnsemblGenome=TraesCS6D02G176500|UniProtKB=A0A3B6QE53	TraesCS6D02G176500	Uncharacterized protein;unassigned;ortholog	SUBFAMILY NOT NAMED (PTHR48245:SF1)		Triticum aestivum
WHEAT|EnsemblGenome=TraesCSU02G263100|UniProtKB=A0A3B6U9L0	TraesCSU02G263100	Uncharacterized protein;unassigned;ortholog	WU:FI09B08 (PTHR33187:SF11)		Triticum aestivum
WHEAT|EnsemblGenome=TraesCS1A02G404500|UniProtKB=A0A3B5Y6C7	TraesCS1A02G404500	Uncharacterized protein;unassigned;ortholog	ASPARTIC PROTEINASE A1 (PTHR47966:SF76)	aspartic protease(PC00053)	Triticum aestivum
WHEAT|EnsemblGenome=TraesCS3B02G189500|UniProtKB=A0A3B6FNA8	TraesCS3B02G189500	Uncharacterized protein;unassigned;ortholog			Triticum aestivum
WHEAT|EnsemblGenome=TraesCS4B02G363700|UniProtKB=A0A3B6IZA2	TraesCS4B02G363700	Uncharacterized protein;unassigned;ortholog	SUBFAMILY NOT NAMED (PTHR11782:SF119)	nucleotide phosphatase(PC00173)	Triticum aestivum
WHEAT|EnsemblGenome=TraesCS7D02G138000|UniProtKB=A0A3B6TAI2	TraesCS7D02G138000	Uncharacterized protein;unassigned;ortholog			Triticum aestivum
WHEAT|EnsemblGenome=TraesCS1A02G384800|UniProtKB=A0A3B5Y696	TraesCS1A02G384800	Uncharacterized protein;unassigned;ortholog			Triticum aestivum
WHEAT|EnsemblGenome=TraesCS1A02G316900|UniProtKB=W5A520	TraesCS1D02G316900,TraesCS1B02G329300	SUI1 domain-containing protein;unassigned;ortholog	OS05G0498400 PROTEIN (PTHR10388:SF58)	translation initiation factor(PC00224)	Triticum aestivum
WHEAT|EnsemblGenome=TraesCS2B02G571700|UniProtKB=A0A3B6CFT2	TraesCS2B02G571700	Ubiquinol oxidase;unassigned;ortholog	UBIQUINOL OXIDASE 4, CHLOROPLASTIC/CHROMOPLASTIC (PTHR31803:SF10)	oxidase(PC00175)	Triticum aestivum
WHEAT|EnsemblGenome=TraesCS2D02G244000|UniProtKB=A0A3B6DC50	TraesCS2D02G244000	Uncharacterized protein;unassigned;ortholog	SUBFAMILY NOT NAMED (PTHR48245:SF1)		Triticum aestivum
WHEAT|EnsemblGenome=TraesCS5B02G039000|UniProtKB=A0A3B6LEB9	TraesCS5B02G039000	Uncharacterized protein;unassigned;ortholog			Triticum aestivum
WHEAT|EnsemblGenome=TraesCS1A02G343600|UniProtKB=A0A3B5Y4Y1	TraesCS1A02G343600	Uncharacterized protein;unassigned;ortholog	SUBFAMILY NOT NAMED (PTHR48245:SF1)		Triticum aestivum
WHEAT|EnsemblGenome=TraesCS2A02G254600|UniProtKB=A0A3B6AYY2	TraesCS2A02G254600	PsbP domain-containing protein;unassigned;ortholog	OXYGEN-EVOLVING ENHANCER PROTEIN 2-1, CHLOROPLASTIC (PTHR31407:SF6)		Triticum aestivum
WHEAT|EnsemblGenome=TraesCS2D02G425300|UniProtKB=W5C237	TraesCS2D02G425300	Cold-responsive protein WCOR15-2D;Wcs19b;ortholog			Triticum aestivum
WHEAT|EnsemblGenome=TraesCS4A02G454800|UniProtKB=A0A3B6I5M9	TraesCS4A02G454800	Uncharacterized protein;unassigned;ortholog	GLUTATHIONE S-TRANSFERASE, N-TERMINAL DOMAIN CONTAINING PROTEIN, EXPRESSED (PTHR11260:SF525)	transferase(PC00220)	Triticum aestivum
WHEAT|EnsemblGenome=TraesCS7D02G124000|UniProtKB=A0A3B6TLA6	TraesCS7D02G124000	Uncharacterized protein;unassigned;ortholog			Triticum aestivum
WHEAT|EnsemblGenome=TraesCS7B02G345500|UniProtKB=A0A3B6SQD4	TraesCS7B02G345500	Uncharacterized protein;unassigned;ortholog	F9L1.21 PROTEIN (PTHR28632:SF9)		Triticum aestivum
WHEAT|EnsemblGenome=TraesCS5D02G033400|UniProtKB=A0A3B6MKB7	TraesCS5D02G033400	Uncharacterized protein;unassigned;ortholog	WU:FI09B08 (PTHR33187:SF11)		Triticum aestivum
WHEAT|EnsemblGenome=TraesCSU02G262400|UniProtKB=A0A3B6UD13	TraesCSU02G262400	Uncharacterized protein;unassigned;ortholog	WU:FI09B08 (PTHR33187:SF11)		Triticum aestivum
WHEAT|EnsemblGenome=TraesCS1B02G087200|UniProtKB=A0A3B5YTI2	TraesCS1B02G087200	Uncharacterized protein;unassigned;ortholog	WU:FI09B08 (PTHR33187:SF11)		Triticum aestivum
WHEAT|EnsemblGenome=TraesCS1D02G183600|UniProtKB=A0A3B5ZTT4	TraesCS1D02G183600	Uncharacterized protein;unassigned;ortholog			Triticum aestivum
WHEAT|EnsemblGenome=TraesCS2B02G541700|UniProtKB=A0A3B6CES9	TraesCS2B02G541700	Uncharacterized protein;unassigned;ortholog			Triticum aestivum
WHEAT|EnsemblGenome=TraesCSU02G173800|UniProtKB=A0A3B6U7J3	TraesCSU02G173800	Uncharacterized protein;unassigned;ortholog	WU:FI09B08 (PTHR33187:SF11)		Triticum aestivum
WHEAT|EnsemblGenome=TraesCS1B02G262200|UniProtKB=A0A3B5Z031	TraesCS1B02G262200	Uncharacterized protein;unassigned;ortholog	PROTEIN LIFEGUARD 4 (PTHR23291:SF50)	ion channel(PC00133)	Triticum aestivum
WHEAT|EnsemblGenome=TraesCS5D02G050200|UniProtKB=A0A3B6MLY1	TraesCS5D02G050200	Uncharacterized protein;unassigned;ortholog			Triticum aestivum
WHEAT|EnsemblGenome=TraesCSU02G267700|UniProtKB=A0A3B6U9P6	TraesCSU02G267700	Uncharacterized protein;unassigned;ortholog	WU:FI09B08 (PTHR33187:SF11)		Triticum aestivum
WHEAT|EnsemblGenome=TraesCS2B02G002300|UniProtKB=A0A3B6BWI1	TraesCS2B02G002300	Uncharacterized protein;unassigned;ortholog			Triticum aestivum
WHEAT|EnsemblGenome=TraesCSU02G263200|UniProtKB=A0A3B6U5E0	TraesCSU02G263200	Uncharacterized protein;unassigned;ortholog	WU:FI09B08 (PTHR33187:SF11)		Triticum aestivum
WHEAT|EnsemblGenome=TraesCSU02G242000|UniProtKB=A0A3B6UCM7	TraesCSU02G242000	Uncharacterized protein;unassigned;ortholog	WU:FI09B08 (PTHR33187:SF11)		Triticum aestivum
WHEAT|EnsemblGenome=TraesCS1A02G001500|UniProtKB=A0A3B5XSJ8	TraesCS1A02G001500	Uncharacterized protein;unassigned;ortholog	SUBFAMILY NOT NAMED (PTHR47188:SF5)		Triticum aestivum
WHEAT|EnsemblGenome=TraesCS2A02G067300|UniProtKB=W5C9Y4	TraesCS2A02G067300	Ribulose bisphosphate carboxylase small subunit;rbcS;ortholog	RIBULOSE BISPHOSPHATE CARBOXYLASE SMALL SUBUNIT 1B, CHLOROPLASTIC-RELATED (PTHR31262:SF10)		Triticum aestivum
WHEAT|EnsemblGenome=TraesCSU02G075700|UniProtKB=A0A3B6U589	TraesCSU02G075700	Uncharacterized protein;unassigned;ortholog	SUBFAMILY NOT NAMED (PTHR47188:SF4)		Triticum aestivum
WHEAT|EnsemblGenome=TraesCS1A02G001200|UniProtKB=A0A3B5XT03	TraesCS1A02G001200	Uncharacterized protein;unassigned;ortholog			Triticum aestivum
WHEAT|EnsemblGenome=TraesCS5D02G083800|UniProtKB=A0A3B6MKG5	TraesCS5D02G083800	Uncharacterized protein;unassigned;ortholog			Triticum aestivum
WHEAT|EnsemblGenome=TraesCS2B02G483200|UniProtKB=A0A3B6CD06	TraesCS2B02G483200	Uncharacterized protein;unassigned;ortholog	GAMMA-SOLUBLE NSF ATTACHMENT PROTEIN (PTHR13768:SF2)	membrane traffic protein(PC00150)	Triticum aestivum
WHEAT|EnsemblGenome=TraesCS5B02G423500|UniProtKB=A0A3B6LUI3	TraesCS5B02G423500	Uncharacterized protein;unassigned;ortholog			Triticum aestivum
WHEAT|EnsemblGenome=TraesCS7B02G033600|UniProtKB=A0A3B6S8Q3	TraesCS7B02G033600	ATP-synt_C domain-containing protein;unassigned;ortholog	ATP SYNTHASE SUBUNIT 9, MITOCHONDRIAL (PTHR10031:SF38)	ATP synthase(PC00002)	Triticum aestivum
WHEAT|EnsemblGenome=TraesCS1A02G412900|UniProtKB=A0A3B5Y7Z1	TraesCS1A02G412900	Malate dehydrogenase;unassigned;ortholog	MALATE DEHYDROGENASE (PTHR11540:SF47)	dehydrogenase(PC00092)	Triticum aestivum
WHEAT|EnsemblGenome=TraesCS5A02G555600|UniProtKB=A0A3B6KSJ0	TraesCS5A02G555600	Uncharacterized protein;unassigned;ortholog	SUBFAMILY NOT NAMED (PTHR47188:SF5)		Triticum aestivum
WHEAT|EnsemblGenome=TraesCS7D02G119400|UniProtKB=A0A3B6TA16	TraesCS7D02G119400	Uncharacterized protein;unassigned;ortholog	WU:FI09B08 (PTHR33187:SF11)		Triticum aestivum
WHEAT|EnsemblGenome=TraesCS7D02G119000|UniProtKB=A0A3B6TEF4	TraesCS7D02G119000	Uncharacterized protein;unassigned;ortholog	WU:FI09B08 (PTHR33187:SF11)		Triticum aestivum
WHEAT|EnsemblGenome=TraesCS7D02G256000|UniProtKB=A0A3B6TQS7	TraesCS7D02G256000	Uncharacterized protein;unassigned;ortholog			Triticum aestivum
ID
	TraesCS6B02G451400
	TraesCS2B02G267500
	TraesCS3D02G498600
	TraesCS7A02G262300
	TraesCS7B02G360000
	TraesCSU02G254600
TABLE3.4
SR21CR VS LMPGCRDAY3
GENE ID	MAPPED ID	GENE NAME	FAMILY	protein phosphatase(PC00195)	SPECIES
WHEAT|EnsemblGenome=TraesCS4B02G105300|UniProtKB=A0A3B6IPZ5	TraesCS4B02G105300	GDP-L-galactose phosphorylase;GGP2-B;ortholog	GDP-L-GALACTOSE PHOSPHORYLASE (PTHR20884:SF13)		Triticum aestivum
WHEAT|EnsemblGenome=TraesCS1B02G422600|UniProtKB=A0A3B5Z4E2	TraesCS1B02G422600	Uncharacterized protein;unassigned;ortholog	CALCIUM-BINDING PROTEIN CML46-RELATED (PTHR10891:SF745)	calmodulin-related(PC00061)	Triticum aestivum
WHEAT|EnsemblGenome=TraesCS2B02G413000|UniProtKB=A0A3B6CAG9	TraesCS2B02G413000	Fe2OG dioxygenase domain-containing protein;unassigned;ortholog	FE2OG DIOXYGENASE DOMAIN-CONTAINING PROTEIN (PTHR47991:SF15)	oxygenase(PC00177)	Triticum aestivum
WHEAT|EnsemblGenome=TraesCS2D02G503600|UniProtKB=A0A3B6DL58	TraesCS2D02G503600	Uncharacterized protein;unassigned;ortholog	GENOME ASSEMBLY, CHROMOSOME: II (PTHR35832:SF14)		Triticum aestivum
WHEAT|EnsemblGenome=TraesCS3B02G565200|UniProtKB=W5CQC7	TraesCS3B02G565200	6-phosphogluconate dehydrogenase, decarboxylating;TRAES_3BF052700140CFD_c1;ortholog	6-PHOSPHOGLUCONATE DEHYDROGENASE, DECARBOXYLATING (PTHR11811:SF25)	dehydrogenase(PC00092)	Triticum aestivum
WHEAT|EnsemblGenome=TraesCS5A02G061000|UniProtKB=A0A3B6KBV4	TraesCS5A02G061000	Uncharacterized protein;unassigned;ortholog	OS08G0566900 PROTEIN (PTHR11266:SF46)	transporter(PC00227)	Triticum aestivum
WHEAT|EnsemblGenome=TraesCS2A02G493600|UniProtKB=A0A1D5UKX4	TraesCS2A02G493600,TraesCS2D02G493500	Adenosylhomocysteinase;CAMPLR22A2D_LOCUS4911;ortholog	ADENOSYLHOMOCYSTEINASE (PTHR23420:SF0)	hydrolase(PC00121)	Triticum aestivum
WHEAT|EnsemblGenome=TraesCS1B02G272900|UniProtKB=A0A1D5SVH1	TraesCS1B02G272900	Uncharacterized protein;unassigned;ortholog	PROTEIN ROOT UVB SENSITIVE 6 (PTHR12770:SF20)		Triticum aestivum
WHEAT|EnsemblGenome=TraesCS7A02G299400|UniProtKB=A0A3B6RJX7	TraesCS7A02G299400	HTH myb-type domain-containing protein;unassigned;ortholog	OS06G0728700 PROTEIN (PTHR12802:SF165)	chromatin/chromatin-binding, or -regulatory protein(PC00077)	Triticum aestivum
WHEAT|EnsemblGenome=TraesCS6A02G083200|UniProtKB=E2I9G8	TraesCS6A02G083200	Bax inhibitor 1-like protein;BI_85;ortholog	BAX INHIBITOR 1 (PTHR23291:SF32)	ion channel(PC00133)	Triticum aestivum
WHEAT|EnsemblGenome=TraesCS3A02G345200|UniProtKB=A0A3B6EKN7	TraesCS3A02G345200	Uncharacterized protein;unassigned;ortholog	POTASSIUM TRANSPORTER (PTHR36771:SF2)	transporter(PC00227)	Triticum aestivum
WHEAT|EnsemblGenome=TraesCS2A02G007300|UniProtKB=A0A3B6ANS5	TraesCS2A02G007300	Uncharacterized protein;unassigned;ortholog	ATP SYNTHASE SUBUNIT E, MITOCHONDRIAL (PTHR36028:SF2)		Triticum aestivum
WHEAT|EnsemblGenome=TraesCS3A02G207800|UniProtKB=A0A341RU06	TraesCS3D02G208200,TraesCS3A02G207800	Protein transport protein Sec61 subunit beta;unassigned;ortholog	PROTEIN TRANSPORT PROTEIN SEC61 SUBUNIT BETA (PTHR13509:SF15)	membrane traffic protein(PC00150)	Triticum aestivum
WHEAT|EnsemblGenome=TraesCS2D02G561700|UniProtKB=A0A1D5UPJ6	TraesCS2D02G561700	Pyruvate kinase;CAMPLR22A2D_LOCUS5537;ortholog	PYRUVATE KINASE (PTHR11817:SF126)	kinase(PC00137)	Triticum aestivum
WHEAT|EnsemblGenome=TraesCSU02G157000|UniProtKB=A0A341ZLR3	TraesCSU02G190200,TraesCSU02G157000	Ribosomal protein S7;unassigned;ortholog	RIBOSOMAL PROTEIN S7 (PTHR11205:SF39)	ribosomal protein(PC00202)	Triticum aestivum
WHEAT|EnsemblGenome=TraesCS5B02G321500|UniProtKB=A0A3B6LQZ4	TraesCS5B02G321500	Metallophos domain-containing protein;unassigned;ortholog	METALLOPHOS DOMAIN-CONTAINING PROTEIN (PTHR32440:SF23)		Triticum aestivum
WHEAT|EnsemblGenome=TraesCS5B02G022800|UniProtKB=A0A3B6LDV5	TraesCS5B02G022800	5-methyltetrahydropteroyltriglutamate--homocysteine S-methyltransferase;unassigned;ortholog	5-METHYLTETRAHYDROPTEROYLTRIGLUTAMATE--HOMOCYSTEINE METHYLTRANSFERASE (PTHR30519:SF0)	methyltransferase(PC00155)	Triticum aestivum
WHEAT|EnsemblGenome=TraesCS2D02G027700|UniProtKB=A0A3B6D564	TraesCS2D02G027700	Uncharacterized protein;unassigned;ortholog	CHALCONE SYNTHASE (PTHR11877:SF14)	transferase(PC00220)	Triticum aestivum
WHEAT|EnsemblGenome=TraesCS2D02G512400|UniProtKB=A0A3B6DM63	TraesCS2D02G512400	Uncharacterized protein;unassigned;ortholog	BNACNNG33880D PROTEIN (PTHR34563:SF6)		Triticum aestivum
WHEAT|EnsemblGenome=TraesCS7A02G529900|UniProtKB=A0A3B6RS92	TraesCS7A02G529900	HATPase_c domain-containing protein;unassigned;ortholog	ENDOPLASMIN (PTHR11528:SF97)	Hsp90 family chaperone(PC00028)	Triticum aestivum
WHEAT|EnsemblGenome=TraesCS6A02G405600|UniProtKB=A0A1D6AM47	TraesCS6A02G405600	Aquaporin;PIP1;ortholog	AQUAPORIN PIP 1-3 (PTHR45687:SF12)		Triticum aestivum
WHEAT|EnsemblGenome=TraesCS4A02G498000|UniProtKB=Q41584	TraesCS4A02G498000	Thaumatin-like protein;unassigned;ortholog	THAUMATIN-LIKE PROTEIN (PTHR31048:SF90)		Triticum aestivum
WHEAT|EnsemblGenome=TraesCS2D02G546500|UniProtKB=W5BVA4	TraesCS2D02G546500	Calreticulin;CAMPLR22A2D_LOCUS5386;ortholog	CALRETICULIN-1 (PTHR11073:SF2)	chaperone(PC00072)	Triticum aestivum
WHEAT|EnsemblGenome=TraesCS2A02G380800|UniProtKB=A0A3B6B2K3	TraesCS2A02G380800	Phenylalanine ammonia-lyase;unassigned;ortholog	HISTIDINE AMMONIA-LYASE (PTHR10362:SF7)	lyase(PC00144)	Triticum aestivum
WHEAT|EnsemblGenome=TraesCS3D02G227500|UniProtKB=A0A3B6GRW0	TraesCS3D02G227500	Uncharacterized protein;unassigned;ortholog	PROTEIN SGT1 HOMOLOG (PTHR45862:SF1)		Triticum aestivum
WHEAT|EnsemblGenome=TraesCS3D02G534100|UniProtKB=A0A3B6H4N9	TraesCS3D02G534100	Uncharacterized protein;unassigned;ortholog	VACUOLAR-PROCESSING ENZYME GAMMA-ISOZYME (PTHR12000:SF50)	cysteine protease(PC00081)	Triticum aestivum
WHEAT|EnsemblGenome=TraesCS6D02G088600|UniProtKB=A0A3B6QDP2	TraesCS6D02G088600	Chlorophyll a-b binding protein, chloroplastic;unassigned;ortholog	CHLOROPHYLL A-B BINDING PROTEIN, CHLOROPLASTIC (PTHR21649:SF128)		Triticum aestivum
WHEAT|EnsemblGenome=TraesCSU02G147200|UniProtKB=Q1KMV0	TraesCSU02G253500,TraesCSU02G154200,TraesCSU02G237900,TraesCSU02G147200	Non-specific lipid-transfer protein;TRAES_3BF088400030CFD_c1;ortholog	NON-SPECIFIC LIPID-TRANSFER PROTEIN (PTHR33076:SF105)		Triticum aestivum
WHEAT|EnsemblGenome=TraesCS1B02G234300|UniProtKB=A0A3B5YYW1	TraesCS1B02G234300	D-3-phosphoglycerate dehydrogenase;unassigned;ortholog	D-3-PHOSPHOGLYCERATE DEHYDROGENASE (PTHR42938:SF20)	dehydrogenase(PC00092)	Triticum aestivum
WHEAT|EnsemblGenome=TraesCS2A02G464200|UniProtKB=A0A3B6B525	TraesCS2A02G464200	AvrRpt-cleavage domain-containing protein;unassigned;ortholog	PROTEIN NOI4 (PTHR33159:SF93)		Triticum aestivum
WHEAT|EnsemblGenome=TraesCS5A02G052900|UniProtKB=A0A3B6KDI2	TraesCS5A02G052900	Protein kinase domain-containing protein;unassigned;ortholog	WAK FAMILY RECEPTOR-LIKE PROTEIN KINASE-RELATED (PTHR27005:SF177)	transmembrane signal receptor(PC00197)	Triticum aestivum
WHEAT|EnsemblGenome=TraesCS2B02G046900|UniProtKB=A0A3B6BXU3	TraesCS2B02G046900	Uncharacterized protein;unassigned;ortholog			Triticum aestivum
WHEAT|EnsemblGenome=TraesCS1A02G021000|UniProtKB=A0A3B5XT66	TraesCS1A02G021000	BOWMAN_BIRK domain-containing protein;unassigned;ortholog	BOWMAN-BIRK INHIBITOR1 (PTHR33479:SF4)		Triticum aestivum
WHEAT|EnsemblGenome=TraesCS7A02G033300|UniProtKB=A0A3B6RAY8	TraesCS7A02G033300	Dolichyl-diphosphooligosaccharide--protein glycosyltransferase subunit DAD1;unassigned;ortholog	DOLICHYL-DIPHOSPHOOLIGOSACCHARIDE--PROTEIN GLYCOSYLTRANSFERASE SUBUNIT DAD1 (PTHR10705:SF0)	glycosyltransferase(PC00111)	Triticum aestivum
WHEAT|EnsemblGenome=TraesCS7B02G149200|UniProtKB=F4Y593	TraesCS7B02G149200	Heat shock protein 90;Hsp90.2-B1;ortholog	HEAT SHOCK PROTEIN 81-3 (PTHR11528:SF137)	Hsp90 family chaperone(PC00028)	Triticum aestivum
WHEAT|EnsemblGenome=TraesCS6B02G169300|UniProtKB=A0A3B6PKU0	TraesCS6B02G169300	Tubulin beta chain;unassigned;ortholog	TUBULIN BETA-7 CHAIN (PTHR11588:SF428)	tubulin(PC00228)	Triticum aestivum
WHEAT|EnsemblGenome=TraesCS7A02G453500|UniProtKB=A0A3B6RQ55	TraesCS7A02G453500	Uncharacterized protein;unassigned;ortholog	UBIQUITIN (PTHR10666:SF425)		Triticum aestivum
WHEAT|EnsemblGenome=TraesCS4B02G097200|UniProtKB=A0A3B6IN64	TraesCS4B02G097200	Aldehyde oxygenase (deformylating);unassigned;ortholog	ALDEHYDE OXYGENASE (DEFORMYLATING) (PTHR11863:SF128)	oxidase(PC00175)	Triticum aestivum
WHEAT|EnsemblGenome=TraesCS6A02G144300|UniProtKB=A0A3B6NN49	TraesCS6A02G144300	Uncharacterized protein;unassigned;ortholog			Triticum aestivum
WHEAT|EnsemblGenome=TraesCS3B02G377300|UniProtKB=A0A3B6FW07	TraesCS3B02G377300	Uncharacterized protein;unassigned;ortholog	POTASSIUM TRANSPORTER (PTHR36771:SF2)	transporter(PC00227)	Triticum aestivum
WHEAT|EnsemblGenome=TraesCSU02G243900|UniProtKB=A0A3B6U912	TraesCSU02G243900	Uncharacterized protein;unassigned;ortholog			Triticum aestivum
WHEAT|EnsemblGenome=TraesCS4D02G075100|UniProtKB=A0A3B6JEM1	TraesCS4D02G075100	Uncharacterized protein;unassigned;ortholog	MITOCHONDRIAL IMPORT RECEPTOR SUBUNIT TOM5 HOMOLOG (PTHR37251:SF1)	primary active transporter(PC00068)	Triticum aestivum
WHEAT|EnsemblGenome=TraesCS3A02G482200|UniProtKB=Q1ERF7	TraesCS3A02G482200	Endo-beta-1,3-glucanase;TaGlb2f;ortholog	GLUCAN ENDO-1,3-BETA-GLUCOSIDASE, ACIDIC ISOFORM (PTHR32227:SF232)	glucosidase(PC00108)	Triticum aestivum
WHEAT|EnsemblGenome=TraesCS3D02G394200|UniProtKB=A0A3B6H2R9	TraesCS3D02G394200	PfkB domain-containing protein;unassigned;ortholog	FRUCTOKINASE-4-RELATED (PTHR43085:SF24)	carbohydrate kinase(PC00065)	Triticum aestivum
WHEAT|EnsemblGenome=TraesCS4D02G200700|UniProtKB=O82071	TraesCS4D02G200700	Putative In2.1 protein;cla30;ortholog	PROTEIN IN2-1 HOMOLOG A (PTHR44328:SF5)	transferase(PC00220)	Triticum aestivum
WHEAT|EnsemblGenome=TraesCS5B02G517500|UniProtKB=A0A341VNV6	TraesCS5B02G517500	Cellulose synthase;unassigned;ortholog	CELLULOSE SYNTHASE (PTHR13301:SF193)	DNA-binding transcription factor(PC00218)	Triticum aestivum
WHEAT|EnsemblGenome=TraesCS2D02G377200|UniProtKB=A0A3B6DGQ9	TraesCS2D02G377200	Phenylalanine ammonia-lyase;unassigned;ortholog	HISTIDINE AMMONIA-LYASE (PTHR10362:SF7)	lyase(PC00144)	Triticum aestivum
WHEAT|EnsemblGenome=TraesCS5D02G072500|UniProtKB=A0A3B6MK33	TraesCS5D02G072500	Uncharacterized protein;unassigned;ortholog	OS08G0566900 PROTEIN (PTHR11266:SF46)	transporter(PC00227)	Triticum aestivum
WHEAT|EnsemblGenome=TraesCS3D02G518100|UniProtKB=A0A3B6H711	TraesCS3D02G518100	ABA/WDS induced protein;ASR;ortholog	ABA/WDS INDUCED PROTEIN (PTHR33801:SF17)		Triticum aestivum
WHEAT|EnsemblGenome=TraesCS5A02G270500|UniProtKB=A0A3B6KIX4	TraesCS5A02G270500	Uncharacterized protein;unassigned;ortholog			Triticum aestivum
WHEAT|EnsemblGenome=TraesCS1B02G320300|UniProtKB=A0A341ZGE6	TraesCS1B02G320300,TraesCSU02G265800	Uncharacterized protein;unassigned;ortholog	WU:FI09B08 (PTHR33187:SF11)		Triticum aestivum
WHEAT|EnsemblGenome=TraesCS5B02G426400|UniProtKB=A0A3B6LUL8	TraesCS5B02G426400	Uncharacterized protein;unassigned;ortholog	GLUTATHIONE S-TRANSFERASE GSTU1-RELATED (PTHR11260:SF732)	transferase(PC00220)	Triticum aestivum
WHEAT|EnsemblGenome=TraesCS2A02G518200|UniProtKB=A0A3B6B778	TraesCS2A02G518200	Uncharacterized protein;unassigned;ortholog	SUBFAMILY NOT NAMED (PTHR33065:SF179)		Triticum aestivum
WHEAT|EnsemblGenome=TraesCS7B02G498100|UniProtKB=A0A3B6SMD0	TraesCS7B02G498100	J domain-containing protein;unassigned;ortholog	CHAPERONE PROTEIN DNAJ 16 (PTHR44272:SF1)	chaperone(PC00072)	Triticum aestivum
WHEAT|EnsemblGenome=TraesCS3A02G151100|UniProtKB=A0A3B6EH86	TraesCS3A02G151100	Peptidyl-prolyl cis-trans isomerase;unassigned;ortholog	PEPTIDYL-PROLYL CIS-TRANS ISOMERASE CYP20-3, CHLOROPLASTIC (PTHR11071:SF420)	chaperone(PC00072)	Triticum aestivum
WHEAT|EnsemblGenome=TraesCS5B02G018700|UniProtKB=A0A3B6LDM6	TraesCS5B02G018700	Cysteine synthase;unassigned;ortholog	CYSTEINE SYNTHASE (PTHR10314:SF244)	lyase(PC00144)	Triticum aestivum
WHEAT|EnsemblGenome=TraesCS1D02G444200|UniProtKB=A0A3B6A2K1	TraesCS1D02G444200	Uncharacterized protein;unassigned;ortholog	EF HAND FAMILY PROTEIN (PTHR10891:SF785)	calmodulin-related(PC00061)	Triticum aestivum
WHEAT|EnsemblGenome=TraesCS4D02G137900|UniProtKB=A0A3B6JFV5	TraesCS4D02G137900	ATP-synt_C domain-containing protein;unassigned;ortholog	ATP SYNTHASE SUBUNIT 9, MITOCHONDRIAL (PTHR10031:SF38)	ATP synthase(PC00002)	Triticum aestivum
WHEAT|EnsemblGenome=TraesCS2D02G407700|UniProtKB=A0A1D5UGB6	TraesCS2D02G407700	Glutathione peroxidase;PHGPX6;ortholog	PHOSPHOLIPID HYDROPEROXIDE GLUTATHIONE PEROXIDASE 6, MITOCHONDRIAL-RELATED (PTHR11592:SF118)	peroxidase(PC00180)	Triticum aestivum
WHEAT|EnsemblGenome=TraesCS4A02G480900|UniProtKB=A0A3B6I514	TraesCS4A02G480900	Mitochondrial pyruvate carrier;unassigned;ortholog	MITOCHONDRIAL PYRUVATE CARRIER (PTHR14154:SF80)		Triticum aestivum
WHEAT|EnsemblGenome=TraesCS7B02G338600|UniProtKB=A0A3B6SRJ0	TraesCS7B02G338600	Uncharacterized protein;unassigned;ortholog	VACUOLAR ATP SYNTHASE CATALYTIC SUBUNIT-RELATED / V-ATPASE-RELATED / VACUOLAR PROTON PUMP-LIKE PROTEIN (PTHR34892:SF2)	ATP synthase(PC00002)	Triticum aestivum
WHEAT|EnsemblGenome=TraesCS7D02G008800|UniProtKB=A0A3B6TB72	TraesCS7D02G008800	Uncharacterized protein;unassigned;ortholog	SUBFAMILY NOT NAMED (PTHR31953:SF53)		Triticum aestivum
WHEAT|EnsemblGenome=TraesCS2B02G005400|UniProtKB=A0A3B6BZ14	TraesCS2B02G005400	Protein kinase domain-containing protein;unassigned;ortholog	OS02G0231700 PROTEIN (PTHR27008:SF514)		Triticum aestivum
WHEAT|EnsemblGenome=TraesCSU02G248800|UniProtKB=A0A3B6U9A5	TraesCSU02G248800	ATP synthase subunit alpha, mitochondrial;unassigned;ortholog			Triticum aestivum
WHEAT|EnsemblGenome=TraesCS1A02G146000|UniProtKB=A0A3B5XXP8	TraesCS1A02G146000	PHB domain-containing protein;unassigned;ortholog	RESPONSE PROTEIN, PUTATIVE, EXPRESSED-RELATED (PTHR43327:SF28)	transporter(PC00227)	Triticum aestivum
WHEAT|EnsemblGenome=TraesCS1B02G249900|UniProtKB=A0A3B5YZN3	TraesCS1B02G249900	CYSTM domain-containing protein;unassigned;ortholog	CYSTM DOMAIN-CONTAINING PROTEIN (PTHR31568:SF66)		Triticum aestivum
WHEAT|EnsemblGenome=TraesCS1B02G137900|UniProtKB=A0A3B5YVH8	TraesCS1B02G137900	CYSTM domain-containing protein;unassigned;ortholog	CADMIUM TOLERANT 3 (PTHR35470:SF9)		Triticum aestivum
WHEAT|EnsemblGenome=TraesCS6D02G086700|UniProtKB=A0A3B6QDK2	TraesCS6D02G086700	Uncharacterized protein;unassigned;ortholog	VACUOLAR ATP SYNTHASE CATALYTIC SUBUNIT-RELATED / V-ATPASE-RELATED / VACUOLAR PROTON PUMP-RELATED (PTHR34892:SF1)	ATP synthase(PC00002)	Triticum aestivum
WHEAT|EnsemblGenome=TraesCS6B02G058300|UniProtKB=R9W6A6	TraesCS6D02G049100,TraesCS6B02G058300	ER molecular chaperone;BiP3;ortholog	HEAT SHOCK 70 KDA PROTEIN BIP1-RELATED (PTHR19375:SF492)	Hsp70 family chaperone(PC00027)	Triticum aestivum
WHEAT|EnsemblGenome=TraesCS2A02G146000|UniProtKB=A0A1D5UUP9	TraesCS2B02G171400	Genome assembly, chromosome: II;CAMPLR22A2D_LOCUS1333;ortholog	OS06G0197500 PROTEIN (PTHR10772:SF39)	chaperonin(PC00073)	Triticum aestivum
WHEAT|EnsemblGenome=TraesCS3B02G563500|UniProtKB=A0A3B6FY56	TraesCS3B02G563500	Protein DETOXIFICATION;unassigned;ortholog	PROTEIN DETOXIFICATION (PTHR11206:SF265)	transporter(PC00227)	Triticum aestivum
WHEAT|EnsemblGenome=TraesCS5D02G217200|UniProtKB=A0A3B6MS48	TraesCS5D02G217200	Uncharacterized protein;unassigned;ortholog	CYTOCHROME P450 71A1-LIKE (PTHR24281:SF83)	hydroxylase(PC00122)	Triticum aestivum
WHEAT|EnsemblGenome=TraesCS6D02G075400|UniProtKB=A0A3B6QD88	TraesCS6D02G075400	START domain-containing protein;unassigned;ortholog	POLYKETIDE CYCLASE/DEHYDRASE AND LIPID TRANSPORT SUPERFAMILY PROTEIN (PTHR19308:SF11)		Triticum aestivum
WHEAT|EnsemblGenome=TraesCS3B02G128000|UniProtKB=A0A3B6FHY0	TraesCS3B02G128000	Malic enzyme;unassigned;ortholog	NADP-DEPENDENT MALIC ENZYME 3 (PTHR23406:SF64)	oxidoreductase(PC00176)	Triticum aestivum
WHEAT|EnsemblGenome=TraesCS7A02G173900|UniProtKB=A0A3B6RBB5	TraesCS7A02G173900	Protein kinase domain-containing protein;unassigned;ortholog	PROTEIN KINASE DOMAIN-CONTAINING PROTEIN (PTHR27007:SF239)		Triticum aestivum
WHEAT|EnsemblGenome=TraesCS3B02G185700|UniProtKB=A0A3B6FNU3	TraesCS3B02G185700	Oxidored_q6 domain-containing protein;unassigned;ortholog			Triticum aestivum
WHEAT|EnsemblGenome=TraesCS7B02G446900|UniProtKB=A0A3B6SPF0	TraesCS7B02G446900	HATPase_c domain-containing protein;unassigned;ortholog	ENDOPLASMIN (PTHR11528:SF97)	Hsp90 family chaperone(PC00028)	Triticum aestivum
WHEAT|EnsemblGenome=TraesCS3D02G339300|UniProtKB=A0A3B6H0R4	TraesCS3D02G339300	Uncharacterized protein;unassigned;ortholog	POTASSIUM TRANSPORTER (PTHR36771:SF2)	transporter(PC00227)	Triticum aestivum
WHEAT|EnsemblGenome=TraesCS2B02G198200|UniProtKB=A0A3B6C2M0	TraesCS2B02G198200	Small nuclear ribonucleoprotein G;unassigned;ortholog	SMALL NUCLEAR RIBONUCLEOPROTEIN G (PTHR10553:SF27)	RNA splicing factor(PC00148)	Triticum aestivum
WHEAT|EnsemblGenome=TraesCS2A02G380900|UniProtKB=A0A3B6B2X1	TraesCS2A02G380900	Phenylalanine ammonia-lyase;unassigned;ortholog	HISTIDINE AMMONIA-LYASE (PTHR10362:SF7)	lyase(PC00144)	Triticum aestivum
WHEAT|EnsemblGenome=TraesCS1D02G079100|UniProtKB=W5AN83	TraesCS1D02G079100	Uncharacterized protein;unassigned;ortholog	OS01G0281100 PROTEIN (PTHR33334:SF6)		Triticum aestivum
WHEAT|EnsemblGenome=TraesCS4D02G311600|UniProtKB=A0A3B6JND7	TraesCS4D02G311600	Uncharacterized protein;unassigned;ortholog	VACUOLAR ATP SYNTHASE CATALYTIC SUBUNIT-RELATED / V-ATPASE-RELATED / VACUOLAR PROTON PUMP-RELATED (PTHR34892:SF1)	ATP synthase(PC00002)	Triticum aestivum
WHEAT|EnsemblGenome=TraesCS1D02G398700|UniProtKB=A0A3B6A2G2	TraesCS1D02G398700	Uncharacterized protein;unassigned;ortholog	PROTEIN PLANT CADMIUM RESISTANCE 1-RELATED (PTHR15907:SF182)		Triticum aestivum
WHEAT|EnsemblGenome=TraesCS7B02G042600|UniProtKB=A0A3B6SCE8	TraesCS7B02G042600	H(+)-exporting diphosphatase;VP1-B;ortholog	K(+)-INSENSITIVE PYROPHOSPHATE-ENERGIZED PROTON PUMP (PTHR31998:SF55)		Triticum aestivum
WHEAT|EnsemblGenome=TraesCS5D02G457000|UniProtKB=A0A077RV23	TraesCS5D02G457400,TraesCS7D02G255400,TraesCSU02G263800	Uncharacterized protein;TRAES_3BF007300450CFD_c1;ortholog	SUBFAMILY NOT NAMED (PTHR48245:SF1)		Triticum aestivum
WHEAT|EnsemblGenome=TraesCS7A02G316300|UniProtKB=Q5I7K5	TraesCS7B02G217900,TraesCS7D02G313800,TraesCS7A02G316300	Ribosomal protein P1;unassigned;ortholog	60S ACIDIC RIBOSOMAL PROTEIN P1 (PTHR45696:SF10)	ribosomal protein(PC00202)	Triticum aestivum
WHEAT|EnsemblGenome=TraesCS4B02G059100|UniProtKB=P30111	TraesCS4B02G059100	Glutathione S-transferase 2;GSTA2;ortholog	GLUTATHIONE S-TRANSFERASE 1 (PTHR43900:SF76)	transferase(PC00220)	Triticum aestivum
WHEAT|EnsemblGenome=TraesCS4A02G181900|UniProtKB=A0A3B6HWU2	TraesCS4A02G181900	Germin-like protein;unassigned;ortholog	GERMIN-LIKE PROTEIN 3-5 (PTHR31238:SF26)		Triticum aestivum
WHEAT|EnsemblGenome=TraesCS2A02G502400|UniProtKB=P83970	TraesCS2A02G502400	Plasma membrane ATPase;ha1;ortholog	ATPASE 2, PLASMA MEMBRANE-TYPE (PTHR42861:SF124)	primary active transporter(PC00068)	Triticum aestivum
WHEAT|EnsemblGenome=TraesCS4A02G393600|UniProtKB=A0A3B6I3Y9	TraesCS4A02G393600	GDT1 family protein;unassigned;ortholog	TRANSMEMBRANE PROTEIN 165 (PTHR12608:SF1)		Triticum aestivum
WHEAT|EnsemblGenome=TraesCS3A02G011300|UniProtKB=A0A3B6EAK9	TraesCS3A02G011300	Uncharacterized protein;unassigned;ortholog			Triticum aestivum
WHEAT|EnsemblGenome=TraesCS3B02G219900|UniProtKB=A0A3B6FKK9	TraesCS3B02G219900	Uncharacterized protein;unassigned;ortholog	CALMODULIN-7 (PTHR23050:SF512)	calmodulin-related(PC00061)	Triticum aestivum
WHEAT|EnsemblGenome=TraesCS7D02G138300|UniProtKB=A0A3B6TKM9	TraesCS7D02G138300	Uncharacterized protein;unassigned;ortholog			Triticum aestivum
WHEAT|EnsemblGenome=TraesCS2A02G527700|UniProtKB=A0A3B6B6N6	TraesCS2A02G527700	Uncharacterized protein;unassigned;ortholog	CHAL_STI_SYNT_N DOMAIN-CONTAINING PROTEIN (PTHR11877:SF95)	transferase(PC00220)	Triticum aestivum
WHEAT|EnsemblGenome=TraesCS3A02G327300|UniProtKB=A0A3B6EP15	TraesCS3A02G327300	Uncharacterized protein;unassigned;ortholog	SUBFAMILY NOT NAMED (PTHR10795:SF632)	serine protease(PC00203)	Triticum aestivum
WHEAT|EnsemblGenome=TraesCS1B02G250600|UniProtKB=A0A3B5YZF8	TraesCS1B02G250600	Uncharacterized protein;unassigned;ortholog	2-NITROPROPANE DIOXYGENASE-LIKE PROTEIN (PTHR32332:SF20)	oxygenase(PC00177)	Triticum aestivum
WHEAT|EnsemblGenome=TraesCS4D02G093600|UniProtKB=A0A3B6JG02	TraesCS4D02G093600	Aldehyde oxygenase (deformylating);unassigned;ortholog	ALDEHYDE OXYGENASE (DEFORMYLATING) (PTHR11863:SF128)	oxidase(PC00175)	Triticum aestivum
WHEAT|EnsemblGenome=TraesCS2B02G521600|UniProtKB=A0A3B6CE50	TraesCS2B02G521600	Adenosylhomocysteinase;unassigned;ortholog	ADENOSYLHOMOCYSTEINASE (PTHR23420:SF0)	hydrolase(PC00121)	Triticum aestivum
WHEAT|EnsemblGenome=TraesCS5A02G234400|UniProtKB=A0A3B6KGR6	TraesCS5A02G234400	Protein disulfide-isomerase;unassigned;ortholog	PROTEIN DISULFIDE-ISOMERASE A6 (PTHR45815:SF3)	chaperone(PC00072)	Triticum aestivum
WHEAT|EnsemblGenome=TraesCS7D02G241100|UniProtKB=F4Y594	TraesCS7D02G241100	Heat shock protein 90;Hsp90.2-D1;ortholog	HEAT SHOCK PROTEIN 81-3 (PTHR11528:SF137)	Hsp90 family chaperone(PC00028)	Triticum aestivum
WHEAT|EnsemblGenome=TraesCS3B02G356700|UniProtKB=A0A3B6FVA3	TraesCS3B02G356700	Uncharacterized protein;unassigned;ortholog	SUBFAMILY NOT NAMED (PTHR10795:SF632)	serine protease(PC00203)	Triticum aestivum
WHEAT|EnsemblGenome=TraesCS2D02G493200|UniProtKB=A0A3B6DLL8	TraesCS2D02G493200	Uncharacterized protein;unassigned;ortholog	C1_2 DOMAIN-CONTAINING PROTEIN (PTHR46477:SF10)		Triticum aestivum
WHEAT|EnsemblGenome=TraesCS5A02G135700|UniProtKB=A0A3B6KFT8	TraesCS5A02G135700	DsbD domain-containing protein;unassigned;ortholog	CYTOCHROME C-TYPE BIOGENESIS CCDA-LIKE CHLOROPLASTIC PROTEIN (PTHR31272:SF6)		Triticum aestivum
WHEAT|EnsemblGenome=TraesCS7B02G188000|UniProtKB=A0A3B6SKU8	TraesCS7B02G188000	HTH myb-type domain-containing protein;unassigned;ortholog	OS06G0728700 PROTEIN (PTHR12802:SF165)	chromatin/chromatin-binding, or -regulatory protein(PC00077)	Triticum aestivum
WHEAT|EnsemblGenome=TraesCS7D02G029800|UniProtKB=A0A3B6TBP4	TraesCS7D02G029800	Dolichyl-diphosphooligosaccharide--protein glycosyltransferase subunit DAD1;unassigned;ortholog	DOLICHYL-DIPHOSPHOOLIGOSACCHARIDE--PROTEIN GLYCOSYLTRANSFERASE SUBUNIT DAD1 (PTHR10705:SF0)	glycosyltransferase(PC00111)	Triticum aestivum
WHEAT|EnsemblGenome=TraesCS3B02G515600|UniProtKB=A0A3B6G0M5	TraesCS3B02G515600	Uncharacterized protein;unassigned;ortholog			Triticum aestivum
WHEAT|EnsemblGenome=TraesCS2A02G240500|UniProtKB=A0A3B6AYG0	TraesCS2A02G240500	Uncharacterized protein;unassigned;ortholog			Triticum aestivum
WHEAT|EnsemblGenome=TraesCS5A02G199500|UniProtKB=A0A3B6KI55	TraesCS5A02G199500	Uncharacterized protein;unassigned;ortholog	PWI DOMAIN-CONTAINING PROTEIN (PTHR47334:SF3)	RNA splicing factor(PC00148)	Triticum aestivum
WHEAT|EnsemblGenome=TraesCS6A02G312800|UniProtKB=A0A3B6NU09	TraesCS6A02G312800	Uncharacterized protein;unassigned;ortholog			Triticum aestivum
WHEAT|EnsemblGenome=TraesCS6B02G353200|UniProtKB=A0A3B6PPJ5	TraesCS6B02G353200	Oxidored_FMN domain-containing protein;unassigned;ortholog	NADPH DEHYDROGENASE 2-RELATED (PTHR22893:SF91)	oxidoreductase(PC00176)	Triticum aestivum
WHEAT|EnsemblGenome=TraesCS2A02G511000|UniProtKB=A0A3B6B6Z3	TraesCS2A02G511000	Uncharacterized protein;unassigned;ortholog	BNACNNG33880D PROTEIN (PTHR34563:SF6)		Triticum aestivum
WHEAT|EnsemblGenome=TraesCS5A02G439100|UniProtKB=A0A3B6KRR4	TraesCS5A02G439100	Ribos_L4_asso_C domain-containing protein;unassigned;ortholog	60S RIBOSOMAL PROTEIN L4 (PTHR19431:SF0)	ribosomal protein(PC00202)	Triticum aestivum
WHEAT|EnsemblGenome=TraesCS4B02G101800|UniProtKB=Q93XQ8	TraesCS4B02G101800	Protein disulfide-isomerase;PDI2;ortholog	PROTEIN DISULFIDE-ISOMERASE A3 (PTHR18929:SF132)	chaperone(PC00072)	Triticum aestivum
WHEAT|EnsemblGenome=TraesCS6B02G122800|UniProtKB=A0A3B6PHP0	TraesCS6B02G122800	Chlorophyll a-b binding protein, chloroplastic;unassigned;ortholog	CHLOROPHYLL A-B BINDING PROTEIN, CHLOROPLASTIC (PTHR21649:SF128)		Triticum aestivum
WHEAT|EnsemblGenome=TraesCS6A02G162900|UniProtKB=W5GHG3	TraesCS6A02G162900	Caleosin;Clo3;ortholog	EF-HAND CALCIUM-BINDING PROTEIN (PTHR31495:SF27)	oxygenase(PC00177)	Triticum aestivum
WHEAT|EnsemblGenome=TraesCS6D02G026200|UniProtKB=A0A3B6Q926	TraesCS6D02G026200	Aldehyde oxygenase (deformylating);unassigned;ortholog	ALDEHYDE OXYGENASE (DEFORMYLATING) (PTHR11863:SF165)	oxidase(PC00175)	Triticum aestivum
WHEAT|EnsemblGenome=TraesCS2B02G372900|UniProtKB=A0A3B6C973	TraesCS2B02G372900	S-adenosylmethionine decarboxylase proenzyme;unassigned;ortholog	S-ADENOSYLMETHIONINE DECARBOXYLASE PROENZYME (PTHR11570:SF24)	decarboxylase(PC00089)	Triticum aestivum
WHEAT|EnsemblGenome=TraesCS6B02G440200|UniProtKB=A0A3B6PT84	TraesCS6B02G440200	Aconitate hydratase;unassigned;ortholog	CITRATE HYDRO-LYASE (PTHR11670:SF54)	RNA metabolism protein(PC00031)	Triticum aestivum
WHEAT|EnsemblGenome=TraesCS1A02G151000|UniProtKB=A0A3B5XY69	TraesCS1A02G151000	Cyanate hydratase;CYN;ortholog	CYANATE HYDRATASE (PTHR34186:SF2)	hydratase(PC00120)	Triticum aestivum
WHEAT|EnsemblGenome=TraesCS5D02G327800|UniProtKB=A0A3B6MVT5	TraesCS5D02G327800	Metallophos domain-containing protein;unassigned;ortholog	METALLOPHOS DOMAIN-CONTAINING PROTEIN (PTHR32440:SF23)		Triticum aestivum
WHEAT|EnsemblGenome=TraesCS5B02G440300|UniProtKB=A0A3B6LUV7	TraesCS5B02G440300	Uncharacterized protein;unassigned;ortholog	VACUOLAR ATP SYNTHASE CATALYTIC SUBUNIT-RELATED / V-ATPASE-RELATED / VACUOLAR PROTON PUMP-LIKE PROTEIN (PTHR34892:SF2)	ATP synthase(PC00002)	Triticum aestivum
WHEAT|EnsemblGenome=TraesCS2B02G381600|UniProtKB=A0A3B6C9E7	TraesCS2B02G381600	Glutaredoxin domain-containing protein;unassigned;ortholog	GLUTAREDOXIN-C6 (PTHR45694:SF11)	oxidoreductase(PC00176)	Triticum aestivum
WHEAT|EnsemblGenome=TraesCS7D02G517800|UniProtKB=A0A3B6TYS2	TraesCS7D02G517800	HATPase_c domain-containing protein;unassigned;ortholog	ENDOPLASMIN (PTHR11528:SF97)	Hsp90 family chaperone(PC00028)	Triticum aestivum
WHEAT|EnsemblGenome=TraesCS5B02G209200|UniProtKB=A0A3B6LM78	TraesCS5B02G209200	Uncharacterized protein;unassigned;ortholog	CYTOCHROME P450 71A1-LIKE (PTHR24281:SF83)	hydroxylase(PC00122)	Triticum aestivum
WHEAT|EnsemblGenome=TraesCS6B02G217200|UniProtKB=A0A3B6PL82	TraesCS6B02G217200	PALP domain-containing protein;unassigned;ortholog	PALP DOMAIN-CONTAINING PROTEIN (PTHR10314:SF170)	lyase(PC00144)	Triticum aestivum
WHEAT|EnsemblGenome=TraesCS3D02G110700|UniProtKB=A0A3B6GPE4	TraesCS3D02G110700	Malic enzyme;unassigned;ortholog	NADP-DEPENDENT MALIC ENZYME 3 (PTHR23406:SF64)	oxidoreductase(PC00176)	Triticum aestivum
WHEAT|EnsemblGenome=TraesCS4B02G033300|UniProtKB=A0A3B6INB3	TraesCS4B02G033300	Germin-like protein;unassigned;ortholog	GERMIN-LIKE PROTEIN 3-5 (PTHR31238:SF26)		Triticum aestivum
WHEAT|EnsemblGenome=TraesCS3B02G188400|UniProtKB=A0A341XW26	TraesCS3B02G188400	Uncharacterized protein;unassigned;ortholog			Triticum aestivum
WHEAT|EnsemblGenome=TraesCS1A02G076900|UniProtKB=A0A3B5XVH0	TraesCS1A02G076900	Uncharacterized protein;unassigned;ortholog	OS01G0281100 PROTEIN (PTHR33334:SF6)		Triticum aestivum
WHEAT|EnsemblGenome=TraesCS5B02G063600|UniProtKB=A0A3B6LEZ5	TraesCS5B02G063600	Protein kinase domain-containing protein;unassigned;ortholog	WAK FAMILY RECEPTOR-LIKE PROTEIN KINASE-RELATED (PTHR27005:SF177)	transmembrane signal receptor(PC00197)	Triticum aestivum
WHEAT|EnsemblGenome=TraesCSU02G263900|UniProtKB=A0A3B6U9H5	TraesCSU02G263900	Uncharacterized protein;unassigned;ortholog	WU:FI09B08 (PTHR33187:SF11)		Triticum aestivum
WHEAT|EnsemblGenome=TraesCS2D02G132200|UniProtKB=A0A3B6DBA8	TraesCS2D02G132200	Uncharacterized protein;unassigned;ortholog	HALOACID DEHALOGENASE-LIKE HYDROLASE (HAD) SUPERFAMILY PROTEIN (PTHR46649:SF4)		Triticum aestivum
WHEAT|EnsemblGenome=TraesCS7A02G517700|UniProtKB=A0A3B6RN65	TraesCS7A02G517700	H(+)-exporting diphosphatase;VP2-A;ortholog	PYROPHOSPHATE-ENERGIZED VACUOLAR MEMBRANE PROTON PUMP 1 (PTHR31998:SF52)		Triticum aestivum
WHEAT|EnsemblGenome=TraesCS3B02G063000|UniProtKB=A0A077RVM2	TraesCS3B02G063000,TraesCS3B02G063100	Non-specific lipid-transfer protein;TRAES_3BF088300030CFD_c1;ortholog	NON-SPECIFIC LIPID-TRANSFER PROTEIN (PTHR33076:SF105)		Triticum aestivum
WHEAT|EnsemblGenome=TraesCS6A02G101000|UniProtKB=A0A3B6NJZ6	TraesCS6A02G101000	Uncharacterized protein;unassigned;ortholog			Triticum aestivum
WHEAT|EnsemblGenome=TraesCS3D02G518000|UniProtKB=A0A3B6H6L4	TraesCS3D02G518000	ABA/WDS induced protein;ASR;ortholog	ABA/WDS INDUCED PROTEIN (PTHR33801:SF17)		Triticum aestivum
WHEAT|EnsemblGenome=TraesCS7A02G097500|UniProtKB=A0A3B6R9D6	TraesCS7A02G097500	Uncharacterized protein;unassigned;ortholog			Triticum aestivum
WHEAT|EnsemblGenome=TraesCS2B02G521400|UniProtKB=A0A3B6CE81	TraesCS2B02G521400	Uncharacterized protein;unassigned;ortholog			Triticum aestivum
WHEAT|EnsemblGenome=TraesCS4A02G166900|UniProtKB=A0A3B6HSJ4	TraesCS4A02G166900	UDP-arabinopyranose mutase;unassigned;ortholog	UDP-ARABINOPYRANOSE MUTASE 1 (PTHR31682:SF46)	mutase(PC00160)	Triticum aestivum
WHEAT|EnsemblGenome=TraesCS6A02G093700|UniProtKB=A0A3B6NLG0	TraesCS6A02G093700	Chlorophyll a-b binding protein, chloroplastic;unassigned;ortholog	CHLOROPHYLL A-B BINDING PROTEIN, CHLOROPLASTIC (PTHR21649:SF157)		Triticum aestivum
WHEAT|EnsemblGenome=TraesCS7A02G009200|UniProtKB=A0A3B6RA58	TraesCS7A02G009200	Uncharacterized protein;unassigned;ortholog	SUBFAMILY NOT NAMED (PTHR31953:SF53)		Triticum aestivum
WHEAT|EnsemblGenome=TraesCS3B02G395600|UniProtKB=A0A077RWB4	TraesCS3B02G395600	Aldo_ket_red domain-containing protein;TRAES_3BF065800050CFD_c1;ortholog	OS01G0847700 PROTEIN (PTHR11732:SF386)	reductase(PC00198)	Triticum aestivum
WHEAT|EnsemblGenome=TraesCS6D02G090200|UniProtKB=A0A3B6QDR2	TraesCS6D02G090200	Uncharacterized protein;unassigned;ortholog	SUBFAMILY NOT NAMED (PTHR11073:SF57)	chaperone(PC00072)	Triticum aestivum
WHEAT|EnsemblGenome=TraesCS4D02G135000|UniProtKB=A0A3B6JJ08	TraesCS4D02G135000	ATPase_AAA_core domain-containing protein;unassigned;ortholog	ATPASE_AAA_CORE DOMAIN-CONTAINING PROTEIN (PTHR32429:SF24)		Triticum aestivum
WHEAT|EnsemblGenome=TraesCS6A02G142300|UniProtKB=A0A3B6NN31	TraesCS6A02G142300	Flotillin-like;unassigned;ortholog	FLOTILLIN-LIKE PROTEIN 1-RELATED (PTHR13806:SF31)		Triticum aestivum
WHEAT|EnsemblGenome=TraesCS6B02G250500|UniProtKB=A0A3B6PLX9	TraesCS6B02G250500	Uncharacterized protein;unassigned;ortholog			Triticum aestivum
WHEAT|EnsemblGenome=TraesCS4A02G214200|UniProtKB=Q7FYS2	TraesCS4A02G214200	Protein disulfide-isomerase;PDI1;ortholog	PROTEIN DISULFIDE-ISOMERASE A3 (PTHR18929:SF132)	chaperone(PC00072)	Triticum aestivum
WHEAT|EnsemblGenome=TraesCS1D02G144600|UniProtKB=A0A3B5ZRW3	TraesCS1D02G144600	PHB domain-containing protein;unassigned;ortholog	RESPONSE PROTEIN, PUTATIVE, EXPRESSED-RELATED (PTHR43327:SF28)	transporter(PC00227)	Triticum aestivum
WHEAT|EnsemblGenome=TraesCS5D02G241200|UniProtKB=A0A3B6MSX0	TraesCS5D02G241200	Protein disulfide-isomerase;unassigned;ortholog	PROTEIN DISULFIDE-ISOMERASE A6 (PTHR45815:SF3)	chaperone(PC00072)	Triticum aestivum
WHEAT|EnsemblGenome=TraesCS6A02G094500|UniProtKB=A0A3B6NL68	TraesCS6A02G094500	Chlorophyll a-b binding protein, chloroplastic;unassigned;ortholog	CHLOROPHYLL A-B BINDING PROTEIN, CHLOROPLASTIC (PTHR21649:SF128)		Triticum aestivum
WHEAT|EnsemblGenome=TraesCS3D02G517500|UniProtKB=A0A3B6H6L2	TraesCS3D02G517500	ABA/WDS induced protein;ASR;ortholog	OS01G0959100 PROTEIN (PTHR33801:SF12)		Triticum aestivum
WHEAT|EnsemblGenome=TraesCS7A02G313100|UniProtKB=A0A3B6RKE8	TraesCS7A02G313100	Glyceraldehyde-3-phosphate dehydrogenase;unassigned;ortholog	GLYCERALDEHYDE-3-PHOSPHATE DEHYDROGENASE-RELATED (PTHR10836:SF76)	dehydrogenase(PC00092)	Triticum aestivum
WHEAT|EnsemblGenome=TraesCS6B02G091100|UniProtKB=A0A3B6PI41	TraesCS6B02G091100	Uncharacterized protein;unassigned;ortholog	TERPENE_SYNTH_C DOMAIN-CONTAINING PROTEIN (PTHR31225:SF91)		Triticum aestivum
WHEAT|EnsemblGenome=TraesCS5A02G022200|UniProtKB=A0A3B6KBM0	TraesCS5A02G022200	Cysteine synthase;unassigned;ortholog	CYSTEINE SYNTHASE (PTHR10314:SF244)	lyase(PC00144)	Triticum aestivum
WHEAT|EnsemblGenome=TraesCS1A02G342900|UniProtKB=A0A3B5Y4X0	TraesCS1A02G342900	ABC transporter domain-containing protein;unassigned;ortholog	ABC TRANSPORTER A FAMILY MEMBER 2 (PTHR19229:SF205)	ATP-binding cassette (ABC) transporter(PC00003)	Triticum aestivum
WHEAT|EnsemblGenome=TraesCS5A02G214600|UniProtKB=A0A3B6KH30	TraesCS5A02G214600	Uncharacterized protein;unassigned;ortholog	CYTOCHROME P450 71A1-LIKE (PTHR24281:SF83)	hydroxylase(PC00122)	Triticum aestivum
WHEAT|EnsemblGenome=TraesCS1A02G000100|UniProtKB=A0A3B5XSR0	TraesCS1A02G000100	Uncharacterized protein;unassigned;ortholog			Triticum aestivum
WHEAT|EnsemblGenome=TraesCS5B02G232900|UniProtKB=D8L9B5	TraesCS5B02G232900	Protein disulfide-isomerase;pdil5-1;ortholog	PROTEIN DISULFIDE-ISOMERASE A6 (PTHR45815:SF3)	chaperone(PC00072)	Triticum aestivum
WHEAT|EnsemblGenome=TraesCS6B02G260800|UniProtKB=A0A3B6PPD2	TraesCS6B02G260800	CN hydrolase domain-containing protein;unassigned;ortholog	OS02G0635000 PROTEIN (PTHR46044:SF6)		Triticum aestivum
WHEAT|EnsemblGenome=TraesCS7A02G264500|UniProtKB=A0A3B6RIK4	TraesCS7A02G264500	Uncharacterized protein;unassigned;ortholog	STRESS UP-REGULATED NOD 19 PROTEIN (PTHR33390:SF1)		Triticum aestivum
WHEAT|EnsemblGenome=TraesCS2A02G130200|UniProtKB=A0A3B6ASL0	TraesCS2A02G130200	Uncharacterized protein;unassigned;ortholog	HALOACID DEHALOGENASE-LIKE HYDROLASE (HAD) SUPERFAMILY PROTEIN (PTHR46649:SF4)		Triticum aestivum
WHEAT|EnsemblGenome=TraesCS1A02G000700|UniProtKB=A0A341ZL95	TraesCSU02G258100	Uncharacterized protein;unassigned;ortholog	SUBFAMILY NOT NAMED (PTHR47188:SF4)		Triticum aestivum
WHEAT|EnsemblGenome=TraesCS1A02G435200|UniProtKB=A0A3B5Y7C4	TraesCS1A02G435200	Uncharacterized protein;unassigned;ortholog	SUBFAMILY NOT NAMED (PTHR10891:SF826)	calmodulin-related(PC00061)	Triticum aestivum
WHEAT|EnsemblGenome=TraesCS1A02G056200|UniProtKB=A0A3B5XUA7	TraesCS1A02G056200	Uncharacterized protein;unassigned;ortholog			Triticum aestivum
WHEAT|EnsemblGenome=TraesCS4B02G033100|UniProtKB=A0A3B6IMD2	TraesCS4B02G033100	Germin-like protein;unassigned;ortholog	OXALATE OXIDASE GF-3.8 (PTHR31238:SF233)		Triticum aestivum
WHEAT|EnsemblGenome=TraesCS1A02G343000|UniProtKB=A0A3B5Y5H7	TraesCS1A02G343000	ABC transporter domain-containing protein;unassigned;ortholog	ABC TRANSPORTER DOMAIN-CONTAINING PROTEIN (PTHR19229:SF259)	ATP-binding cassette (ABC) transporter(PC00003)	Triticum aestivum
WHEAT|EnsemblGenome=TraesCS1D02G189800|UniProtKB=A0A3B5ZV61	TraesCS1D02G189800	Uncharacterized protein;unassigned;ortholog	SUBFAMILY NOT NAMED (PTHR11260:SF721)	transferase(PC00220)	Triticum aestivum
WHEAT|EnsemblGenome=TraesCS3B02G458800|UniProtKB=D7NXU0	TraesCS3B02G458800	Zinc finger protein;ZFN1;ortholog	ZINC FINGER CCCH DOMAIN-CONTAINING PROTEIN 12 (PTHR12506:SF46)	protein phosphatase(PC00195)	Triticum aestivum
WHEAT|EnsemblGenome=TraesCS1A02G235600|UniProtKB=A0A341NMB9	TraesCS2D02G303100	Uncharacterized protein;unassigned;ortholog	DNA-DIRECTED RNA POLYMERASES I, II, AND III SUBUNIT RPABC4 (PTHR12056:SF2)	DNA-directed RNA polymerase(PC00019)	Triticum aestivum
WHEAT|EnsemblGenome=TraesCS4D02G050700|UniProtKB=A0A3B6JD12	TraesCS4D02G050700	Uncharacterized protein;unassigned;ortholog	LIGASE, PUTATIVE (DUF760)-RELATED (PTHR31808:SF4)		Triticum aestivum
WHEAT|EnsemblGenome=TraesCS1D02G081200|UniProtKB=A0A3B5ZPL5	TraesCS1D02G081200	Glutathione transferase;unassigned;ortholog	GLUTATHIONE S-TRANSFERASE GSTF1-RELATED (PTHR43900:SF49)	transferase(PC00220)	Triticum aestivum
WHEAT|EnsemblGenome=TraesCS1A02G404500|UniProtKB=A0A3B5Y6C7	TraesCS1A02G404500	Uncharacterized protein;unassigned;ortholog	ASPARTIC PROTEINASE A1 (PTHR47966:SF76)	aspartic protease(PC00053)	Triticum aestivum
WHEAT|EnsemblGenome=TraesCS7A02G269900|UniProtKB=A0A3B6RIS7	TraesCS7A02G269900	RHOMBOID-like protein;unassigned;ortholog	RHOMBOID-LIKE PROTEIN (PTHR22936:SF85)		Triticum aestivum
WHEAT|EnsemblGenome=TraesCS3B02G014600|UniProtKB=A0A3B6FFB1	TraesCS3B02G014600	Uncharacterized protein;unassigned;ortholog			Triticum aestivum
WHEAT|EnsemblGenome=TraesCS3A02G530400|UniProtKB=W5E8X2	TraesCS4D02G157600,TraesCS4A02G167400	Uncharacterized protein;unassigned;ortholog	40S RIBOSOMAL PROTEIN S28 (PTHR10769:SF3)	ribosomal protein(PC00202)	Triticum aestivum
WHEAT|EnsemblGenome=TraesCS3D02G517600|UniProtKB=A0A3B6H706	TraesCS3D02G517600	Uncharacterized protein;unassigned;ortholog	OS01G0959100 PROTEIN (PTHR33801:SF12)		Triticum aestivum
WHEAT|EnsemblGenome=TraesCS6B02G440600|UniProtKB=A0A3B6PTZ6	TraesCS6B02G440600	LRRNT_2 domain-containing protein;unassigned;ortholog	LRRNT_2 DOMAIN-CONTAINING PROTEIN (PTHR48063:SF22)	transmembrane signal receptor(PC00197)	Triticum aestivum
WHEAT|EnsemblGenome=TraesCS5B02G009000|UniProtKB=A0A3B6LDC9	TraesCS5B02G009000	Uncharacterized protein;unassigned;ortholog	PLAC8 FAMILY PROTEIN (PTHR15907:SF207)		Triticum aestivum
WHEAT|EnsemblGenome=TraesCS5D02G334700|UniProtKB=A0A3B6MVX1	TraesCS5D02G334700	Uncharacterized protein;unassigned;ortholog	SUBFAMILY NOT NAMED (PTHR24296:SF84)	oxygenase(PC00177)	Triticum aestivum
WHEAT|EnsemblGenome=TraesCS7A02G553800|UniProtKB=A0A3B6RQ46	TraesCS7A02G553800	HTH myb-type domain-containing protein;unassigned;ortholog	HTH MYB-TYPE DOMAIN-CONTAINING PROTEIN (PTHR12802:SF143)	chromatin/chromatin-binding, or -regulatory protein(PC00077)	Triticum aestivum
WHEAT|EnsemblGenome=TraesCS4B02G264500|UniProtKB=A0A3B6IW39	TraesCS4B02G264500	Aminotran_1_2 domain-containing protein;unassigned;ortholog	AMINOTRANSFERASE ALD1, CHLOROPLASTIC (PTHR43144:SF5)	transaminase(PC00216)	Triticum aestivum
WHEAT|EnsemblGenome=TraesCS2D02G465100|UniProtKB=A0A3B6DKM8	TraesCS2D02G465100	AvrRpt-cleavage domain-containing protein;unassigned;ortholog	PROTEIN NOI4 (PTHR33159:SF93)		Triticum aestivum
WHEAT|EnsemblGenome=TraesCS6A02G094600|UniProtKB=A0A3B6NM96	TraesCS6A02G094600	Chlorophyll a-b binding protein, chloroplastic;unassigned;ortholog	CHLOROPHYLL A-B BINDING PROTEIN, CHLOROPLASTIC (PTHR21649:SF128)		Triticum aestivum
WHEAT|EnsemblGenome=TraesCS6A02G276700|UniProtKB=A0A3B6NSR2	TraesCS6A02G276700	Uncharacterized protein;unassigned;ortholog	HYPOXIA UP-REGULATED PROTEIN 1 (PTHR45639:SF3)	Hsp70 family chaperone(PC00027)	Triticum aestivum
WHEAT|EnsemblGenome=TraesCS6A02G101800|UniProtKB=A0A3B6NLQ9	TraesCS6A02G101800	Uncharacterized protein;unassigned;ortholog	SUBFAMILY NOT NAMED (PTHR11073:SF57)	chaperone(PC00072)	Triticum aestivum
WHEAT|EnsemblGenome=TraesCS7D02G009400|UniProtKB=A0A3B6T7D3	TraesCS7D02G009400	Uncharacterized protein;unassigned;ortholog	SUCROSE:FRUCTAN 6-FRUCTOSYLTRANSFERASE (PTHR31953:SF46)		Triticum aestivum
WHEAT|EnsemblGenome=TraesCS1A02G384800|UniProtKB=A0A3B5Y696	TraesCS1A02G384800	Uncharacterized protein;unassigned;ortholog			Triticum aestivum
WHEAT|EnsemblGenome=TraesCS3A02G422100|UniProtKB=A0A3B6EN11	TraesCS3A02G422100	Methanethiol oxidase;unassigned;ortholog	METHANETHIOL OXIDASE (PTHR23300:SF0)	defense/immunity protein(PC00090)	Triticum aestivum
WHEAT|EnsemblGenome=TraesCS5D02G087500|UniProtKB=A0A3B6MN86	TraesCS5D02G087500	Uncharacterized protein;unassigned;ortholog	UBIQUITIN-LIKE PROTEIN FUBI (PTHR10666:SF446)		Triticum aestivum
WHEAT|EnsemblGenome=TraesCS3A02G509700|UniProtKB=A0A3B6EQN7	TraesCS3A02G509700	Uncharacterized protein;unassigned;ortholog	OS01G0959100 PROTEIN (PTHR33801:SF12)		Triticum aestivum
WHEAT|EnsemblGenome=TraesCS1B02G164200|UniProtKB=A0A3B5YWJ7	TraesCS1B02G164200	PHB domain-containing protein;unassigned;ortholog	RESPONSE PROTEIN, PUTATIVE, EXPRESSED-RELATED (PTHR43327:SF28)	transporter(PC00227)	Triticum aestivum
WHEAT|EnsemblGenome=TraesCS3B02G526700|UniProtKB=A0A3B6FXL2	TraesCS3B02G526700	Uncharacterized protein;unassigned;ortholog	OS01G0940800 PROTEIN (PTHR32227:SF218)	glucosidase(PC00108)	Triticum aestivum
WHEAT|EnsemblGenome=TraesCS6A02G094100|UniProtKB=A0A3B6NM91	TraesCS6A02G094100	Chlorophyll a-b binding protein, chloroplastic;unassigned;ortholog	CHLOROPHYLL A-B BINDING PROTEIN, CHLOROPLASTIC (PTHR21649:SF136)		Triticum aestivum
WHEAT|EnsemblGenome=TraesCS4A02G264500|UniProtKB=A0A3B6HY80	TraesCS4A02G264500	Uncharacterized protein;unassigned;ortholog	LIGASE, PUTATIVE (DUF760)-RELATED (PTHR31808:SF4)		Triticum aestivum
WHEAT|EnsemblGenome=TraesCS2B02G040600|UniProtKB=A0A3B6C053	TraesCS2B02G040600	Uncharacterized protein;unassigned;ortholog	GLYCOSYLTRANSFERASE (PTHR48047:SF19)	glycosyltransferase(PC00111)	Triticum aestivum
WHEAT|EnsemblGenome=TraesCSU02G056900|UniProtKB=A0A3B6TZU9	TraesCSU02G056900	Non-specific lipid-transfer protein;unassigned;ortholog	NON-SPECIFIC LIPID-TRANSFER PROTEIN (PTHR33076:SF105)		Triticum aestivum
WHEAT|EnsemblGenome=TraesCS4A02G188400|UniProtKB=A0A3B6HTF4	TraesCS4A02G188400	Mitochondrial import inner membrane translocase subunit;unassigned;ortholog	MITOCHONDRIAL IMPORT INNER MEMBRANE TRANSLOCASE SUBUNIT (PTHR19338:SF3)		Triticum aestivum
WHEAT|EnsemblGenome=TraesCS2A02G254600|UniProtKB=A0A3B6AYY2	TraesCS2A02G254600	PsbP domain-containing protein;unassigned;ortholog	OXYGEN-EVOLVING ENHANCER PROTEIN 2-1, CHLOROPLASTIC (PTHR31407:SF6)		Triticum aestivum
WHEAT|EnsemblGenome=TraesCS1B02G470900|UniProtKB=A0A3B5Z6K9	TraesCS1B02G470900	Uncharacterized protein;unassigned;ortholog	EF HAND FAMILY PROTEIN (PTHR10891:SF785)	calmodulin-related(PC00061)	Triticum aestivum
WHEAT|EnsemblGenome=TraesCS5D02G087400|UniProtKB=A0A3B6MLY6	TraesCS5D02G087400	Uncharacterized protein;unassigned;ortholog			Triticum aestivum
WHEAT|EnsemblGenome=TraesCS6D02G244400|UniProtKB=A0A3B6QGG5	TraesCS6D02G244400	Pectin acetylesterase;unassigned;ortholog	PECTIN ACETYLESTERASE 8 (PTHR21562:SF93)		Triticum aestivum
WHEAT|EnsemblGenome=TraesCS4D02G098400|UniProtKB=Q93XQ7	TraesCS4D02G098400	Protein disulfide-isomerase;PDI3;ortholog	PROTEIN DISULFIDE-ISOMERASE A3 (PTHR18929:SF132)	chaperone(PC00072)	Triticum aestivum
WHEAT|EnsemblGenome=TraesCS7A02G009800|UniProtKB=A0A3B6RA70	TraesCS7A02G009800	Uncharacterized protein;unassigned;ortholog	SUCROSE:FRUCTAN 6-FRUCTOSYLTRANSFERASE (PTHR31953:SF46)		Triticum aestivum
WHEAT|EnsemblGenome=TraesCS3A02G186600|UniProtKB=W5CXF2	TraesCS3B02G216100	Uncharacterized protein;TRAES_3BF029700060CFD_c1;ortholog	PROTEIN DELETION OF SUV3 SUPPRESSOR 1(I)-RELATED (PTHR16771:SF17)	protease(PC00190)	Triticum aestivum
WHEAT|EnsemblGenome=TraesCS7D02G124000|UniProtKB=A0A3B6TLA6	TraesCS7D02G124000	Uncharacterized protein;unassigned;ortholog			Triticum aestivum
WHEAT|EnsemblGenome=TraesCS4A02G298700|UniProtKB=A0A3B6HXB3	TraesCS4A02G298700	5-methyltetrahydropteroyltriglutamate--homocysteine S-methyltransferase;unassigned;ortholog	5-METHYLTETRAHYDROPTEROYLTRIGLUTAMATE--HOMOCYSTEINE METHYLTRANSFERASE 1 (PTHR30519:SF22)	methyltransferase(PC00155)	Triticum aestivum
WHEAT|EnsemblGenome=TraesCS3D02G476500|UniProtKB=A0A3B6H5T0	TraesCS3D02G476500	Uncharacterized protein;unassigned;ortholog	ENDO-1,3-BETA-GLUCOSIDASE GII,PUTATIVE, EXPRESSED-RELATED (PTHR32227:SF288)	glucosidase(PC00108)	Triticum aestivum
WHEAT|EnsemblGenome=TraesCS7B02G345500|UniProtKB=A0A3B6SQD4	TraesCS7B02G345500	Uncharacterized protein;unassigned;ortholog	F9L1.21 PROTEIN (PTHR28632:SF9)		Triticum aestivum
WHEAT|EnsemblGenome=TraesCS6A02G202900|UniProtKB=A0A3B6NQB4	TraesCS6A02G202900	Cytochrome b-c1 complex subunit Rieske, mitochondrial;unassigned;ortholog	CYTOCHROME B-C1 COMPLEX SUBUNIT RIESKE, MITOCHONDRIAL (PTHR10134:SF44)		Triticum aestivum
WHEAT|EnsemblGenome=TraesCS3D02G000900|UniProtKB=A0A3B6GMZ8	TraesCS3D02G000900	Uncharacterized protein;unassigned;ortholog			Triticum aestivum
WHEAT|EnsemblGenome=TraesCS1A02G166100|UniProtKB=Q41523	TraesCS1A02G166100	Uncharacterized protein;unassigned;ortholog	PR17D (PTHR33321:SF17)		Triticum aestivum
WHEAT|EnsemblGenome=TraesCS5B02G228500|UniProtKB=A0A3B6LMU4	TraesCS5B02G228500	STAS domain-containing protein;unassigned;ortholog	SULFATE TRANSPORTER 1.2 (PTHR11814:SF229)	transporter(PC00227)	Triticum aestivum
WHEAT|EnsemblGenome=TraesCS6D02G363100|UniProtKB=A0A3B6QNN0	TraesCS6D02G363100	Uncharacterized protein;unassigned;ortholog	SUBFAMILY NOT NAMED (PTHR24282:SF134)	oxygenase(PC00177)	Triticum aestivum
WHEAT|EnsemblGenome=TraesCS5B02G071100|UniProtKB=A0A3B6LF88	TraesCS5B02G071100	Uncharacterized protein;unassigned;ortholog	OS08G0566900 PROTEIN (PTHR11266:SF46)	transporter(PC00227)	Triticum aestivum
WHEAT|EnsemblGenome=TraesCS2A02G493700|UniProtKB=A0A1D5UPW5	TraesCS2D02G493600	Serine hydroxymethyltransferase;CAMPLR22A2D_LOCUS4912;ortholog	GLYCINE HYDROXYMETHYLTRANSFERASE (PTHR11680:SF35)	methyltransferase(PC00155)	Triticum aestivum
WHEAT|EnsemblGenome=TraesCS1D02G412200|UniProtKB=A0A3B6A2J7	TraesCS1D02G412200	Uncharacterized protein;unassigned;ortholog	ASPARTIC PROTEINASE A1 (PTHR47966:SF76)	aspartic protease(PC00053)	Triticum aestivum
WHEAT|EnsemblGenome=TraesCS3D02G517700|UniProtKB=A0A3B6H3P0	TraesCS3D02G517700	ABA/WDS induced protein;ASR;ortholog	OS01G0959100 PROTEIN (PTHR33801:SF12)		Triticum aestivum
WHEAT|EnsemblGenome=TraesCS7D02G332100|UniProtKB=A0A3B6TLF8	TraesCS7D02G332100	Uncharacterized protein;unassigned;ortholog	SUBFAMILY NOT NAMED (PTHR45684:SF36)		Triticum aestivum
WHEAT|EnsemblGenome=TraesCS4B02G393100|UniProtKB=A0A3B6IYI4	TraesCS4B02G393100	Clp R domain-containing protein;unassigned;ortholog	HEAT SHOCK PROTEIN 104 (PTHR11638:SF18)	protease(PC00190)	Triticum aestivum
WHEAT|EnsemblGenome=TraesCS5A02G105800|UniProtKB=A0A1D5ZKM9	TraesCS5D02G115300,TraesCS5A02G105800,TraesCS5B02G107700	Uncharacterized protein;unassigned;ortholog	40S RIBOSOMAL PROTEIN S29 (PTHR12010:SF2)	ribosomal protein(PC00202)	Triticum aestivum
WHEAT|EnsemblGenome=TraesCS7A02G242200|UniProtKB=A0A3B6RHR0	TraesCS7A02G242200	HATPase_c domain-containing protein;unassigned;ortholog	HEAT SHOCK PROTEIN 81-3 (PTHR11528:SF137)	Hsp90 family chaperone(PC00028)	Triticum aestivum
WHEAT|EnsemblGenome=TraesCS5D02G012000|UniProtKB=A0A3B6MJD7	TraesCS5D02G012000	Uncharacterized protein;unassigned;ortholog	OS05G0416400 PROTEIN (PTHR24286:SF40)	oxygenase(PC00177)	Triticum aestivum
WHEAT|EnsemblGenome=TraesCS3D02G396100|UniProtKB=S4UEA7	TraesCS3D02G396100	RLP1.801.3;unassigned;ortholog	OS01G0892300 PROTEIN (PTHR45974:SF198)	transmembrane signal receptor(PC00197)	Triticum aestivum
WHEAT|EnsemblGenome=TraesCS3A02G297200|UniProtKB=A0A3B6EJV7	TraesCS3A02G297200	Peroxidase;unassigned;ortholog	PEROXIDASE (PTHR31235:SF240)	peroxidase(PC00180)	Triticum aestivum
WHEAT|EnsemblGenome=TraesCS6B02G297800|UniProtKB=A0A3B6PQN0	TraesCS6B02G297800	Pectin acetylesterase;unassigned;ortholog	PECTIN ACETYLESTERASE 8 (PTHR21562:SF93)		Triticum aestivum
WHEAT|EnsemblGenome=TraesCS2B02G576100|UniProtKB=A0A3B6CG34	TraesCS2B02G576100	Calreticulin;unassigned;ortholog	CALRETICULIN-1 (PTHR11073:SF2)	chaperone(PC00072)	Triticum aestivum
WHEAT|EnsemblGenome=TraesCS6D02G280000|UniProtKB=A0A3B6QHM8	TraesCS6D02G280000	Uncharacterized protein;unassigned;ortholog	OS02G0737300 PROTEIN (PTHR35547:SF1)		Triticum aestivum
WHEAT|EnsemblGenome=TraesCS7A02G164100|UniProtKB=A0A3B6RBG8	TraesCS7A02G164100	Uncharacterized protein;unassigned;ortholog	SUBFAMILY NOT NAMED (PTHR33321:SF24)		Triticum aestivum
WHEAT|EnsemblGenome=TraesCS4B02G050500|UniProtKB=A0A3B6ILI9	TraesCS4B02G050500	Uncharacterized protein;unassigned;ortholog	LIGASE, PUTATIVE (DUF760)-RELATED (PTHR31808:SF4)		Triticum aestivum
WHEAT|EnsemblGenome=TraesCS1B02G011400|UniProtKB=A0A3B5YPZ8	TraesCS1B02G011400	Uncharacterized protein;unassigned;ortholog	OS05G0103300 PROTEIN (PTHR33128:SF45)		Triticum aestivum
WHEAT|EnsemblGenome=TraesCS1B02G262200|UniProtKB=A0A3B5Z031	TraesCS1B02G262200	Uncharacterized protein;unassigned;ortholog	PROTEIN LIFEGUARD 4 (PTHR23291:SF50)	ion channel(PC00133)	Triticum aestivum
WHEAT|EnsemblGenome=TraesCS6A02G300100|UniProtKB=A0A3B6NTT4	TraesCS6A02G300100	Uncharacterized protein;unassigned;ortholog	OS02G0737300 PROTEIN (PTHR35547:SF1)		Triticum aestivum
WHEAT|EnsemblGenome=TraesCS4A02G455900|UniProtKB=A0A3B6I6K2	TraesCS4A02G455900	6-phosphogluconate dehydrogenase, decarboxylating;unassigned;ortholog	6-PHOSPHOGLUCONATE DEHYDROGENASE, DECARBOXYLATING (PTHR11811:SF25)	dehydrogenase(PC00092)	Triticum aestivum
WHEAT|EnsemblGenome=TraesCS1D02G402400|UniProtKB=A0A3B6A1A5	TraesCS1D02G402400	Uncharacterized protein;unassigned;ortholog	CALCIUM-BINDING PROTEIN CML46-RELATED (PTHR10891:SF745)	calmodulin-related(PC00061)	Triticum aestivum
WHEAT|EnsemblGenome=TraesCS6A02G394700|UniProtKB=A0A3B6NV79	TraesCS6A02G394700	C2 domain-containing protein;unassigned;ortholog	OS07G0501700 PROTEIN (PTHR45933:SF7)		Triticum aestivum
WHEAT|EnsemblGenome=TraesCSU02G176200|UniProtKB=A0A3B6U7U6	TraesCSU02G176200	C1_2 domain-containing protein;unassigned;ortholog	OS08G0257100 PROTEIN (PTHR46477:SF8)		Triticum aestivum
WHEAT|EnsemblGenome=TraesCS2B02G521300|UniProtKB=A0A3B6CE53	TraesCS2B02G521300	C1_2 domain-containing protein;unassigned;ortholog	C1_2 DOMAIN-CONTAINING PROTEIN (PTHR46477:SF10)		Triticum aestivum
WHEAT|EnsemblGenome=TraesCS2A02G493400|UniProtKB=A0A3B6B7D2	TraesCS2A02G493400	Uncharacterized protein;unassigned;ortholog	C1_2 DOMAIN-CONTAINING PROTEIN (PTHR46477:SF10)		Triticum aestivum
WHEAT|EnsemblGenome=TraesCS2B02G002300|UniProtKB=A0A3B6BWI1	TraesCS2B02G002300	Uncharacterized protein;unassigned;ortholog			Triticum aestivum
WHEAT|EnsemblGenome=TraesCS2A02G505400|UniProtKB=A0A3B6B5Y0	TraesCS2A02G505400	Uncharacterized protein;unassigned;ortholog			Triticum aestivum
WHEAT|EnsemblGenome=TraesCS3D02G477300|UniProtKB=Q1ERG1	TraesCS3D02G477300	Endo-beta-1,3-glucanase;TaGlb2b;ortholog	GLUCAN ENDO-1,3-BETA-GLUCOSIDASE, ACIDIC ISOFORM (PTHR32227:SF232)	glucosidase(PC00108)	Triticum aestivum
WHEAT|EnsemblGenome=TraesCS5D02G327600|UniProtKB=A0A3B6MVN4	TraesCS5D02G327600	Uncharacterized protein;unassigned;ortholog			Triticum aestivum
WHEAT|EnsemblGenome=TraesCS6D02G131700|UniProtKB=A0A3B6QCE6	TraesCS6D02G131700	Flotillin-like;unassigned;ortholog	FLOTILLIN-LIKE PROTEIN 1-RELATED (PTHR13806:SF31)		Triticum aestivum
WHEAT|EnsemblGenome=TraesCS1A02G394100|UniProtKB=A0A3B5Y783	TraesCS1A02G394100	Uncharacterized protein;unassigned;ortholog	CALCIUM-BINDING PROTEIN CML46-RELATED (PTHR10891:SF745)	calmodulin-related(PC00061)	Triticum aestivum
WHEAT|EnsemblGenome=TraesCS1D02G431200|UniProtKB=A0A3B6A1X7	TraesCS1D02G431200	Glucan endo-1,3-beta-D-glucosidase;unassigned;ortholog	GLUCAN ENDO-1,3-BETA-D-GLUCOSIDASE (PTHR32227:SF235)	glucosidase(PC00108)	Triticum aestivum
WHEAT|EnsemblGenome=TraesCS7D02G295400|UniProtKB=A0A3B6TSF3	TraesCS7D02G295400	HTH myb-type domain-containing protein;unassigned;ortholog	OS06G0728700 PROTEIN (PTHR12802:SF165)	chromatin/chromatin-binding, or -regulatory protein(PC00077)	Triticum aestivum
WHEAT|EnsemblGenome=TraesCS6A02G213700|UniProtKB=A0A3B6NQQ5	TraesCS6A02G213700	Glyceraldehyde-3-phosphate dehydrogenase;unassigned;ortholog	GLYCERALDEHYDE-3-PHOSPHATE DEHYDROGENASE 2, CYTOSOLIC (PTHR10836:SF112)	dehydrogenase(PC00092)	Triticum aestivum
WHEAT|EnsemblGenome=TraesCS6D02G302300|UniProtKB=A0A3B6QKT9	TraesCS6D02G302300	Oxidored_FMN domain-containing protein;unassigned;ortholog	NADPH DEHYDROGENASE 2-RELATED (PTHR22893:SF91)	oxidoreductase(PC00176)	Triticum aestivum
WHEAT|EnsemblGenome=TraesCS1A02G001500|UniProtKB=A0A3B5XSJ8	TraesCS1A02G001500	Uncharacterized protein;unassigned;ortholog	SUBFAMILY NOT NAMED (PTHR47188:SF5)		Triticum aestivum
WHEAT|EnsemblGenome=TraesCS4B02G267200|UniProtKB=A0A3B6IUE5	TraesCS4B02G267200	Myo-inositol 1-phosphate synthase;unassigned;ortholog	INOSITOL-3-PHOSPHATE SYNTHASE 1 (PTHR11510:SF5)	isomerase(PC00135)	Triticum aestivum
WHEAT|EnsemblGenome=TraesCS7D02G374500|UniProtKB=A0A3B6THZ7	TraesCS7D02G374500	TPR_REGION domain-containing protein;unassigned;ortholog	F18B13.21 PROTEIN (PTHR26312:SF168)		Triticum aestivum
WHEAT|EnsemblGenome=TraesCSU02G075700|UniProtKB=A0A3B6U589	TraesCSU02G075700	Uncharacterized protein;unassigned;ortholog	SUBFAMILY NOT NAMED (PTHR47188:SF4)		Triticum aestivum
WHEAT|EnsemblGenome=TraesCS1A02G001200|UniProtKB=A0A3B5XT03	TraesCS1A02G001200	Uncharacterized protein;unassigned;ortholog			Triticum aestivum
WHEAT|EnsemblGenome=TraesCS6A02G077800|UniProtKB=W5GG94	TraesCS6A02G077800	Cellulose synthase;unassigned;ortholog	CELLULOSE SYNTHASE A CATALYTIC SUBUNIT 1 [UDP-FORMING] (PTHR13301:SF33)	DNA-binding transcription factor(PC00218)	Triticum aestivum
WHEAT|EnsemblGenome=TraesCS3D02G320700|UniProtKB=A0A3B6H0K0	TraesCS3D02G320700	Uncharacterized protein;unassigned;ortholog	SUBFAMILY NOT NAMED (PTHR10795:SF632)	serine protease(PC00203)	Triticum aestivum
WHEAT|EnsemblGenome=TraesCS3B02G234900|UniProtKB=A0A3B6FLU6	TraesCS3B02G234900	Protein transport protein Sec61 subunit beta;unassigned;ortholog	PROTEIN TRANSPORT PROTEIN SEC61 SUBUNIT BETA (PTHR13509:SF2)	membrane traffic protein(PC00150)	Triticum aestivum
WHEAT|EnsemblGenome=TraesCS6A02G248000|UniProtKB=A0A1D6B308	TraesCS6D02G230100,TraesCS6A02G248000,TraesCS6B02G276700	S-adenosylmethionine synthase;unassigned;ortholog	S-ADENOSYLMETHIONINE SYNTHASE (PTHR11964:SF66)	nucleotidyltransferase(PC00174)	Triticum aestivum
WHEAT|EnsemblGenome=TraesCS2D02G234500|UniProtKB=A0A3B6DET4	TraesCS2D02G234500	Malic enzyme;unassigned;ortholog	NADP-DEPENDENT MALIC ENZYME (PTHR23406:SF32)	oxidoreductase(PC00176)	Triticum aestivum
WHEAT|EnsemblGenome=TraesCS6A02G405700|UniProtKB=A0A1D6A5W6	TraesCS6A02G405700,TraesCS6D02G389500	Uncharacterized protein;unassigned;ortholog	AQUAPORIN PIP 1-3 (PTHR45687:SF12)		Triticum aestivum
WHEAT|EnsemblGenome=TraesCS5D02G395800|UniProtKB=A0A3B6MXT6	TraesCS5D02G395800	Dirigent protein;unassigned;ortholog	DIRIGENT PROTEIN (PTHR21495:SF240)	transporter(PC00227)	Triticum aestivum
WHEAT|EnsemblGenome=TraesCS6B02G090800|UniProtKB=A0A3B6PGM9	TraesCS6B02G090800	Uncharacterized protein;unassigned;ortholog	TERPENE_SYNTH_C DOMAIN-CONTAINING PROTEIN (PTHR31225:SF91)		Triticum aestivum
WHEAT|EnsemblGenome=TraesCS2A02G441600|UniProtKB=A0A1D5U586	TraesCS2A02G441600,TraesCS2B02G461800	Uncharacterized protein;unassigned;ortholog	OS12G0405700 PROTEIN (PTHR36752:SF2)		Triticum aestivum
WHEAT|EnsemblGenome=TraesCS6B02G304200|UniProtKB=A0A3B6PNP6	TraesCS6B02G304200	Uncharacterized protein;unassigned;ortholog	HYPOXIA UP-REGULATED PROTEIN 1 (PTHR45639:SF3)	Hsp70 family chaperone(PC00027)	Triticum aestivum
WHEAT|EnsemblGenome=TraesCS4D02G031700|UniProtKB=A0A3B6JFC5	TraesCS4D02G031700	Germin-like protein;unassigned;ortholog	GERMIN-LIKE PROTEIN 3-5 (PTHR31238:SF26)		Triticum aestivum
WHEAT|EnsemblGenome=TraesCS1D02G345100|UniProtKB=A0A3B5ZYW7	TraesCS1D02G345100	ABC transporter domain-containing protein;unassigned;ortholog	ABC TRANSPORTER A FAMILY MEMBER 2 (PTHR19229:SF205)	ATP-binding cassette (ABC) transporter(PC00003)	Triticum aestivum
WHEAT|EnsemblGenome=TraesCS1A02G412900|UniProtKB=A0A3B5Y7Z1	TraesCS1A02G412900	Malate dehydrogenase;unassigned;ortholog	MALATE DEHYDROGENASE (PTHR11540:SF47)	dehydrogenase(PC00092)	Triticum aestivum
WHEAT|EnsemblGenome=TraesCS2D02G290500|UniProtKB=A0A3B6DDL9	TraesCS2D02G290500	Uncharacterized protein;unassigned;ortholog	DNA-BINDING PROTEIN S1FA1-RELATED (PTHR35298:SF11)		Triticum aestivum
WHEAT|EnsemblGenome=TraesCS3D02G384100|UniProtKB=A0A3B6GZP8	TraesCS3D02G384100	Fructose-bisphosphate aldolase;unassigned;ortholog	FRUCTOSE-BISPHOSPHATE ALDOLASE (PTHR11627:SF53)	aldolase(PC00044)	Triticum aestivum
WHEAT|EnsemblGenome=TraesCS5D02G217400|UniProtKB=A0A3B6MRU3	TraesCS5D02G217400	Uncharacterized protein;unassigned;ortholog	CYTOCHROME P450 71A1-LIKE (PTHR24281:SF83)	hydroxylase(PC00122)	Triticum aestivum
WHEAT|EnsemblGenome=TraesCS3D02G418400|UniProtKB=A0A3B6H0E5	TraesCS3D02G418400	Uncharacterized protein;unassigned;ortholog	ZINC FINGER CCCH DOMAIN-CONTAINING PROTEIN 12 (PTHR12506:SF46)	protein phosphatase(PC00195)	Triticum aestivum
WHEAT|EnsemblGenome=TraesCS2B02G309100|UniProtKB=A0A3B6C6T6	TraesCS2B02G309100	Uncharacterized protein;unassigned;ortholog	DNA-BINDING PROTEIN S1FA1-RELATED (PTHR35298:SF11)		Triticum aestivum
WHEAT|EnsemblGenome=TraesCS6D02G088800|UniProtKB=A0A3B6QB29	TraesCS6D02G088800	Chlorophyll a-b binding protein, chloroplastic;unassigned;ortholog	CHLOROPHYLL A-B BINDING PROTEIN, CHLOROPLASTIC (PTHR21649:SF157)		Triticum aestivum
WHEAT|EnsemblGenome=TraesCS2A02G363600|UniProtKB=A0A3B6B2V5	TraesCS2A02G363600	Glutaredoxin domain-containing protein;unassigned;ortholog	GLUTAREDOXIN-C6 (PTHR45694:SF11)	oxidoreductase(PC00176)	Triticum aestivum
WHEAT|EnsemblGenome=TraesCS4A02G485900|UniProtKB=A0A3B6I3R0	TraesCS4A02G485900	Uncharacterized protein;unassigned;ortholog	SUBFAMILY NOT NAMED (PTHR31953:SF53)		Triticum aestivum
WHEAT|EnsemblGenome=TraesCS2D02G231100|UniProtKB=A0A1D5UXB2	TraesCS2D02G231100	Genome assembly, chromosome: II;CAMPLR22A2D_LOCUS2165;ortholog	5'-ADENYLYLSULFATE REDUCTASE 1, CHLOROPLASTIC (PTHR46482:SF9)	reductase(PC00198)	Triticum aestivum
WHEAT|EnsemblGenome=TraesCS7D02G256000|UniProtKB=A0A3B6TQS7	TraesCS7D02G256000	Uncharacterized protein;unassigned;ortholog			Triticum aestivum
WHEAT|EnsemblGenome=TraesCS2B02G398000|UniProtKB=A0A3B6CCG6	TraesCS2B02G398000	Phenylalanine ammonia-lyase;unassigned;ortholog	HISTIDINE AMMONIA-LYASE (PTHR10362:SF7)	lyase(PC00144)	Triticum aestivum
WHEAT|EnsemblGenome=TraesCS4D02G031900|UniProtKB=A0A3B6JDX6	TraesCS4D02G031900	Germin-like protein;unassigned;ortholog	GERMIN-LIKE PROTEIN 3-5 (PTHR31238:SF26)		Triticum aestivum
WHEAT|EnsemblGenome=TraesCS6B02G129800|UniProtKB=A0A3B6PGD2	TraesCS6B02G129800	Uncharacterized protein;unassigned;ortholog	SUBFAMILY NOT NAMED (PTHR11073:SF57)	chaperone(PC00072)	Triticum aestivum
WHEAT|EnsemblGenome=TraesCS4B02G382300|UniProtKB=A0A3B6IWQ0	TraesCS4B02G382300	Uncharacterized protein;unassigned;ortholog	OS07G0518100 PROTEIN (PTHR24286:SF335)	oxygenase(PC00177)	Triticum aestivum
ID
	TraesCS2B02G267500
	TraesCS3A02G419800
	TraesCS5B02G080200
	TraesCS3D02G498600
	TraesCS7A02G262300
	TraesCS7B02G360000
	TraesCSU02G254600

## Sheet: SR6HR 
	Gene ontology of differentially expressed gene in Sr6 lines under high temp
	SR6HRDAY1 VS LMPGHRDAY1
GENEID	MAPPED ID	GENE	FAMILY	PROTEIN	SPECIES
WHEAT|EnsemblGenome=TraesCS1B02G272900|UniProtKB=A0A1D5SVH1	TraesCS1B02G272900	Uncharacterized protein;unassigned;ortholog	PROTEIN ROOT UVB SENSITIVE 6 (PTHR12770:SF20)		Triticum aestivum
WHEAT|EnsemblGenome=TraesCS6A02G144300|UniProtKB=A0A3B6NN49	TraesCS6A02G144300	Uncharacterized protein;unassigned;ortholog			Triticum aestivum
WHEAT|EnsemblGenome=TraesCS3A02G151100|UniProtKB=A0A3B6EH86	TraesCS3A02G151100	Peptidyl-prolyl cis-trans isomerase;unassigned;ortholog	PEPTIDYL-PROLYL CIS-TRANS ISOMERASE CYP20-3, CHLOROPLASTIC (PTHR11071:SF420)	chaperone(PC00072)	Triticum aestivum
WHEAT|EnsemblGenome=TraesCS2B02G137700|UniProtKB=A0A3B6C394	TraesCS2B02G137700	Uncharacterized protein;unassigned;ortholog	OS05G0225800 PROTEIN (PTHR34403:SF14)		Triticum aestivum
WHEAT|EnsemblGenome=TraesCS2B02G278100|UniProtKB=A0A3B6C5V2	TraesCS2B02G278100	Uncharacterized protein;unassigned;ortholog	OS07G0118300 PROTEIN (PTHR34965:SF1)		Triticum aestivum
WHEAT|EnsemblGenome=TraesCS4D02G067200|UniProtKB=A0A3B6JEC1	TraesCS4D02G067200	UBC core domain-containing protein;unassigned;ortholog	UBIQUITIN-CONJUGATING ENZYME E2 30 (PTHR24068:SF434)	ubiquitin-protein ligase(PC00234)	Triticum aestivum
WHEAT|EnsemblGenome=TraesCSU02G172400|UniProtKB=A0A3B6U7H9	TraesCSU02G172400	Protein kinase domain-containing protein;unassigned;ortholog			Triticum aestivum
WHEAT|EnsemblGenome=TraesCS1A02G017900|UniProtKB=A0A3B5XUI2	TraesCS1A02G017900	Protein kinase domain-containing protein;unassigned;ortholog	OS01G0114600 PROTEIN (PTHR27009:SF74)		Triticum aestivum
WHEAT|EnsemblGenome=TraesCS6B02G340400|UniProtKB=A0A3B6PS63	TraesCS6B02G340400	Uncharacterized protein;unassigned;ortholog	SUBFAMILY NOT NAMED (PTHR33386:SF27)		Triticum aestivum
WHEAT|EnsemblGenome=TraesCS3B02G391300|UniProtKB=W5CY36	TraesCS3B02G391300	60S ribosomal protein L36;TRAES_3BF091800020CFD_c1;ortholog	60S RIBOSOMAL PROTEIN L36 (PTHR10114:SF20)	ribosomal protein(PC00202)	Triticum aestivum
WHEAT|EnsemblGenome=TraesCS1B02G022400|UniProtKB=A0A3B5YQJ9	TraesCS1B02G022400	Protein kinase domain-containing protein;unassigned;ortholog	RUST RESISTANCE KINASE LR10 (PTHR27009:SF150)		Triticum aestivum
WHEAT|EnsemblGenome=TraesCS1A02G018600|UniProtKB=A0A3B5XTC9	TraesCS1A02G018600	Protein kinase domain-containing protein;unassigned;ortholog	RUST RESISTANCE KINASE LR10 (PTHR27009:SF150)		Triticum aestivum
WHEAT|EnsemblGenome=TraesCS7A02G073000|UniProtKB=A0A1D6C0Q8	TraesCS7A02G073000	Uncharacterized protein;unassigned;ortholog			Triticum aestivum
WHEAT|EnsemblGenome=TraesCS6A02G411100|UniProtKB=A0A3B6NXF6	TraesCS6A02G411100	Uncharacterized protein;unassigned;ortholog			Triticum aestivum
WHEAT|EnsemblGenome=TraesCS6A02G412900|UniProtKB=A0A3B6NXB6	TraesCS6A02G412900	L-ascorbate peroxidase;unassigned;ortholog	L-ASCORBATE PEROXIDASE 8, CHLOROPLASTIC-RELATED (PTHR31356:SF11)		Triticum aestivum
WHEAT|EnsemblGenome=TraesCS1B02G448800|UniProtKB=A0A3B5Z5A1	TraesCS1B02G448800	Uncharacterized protein;unassigned;ortholog			Triticum aestivum
WHEAT|EnsemblGenome=TraesCS1A02G001900|UniProtKB=A0A3B5XSK3	TraesCS1A02G001900	Peroxin-14;unassigned;ortholog	PEROXISOMAL MEMBRANE PROTEIN PEX14 (PTHR23058:SF0)	primary active transporter(PC00068)	Triticum aestivum
WHEAT|EnsemblGenome=TraesCS2B02G137300|UniProtKB=A0A3B6C380	TraesCS2B02G137300	Xylose isomerase;unassigned;ortholog	XYLOSE ISOMERASE (PTHR32176:SF0)	isomerase(PC00135)	Triticum aestivum
WHEAT|EnsemblGenome=TraesCS7D02G068200|UniProtKB=A0A3B6T8T1	TraesCS7D02G068200	Uncharacterized protein;unassigned;ortholog			Triticum aestivum
WHEAT|EnsemblGenome=TraesCS1B02G262200|UniProtKB=A0A3B5Z031	TraesCS1B02G262200	Uncharacterized protein;unassigned;ortholog	PROTEIN LIFEGUARD 4 (PTHR23291:SF50)	ion channel(PC00133)	Triticum aestivum
WHEAT|EnsemblGenome=TraesCS6D02G186800|UniProtKB=A0A3B6QH83	TraesCS6D02G186800	ABC1 domain-containing protein;unassigned;ortholog	PROTEIN ACTIVITY OF BC1 COMPLEX KINASE 8, CHLOROPLASTIC (PTHR10566:SF115)		Triticum aestivum
WHEAT|EnsemblGenome=TraesCS3B02G004800|UniProtKB=A0A077RR54	TraesCS3B02G004800	Uncharacterized protein;TRAES_3BF060600260CFD_c1;ortholog			Triticum aestivum
WHEAT|EnsemblGenome=TraesCS7A02G549800|UniProtKB=A0A0H4LXI0	TraesCS7A02G549800	Catalase;Cat3-A1;ortholog	CATALASE ISOZYME B (PTHR11465:SF60)	peroxidase(PC00180)	Triticum aestivum
WHEAT|EnsemblGenome=TraesCS6A02G219900|UniProtKB=W5GVP9	TraesCS6B02G249300	Enhancer of rudimentary homolog;unassigned;ortholog	ENHANCER OF RUDIMENTARY HOMOLOG (PTHR12373:SF0)	DNA-binding transcription factor(PC00218)	Triticum aestivum
WHEAT|EnsemblGenome=TraesCS3B02G004700|UniProtKB=A0A077RWT8	TraesCS3B02G004700	J domain-containing protein;TRAES_3BF035300170CFD_c1;ortholog	DNAJ HOMOLOG SUBFAMILY C MEMBER 25 (PTHR44176:SF1)	chaperone(PC00072)	Triticum aestivum
UNMAPPED	IDTraesCS7A02G073100
	SR6HRDAY3 VS LMPGHRDAY3
GENE ID	MAPPED ID	GENE	FAMILY	PROTEIN	SPECIES
WHEAT|EnsemblGenome=TraesCS5A02G188000|UniProtKB=A0A3B6KHR6	TraesCS5A02G188000	Uncharacterized protein;unassigned;ortholog	SUBFAMILY NOT NAMED (PTHR19424:SF7)		Triticum aestivum
WHEAT|EnsemblGenome=TraesCS1A02G203600|UniProtKB=A0A3B5XZR6	TraesCS1A02G203600	Chitinase;unassigned;ortholog	CHITINASE 8 (PTHR22595:SF171)		Triticum aestivum
WHEAT|EnsemblGenome=TraesCS7A02G489000|UniProtKB=A0A3B6RR52	TraesCS7A02G489000	Peptidase A1 domain-containing protein;unassigned;ortholog	OS06G0119600 PROTEIN (PTHR13683:SF716)	aspartic protease(PC00053)	Triticum aestivum
WHEAT|EnsemblGenome=TraesCS3B02G525000|UniProtKB=A0A077S0N0	TraesCS3B02G525000	Uncharacterized protein;TRAES_3BF061600080CFD_c1;ortholog	GLUCAN ENDO-1,3-BETA-GLUCOSIDASE, ACIDIC ISOFORM (PTHR32227:SF443)	glucosidase(PC00108)	Triticum aestivum
WHEAT|EnsemblGenome=TraesCS7A02G558500|UniProtKB=A0A3B6RQ97	TraesCS7A02G558500	Uncharacterized protein;unassigned;ortholog	THAUMATIN-LIKE PROTEIN (PTHR31048:SF90)		Triticum aestivum
WHEAT|EnsemblGenome=TraesCSU02G258900|UniProtKB=A0A3B6U9E0	TraesCSU02G258900	Uncharacterized protein;unassigned;ortholog	WU:FI09B08 (PTHR33187:SF11)		Triticum aestivum
WHEAT|EnsemblGenome=TraesCS1B02G272900|UniProtKB=A0A1D5SVH1	TraesCS1B02G272900	Uncharacterized protein;unassigned;ortholog	PROTEIN ROOT UVB SENSITIVE 6 (PTHR12770:SF20)		Triticum aestivum
WHEAT|EnsemblGenome=TraesCS2A02G493600|UniProtKB=A0A1D5UKX4	TraesCS2D02G493500	Adenosylhomocysteinase;CAMPLR22A2D_LOCUS4911;ortholog	ADENOSYLHOMOCYSTEINASE (PTHR23420:SF0)	hydrolase(PC00121)	Triticum aestivum
WHEAT|EnsemblGenome=TraesCS3D02G493700|UniProtKB=A0A3B6H6A6	TraesCS3D02G493700	Orotate phosphoribosyltransferase;unassigned;ortholog	URIDINE 5'-MONOPHOSPHATE SYNTHASE (PTHR19278:SF40)	transferase(PC00220)	Triticum aestivum
WHEAT|EnsemblGenome=TraesCS2A02G152000|UniProtKB=A0A341PYM4	TraesCS2B02G177100,TraesCS2D02G157100,TraesCS2A02G152000	Uncharacterized protein;unassigned;ortholog	HYDROPHOBIC PROTEIN LTI6A (PTHR21659:SF70)		Triticum aestivum
WHEAT|EnsemblGenome=TraesCS2A02G007300|UniProtKB=A0A3B6ANS5	TraesCS2A02G007300	Uncharacterized protein;unassigned;ortholog	ATP SYNTHASE SUBUNIT E, MITOCHONDRIAL (PTHR36028:SF2)		Triticum aestivum
WHEAT|EnsemblGenome=TraesCS6B02G312900|UniProtKB=A0A3B6PR63	TraesCS6B02G312900	Chlorophyll a-b binding protein, chloroplastic;unassigned;ortholog			Triticum aestivum
WHEAT|EnsemblGenome=TraesCS1A02G248700|UniProtKB=A0A3B5Y1A6	TraesCS1A02G248700	CASP-like protein;unassigned;ortholog	CASP-LIKE PROTEIN 1D1 (PTHR11615:SF224)	dehydrogenase(PC00092)	Triticum aestivum
WHEAT|EnsemblGenome=TraesCS2B02G124800|UniProtKB=C6ETB3	TraesCS2B02G124800	Peroxidase;Prx113-F;ortholog	PEROXIDASE (PTHR31388:SF259)	peroxidase(PC00180)	Triticum aestivum
WHEAT|EnsemblGenome=TraesCS4B02G220200|UniProtKB=A0A3B6IUI2	TraesCS4B02G220200	Phosphoenolpyruvate carboxykinase (ATP);unassigned;ortholog	PHOSPHOENOLPYRUVATE CARBOXYKINASE (ATP) (PTHR30031:SF23)	kinase(PC00137)	Triticum aestivum
WHEAT|EnsemblGenome=TraesCS5B02G022800|UniProtKB=A0A3B6LDV5	TraesCS5B02G022800	5-methyltetrahydropteroyltriglutamate--homocysteine S-methyltransferase;unassigned;ortholog	5-METHYLTETRAHYDROPTEROYLTRIGLUTAMATE--HOMOCYSTEINE METHYLTRANSFERASE (PTHR30519:SF0)	methyltransferase(PC00155)	Triticum aestivum
WHEAT|EnsemblGenome=TraesCS5D02G011800|UniProtKB=A0A3B6MKN7	TraesCS5D02G011800	Terpene cyclase/mutase family member;unassigned;ortholog	TERPENE CYCLASE/MUTASE FAMILY MEMBER (PTHR11764:SF59)	cyclase(PC00079)	Triticum aestivum
WHEAT|EnsemblGenome=TraesCS2D02G329900|UniProtKB=A0A3B6DF55	TraesCS2D02G329900	Uncharacterized protein;unassigned;ortholog	HEAVY METAL-ASSOCIATED ISOPRENYLATED PLANT PROTEIN 46 (PTHR46371:SF7)		Triticum aestivum
WHEAT|EnsemblGenome=TraesCS5D02G023800|UniProtKB=A0A3B6MK09	TraesCS5D02G023800	Uncharacterized protein;unassigned;ortholog	SUBFAMILY NOT NAMED (PTHR47188:SF4)		Triticum aestivum
WHEAT|EnsemblGenome=TraesCS7A02G529900|UniProtKB=A0A3B6RS92	TraesCS7A02G529900	HATPase_c domain-containing protein;unassigned;ortholog	ENDOPLASMIN (PTHR11528:SF97)	Hsp90 family chaperone(PC00028)	Triticum aestivum
WHEAT|EnsemblGenome=TraesCS2A02G283600|UniProtKB=W5AYF3	TraesCS2B02G300600	Uncharacterized protein;unassigned;ortholog	OS04G0387600 PROTEIN (PTHR33128:SF34)		Triticum aestivum
WHEAT|EnsemblGenome=TraesCS3B02G528500|UniProtKB=Q1ERG2	TraesCS3B02G528500	Endo-beta-1,3-glucanase;TaGlb2a;ortholog	GLUCAN ENDO-1,3-BETA-GLUCOSIDASE, ACIDIC ISOFORM (PTHR32227:SF232)	glucosidase(PC00108)	Triticum aestivum
WHEAT|EnsemblGenome=TraesCS5A02G004700|UniProtKB=A0A3B6K987	TraesCS5A02G004700	Uncharacterized protein;unassigned;ortholog	OS05G0416400 PROTEIN (PTHR24286:SF40)	oxygenase(PC00177)	Triticum aestivum
WHEAT|EnsemblGenome=TraesCS3D02G478000|UniProtKB=A0A3B6H2C7	TraesCS3D02G478000	Uncharacterized protein;unassigned;ortholog	BETA 1,3-GLUCANASE (PTHR32227:SF94)	glucosidase(PC00108)	Triticum aestivum
WHEAT|EnsemblGenome=TraesCS1A02G001600|UniProtKB=A0A3B5XSS8	TraesCS1A02G001600	Uncharacterized protein;unassigned;ortholog	WU:FI09B08 (PTHR33187:SF11)		Triticum aestivum
WHEAT|EnsemblGenome=TraesCS1A02G369600|UniProtKB=A0A3B5Y5A8	TraesCS1A02G369600	Methyltransf_11 domain-containing protein;unassigned;ortholog	OS05G0548900 PROTEIN (PTHR44307:SF14)	methyltransferase(PC00155)	Triticum aestivum
WHEAT|EnsemblGenome=TraesCS7A02G033300|UniProtKB=A0A3B6RAY8	TraesCS7A02G033300	Dolichyl-diphosphooligosaccharide--protein glycosyltransferase subunit DAD1;unassigned;ortholog	DOLICHYL-DIPHOSPHOOLIGOSACCHARIDE--PROTEIN GLYCOSYLTRANSFERASE SUBUNIT DAD1 (PTHR10705:SF0)	glycosyltransferase(PC00111)	Triticum aestivum
WHEAT|EnsemblGenome=TraesCS5D02G345500|UniProtKB=A0A3B6MVU5	TraesCS5D02G345500	Uncharacterized protein;unassigned;ortholog			Triticum aestivum
WHEAT|EnsemblGenome=TraesCS7B02G149200|UniProtKB=F4Y593	TraesCS7B02G149200	Heat shock protein 90;Hsp90.2-B1;ortholog	HEAT SHOCK PROTEIN 81-3 (PTHR11528:SF137)	Hsp90 family chaperone(PC00028)	Triticum aestivum
WHEAT|EnsemblGenome=TraesCS5A02G017900|UniProtKB=Q8S4P7	TraesCS5A02G017900	Thaumatin-like protein;unassigned;ortholog	INHIBITOR, PUTATIVE, EXPRESSED-RELATED (PTHR31048:SF197)		Triticum aestivum
WHEAT|EnsemblGenome=TraesCS5D02G408200|UniProtKB=A0A3B6MXZ9	TraesCS5D02G408200	Chitinase;unassigned;ortholog	CHITINASE 8 (PTHR22595:SF171)		Triticum aestivum
WHEAT|EnsemblGenome=TraesCS1A02G000600|UniProtKB=A0A3B5XSR6	TraesCS1A02G000600	Uncharacterized protein;unassigned;ortholog	WU:FI09B08 (PTHR33187:SF11)		Triticum aestivum
WHEAT|EnsemblGenome=TraesCS7A02G069400|UniProtKB=A0A3B6R8N5	TraesCS7A02G069400	Uncharacterized protein;unassigned;ortholog			Triticum aestivum
WHEAT|EnsemblGenome=TraesCS1A02G203700|UniProtKB=A0A3B5XZR8	TraesCS1A02G203700	Chitinase;unassigned;ortholog	CHITINASE 8 (PTHR22595:SF171)		Triticum aestivum
WHEAT|EnsemblGenome=TraesCS6A02G144300|UniProtKB=A0A3B6NN49	TraesCS6A02G144300	Uncharacterized protein;unassigned;ortholog			Triticum aestivum
WHEAT|EnsemblGenome=TraesCSU02G146600|UniProtKB=A0A3B6U2C6	TraesCSU02G146600	Uncharacterized protein;unassigned;ortholog	THAUMATIN-LIKE PROTEIN (PTHR31048:SF90)		Triticum aestivum
WHEAT|EnsemblGenome=TraesCS3A02G430500|UniProtKB=A0A3B6ENB4	TraesCS3A02G430500	Uncharacterized protein;unassigned;ortholog			Triticum aestivum
WHEAT|EnsemblGenome=TraesCSU02G243900|UniProtKB=A0A3B6U912	TraesCSU02G243900	Uncharacterized protein;unassigned;ortholog			Triticum aestivum
WHEAT|EnsemblGenome=TraesCS6A02G218400|UniProtKB=A0A3B6NRT7	TraesCS6A02G218400	C2H2-type domain-containing protein;unassigned;ortholog	GEO09665P1-RELATED (PTHR21213:SF0)		Triticum aestivum
WHEAT|EnsemblGenome=TraesCS5D02G027600|UniProtKB=A0A3B6MJZ8	TraesCS5D02G027600	Cysteine synthase;unassigned;ortholog	CYSTEINE SYNTHASE (PTHR10314:SF244)	lyase(PC00144)	Triticum aestivum
WHEAT|EnsemblGenome=TraesCS5B02G478200|UniProtKB=M4VP35	TraesCS5B02G478200	BOWMAN_BIRK domain-containing protein;UES;ortholog	BOWMAN_BIRK DOMAIN-CONTAINING PROTEIN (PTHR37378:SF8)		Triticum aestivum
WHEAT|EnsemblGenome=TraesCS4D02G075100|UniProtKB=A0A3B6JEM1	TraesCS4D02G075100	Uncharacterized protein;unassigned;ortholog	MITOCHONDRIAL IMPORT RECEPTOR SUBUNIT TOM5 HOMOLOG (PTHR37251:SF1)	primary active transporter(PC00068)	Triticum aestivum
WHEAT|EnsemblGenome=TraesCS7B02G259700|UniProtKB=A0A3B6SFS7	TraesCS7B02G259700	Uncharacterized protein;unassigned;ortholog			Triticum aestivum
WHEAT|EnsemblGenome=TraesCS1D02G355100|UniProtKB=A0A0A7ABX0	TraesCS1D02G355100	Wheatwin-1-like protein;PR-4-1;ortholog	PATHOGENESIS-RELATED PROTEIN PR-4A (PTHR46351:SF6)		Triticum aestivum
WHEAT|EnsemblGenome=TraesCS5D02G004400|UniProtKB=Q5BHR6	TraesCS5D02G004700	Cell Division Protein AAA ATPase family;unassigned;ortholog	MITOCHONDRIAL CHAPERONE BCS1 (PTHR23070:SF144)		Triticum aestivum
WHEAT|EnsemblGenome=TraesCS5D02G488300|UniProtKB=A0A3B6N183	TraesCS5D02G488300	Uncharacterized protein;unassigned;ortholog	METHYLTRANSF_2 DOMAIN-CONTAINING PROTEIN (PTHR11746:SF226)	methyltransferase(PC00155)	Triticum aestivum
WHEAT|EnsemblGenome=TraesCS1B02G320300|UniProtKB=A0A341ZGE6	TraesCS1B02G320300,TraesCSU02G265800	Uncharacterized protein;unassigned;ortholog	WU:FI09B08 (PTHR33187:SF11)		Triticum aestivum
WHEAT|EnsemblGenome=TraesCS7B02G498100|UniProtKB=A0A3B6SMD0	TraesCS7B02G498100	J domain-containing protein;unassigned;ortholog	CHAPERONE PROTEIN DNAJ 16 (PTHR44272:SF1)	chaperone(PC00072)	Triticum aestivum
WHEAT|EnsemblGenome=TraesCS3A02G151100|UniProtKB=A0A3B6EH86	TraesCS3A02G151100	Peptidyl-prolyl cis-trans isomerase;unassigned;ortholog	PEPTIDYL-PROLYL CIS-TRANS ISOMERASE CYP20-3, CHLOROPLASTIC (PTHR11071:SF420)	chaperone(PC00072)	Triticum aestivum
WHEAT|EnsemblGenome=TraesCS5B02G018700|UniProtKB=A0A3B6LDM6	TraesCS5B02G018700	Cysteine synthase;unassigned;ortholog	CYSTEINE SYNTHASE (PTHR10314:SF244)	lyase(PC00144)	Triticum aestivum
WHEAT|EnsemblGenome=TraesCS3B02G526000|UniProtKB=A0A3B6G092	TraesCS3B02G526000	Uncharacterized protein;unassigned;ortholog	GLUCAN ENDO-1,3-BETA-GLUCOSIDASE, ACIDIC ISOFORM (PTHR32227:SF443)	glucosidase(PC00108)	Triticum aestivum
WHEAT|EnsemblGenome=TraesCS7D02G475300|UniProtKB=A0A3B6TQT1	TraesCS7D02G475300	Peptidase A1 domain-containing protein;unassigned;ortholog	OS06G0119600 PROTEIN (PTHR13683:SF716)	aspartic protease(PC00053)	Triticum aestivum
WHEAT|EnsemblGenome=TraesCS4D02G137900|UniProtKB=A0A3B6JFV5	TraesCS4D02G137900	ATP-synt_C domain-containing protein;unassigned;ortholog	ATP SYNTHASE SUBUNIT 9, MITOCHONDRIAL (PTHR10031:SF38)	ATP synthase(PC00002)	Triticum aestivum
WHEAT|EnsemblGenome=TraesCS7B02G338600|UniProtKB=A0A3B6SRJ0	TraesCS7B02G338600	Uncharacterized protein;unassigned;ortholog	VACUOLAR ATP SYNTHASE CATALYTIC SUBUNIT-RELATED / V-ATPASE-RELATED / VACUOLAR PROTON PUMP-LIKE PROTEIN (PTHR34892:SF2)	ATP synthase(PC00002)	Triticum aestivum
WHEAT|EnsemblGenome=TraesCSU02G248800|UniProtKB=A0A3B6U9A5	TraesCSU02G248800	ATP synthase subunit alpha, mitochondrial;unassigned;ortholog			Triticum aestivum
WHEAT|EnsemblGenome=TraesCS2D02G391700|UniProtKB=A0A1D5UI02	TraesCS2D02G391700	Genome assembly, chromosome: II;CAMPLR22A2D_LOCUS3929;ortholog	OS04G0583200 PROTEIN (PTHR33172:SF29)		Triticum aestivum
WHEAT|EnsemblGenome=TraesCS5B02G181500|UniProtKB=C3UZE5	TraesCS5B02G181500	Pathogenesis-related protein 1-1;Pr-1-1;ortholog	PATHOGENESIS-RELATED PROTEIN PRMS (PTHR10334:SF314)	defense/immunity protein(PC00090)	Triticum aestivum
WHEAT|EnsemblGenome=TraesCS2B02G278700|UniProtKB=A0A3B6C5K4	TraesCS2B02G278700	Protein kinase domain-containing protein;unassigned;ortholog	CASEIN KINASE II SUBUNIT ALPHA-1 (PTHR24054:SF56)		Triticum aestivum
WHEAT|EnsemblGenome=TraesCS7A02G300900|UniProtKB=A0A3B6RFZ3	TraesCS7A02G300900	Uncharacterized protein;unassigned;ortholog	OS08G0156000 PROTEIN (PTHR33528:SF15)		Triticum aestivum
WHEAT|EnsemblGenome=TraesCS6D02G086700|UniProtKB=A0A3B6QDK2	TraesCS6D02G086700	Uncharacterized protein;unassigned;ortholog	VACUOLAR ATP SYNTHASE CATALYTIC SUBUNIT-RELATED / V-ATPASE-RELATED / VACUOLAR PROTON PUMP-RELATED (PTHR34892:SF1)	ATP synthase(PC00002)	Triticum aestivum
WHEAT|EnsemblGenome=TraesCS1A02G041000|UniProtKB=A0A341NID8	TraesCS1A02G041000	Uncharacterized protein;unassigned;ortholog			Triticum aestivum
WHEAT|EnsemblGenome=TraesCS5D02G547400|UniProtKB=A0A3B6N2M4	TraesCS5D02G547400	Protein kinase domain-containing protein;unassigned;ortholog			Triticum aestivum
WHEAT|EnsemblGenome=TraesCS2A02G146000|UniProtKB=A0A1D5UUP9	TraesCS2B02G171400,TraesCS2A02G146000,TraesCS2D02G150600	Genome assembly, chromosome: II;CAMPLR22A2D_LOCUS1333;ortholog	OS06G0197500 PROTEIN (PTHR10772:SF39)	chaperonin(PC00073)	Triticum aestivum
WHEAT|EnsemblGenome=TraesCS2A02G110300|UniProtKB=A0A3B6ASH8	TraesCS2A02G110300	Uncharacterized protein;unassigned;ortholog	THAUMATIN-LIKE PROTEIN (PTHR31048:SF90)		Triticum aestivum
WHEAT|EnsemblGenome=TraesCS4D02G229500|UniProtKB=A0A3B6JKI4	TraesCS4D02G229500	Uncharacterized protein;unassigned;ortholog	WU:FI09B08 (PTHR33187:SF11)		Triticum aestivum
WHEAT|EnsemblGenome=TraesCS6A02G395500|UniProtKB=A0A3B6NWT0	TraesCS6A02G395500	PGG domain-containing protein;unassigned;ortholog			Triticum aestivum
WHEAT|EnsemblGenome=TraesCS3B02G185700|UniProtKB=A0A3B6FNU3	TraesCS3B02G185700	Oxidored_q6 domain-containing protein;unassigned;ortholog			Triticum aestivum
WHEAT|EnsemblGenome=TraesCSU02G265700|UniProtKB=A0A3B6U9N0	TraesCSU02G265700	Uncharacterized protein;unassigned;ortholog	WU:FI09B08 (PTHR33187:SF11)		Triticum aestivum
WHEAT|EnsemblGenome=TraesCS4A02G139600|UniProtKB=W5EL62	TraesCS4D02G167600	40S ribosomal protein S21;unassigned;ortholog	40S RIBOSOMAL PROTEIN S21 (PTHR10442:SF0)	ribosomal protein(PC00202)	Triticum aestivum
WHEAT|EnsemblGenome=TraesCS1A02G422900|UniProtKB=A0A3B5Y6Y9	TraesCS1A02G422900	Glucan endo-1,3-beta-D-glucosidase;unassigned;ortholog	GLUCAN ENDO-1,3-BETA-D-GLUCOSIDASE (PTHR32227:SF235)	glucosidase(PC00108)	Triticum aestivum
WHEAT|EnsemblGenome=TraesCS5D02G488800|UniProtKB=A5HB57	TraesCS5D02G488800	O-methyltransferase 3;OMT3;ortholog	METHYLTRANSF_2 DOMAIN-CONTAINING PROTEIN (PTHR11746:SF167)	methyltransferase(PC00155)	Triticum aestivum
WHEAT|EnsemblGenome=TraesCS3D02G339300|UniProtKB=A0A3B6H0R4	TraesCS3D02G339300	Uncharacterized protein;unassigned;ortholog	POTASSIUM TRANSPORTER (PTHR36771:SF2)	transporter(PC00227)	Triticum aestivum
WHEAT|EnsemblGenome=TraesCS3D02G260300|UniProtKB=A0A0H4TM98	TraesCS3D02G260300	Chitinase;unassigned;ortholog	CHITINASE 12 (PTHR22595:SF79)		Triticum aestivum
WHEAT|EnsemblGenome=TraesCS2B02G549900|UniProtKB=A0A3B6CF28	TraesCS2B02G549900	Uncharacterized protein;unassigned;ortholog			Triticum aestivum
WHEAT|EnsemblGenome=TraesCS4D02G311600|UniProtKB=A0A3B6JND7	TraesCS4D02G311600	Uncharacterized protein;unassigned;ortholog	VACUOLAR ATP SYNTHASE CATALYTIC SUBUNIT-RELATED / V-ATPASE-RELATED / VACUOLAR PROTON PUMP-RELATED (PTHR34892:SF1)	ATP synthase(PC00002)	Triticum aestivum
WHEAT|EnsemblGenome=TraesCS1D02G398700|UniProtKB=A0A3B6A2G2	TraesCS1D02G398700	Uncharacterized protein;unassigned;ortholog	PROTEIN PLANT CADMIUM RESISTANCE 1-RELATED (PTHR15907:SF182)		Triticum aestivum
WHEAT|EnsemblGenome=TraesCS5D02G488900|UniProtKB=A0A3B6MZH7	TraesCS5D02G488900	Uncharacterized protein;unassigned;ortholog	METHYLTRANSF_2 DOMAIN-CONTAINING PROTEIN (PTHR11746:SF167)	methyltransferase(PC00155)	Triticum aestivum
WHEAT|EnsemblGenome=TraesCS5D02G457000|UniProtKB=A0A077RV23	TraesCS5D02G457400,TraesCS7D02G255400,TraesCSU02G263800	Uncharacterized protein;TRAES_3BF007300450CFD_c1;ortholog	SUBFAMILY NOT NAMED (PTHR48245:SF1)		Triticum aestivum
WHEAT|EnsemblGenome=TraesCS2B02G540100|UniProtKB=A0A3B6CEV4	TraesCS2B02G540100	Uncharacterized protein;unassigned;ortholog	ORYZAIN ALPHA CHAIN (PTHR12411:SF854)	cysteine protease(PC00081)	Triticum aestivum
WHEAT|EnsemblGenome=TraesCS2B02G278100|UniProtKB=A0A3B6C5V2	TraesCS2B02G278100	Uncharacterized protein;unassigned;ortholog	OS07G0118300 PROTEIN (PTHR34965:SF1)		Triticum aestivum
WHEAT|EnsemblGenome=TraesCS4D02G067200|UniProtKB=A0A3B6JEC1	TraesCS4D02G067200	UBC core domain-containing protein;unassigned;ortholog	UBIQUITIN-CONJUGATING ENZYME E2 30 (PTHR24068:SF434)	ubiquitin-protein ligase(PC00234)	Triticum aestivum
WHEAT|EnsemblGenome=TraesCS5D02G488400|UniProtKB=A0A3B6N0J8	TraesCS5D02G488400	Uncharacterized protein;unassigned;ortholog	METHYLTRANSF_2 DOMAIN-CONTAINING PROTEIN (PTHR11746:SF226)	methyltransferase(PC00155)	Triticum aestivum
WHEAT|EnsemblGenome=TraesCS1D02G207100|UniProtKB=A0A3B5ZU70	TraesCS1D02G207100	Chitinase;unassigned;ortholog	CHITINASE 8 (PTHR22595:SF171)		Triticum aestivum
WHEAT|EnsemblGenome=TraesCSU02G201400|UniProtKB=A0A3B6U3S3	TraesCSU02G201400	Sulfotransferase;unassigned;ortholog	SULFOTRANSFERASE (PTHR11783:SF172)	transferase(PC00220)	Triticum aestivum
WHEAT|EnsemblGenome=TraesCS3B02G219900|UniProtKB=A0A3B6FKK9	TraesCS3B02G219900	Uncharacterized protein;unassigned;ortholog	CALMODULIN-7 (PTHR23050:SF512)	calmodulin-related(PC00061)	Triticum aestivum
WHEAT|EnsemblGenome=TraesCS1B02G466100|UniProtKB=A0A3B5Z5G1	TraesCS1B02G466100	Uncharacterized protein;unassigned;ortholog	SERINE-TYPE ENDOPEPTIDASE INHIBITOR (PTHR33832:SF15)	protease inhibitor(PC00191)	Triticum aestivum
WHEAT|EnsemblGenome=TraesCS6A02G392100|UniProtKB=A0A3B6NV41	TraesCS6A02G392100	Uncharacterized protein;unassigned;ortholog	CBS DOMAIN-CONTAINING PROTEIN (PTHR43080:SF29)		Triticum aestivum
WHEAT|EnsemblGenome=TraesCS3A02G095900|UniProtKB=A0A3B6EDD7	TraesCS3A02G095900	Uncharacterized protein;unassigned;ortholog			Triticum aestivum
WHEAT|EnsemblGenome=TraesCS2B02G241200|UniProtKB=A0A3B6C4D3	TraesCS2B02G241200	Glucan endo-1,3-beta-D-glucosidase;unassigned;ortholog	GLUCAN ENDO-1,3-BETA-D-GLUCOSIDASE (PTHR32227:SF437)	glucosidase(PC00108)	Triticum aestivum
WHEAT|EnsemblGenome=TraesCS2A02G242400|UniProtKB=A0A3B6AWN4	TraesCS2A02G242400	Uncharacterized protein;unassigned;ortholog			Triticum aestivum
WHEAT|EnsemblGenome=TraesCS2B02G521600|UniProtKB=A0A3B6CE50	TraesCS2B02G521600	Adenosylhomocysteinase;unassigned;ortholog	ADENOSYLHOMOCYSTEINASE (PTHR23420:SF0)	hydrolase(PC00121)	Triticum aestivum
WHEAT|EnsemblGenome=TraesCS3D02G094200|UniProtKB=A0A077RFQ1	TraesCS3D02G094200	(bread wheat) hypothetical protein;TRAES_3BF273400020CFD_c1;ortholog	(BREAD WHEAT) HYPOTHETICAL PROTEIN (PTHR33091:SF95)	protease inhibitor(PC00191)	Triticum aestivum
WHEAT|EnsemblGenome=TraesCS5D02G488500|UniProtKB=A0A3B6MZH3	TraesCS5D02G488500	Uncharacterized protein;unassigned;ortholog	GENOME ASSEMBLY, CHROMOSOME: II (PTHR24281:SF200)	hydroxylase(PC00122)	Triticum aestivum
WHEAT|EnsemblGenome=TraesCSU02G260700|UniProtKB=A0A3B6UD07	TraesCSU02G260700	Uncharacterized protein;unassigned;ortholog	PROTEIN TAR1 (PTHR47188:SF1)		Triticum aestivum
WHEAT|EnsemblGenome=TraesCS1A02G017900|UniProtKB=A0A3B5XUI2	TraesCS1A02G017900	Protein kinase domain-containing protein;unassigned;ortholog	OS01G0114600 PROTEIN (PTHR27009:SF74)		Triticum aestivum
WHEAT|EnsemblGenome=TraesCS2A02G395000|UniProtKB=A0A3B6B2Q4	TraesCS2A02G395000	Fe2OG dioxygenase domain-containing protein;unassigned;ortholog	FE2OG DIOXYGENASE DOMAIN-CONTAINING PROTEIN (PTHR47991:SF15)	oxygenase(PC00177)	Triticum aestivum
WHEAT|EnsemblGenome=TraesCSU02G009000|UniProtKB=A0A3B6U377	TraesCSU02G009000	Glycosyltransferase;unassigned;ortholog	GLYCOSYLTRANSFERASE (PTHR48047:SF19)	glycosyltransferase(PC00111)	Triticum aestivum
WHEAT|EnsemblGenome=TraesCS7D02G029800|UniProtKB=A0A3B6TBP4	TraesCS7D02G029800	Dolichyl-diphosphooligosaccharide--protein glycosyltransferase subunit DAD1;unassigned;ortholog	DOLICHYL-DIPHOSPHOOLIGOSACCHARIDE--PROTEIN GLYCOSYLTRANSFERASE SUBUNIT DAD1 (PTHR10705:SF0)	glycosyltransferase(PC00111)	Triticum aestivum
WHEAT|EnsemblGenome=TraesCS3B02G486700|UniProtKB=A0A077S6W3	TraesCS3B02G486700	Uncharacterized protein;TRAES_3BF091500080CFD_c1;ortholog	SUBFAMILY NOT NAMED (PTHR48245:SF1)		Triticum aestivum
WHEAT|EnsemblGenome=TraesCS3B02G515600|UniProtKB=A0A3B6G0M5	TraesCS3B02G515600	Uncharacterized protein;unassigned;ortholog			Triticum aestivum
WHEAT|EnsemblGenome=TraesCS2A02G240500|UniProtKB=A0A3B6AYG0	TraesCS2A02G240500	Uncharacterized protein;unassigned;ortholog			Triticum aestivum
WHEAT|EnsemblGenome=TraesCS5A02G199500|UniProtKB=A0A3B6KI55	TraesCS5A02G199500	Uncharacterized protein;unassigned;ortholog	PWI DOMAIN-CONTAINING PROTEIN (PTHR47334:SF3)	RNA splicing factor(PC00148)	Triticum aestivum
WHEAT|EnsemblGenome=TraesCS3D02G141100|UniProtKB=A0A3B6GPW2	TraesCS3D02G141100	Uncharacterized protein;unassigned;ortholog	METALLOTHIONEIN-LIKE PROTEIN 3 (PTHR33357:SF3)		Triticum aestivum
WHEAT|EnsemblGenome=TraesCS2B02G291600|UniProtKB=W5D405	TraesCS2B02G291600	Uncharacterized protein;unassigned;ortholog	50S RIBOSOMAL PROTEIN L27 (PTHR15893:SF16)	ribosomal protein(PC00202)	Triticum aestivum
WHEAT|EnsemblGenome=TraesCS2A02G511000|UniProtKB=A0A3B6B6Z3	TraesCS2A02G511000	Uncharacterized protein;unassigned;ortholog	BNACNNG33880D PROTEIN (PTHR34563:SF6)		Triticum aestivum
WHEAT|EnsemblGenome=TraesCS5B02G003700|UniProtKB=B6Z274	TraesCS5B02G003700	Cell division AAA ATPase family protein;unassigned;ortholog	MITOCHONDRIAL CHAPERONE BCS1 (PTHR23070:SF144)		Triticum aestivum
WHEAT|EnsemblGenome=TraesCS5A02G439100|UniProtKB=A0A3B6KRR4	TraesCS5A02G439100	Ribos_L4_asso_C domain-containing protein;unassigned;ortholog	60S RIBOSOMAL PROTEIN L4 (PTHR19431:SF0)	ribosomal protein(PC00202)	Triticum aestivum
WHEAT|EnsemblGenome=TraesCS1D02G266100|UniProtKB=A0A3B5ZWQ3	TraesCS1D02G266100	BOWMAN_BIRK domain-containing protein;unassigned;ortholog	BOWMAN_BIRK DOMAIN-CONTAINING PROTEIN (PTHR37378:SF8)		Triticum aestivum
WHEAT|EnsemblGenome=TraesCS2B02G601100|UniProtKB=A0A3B6CGR9	TraesCS2B02G601100	Uncharacterized protein;unassigned;ortholog			Triticum aestivum
WHEAT|EnsemblGenome=TraesCS2B02G372900|UniProtKB=A0A3B6C973	TraesCS2B02G372900	S-adenosylmethionine decarboxylase proenzyme;unassigned;ortholog	S-ADENOSYLMETHIONINE DECARBOXYLASE PROENZYME (PTHR11570:SF24)	decarboxylase(PC00089)	Triticum aestivum
WHEAT|EnsemblGenome=TraesCS7D02G551400|UniProtKB=P27357	TraesCS7D02G551400	Thaumatin-like protein PWIR2;unassigned;ortholog	THAUMATIN-LIKE PROTEIN (PTHR31048:SF90)		Triticum aestivum
WHEAT|EnsemblGenome=TraesCS3B02G524700|UniProtKB=D8L9Q1	TraesCS3B02G524700	Glucan endo-1,3-beta-glucosidase GII,putative, expressed;TAA_ctg0661b.00060.1;ortholog	OS01G0940800 PROTEIN (PTHR32227:SF218)	glucosidase(PC00108)	Triticum aestivum
WHEAT|EnsemblGenome=TraesCS4A02G389900|UniProtKB=A0A3B6I3W2	TraesCS4A02G389900	CYSTM domain-containing protein;unassigned;ortholog	CYSTM DOMAIN-CONTAINING PROTEIN (PTHR35470:SF6)		Triticum aestivum
WHEAT|EnsemblGenome=TraesCS3D02G478300|UniProtKB=A0A3B6H5F8	TraesCS3D02G478300	Uncharacterized protein;unassigned;ortholog	BETA 1,3-GLUCANASE (PTHR32227:SF94)	glucosidase(PC00108)	Triticum aestivum
WHEAT|EnsemblGenome=TraesCS5B02G463400|UniProtKB=A0A3B6LVT2	TraesCS5B02G463400	C1_2 domain-containing protein;unassigned;ortholog	OS08G0404500 PROTEIN (PTHR46477:SF16)		Triticum aestivum
WHEAT|EnsemblGenome=TraesCS6A02G360400|UniProtKB=Q5I7K7	TraesCS7D02G147000,TraesCS7A02G145700	Ribosomal protein L39;unassigned;ortholog	60S RIBOSOMAL PROTEIN L39-3 (PTHR19970:SF24)	ribosomal protein(PC00202)	Triticum aestivum
WHEAT|EnsemblGenome=TraesCS5B02G440300|UniProtKB=A0A3B6LUV7	TraesCS5B02G440300	Uncharacterized protein;unassigned;ortholog	VACUOLAR ATP SYNTHASE CATALYTIC SUBUNIT-RELATED / V-ATPASE-RELATED / VACUOLAR PROTON PUMP-LIKE PROTEIN (PTHR34892:SF2)	ATP synthase(PC00002)	Triticum aestivum
WHEAT|EnsemblGenome=TraesCS6D02G212200|UniProtKB=A0A3B6QF91	TraesCS6D02G212200	Phenylalanine ammonia-lyase;unassigned;ortholog	PHENYLALANINE AMMONIA-LYASE (PTHR10362:SF11)	lyase(PC00144)	Triticum aestivum
WHEAT|EnsemblGenome=TraesCSU02G263700|UniProtKB=A0A3B6U9L4	TraesCSU02G263700	Uncharacterized protein;unassigned;ortholog	WU:FI09B08 (PTHR33187:SF11)		Triticum aestivum
WHEAT|EnsemblGenome=TraesCS6A02G222900|UniProtKB=A0A3B6NR18	TraesCS6A02G222900	Phenylalanine ammonia-lyase;unassigned;ortholog	PHENYLALANINE AMMONIA-LYASE (PTHR10362:SF11)	lyase(PC00144)	Triticum aestivum
WHEAT|EnsemblGenome=TraesCS7B02G259400|UniProtKB=A0A3B6SHU2	TraesCS7B02G259400	Uncharacterized protein;unassigned;ortholog			Triticum aestivum
WHEAT|EnsemblGenome=TraesCS1A02G265600|UniProtKB=A0A3B5Y1V9	TraesCS1A02G265600	BOWMAN_BIRK domain-containing protein;unassigned;ortholog	BOWMAN_BIRK DOMAIN-CONTAINING PROTEIN (PTHR37378:SF7)		Triticum aestivum
WHEAT|EnsemblGenome=TraesCS2B02G292100|UniProtKB=A0A3B6C663	TraesCS2B02G292100	Aldo_ket_red domain-containing protein;unassigned;ortholog	GENOME ASSEMBLY, CHROMOSOME: II (PTHR43625:SF91)	reductase(PC00198)	Triticum aestivum
WHEAT|EnsemblGenome=TraesCS4B02G033300|UniProtKB=A0A3B6INB3	TraesCS4B02G033300	Germin-like protein;unassigned;ortholog	GERMIN-LIKE PROTEIN 3-5 (PTHR31238:SF26)		Triticum aestivum
WHEAT|EnsemblGenome=TraesCS2B02G124600|UniProtKB=A0A3B6C0H2	TraesCS2B02G124600	Peroxidase;unassigned;ortholog	PEROXIDASE (PTHR31388:SF256)	peroxidase(PC00180)	Triticum aestivum
WHEAT|EnsemblGenome=TraesCS3B02G391300|UniProtKB=W5CY36	TraesCS3B02G391300	60S ribosomal protein L36;TRAES_3BF091800020CFD_c1;ortholog	60S RIBOSOMAL PROTEIN L36 (PTHR10114:SF20)	ribosomal protein(PC00202)	Triticum aestivum
WHEAT|EnsemblGenome=TraesCS3B02G188400|UniProtKB=A0A341XW26	TraesCS3B02G188400	Uncharacterized protein;unassigned;ortholog			Triticum aestivum
WHEAT|EnsemblGenome=TraesCSU02G263900|UniProtKB=A0A3B6U9H5	TraesCSU02G263900	Uncharacterized protein;unassigned;ortholog	WU:FI09B08 (PTHR33187:SF11)		Triticum aestivum
WHEAT|EnsemblGenome=TraesCS3B02G293200|UniProtKB=A0A077RF77	TraesCS3B02G293200	Chitinase;TRAES_3BF280800020CFD_c1;ortholog	CHITINASE 12 (PTHR22595:SF79)		Triticum aestivum
WHEAT|EnsemblGenome=TraesCS7A02G517700|UniProtKB=A0A3B6RN65	TraesCS7A02G517700	H(+)-exporting diphosphatase;VP2-A;ortholog	PYROPHOSPHATE-ENERGIZED VACUOLAR MEMBRANE PROTON PUMP 1 (PTHR31998:SF52)		Triticum aestivum
WHEAT|EnsemblGenome=TraesCS7A02G097500|UniProtKB=A0A3B6R9D6	TraesCS7A02G097500	Uncharacterized protein;unassigned;ortholog			Triticum aestivum
WHEAT|EnsemblGenome=TraesCS2B02G521400|UniProtKB=A0A3B6CE81	TraesCS2B02G521400	Uncharacterized protein;unassigned;ortholog			Triticum aestivum
WHEAT|EnsemblGenome=TraesCS1A02G000200|UniProtKB=A0A3B5XSZ4	TraesCS1A02G000200	Uncharacterized protein;unassigned;ortholog	WU:FI09B08 (PTHR33187:SF11)		Triticum aestivum
WHEAT|EnsemblGenome=TraesCS2A02G513400|UniProtKB=A0A3B6B817	TraesCS2A02G513400	Uncharacterized protein;unassigned;ortholog			Triticum aestivum
WHEAT|EnsemblGenome=TraesCS2B02G517400|UniProtKB=A0A3B6CDZ6	TraesCS2B02G517400	WRKY domain-containing protein;unassigned;ortholog	WRKY DOMAIN-CONTAINING PROTEIN (PTHR31282:SF79)	DNA-binding transcription factor(PC00218)	Triticum aestivum
WHEAT|EnsemblGenome=TraesCS3B02G282300|UniProtKB=A0A3B6FNM8	TraesCS3B02G282300	Germin-like protein;unassigned;ortholog	GERMIN-LIKE PROTEIN 3-5 (PTHR31238:SF26)		Triticum aestivum
WHEAT|EnsemblGenome=TraesCSU02G269900|UniProtKB=A0A3B6UD08	TraesCSU02G269900	Uncharacterized protein;unassigned;ortholog	SUBFAMILY NOT NAMED (PTHR47188:SF5)		Triticum aestivum
WHEAT|EnsemblGenome=TraesCS1B02G276800|UniProtKB=W5ACP2	TraesCS1B02G276800,TraesCS1D02G266000	BOWMAN_BIRK domain-containing protein;unassigned;ortholog	BOWMAN_BIRK DOMAIN-CONTAINING PROTEIN (PTHR37378:SF9)		Triticum aestivum
WHEAT|EnsemblGenome=TraesCS5A02G003600|UniProtKB=A0A3B6KB51	TraesCS5A02G003600	Uncharacterized protein;unassigned;ortholog	MITOCHONDRIAL CHAPERONE BCS1 (PTHR23070:SF144)		Triticum aestivum
WHEAT|EnsemblGenome=TraesCS1B02G240000|UniProtKB=A0A1D5RRD3	TraesCS1D02G227300,TraesCS1B02G240000	60S ribosomal protein L29;unassigned;ortholog	60S RIBOSOMAL PROTEIN L29 (PTHR12884:SF0)	ribosomal protein(PC00202)	Triticum aestivum
WHEAT|EnsemblGenome=TraesCS5D02G502500|UniProtKB=A0A3B6N1B1	TraesCS5D02G502500	Uncharacterized protein;unassigned;ortholog			Triticum aestivum
WHEAT|EnsemblGenome=TraesCS4D02G135000|UniProtKB=A0A3B6JJ08	TraesCS4D02G135000	ATPase_AAA_core domain-containing protein;unassigned;ortholog	ATPASE_AAA_CORE DOMAIN-CONTAINING PROTEIN (PTHR32429:SF24)		Triticum aestivum
WHEAT|EnsemblGenome=TraesCS5B02G045100|UniProtKB=Q01482	TraesCS5B02G045100	Protein WIR1A;WIR1A;ortholog			Triticum aestivum
WHEAT|EnsemblGenome=TraesCS6B02G250500|UniProtKB=A0A3B6PLX9	TraesCS6B02G250500	Uncharacterized protein;unassigned;ortholog			Triticum aestivum
WHEAT|EnsemblGenome=TraesCS2D02G107800|UniProtKB=A0A3B6D6R2	TraesCS2D02G107800	Peroxidase;unassigned;ortholog	PEROXIDASE (PTHR31388:SF259)	peroxidase(PC00180)	Triticum aestivum
WHEAT|EnsemblGenome=TraesCS1A02G018600|UniProtKB=A0A3B5XTC9	TraesCS1A02G018600	Protein kinase domain-containing protein;unassigned;ortholog	RUST RESISTANCE KINASE LR10 (PTHR27009:SF150)		Triticum aestivum
WHEAT|EnsemblGenome=TraesCS7A02G313100|UniProtKB=A0A3B6RKE8	TraesCS7A02G313100	Glyceraldehyde-3-phosphate dehydrogenase;unassigned;ortholog	GLYCERALDEHYDE-3-PHOSPHATE DEHYDROGENASE-RELATED (PTHR10836:SF76)	dehydrogenase(PC00092)	Triticum aestivum
WHEAT|EnsemblGenome=TraesCSU02G269800|UniProtKB=A0A3B6UD52	TraesCSU02G269800	Uncharacterized protein;unassigned;ortholog	WU:FI09B08 (PTHR33187:SF11)		Triticum aestivum
WHEAT|EnsemblGenome=TraesCS7D02G030700|UniProtKB=Q8RW00	TraesCS7D02G030700	Glutathione transferase;gstu3;ortholog	GLUTATHIONE S-TRANSFERASE, N-TERMINAL DOMAIN CONTAINING PROTEIN, EXPRESSED (PTHR11260:SF525)	transferase(PC00220)	Triticum aestivum
WHEAT|EnsemblGenome=TraesCS1A02G001100|UniProtKB=A0A3B5XSS3	TraesCS1A02G001100	Uncharacterized protein;unassigned;ortholog	WU:FI09B08 (PTHR33187:SF11)		Triticum aestivum
WHEAT|EnsemblGenome=TraesCS1A02G000100|UniProtKB=A0A3B5XSR0	TraesCS1A02G000100	Uncharacterized protein;unassigned;ortholog			Triticum aestivum
WHEAT|EnsemblGenome=TraesCS6D02G148700|UniProtKB=A0A3B6QD37	TraesCS6D02G148700	Phosphoglycerate kinase;unassigned;ortholog	PHOSPHOGLYCERATE KINASE, CYTOSOLIC (PTHR11406:SF31)	carbohydrate kinase(PC00065)	Triticum aestivum
WHEAT|EnsemblGenome=TraesCS6A02G411100|UniProtKB=A0A3B6NXF6	TraesCS6A02G411100	Uncharacterized protein;unassigned;ortholog			Triticum aestivum
WHEAT|EnsemblGenome=TraesCS1A02G265700|UniProtKB=A0A3B5Y1X0	TraesCS1A02G265700	BOWMAN_BIRK domain-containing protein;unassigned;ortholog	BOWMAN_BIRK DOMAIN-CONTAINING PROTEIN (PTHR37378:SF8)		Triticum aestivum
WHEAT|EnsemblGenome=TraesCS7D02G161200|UniProtKB=Q94F73	TraesCS7D02G161200	Pathogenesis-related protein 1;Pr-1-4;ortholog	PATHOGENESIS-RELATED PROTEIN 1 (PTHR10334:SF394)	defense/immunity protein(PC00090)	Triticum aestivum
WHEAT|EnsemblGenome=TraesCS5A02G004600|UniProtKB=A0A3B6KAA1	TraesCS5A02G004600	Uncharacterized protein;unassigned;ortholog	SUBFAMILY NOT NAMED (PTHR24286:SF258)	oxygenase(PC00177)	Triticum aestivum
WHEAT|EnsemblGenome=TraesCS5B02G175700|UniProtKB=A0A3B6LLB3	TraesCS5B02G175700	TPT domain-containing protein;unassigned;ortholog	PHOSPHOENOLPYRUVATE/PHOSPHATE TRANSLOCATOR 1, CHLOROPLASTIC (PTHR11132:SF496)	secondary carrier transporter(PC00258)	Triticum aestivum
WHEAT|EnsemblGenome=TraesCS1A02G000700|UniProtKB=A0A341ZL95	TraesCSU02G258100	Uncharacterized protein;unassigned;ortholog	SUBFAMILY NOT NAMED (PTHR47188:SF4)		Triticum aestivum
WHEAT|EnsemblGenome=TraesCS5B02G478100|UniProtKB=A0A1D5ZVN9	TraesCS5B02G478100	BOWMAN_BIRK domain-containing protein;unassigned;ortholog	BOWMAN_BIRK DOMAIN-CONTAINING PROTEIN (PTHR37378:SF8)		Triticum aestivum
WHEAT|EnsemblGenome=TraesCS5A02G003700|UniProtKB=A0A3B6KC06	TraesCS5A02G003700	AAA domain-containing protein;unassigned;ortholog	MITOCHONDRIAL CHAPERONE BCS1 (PTHR23070:SF144)		Triticum aestivum
WHEAT|EnsemblGenome=TraesCS6D02G176500|UniProtKB=A0A3B6QE53	TraesCS6D02G176500	Uncharacterized protein;unassigned;ortholog	SUBFAMILY NOT NAMED (PTHR48245:SF1)		Triticum aestivum
WHEAT|EnsemblGenome=TraesCS7D02G509100|UniProtKB=A0A3B6TZ58	TraesCS7D02G509100	Uncharacterized protein;unassigned;ortholog			Triticum aestivum
WHEAT|EnsemblGenome=TraesCS4B02G033100|UniProtKB=A0A3B6IMD2	TraesCS4B02G033100	Germin-like protein;unassigned;ortholog	OXALATE OXIDASE GF-3.8 (PTHR31238:SF233)		Triticum aestivum
WHEAT|EnsemblGenome=TraesCS1D02G189800|UniProtKB=A0A3B5ZV61	TraesCS1D02G189800	Uncharacterized protein;unassigned;ortholog	SUBFAMILY NOT NAMED (PTHR11260:SF721)	transferase(PC00220)	Triticum aestivum
WHEAT|EnsemblGenome=TraesCS1A02G235600|UniProtKB=A0A341NMB9	TraesCS2D02G303100	Uncharacterized protein;unassigned;ortholog	DNA-DIRECTED RNA POLYMERASES I, II, AND III SUBUNIT RPABC4 (PTHR12056:SF2)	DNA-directed RNA polymerase(PC00019)	Triticum aestivum
WHEAT|EnsemblGenome=TraesCS6A02G395900|UniProtKB=A0A3B6NV95	TraesCS6A02G395900	PGG domain-containing protein;unassigned;ortholog			Triticum aestivum
WHEAT|EnsemblGenome=TraesCS1B02G276500|UniProtKB=A0A3B5Z0M5	TraesCS1B02G276500	BOWMAN_BIRK domain-containing protein;unassigned;ortholog	WALI5 PROTEIN (PTHR37378:SF5)		Triticum aestivum
WHEAT|EnsemblGenome=TraesCS1A02G404500|UniProtKB=A0A3B5Y6C7	TraesCS1A02G404500	Uncharacterized protein;unassigned;ortholog	ASPARTIC PROTEINASE A1 (PTHR47966:SF76)	aspartic protease(PC00053)	Triticum aestivum
WHEAT|EnsemblGenome=TraesCS3B02G014600|UniProtKB=A0A3B6FFB1	TraesCS3B02G014600	Uncharacterized protein;unassigned;ortholog			Triticum aestivum
WHEAT|EnsemblGenome=TraesCS3A02G530400|UniProtKB=W5E8X2	TraesCS4D02G157600,TraesCS3A02G530600,TraesCS4A02G167400	Uncharacterized protein;unassigned;ortholog	40S RIBOSOMAL PROTEIN S28 (PTHR10769:SF3)	ribosomal protein(PC00202)	Triticum aestivum
WHEAT|EnsemblGenome=TraesCS7D02G138000|UniProtKB=A0A3B6TAI2	TraesCS7D02G138000	Uncharacterized protein;unassigned;ortholog			Triticum aestivum
WHEAT|EnsemblGenome=TraesCS5A02G018200|UniProtKB=A0A3B6KCF5	TraesCS5A02G018200	Uncharacterized protein;unassigned;ortholog	SUBFAMILY NOT NAMED (PTHR31048:SF173)		Triticum aestivum
WHEAT|EnsemblGenome=TraesCS1A02G384800|UniProtKB=A0A3B5Y696	TraesCS1A02G384800	Uncharacterized protein;unassigned;ortholog			Triticum aestivum
WHEAT|EnsemblGenome=TraesCS5B02G463300|UniProtKB=A0A3B6LVL1	TraesCS5B02G463300	C1_2 domain-containing protein;unassigned;ortholog	OS08G0404500 PROTEIN (PTHR46477:SF16)		Triticum aestivum
WHEAT|EnsemblGenome=TraesCS5B02G403700|UniProtKB=A0A3B6LTN1	TraesCS5B02G403700	Chitinase;unassigned;ortholog	CHITINASE 8 (PTHR22595:SF171)		Triticum aestivum
WHEAT|EnsemblGenome=TraesCS3A02G480400|UniProtKB=A0A3B6EU53	TraesCS3A02G480400	Uncharacterized protein;unassigned;ortholog	GLUCAN ENDO-1,3-BETA-GLUCOSIDASE, ACIDIC ISOFORM (PTHR32227:SF443)	glucosidase(PC00108)	Triticum aestivum
WHEAT|EnsemblGenome=TraesCS1D02G000600|UniProtKB=A0A3B5ZN93	TraesCS1D02G000600	Uncharacterized protein;unassigned;ortholog	OS05G0103300 PROTEIN (PTHR33128:SF45)		Triticum aestivum
WHEAT|EnsemblGenome=TraesCS3A02G093900|UniProtKB=A0A3B6ECD1	TraesCS3A02G093900	Uncharacterized protein;unassigned;ortholog	(BREAD WHEAT) HYPOTHETICAL PROTEIN (PTHR33091:SF95)	protease inhibitor(PC00191)	Triticum aestivum
WHEAT|EnsemblGenome=TraesCS2B02G040600|UniProtKB=A0A3B6C053	TraesCS2B02G040600	Uncharacterized protein;unassigned;ortholog	GLYCOSYLTRANSFERASE (PTHR48047:SF19)	glycosyltransferase(PC00111)	Triticum aestivum
WHEAT|EnsemblGenome=TraesCS5B02G039000|UniProtKB=A0A3B6LEB9	TraesCS5B02G039000	Uncharacterized protein;unassigned;ortholog			Triticum aestivum
WHEAT|EnsemblGenome=TraesCS1A02G001900|UniProtKB=A0A3B5XSK3	TraesCS1A02G001900	Peroxin-14;unassigned;ortholog	PEROXISOMAL MEMBRANE PROTEIN PEX14 (PTHR23058:SF0)	primary active transporter(PC00068)	Triticum aestivum
WHEAT|EnsemblGenome=TraesCS1A02G343600|UniProtKB=A0A3B5Y4Y1	TraesCS1A02G343600	Uncharacterized protein;unassigned;ortholog	SUBFAMILY NOT NAMED (PTHR48245:SF1)		Triticum aestivum
WHEAT|EnsemblGenome=TraesCS2A02G254600|UniProtKB=A0A3B6AYY2	TraesCS2A02G254600	PsbP domain-containing protein;unassigned;ortholog	OXYGEN-EVOLVING ENHANCER PROTEIN 2-1, CHLOROPLASTIC (PTHR31407:SF6)		Triticum aestivum
WHEAT|EnsemblGenome=TraesCS7A02G090300|UniProtKB=A0A341Z3M0	TraesCS7D02G086500	CYSTM domain-containing protein;unassigned;ortholog	CYSTM DOMAIN-CONTAINING PROTEIN (PTHR35470:SF4)		Triticum aestivum
WHEAT|EnsemblGenome=TraesCS2D02G392800|UniProtKB=A0A1D5UG74	TraesCS2D02G392800	Genome assembly, chromosome: II;CAMPLR22A2D_LOCUS3944;ortholog	PROTEIN DOWNY MILDEW RESISTANCE 6 (PTHR47990:SF70)	oxygenase(PC00177)	Triticum aestivum
WHEAT|EnsemblGenome=TraesCS3A02G061600|UniProtKB=A0A3B6EAE1	TraesCS3A02G061600	Uncharacterized protein;unassigned;ortholog	GENOME ASSEMBLY, CHROMOSOME: II (PTHR24281:SF200)	hydroxylase(PC00122)	Triticum aestivum
WHEAT|EnsemblGenome=TraesCS1A02G018000|UniProtKB=A0A3B5XT41	TraesCS1A02G018000	Protein kinase domain-containing protein;unassigned;ortholog	RUST RESISTANCE KINASE LR10 (PTHR27009:SF150)		Triticum aestivum
WHEAT|EnsemblGenome=TraesCS3D02G518200|UniProtKB=A0A3B6H3P5	TraesCS3D02G518200	Peroxidase;unassigned;ortholog	PEROXIDASE (PTHR31235:SF12)	peroxidase(PC00180)	Triticum aestivum
WHEAT|EnsemblGenome=TraesCS7D02G124000|UniProtKB=A0A3B6TLA6	TraesCS7D02G124000	Uncharacterized protein;unassigned;ortholog			Triticum aestivum
WHEAT|EnsemblGenome=TraesCS4A02G298700|UniProtKB=A0A3B6HXB3	TraesCS4A02G298700	5-methyltetrahydropteroyltriglutamate--homocysteine S-methyltransferase;unassigned;ortholog	5-METHYLTETRAHYDROPTEROYLTRIGLUTAMATE--HOMOCYSTEINE METHYLTRANSFERASE 1 (PTHR30519:SF22)	methyltransferase(PC00155)	Triticum aestivum
WHEAT|EnsemblGenome=TraesCS3D02G476500|UniProtKB=A0A3B6H5T0	TraesCS3D02G476500	Uncharacterized protein;unassigned;ortholog	ENDO-1,3-BETA-GLUCOSIDASE GII,PUTATIVE, EXPRESSED-RELATED (PTHR32227:SF288)	glucosidase(PC00108)	Triticum aestivum
WHEAT|EnsemblGenome=TraesCS7B02G345500|UniProtKB=A0A3B6SQD4	TraesCS7B02G345500	Uncharacterized protein;unassigned;ortholog	F9L1.21 PROTEIN (PTHR28632:SF9)		Triticum aestivum
WHEAT|EnsemblGenome=TraesCS5D02G049200|UniProtKB=A0A3B6MJD1	TraesCS5D02G049200	Uncharacterized protein;unassigned;ortholog			Triticum aestivum
WHEAT|EnsemblGenome=TraesCS5D02G033400|UniProtKB=A0A3B6MKB7	TraesCS5D02G033400	Uncharacterized protein;unassigned;ortholog	WU:FI09B08 (PTHR33187:SF11)		Triticum aestivum
WHEAT|EnsemblGenome=TraesCS7D02G442700|UniProtKB=A0A3B6TPV3	TraesCS7D02G442700	Uncharacterized protein;unassigned;ortholog	UBIQUITIN-LIKE DOMAIN-CONTAINING PROTEIN (PTHR10666:SF421)		Triticum aestivum
WHEAT|EnsemblGenome=TraesCS3A02G481500|UniProtKB=Q9XEN5	TraesCS3A02G481500	Beta-1,3-glucanase;Glb3;ortholog	OS01G0940800 PROTEIN (PTHR32227:SF218)	glucosidase(PC00108)	Triticum aestivum
WHEAT|EnsemblGenome=TraesCSU02G262400|UniProtKB=A0A3B6UD13	TraesCSU02G262400	Uncharacterized protein;unassigned;ortholog	WU:FI09B08 (PTHR33187:SF11)		Triticum aestivum
WHEAT|EnsemblGenome=TraesCS1B02G087200|UniProtKB=A0A3B5YTI2	TraesCS1B02G087200	Uncharacterized protein;unassigned;ortholog	WU:FI09B08 (PTHR33187:SF11)		Triticum aestivum
WHEAT|EnsemblGenome=TraesCS1A02G355300|UniProtKB=A0A3B5Y5B5	TraesCS1A02G355300	Barwin domain-containing protein;unassigned;ortholog	PATHOGENESIS-RELATED PROTEIN PR-4A (PTHR46351:SF6)		Triticum aestivum
WHEAT|EnsemblGenome=TraesCS2B02G137300|UniProtKB=A0A3B6C380	TraesCS2B02G137300	Xylose isomerase;unassigned;ortholog	XYLOSE ISOMERASE (PTHR32176:SF0)	isomerase(PC00135)	Triticum aestivum
WHEAT|EnsemblGenome=TraesCS5B02G261700|UniProtKB=A9UIE7	TraesCS5B02G261700	Thionin-like protein;unassigned;ortholog			Triticum aestivum
WHEAT|EnsemblGenome=TraesCS1D02G183600|UniProtKB=A0A3B5ZTT4	TraesCS1D02G183600	Uncharacterized protein;unassigned;ortholog			Triticum aestivum
WHEAT|EnsemblGenome=TraesCS4B02G393100|UniProtKB=A0A3B6IYI4	TraesCS4B02G393100	Clp R domain-containing protein;unassigned;ortholog	HEAT SHOCK PROTEIN 104 (PTHR11638:SF18)	protease(PC00190)	Triticum aestivum
WHEAT|EnsemblGenome=TraesCS5A02G105800|UniProtKB=A0A1D5ZKM9	TraesCS5D02G115300,TraesCS5A02G105800,TraesCS5B02G107700	Uncharacterized protein;unassigned;ortholog	40S RIBOSOMAL PROTEIN S29 (PTHR12010:SF2)	ribosomal protein(PC00202)	Triticum aestivum
WHEAT|EnsemblGenome=TraesCSU02G173800|UniProtKB=A0A3B6U7J3	TraesCSU02G173800	Uncharacterized protein;unassigned;ortholog	WU:FI09B08 (PTHR33187:SF11)		Triticum aestivum
WHEAT|EnsemblGenome=TraesCS4A02G471900|UniProtKB=A0A3B6I2W1	TraesCS4A02G471900	Rx_N domain-containing protein;unassigned;ortholog			Triticum aestivum
WHEAT|EnsemblGenome=TraesCS5D02G012000|UniProtKB=A0A3B6MJD7	TraesCS5D02G012000	Uncharacterized protein;unassigned;ortholog	OS05G0416400 PROTEIN (PTHR24286:SF40)	oxygenase(PC00177)	Triticum aestivum
WHEAT|EnsemblGenome=TraesCS4A02G296300|UniProtKB=A0A3B6HXP8	TraesCS4A02G296300	Uncharacterized protein;unassigned;ortholog	PROTEIN P21 (PTHR31048:SF47)		Triticum aestivum
WHEAT|EnsemblGenome=TraesCS1B02G011400|UniProtKB=A0A3B5YPZ8	TraesCS1B02G011400	Uncharacterized protein;unassigned;ortholog	OS05G0103300 PROTEIN (PTHR33128:SF45)		Triticum aestivum
WHEAT|EnsemblGenome=TraesCS1B02G262200|UniProtKB=A0A3B5Z031	TraesCS1B02G262200	Uncharacterized protein;unassigned;ortholog	PROTEIN LIFEGUARD 4 (PTHR23291:SF50)	ion channel(PC00133)	Triticum aestivum
WHEAT|EnsemblGenome=TraesCSU02G176200|UniProtKB=A0A3B6U7U6	TraesCSU02G176200	C1_2 domain-containing protein;unassigned;ortholog	OS08G0257100 PROTEIN (PTHR46477:SF8)		Triticum aestivum
WHEAT|EnsemblGenome=TraesCS5D02G050200|UniProtKB=A0A3B6MLY1	TraesCS5D02G050200	Uncharacterized protein;unassigned;ortholog			Triticum aestivum
WHEAT|EnsemblGenome=TraesCS7A02G368800|UniProtKB=A0A3B6RJ60	TraesCS7A02G368800	Uncharacterized protein;unassigned;ortholog			Triticum aestivum
WHEAT|EnsemblGenome=TraesCS1D02G265800|UniProtKB=Q43665	TraesCS1D02G265800	Wali5 protein;wali5;ortholog	WALI5 PROTEIN (PTHR37378:SF5)		Triticum aestivum
WHEAT|EnsemblGenome=TraesCS5D02G560200|UniProtKB=A0A3B6N321	TraesCS5D02G560200	Uncharacterized protein;unassigned;ortholog	SUBFAMILY NOT NAMED (PTHR31009:SF80)	methyltransferase(PC00155)	Triticum aestivum
WHEAT|EnsemblGenome=TraesCS6D02G186800|UniProtKB=A0A3B6QH83	TraesCS6D02G186800	ABC1 domain-containing protein;unassigned;ortholog	PROTEIN ACTIVITY OF BC1 COMPLEX KINASE 8, CHLOROPLASTIC (PTHR10566:SF115)		Triticum aestivum
WHEAT|EnsemblGenome=TraesCS4B02G154700|UniProtKB=A0A3B6ISR9	TraesCS4B02G154700	40S ribosomal protein S21;unassigned;ortholog	40S RIBOSOMAL PROTEIN S21 (PTHR10442:SF0)	ribosomal protein(PC00202)	Triticum aestivum
WHEAT|EnsemblGenome=TraesCS2B02G002300|UniProtKB=A0A3B6BWI1	TraesCS2B02G002300	Uncharacterized protein;unassigned;ortholog			Triticum aestivum
WHEAT|EnsemblGenome=TraesCS2B02G320100|UniProtKB=A0A3B6C775	TraesCS2B02G320100	F-box domain-containing protein;unassigned;ortholog	F-BOX ONLY PROTEIN 9 (PTHR12874:SF9)		Triticum aestivum
WHEAT|EnsemblGenome=TraesCS7B02G483400|UniProtKB=A0A3B6SUB5	TraesCS7B02G483400	Uncharacterized protein;unassigned;ortholog	THAUMATIN-LIKE PROTEIN (PTHR31048:SF90)		Triticum aestivum
WHEAT|EnsemblGenome=TraesCS3D02G477300|UniProtKB=Q1ERG1	TraesCS3D02G477300	Endo-beta-1,3-glucanase;TaGlb2b;ortholog	GLUCAN ENDO-1,3-BETA-GLUCOSIDASE, ACIDIC ISOFORM (PTHR32227:SF232)	glucosidase(PC00108)	Triticum aestivum
WHEAT|EnsemblGenome=TraesCS3B02G109200|UniProtKB=W5D700	TraesCSU02G049500,TraesCS3B02G109200	Uncharacterized protein;TRAES_3BF070600020CFD_c1;ortholog	(BREAD WHEAT) HYPOTHETICAL PROTEIN (PTHR33091:SF95)	protease inhibitor(PC00191)	Triticum aestivum
WHEAT|EnsemblGenome=TraesCS5A02G004800|UniProtKB=A0A3B6KB67	TraesCS5A02G004800	3Beta_HSD domain-containing protein;unassigned;ortholog	3BETA_HSD DOMAIN-CONTAINING PROTEIN (PTHR10366:SF742)	dehydratase(PC00091)	Triticum aestivum
WHEAT|EnsemblGenome=TraesCS2B02G125200|UniProtKB=A0A3B6C0H7	TraesCS2B02G125200	Peroxidase;unassigned;ortholog	PEROXIDASE (PTHR31388:SF259)	peroxidase(PC00180)	Triticum aestivum
WHEAT|EnsemblGenome=TraesCS3B02G484000|UniProtKB=W5CVY3	TraesCS3B02G484000	4-hydroxy-7-methoxy-3-oxo-3,4-dihydro-2H-1,4-benzoxazin-2-yl glucosidebeta-D-glucosidase;TRAES_3BF010200100CFD_c1;ortholog	4-HYDROXY-7-METHOXY-3-OXO-3,4-DIHYDRO-2H-1,4-BENZOXAZIN-2-YL GLUCOSIDEBETA-D-GLUCOSIDASE (PTHR10353:SF321)	glycosidase(PC00110)	Triticum aestivum
WHEAT|EnsemblGenome=TraesCS1D02G431200|UniProtKB=A0A3B6A1X7	TraesCS1D02G431200	Glucan endo-1,3-beta-D-glucosidase;unassigned;ortholog	GLUCAN ENDO-1,3-BETA-D-GLUCOSIDASE (PTHR32227:SF235)	glucosidase(PC00108)	Triticum aestivum
WHEAT|EnsemblGenome=TraesCS4D02G118300|UniProtKB=A0A3B6JF54	TraesCS4D02G118300	Uncharacterized protein;unassigned;ortholog	SUBFAMILY NOT NAMED (PTHR34132:SF11)		Triticum aestivum
WHEAT|EnsemblGenome=TraesCS3B02G004800|UniProtKB=A0A077RR54	TraesCS3B02G004800	Uncharacterized protein;TRAES_3BF060600260CFD_c1;ortholog			Triticum aestivum
WHEAT|EnsemblGenome=TraesCS6B02G473800|UniProtKB=A0A3B6PTQ4	TraesCS6B02G473800	Uncharacterized protein;unassigned;ortholog	THAUMATIN-LIKE PROTEIN (PTHR31048:SF90)		Triticum aestivum
WHEAT|EnsemblGenome=TraesCS2B02G121900|UniProtKB=A0A0M4CBE0	TraesCS2B02G121900	WRKY49 transcriptional factor;unassigned;ortholog	OS07G0680400 PROTEIN (PTHR31282:SF19)	DNA-binding transcription factor(PC00218)	Triticum aestivum
WHEAT|EnsemblGenome=TraesCS7A02G549800|UniProtKB=A0A0H4LXI0	TraesCS7A02G549800	Catalase;Cat3-A1;ortholog	CATALASE ISOZYME B (PTHR11465:SF60)	peroxidase(PC00180)	Triticum aestivum
WHEAT|EnsemblGenome=TraesCS5D02G011900|UniProtKB=A0A3B6MJM4	TraesCS5D02G011900	3Beta_HSD domain-containing protein;unassigned;ortholog	3BETA_HSD DOMAIN-CONTAINING PROTEIN (PTHR10366:SF742)	dehydratase(PC00091)	Triticum aestivum
WHEAT|EnsemblGenome=TraesCS1A02G001500|UniProtKB=A0A3B5XSJ8	TraesCS1A02G001500	Uncharacterized protein;unassigned;ortholog	SUBFAMILY NOT NAMED (PTHR47188:SF5)		Triticum aestivum
WHEAT|EnsemblGenome=TraesCS7B02G280700|UniProtKB=A0A3B6SJT5	TraesCS7B02G280700	Amino_oxidase domain-containing protein;unassigned;ortholog	AMINO_OXIDASE DOMAIN-CONTAINING PROTEIN (PTHR10742:SF357)	oxidase(PC00175)	Triticum aestivum
WHEAT|EnsemblGenome=TraesCS6A02G219900|UniProtKB=W5GVP9	TraesCS6B02G249300	Enhancer of rudimentary homolog;unassigned;ortholog	ENHANCER OF RUDIMENTARY HOMOLOG (PTHR12373:SF0)	DNA-binding transcription factor(PC00218)	Triticum aestivum
WHEAT|EnsemblGenome=TraesCS6A02G403200|UniProtKB=A0A3B6NX10	TraesCS6A02G403200	Barwin domain-containing protein;unassigned;ortholog	PATHOGENESIS-RELATED PROTEIN PR-4A (PTHR46351:SF6)		Triticum aestivum
WHEAT|EnsemblGenome=TraesCSU02G075700|UniProtKB=A0A3B6U589	TraesCSU02G075700	Uncharacterized protein;unassigned;ortholog	SUBFAMILY NOT NAMED (PTHR47188:SF4)		Triticum aestivum
WHEAT|EnsemblGenome=TraesCS1A02G001200|UniProtKB=A0A3B5XT03	TraesCS1A02G001200	Uncharacterized protein;unassigned;ortholog			Triticum aestivum
WHEAT|EnsemblGenome=TraesCS3B02G524800|UniProtKB=D8L9Q2	TraesCS3B02G524800	Glucan endo-1,3-beta-glucosidase GII,putative, expressed;TAA_ctg0661b.00070.1;ortholog	ENDO-1,3-BETA-GLUCOSIDASE GII,PUTATIVE, EXPRESSED-RELATED (PTHR32227:SF288)	glucosidase(PC00108)	Triticum aestivum
WHEAT|EnsemblGenome=TraesCS3A02G058300|UniProtKB=A0A3B6EAA6	TraesCS3A02G058300	Uncharacterized protein;unassigned;ortholog	SUBFAMILY NOT NAMED (PTHR33102:SF83)		Triticum aestivum
WHEAT|EnsemblGenome=TraesCS7A02G164900|UniProtKB=A0A3B6RF81	TraesCS7A02G164900	Cytochrom_C_asm domain-containing protein;unassigned;ortholog	CYTOCHROME C ASSEMBLY PROTEIN-RELATED (PTHR30071:SF17)		Triticum aestivum
WHEAT|EnsemblGenome=TraesCS5B02G423500|UniProtKB=A0A3B6LUI3	TraesCS5B02G423500	Uncharacterized protein;unassigned;ortholog			Triticum aestivum
WHEAT|EnsemblGenome=TraesCS7D02G463700|UniProtKB=A0A3B6TQG2	TraesCS7D02G463700	Protein kinase domain-containing protein;unassigned;ortholog	LRR RECEPTOR-LIKE SERINE/THREONINE-PROTEIN KINASE EFR (PTHR27008:SF566)		Triticum aestivum
WHEAT|EnsemblGenome=TraesCS2A02G441600|UniProtKB=A0A1D5U586	TraesCS2D02G439300,TraesCS2A02G441600,TraesCS2B02G461800	Uncharacterized protein;unassigned;ortholog	OS12G0405700 PROTEIN (PTHR36752:SF2)		Triticum aestivum
WHEAT|EnsemblGenome=TraesCS3A02G517100|UniProtKB=O64392	TraesCS3A02G517100	Wheatwin-1;PR4A;ortholog	WHEATWIN-2 (PTHR46351:SF18)		Triticum aestivum
WHEAT|EnsemblGenome=TraesCS6B02G364600|UniProtKB=A0A3B6PRH7	TraesCS6B02G364600	Uncharacterized protein;unassigned;ortholog	FERREDOXIN--NITRITE REDUCTASE, CHLOROPLASTIC (PTHR32439:SF0)	reductase(PC00198)	Triticum aestivum
WHEAT|EnsemblGenome=TraesCS2D02G006500|UniProtKB=A0A3B6D4K6	TraesCS2D02G006500	Uncharacterized protein;unassigned;ortholog	SUBFAMILY NOT NAMED (PTHR24281:SF156)	hydroxylase(PC00122)	Triticum aestivum
WHEAT|EnsemblGenome=TraesCS5D02G488600|UniProtKB=A0A341W6Y5	TraesCS5D02G488700,TraesCS5D02G488600	Uncharacterized protein;unassigned;ortholog	CHALCONE SYNTHASE (PTHR11877:SF14)	transferase(PC00220)	Triticum aestivum
WHEAT|EnsemblGenome=TraesCS3B02G584700|UniProtKB=A0A3B6G229	TraesCS3B02G584700	Barwin domain-containing protein;unassigned;ortholog	WHEATWIN-2 (PTHR46351:SF18)		Triticum aestivum
WHEAT|EnsemblGenome=TraesCS2D02G290500|UniProtKB=A0A3B6DDL9	TraesCS2D02G290500	Uncharacterized protein;unassigned;ortholog	DNA-BINDING PROTEIN S1FA1-RELATED (PTHR35298:SF11)		Triticum aestivum
WHEAT|EnsemblGenome=TraesCS5A02G183300|UniProtKB=A0A3B6KF02	TraesCS5A02G183300	SCP domain-containing protein;unassigned;ortholog	PATHOGENESIS-RELATED PROTEIN PRMS (PTHR10334:SF314)	defense/immunity protein(PC00090)	Triticum aestivum
WHEAT|EnsemblGenome=TraesCS5B02G414000|UniProtKB=A0A3B6LU77	TraesCS5B02G414000	Uncharacterized protein;unassigned;ortholog	PROTEIN NRT1/ PTR FAMILY 6.4 (PTHR11654:SF451)	transporter(PC00227)	Triticum aestivum
WHEAT|EnsemblGenome=TraesCS5D02G487900|UniProtKB=A0A3B6N0J1	TraesCS5D02G487900	Uncharacterized protein;unassigned;ortholog	GENOME ASSEMBLY, CHROMOSOME: II (PTHR47956:SF99)	oxygenase(PC00177)	Triticum aestivum
WHEAT|EnsemblGenome=TraesCS3B02G522000|UniProtKB=A0A3B6FWH2	TraesCS3B02G522000	LRRNT_2 domain-containing protein;unassigned;ortholog	LRRNT_2 DOMAIN-CONTAINING PROTEIN (PTHR47988:SF39)	transmembrane signal receptor(PC00197)	Triticum aestivum
WHEAT|EnsemblGenome=TraesCS2B02G309100|UniProtKB=A0A3B6C6T6	TraesCS2B02G309100	Uncharacterized protein;unassigned;ortholog	DNA-BINDING PROTEIN S1FA1-RELATED (PTHR35298:SF11)		Triticum aestivum
WHEAT|EnsemblGenome=TraesCS5D02G050100|UniProtKB=I3NUT4	TraesCS5D02G050100	WIR1;unassigned;ortholog			Triticum aestivum
WHEAT|EnsemblGenome=TraesCS2A02G107600|UniProtKB=C6ETA3	TraesCS2A02G107600	Peroxidase;Prx112-M;ortholog	PEROXIDASE (PTHR31388:SF174)	peroxidase(PC00180)	Triticum aestivum
WHEAT|EnsemblGenome=TraesCS1B02G397200|UniProtKB=A0A3B5Z388	TraesCS1B02G397200	Uncharacterized protein;unassigned;ortholog	SUBFAMILY NOT NAMED (PTHR34538:SF20)		Triticum aestivum
WHEAT|EnsemblGenome=TraesCS3B02G004700|UniProtKB=A0A077RWT8	TraesCS3B02G004700	J domain-containing protein;TRAES_3BF035300170CFD_c1;ortholog	DNAJ HOMOLOG SUBFAMILY C MEMBER 25 (PTHR44176:SF1)	chaperone(PC00072)	Triticum aestivum
WHEAT|EnsemblGenome=TraesCS7D02G256000|UniProtKB=A0A3B6TQS7	TraesCS7D02G256000	Uncharacterized protein;unassigned;ortholog			Triticum aestivum
WHEAT|EnsemblGenome=TraesCS7A02G034300|UniProtKB=A0A3B6RAZ3	TraesCS7A02G034300	Uncharacterized protein;unassigned;ortholog	GLUTATHIONE S-TRANSFERASE, N-TERMINAL DOMAIN CONTAINING PROTEIN, EXPRESSED (PTHR11260:SF525)	transferase(PC00220)	Triticum aestivum
WHEAT|EnsemblGenome=TraesCS3A02G483000|UniProtKB=Q4JH28	TraesCS3A02G483000	Beta-1,3-glucanase;unassigned;ortholog	BETA 1,3-GLUCANASE (PTHR32227:SF94)	glucosidase(PC00108)	Triticum aestivum
WHEAT|EnsemblGenome=TraesCS4B02G382300|UniProtKB=A0A3B6IWQ0	TraesCS4B02G382300	Uncharacterized protein;unassigned;ortholog	OS07G0518100 PROTEIN (PTHR24286:SF335)	oxygenase(PC00177)	Triticum aestivum
