# Supplementary material for: Divergent molecular pathways govern temperature-dependent wheat stem rust resistance genes
Source: Nat Commun. 2025 May 28;16:4905. doi: 10.1038/s41467-025-60030-x (PMC12119863; doi:10.1038/s41467-025-60030-x)
Supplement: Supplementary file 9 — Supplementary Data 6 [file 41467_2025_60030_MOESM9_ESM.xls]

## Sheet: Supplementary Data 6
Supplementary Data 6. Analysis of promoter regions of Sr6, Sr13, and Sr21.
Sr6
Motif	Sequence	postion	length		species	predicted function
ABRE	CACGTG	784	6	+	Arabidopsis thaliana	cis-acting element involved in the abscisic acid responsiveness
ABRE	ACGTG	785	5	+	Arabidopsis thaliana	cis-acting element involved in the abscisic acid responsiveness
ABRE	ACGTG	840	5	+	Arabidopsis thaliana	cis-acting element involved in the abscisic acid responsiveness
CGTCA-motif	CGTCA	838	5	-	Hordeum vulgare	cis-acting regulatory element involved in the MeJA-responsiveness
O2-site	GATGATGTGG	836	9	+	Zea mays	cis-acting regulatory element involved in zein metabolism regulation
ARE	AAACCA	710	6	+	Zea mays	cis-acting regulatory element essential for the anaerobic induction
3-AF1 binding site	TAAGAGAGGAA	646	10	-	Solanum tuberosum	light responsive element
TCT-motif	TCTTAC	652	6	+	Arabidopsis thaliana	part of a light responsive element
TCT-motif	TCTTAC	1474	6	-	Arabidopsis thaliana	part of a light responsive element
G-Box	CACGTG	784	6	+	Pisum sativum	cis-acting regulatory element involved in light responsiveness
Box 4	ATTAAT	132	6	+	Petroselinum crispum	part of a conserved DNA module involved in light responsiveness
Box 4	ATTAAT	538	6	+	Petroselinum crispum	part of a conserved DNA module involved in light responsiveness
Sp1	GGGCGG	1531	6	+	Oryza sativa	light responsive element
Sp1	GGGCGG	1880	6	+	Oryza sativa	light responsive element
AE-box	AGAAACAA	351	8	+	Arabidopsis thaliana	part of a module for light response
AE-box	AGAAACAA	380	8	+	Arabidopsis thaliana	part of a module for light response
A-box	CCGTCC	1737	6	+	Petroselinum crispum	cis-acting regulatory element
GC-motif	CCCCCG	1770	6	-	Zea mays	enhancer-like element involved in anoxic specific inducibility
GC-motif	CCCCCG	1799	6	-	Zea mays	enhancer-like element involved in anoxic specific inducibility
CAAT-box	CAAAT	26	5	-	Pisum sativum	common cis-acting element in promoter and enhancer regions
CAAT-box	CAAAT	54	5	-	Pisum sativum	common cis-acting element in promoter and enhancer regions
CAAT-box	CAAAT	231	5	-	Pisum sativum	common cis-acting element in promoter and enhancer regions
CAAT-box	CAAAT	885	5	-	Pisum sativum	common cis-acting element in promoter and enhancer regions
CAAT-box	CAAAT	908	5	+	Pisum sativum	common cis-acting element in promoter and enhancer regions
CAAT-box	CCAAT	1917	5	-	Arabidopsis thaliana	common cis-acting element in promoter and enhancer regions
CAT-box	GCCACT	448	6	-	Arabidopsis thaliana	cis-acting regulatory element related to meristem expression
CAT-box	GCCACT	585	6	+	Arabidopsis thaliana	cis-acting regulatory element related to meristem expression
TATA-box	TATTTAAA	65	8	+	Arabidopsis thaliana	core promoter element around -30 of transcription start
TATA-box	TATACA	106	6	-	Helianthus annuus	core promoter element around -30 of transcription start
TATA-box	TATA	108	4	+	Arabidopsis thaliana	core promoter element around -30 of transcription start
TATA-box	TACAAAA	110	7	+	Oryza sativa	core promoter element around -30 of transcription start
TATA-box	TATA	149	4	+	Arabidopsis thaliana	core promoter element around -30 of transcription start
TATA-box	TACAAAA	187	7	+	Oryza sativa	core promoter element around -30 of transcription start
TATA-box	TATA	252	4	+	Arabidopsis thaliana	core promoter element around -30 of transcription start
TATA-box	ATTATA	261	6	+	Brassica napus	core promoter element around -30 of transcription start
TATA-box	TATAA	262	5	-	Arabidopsis thaliana	core promoter element around -30 of transcription start
TATA-box	TATA	263	4	+	Arabidopsis thaliana	core promoter element around -30 of transcription start
TATA-box	TATAA	419	5	-	Arabidopsis thaliana	core promoter element around -30 of transcription start
TATA-box	TATA	420	4	+	Arabidopsis thaliana	core promoter element around -30 of transcription start
TATA-box	TACAAAA	822	7	-	Oryza sativa	core promoter element around -30 of transcription start
TATA-box	TATA	1147	4	-	Arabidopsis thaliana	core promoter element around -30 of transcription start
TATA-box	TATAA	1247	5	-	Arabidopsis thaliana	core promoter element around -30 of transcription start
TATA-box	TATA	1248	4	-	Arabidopsis thaliana	core promoter element around -30 of transcription start
TATA-box	ccTATAAAaa	1347	9	-	Arabidopsis thaliana	core promoter element around -30 of transcription start
TATA-box	TATAA	1962	5	-	Arabidopsis thaliana	core promoter element around -30 of transcription start
TATA-box	TATA	1963	4	-	Arabidopsis thaliana	core promoter element around -30 of transcription start
G-box	CACGTG	784	6	+	Arabidopsis thaliana	cis-acting regulatory element involved in light responsiveness
G-box	CACGTC	839	6	-	Zea mays	cis-acting regulatory element involved in light responsiveness
G-box	CACGAC	1265	6	-	Zea mays	cis-acting regulatory element involved in light responsiveness
TC-rich repeats	GTTTTCTTAC	1271	9	-	Nicotiana tabacum	cis-acting element involved in defense and stress responsiveness
TGA-element	AACGAC	331	6	+	Brassica oleracea	auxin-responsive element
TGA-element	AACGAC	1077	6	+	Brassica oleracea	auxin-responsive element
TGACG-motif	TGACG	838	5	+	Hordeum vulgare	cis-acting regulatory element involved in the MeJA-responsiveness
Sr13
Motif	Sequence	postion	length		species	predicted function
ABRE	GCAACGTGTC	1446	9	-	Hordeum vulgare	cis-acting element involved in the abscisic acid responsiveness
ABRE	ACGTG	1448	5	-	Arabidopsis thaliana	cis-acting element involved in the abscisic acid responsiveness
ABRE	ACGTG	1483	5	-	Arabidopsis thaliana	cis-acting element involved in the abscisic acid responsiveness
ATC-motif	TGCTATCCG	1775	9	-	Zea mays	part of a conserved DNA module involved in light responsiveness
CAAT-box	CAAAT	13	5	-	Pisum sativum	common cis-acting element in promoter and enhancer regions
CAAT-box	CAAAT	30	5	-	Pisum sativum	common cis-acting element in promoter and enhancer regions
CAAT-box	CAAAT	175	5	+	Pisum sativum	common cis-acting element in promoter and enhancer regions
CAAT-box	CCAAT	278	5	-	Arabidopsis thaliana	common cis-acting element in promoter and enhancer regions
CAAT-box	CCAAT	375	5	-	Arabidopsis thaliana	common cis-acting element in promoter and enhancer regions
CAAT-box	CAAAT	636	5	+	Pisum sativum	common cis-acting element in promoter and enhancer regions
CAAT-box	CAAAT	993	5	+	Pisum sativum	common cis-acting element in promoter and enhancer regions
CAAT-box	CAAAT	1141	5	+	Pisum sativum	common cis-acting element in promoter and enhancer regions
CAAT-box	CAAAT	1370	5	-	Pisum sativum	common cis-acting element in promoter and enhancer regions
CAAT-box	CAAAT	1505	5	-	Pisum sativum	common cis-acting element in promoter and enhancer regions
CAAT-box	CAAAT	1544	5	-	Pisum sativum	common cis-acting element in promoter and enhancer regions
CAAT-box	CAAAT	1598	5	-	Pisum sativum	common cis-acting element in promoter and enhancer regions
CAAT-box	CCAAT	1856	5	+	Arabidopsis thaliana	common cis-acting element in promoter and enhancer regions
G-Box	CACGTT	1448	6	+	Pisum sativum	cis-acting regulatory element involved in light responsiveness
G-Box	CACGTT	1483	6	+	Pisum sativum	cis-acting regulatory element involved in light responsiveness
TCT-motif	TCTTAC	957	6	+	Arabidopsis thaliana	part of a light responsive element
ARE	AAACCA	270	6	-	Zea mays	cis-acting regulatory element essential for the anaerobic induction
LTR	CCGAAA	74	6	-	Hordeum vulgare	cis-acting element involved in low-temperature responsiveness
CAT-box	GCCACT	791	6	+	Arabidopsis thaliana	cis-acting regulatory element related to meristem expression
MRE	AACCTAA	1475	7	-	Petroselinum crispum	MYB binding site involved in light responsiveness
TC-rich repeats	ATTCTCTAAC	519	9	-	Nicotiana tabacum	cis-acting element involved in defense and stress responsiveness
O2-site	GATGACATGG	187	9	-	Zea mays	cis-acting regulatory element involved in zein metabolism regulation
O2-site	GATGACATGG	1377	9	-	Zea mays	cis-acting regulatory element involved in zein metabolism regulation
Sp1	GGGCGG	564	6	+	Oryza sativa	light responsive element
Sp1	GGGCGG	940	6	-	Oryza sativa	light responsive element
Sp1	GGGCGG	988	6	-	Oryza sativa	light responsive element
TGACG-motif	TGACG	1062	5	-	Hordeum vulgare	cis-acting regulatory element involved in the MeJA-responsiveness
TGACG-motif	TGACG	1295	5	-	Hordeum vulgare	cis-acting regulatory element involved in the MeJA-responsiveness
TGACG-motif	TGACG	1314	5	+	Hordeum vulgare	cis-acting regulatory element involved in the MeJA-responsiveness
TGACG-motif	TGACG	1747	5	+	Hordeum vulgare	cis-acting regulatory element involved in the MeJA-responsiveness
TGACG-motif	TGACG	1834	5	-	Hordeum vulgare	cis-acting regulatory element involved in the MeJA-responsiveness
A-box	CCGTCC	568	6	-	Petroselinum crispum	cis-acting regulatory element
G-box	CACGAC	414	6	-	Zea mays	cis-acting regulatory element involved in light responsiveness
G-box	CACGAC	1153	6	-	Zea mays	cis-acting regulatory element involved in light responsiveness
G-box	CACGAC	1284	6	-	Zea mays	cis-acting regulatory element involved in light responsiveness
G-box	CACGAC	1661	6	-	Zea mays	cis-acting regulatory element involved in light responsiveness
G-box	CACGAC	1762	6	+	Zea mays	cis-acting regulatory element involved in light responsiveness
TATA-box	TATAA	226	5	-	Arabidopsis thaliana	core promoter element around -30 of transcription start
TATA-box	TATA	227	4	+	Arabidopsis thaliana	core promoter element around -30 of transcription start
TATA-box	taTATAAAtc	238	9	-	Arabidopsis thaliana	core promoter element around -30 of transcription start
TATA-box	TATA	625	4	+	Arabidopsis thaliana	core promoter element around -30 of transcription start
TATA-box	TATATA	719	6	+	Arabidopsis thaliana	core promoter element around -30 of transcription start
TATA-box	TATA	721	4	+	Arabidopsis thaliana	core promoter element around -30 of transcription start
TATA-box	TATA	857	4	+	Arabidopsis thaliana	core promoter element around -30 of transcription start
TATA-box	TATAA	1470	5	-	Arabidopsis thaliana	core promoter element around -30 of transcription start
TATA-box	TATA	1471	4	-	Arabidopsis thaliana	core promoter element around -30 of transcription start
TATA-box	ATATAA	1491	6	+	Brassica oleracea	core promoter element around -30 of transcription start
TATA-box	TATA	1492	4	-	Arabidopsis thaliana	core promoter element around -30 of transcription start
GATA-motif	GATAGGG	730	7	-	Pisum sativum	part of a light responsive element
HD-Zip 1	CAAT(A/T)ATTG	258	8.5	+	Arabidopsis thaliana	element involved in differentiation of the palisade mesophyll cells
CGTCA-motif	CGTCA	1062	5	+	Hordeum vulgare	cis-acting regulatory element involved in the MeJA-responsiveness
CGTCA-motif	CGTCA	1295	5	+	Hordeum vulgare	cis-acting regulatory element involved in the MeJA-responsiveness
CGTCA-motif	CGTCA	1314	5	-	Hordeum vulgare	cis-acting regulatory element involved in the MeJA-responsiveness
CGTCA-motif	CGTCA	1747	5	-	Hordeum vulgare	cis-acting regulatory element involved in the MeJA-responsiveness
CGTCA-motif	CGTCA	1834	5	+	Hordeum vulgare	cis-acting regulatory element involved in the MeJA-responsiveness
Sr21
Motif	Sequence	postion	length		species	predicted function
G-box	CACGTC	975	6	-	Zea mays	cis-acting regulatory element involved in light responsiveness
G-box	CACGAC	1105	6	-	Zea mays	cis-acting regulatory element involved in light responsiveness
G-box	GCCACGTGGA	1846	9	-	Arabidopsis thaliana	cis-acting regulatory element involved in light responsiveness
TGACG-motif	TGACG	1628	5	-	Hordeum vulgare	cis-acting regulatory element involved in the MeJA-responsiveness
MSA-like	(T/C)C(T/C)AACGG(T/C)(T/C)A	1370	8.5	-	Catharanthus roseus	cis-acting element involved in cell cycle regulation
CAAT-box	CCAAT	150	5	-	Arabidopsis thaliana	common cis-acting element in promoter and enhancer regions
CAAT-box	CAAAT	336	5	+	Pisum sativum	common cis-acting element in promoter and enhancer regions
CAAT-box	CAAAT	449	5	-	Pisum sativum	common cis-acting element in promoter and enhancer regions
CAAT-box	CAAAT	790	5	+	Pisum sativum	common cis-acting element in promoter and enhancer regions
CAAT-box	CAAAT	1345	5	-	Pisum sativum	common cis-acting element in promoter and enhancer regions
CAAT-box	CAAAT	1528	5	-	Pisum sativum	common cis-acting element in promoter and enhancer regions
CAAT-box	CAAAT	1581	5	-	Pisum sativum	common cis-acting element in promoter and enhancer regions
CAAT-box	CAAAT	1711	5	-	Pisum sativum	common cis-acting element in promoter and enhancer regions
ABRE	ACGTG	976	5	+	Arabidopsis thaliana	cis-acting element involved in the abscisic acid responsiveness
Box 4	ATTAAT	246	6	+	Petroselinum crispum	part of a conserved DNA module involved in light responsiveness
Box 4	ATTAAT	1524	6	-	Petroselinum crispum	part of a conserved DNA module involved in light responsiveness
Box 4	ATTAAT	1577	6	-	Petroselinum crispum	part of a conserved DNA module involved in light responsiveness
CAT-box	GCCACT	894	6	+	Arabidopsis thaliana	cis-acting regulatory element related to meristem expression
CAT-box	GCCACT	1292	6	-	Arabidopsis thaliana	cis-acting regulatory element related to meristem expression
ACA-motif	AATCACAACCATA	200	12	-	Arabidopsis thaliana	part of gapA in (gapA-CMA1) involved with light responsiveness
L-box	ATCCCACCTAC	141	11	-	Petroselinum crispum	part of a light responsive element
WUN-motif	AAATTTCCT	444	9	-	Brassica oleracea	wound-responsive element
CGTCA-motif	CGTCA	1628	5	+	Hordeum vulgare	cis-acting regulatory element involved in the MeJA-responsiveness
G-Box	TCCACATGGCA	1846	10	+	Triticum aestivum	cis-acting regulatory element involved in light responsiveness
GATA-motif	AAGGATAAGG	1764	9	-	Solanum tuberosum	part of a light responsive element
MBS	CAACTG	541	6	+	Arabidopsis thaliana	MYB binding site involved in drought-inducibility
TGA-element	AACGAC	23	6	-	Brassica oleracea	auxin-responsive element
TATA-box	TATA	83	4	+	Arabidopsis thaliana	core promoter element around -30 of transcription start
TATA-box	TATACA	300	6	-	Helianthus annuus	core promoter element around -30 of transcription start
TATA-box	TATA	302	4	+	Arabidopsis thaliana	core promoter element around -30 of transcription start
TATA-box	TATA	626	4	+	Arabidopsis thaliana	core promoter element around -30 of transcription start
TATA-box	TATACA	663	6	-	Helianthus annuus	core promoter element around -30 of transcription start
TATA-box	TATA	665	4	+	Arabidopsis thaliana	core promoter element around -30 of transcription start
TATA-box	TACATAAA	691	8	-	Oryza sativa	core promoter element around -30 of transcription start
TATA-box	TACAAAA	815	7	-	Oryza sativa	core promoter element around -30 of transcription start
TATA-box	TATA	842	4	+	Arabidopsis thaliana	core promoter element around -30 of transcription start
TATA-box	TACAAAA	1204	7	-	Oryza sativa	core promoter element around -30 of transcription start
TATA-box	TATA	1752	4	-	Arabidopsis thaliana	core promoter element around -30 of transcription start
P-box	CCTTTTG	314	7	+	Oryza sativa	gibberellin-responsive element
ARE	AAACCA	431	6	+	Zea mays	cis-acting regulatory element essential for the anaerobic induction
ARE	AAACCA	466	6	+	Zea mays	cis-acting regulatory element essential for the anaerobic induction
ARE	AAACCA	1314	6	-	Zea mays	cis-acting regulatory element essential for the anaerobic induction
ARE	AAACCA	1501	6	+	Zea mays	cis-acting regulatory element essential for the anaerobic induction
ARE	AAACCA	1554	6	+	Zea mays	cis-acting regulatory element essential for the anaerobic induction
Sp1	GGGCGG	1087	6	+	Oryza sativa	light responsive element
TCT-motif	TCTTAC	1184	6	-	Arabidopsis thaliana	part of a light responsive element
GA-motif	ATAGATAA	457	8	+	Arabidopsis thaliana	part of a light responsive element
