# Supplementary material for: Divergent molecular pathways govern temperature-dependent wheat stem rust resistance genes
Source: Nat Commun. 2025 May 28;16:4905. doi: 10.1038/s41467-025-60030-x (PMC12119863; doi:10.1038/s41467-025-60030-x)
Supplement: Supplementary file 10 — Supplementary Data 7 [file 41467_2025_60030_MOESM10_ESM.xlsx]

## Sheet: Supplementary Data 7
Supplementary Data 7. R gene accessions used to construct the dendrogram of NLR proteins.
Protein accession or DOI	R gene
WDE30468.1	Pm1a
QUJ24313.1	Lr13a
QUJ24314.1	Lr13b
https://doi.org/10.1016/j.molp.2021.05.010	Lr13, Zhoumai variant
This study	Sr6
IWGSC RefSeq v1.0	TraesCS2B02G182800
AAC49408	Prf
AAC97933	Mi-1
AAF36987	Hrt1
AAF42831.1	RPP13-Rld-2
AAF42832.1	RPP13-Nd-1
AAG31014	Sw-5b
AAG37354	Mla1
AAO16000	Mla13
AAO43441	Mla12
AAQ10735	Tm-2
AAQ10736	Tm-22
AAQ55540	Mla7
AAQ55541	Mla10
AAQ96158	Pm3b
AAR19096	Rpg1-b
AAS49213	3gG2
AAS79233	Rp3
AAT08955	Ha-NTIR11g
AAW48299	R3a
AAX31149	Rxo1
AAX89382	Rps1k-1 and/or Rps1k-2
AAY21626	Pm3a
AAY21627	Pm3d
AAY33493.1	Pi54 (Syn. Pik-k(h))
AAZ23113	Pm3f
AAZ95005	Rpi-blb2
ABB78077.1	Pm3c
ABB78078.1	Pm3e
ABB78079.1	Pm3g
ABB88855	Pi9
ABB91438	Fom-2
ABC73398	Piz-t
ABC94599	Pi2
ABE68835	CaMi
ABS29034	Lr1
ABY58665.1	Pm3k (TdPm3)
ABY58667.1	TtPm3
ACB72455	Pc
ACI25288.1	Rpi-sto1
ACI25289.1	Rpi-pta1
ACJ66594	Rpi-vnt1.1
ACJ66595.1	Rpi-vnt1.2
ACJ66596	Rpi-vnt1.3 (Syn. Rpi-phu1)
ACN56757.1	RPP13-UKID80
ACN56765.1	RPP13-UKID36
ACN56766.1	RPP13-UKID34
ACN56776.1	RPP13-UKID5
ACN79513	Pid3
ACU65454	R2-like
ACU65455	Rpi-abpt
ACU65456	R2
ACU65457	Rpi-blb3
ACZ65484	Mla2
ACZ65485	Mla3
ACZ65486	Mla8
ACZ65487	Mla9
ACZ65490	Mla18-2
ACZ65492	Mla22
ACZ65493	Mla23
ACZ65495	Mla27-1
ACZ65496	Mla27-2
ACZ65497	Mla28
ACZ65500	Mla32
ACZ65501	Mla34
ACZ65502	Mla35-1
ADB07392	Bph14
ADF29624	Pi36
ADK47521	Rdg2a
ADU57957	CYR1
ADX06722	TmMla1
AEC47890	R3b
AER13157	Rpp4C4
AFM35701	Pi25
AGI99538	RSG3-301
AGQ17386	Sr33
AGP75918	Sr35
AGT37271	RPP7
AGY30894	Pm8
AGY30895	Pm3-1B
AIB02970	Ph-3
AIC32313	Rpg1r
AIU36098	VAT
AKS24975.1	Pi50
ALO61074	Sr50
AMY98955	Rpi-amr3i
ANJ02805	R8 (Syn. Rpi-smira2)
ANZ78204	Pvr4
AOR08328	Tsw
APF29096	PigmR (Syn. PigmR6)
ARO38245.1	Lr22a
ATE88995	Sr13
AUO29720	Pm60
AVK42833	Sr21
AVR54589	Pm21
AYD60116	Pm17
AYV61514	Sr46
BAA76282	Pib
BAC67706	Rcy1
BAH20862	Pit
BAJ25849	Pb1
BAJ33559	L3
BAJ33561	L1
BAJ33562	L1a
BAJ33563	L1c
BAJ33564	L2
BAJ33565	L2b
BAJ33566	L4
BAM17521	N'
BAN59294	Pii
CAB50786	Rx1
CAB56299	Rx2
CAC29241	Mla6
CAL64731	Rcg1
CUM44200.1	Sr22
CUM44213.1	Sr45
CZT14023.1	Pm2
JN631792.1	Yr5
MN273771.1	Yr7
NP_001067618	NLS1
NP_001172592	Pish
NP_001233995	Hero A
Q9ZSD1	RGC2B (Syn. Dm3)
https://doi.org/10.1046/j.1365-313X.2002.029005569.x	NbPrf (Niben101Scf00650g02002XLOC)
Td = Triticum dicoccoides
Tt = T. turgidum subsp. durum
Tm = T. monococcum
