# Supplementary material for: Divergent molecular pathways govern temperature-dependent wheat stem rust resistance genes
Source: Nat Commun. 2025 May 28;16:4905. doi: 10.1038/s41467-025-60030-x (PMC12119863; doi:10.1038/s41467-025-60030-x)
Supplement: Supplementary file 12 — Source Data [file 41467_2025_60030_MOESM12_ESM.zip]

Archive with 8 entries (8 files):
- Source Data_Suppl Figs 22, 23.zip
- Source Data_Figure 2B.xlsx
- Source Data_Figure 3I.xlsx
- Source Data_Suppl Fig 2.xlsx
- Source Data_Suppl Fig 13-15_Sr6.xlsx
- Source Data_Suppl Fig 13-15_Sr13.xlsx
- Source Data_Suppl Fig 13-15_Sr21.xlsx
- Source Data_Suppl Figs 7-10, 12.xlsx
