# Supplementary material for: Divergent molecular pathways govern temperature-dependent wheat stem rust resistance genes
Source: Nat Commun. 2025 May 28;16:4905. doi: 10.1038/s41467-025-60030-x (PMC12119863; doi:10.1038/s41467-025-60030-x)
Supplement: Supplementary file 12 — Source Data [file 41467_2025_60030_MOESM12_ESM.zip › Source Data_Figure 2B.xlsx]

## Sheet: Figure 2B
Line	Temperature	Percent Sporulating Area mm2	Sr6
1.1	15-18	5.52661	1
1.4	15-18	1.01616	1
1.5	15-18	0.717122	1
1.6	15-18	2.70939	1
1.8	15-18	0.712752	1
1.14	15-18	0.150036	1
1.18	15-18	1.00752	1
1.19	15-18	10.0868	0
1.22	15-18	2.42514	1
1.24	15-18	0.502326	1
1.25	15-18	0.229038	1
1.26	15-18	1.65004	1
1.28	15-18	0.530201	1
1.32	15-18	5.84632	1
1.33	15-18	7.43301	1
1.35	15-18	1.74284	1
1.36	15-18	6.37185	0
1.39	15-18	4.52721	1
1.1	22-25	7.63505	1
1.4	22-25	4.57604	1
1.5	22-25	9.72822	1
1.6	22-25	2.74537	1
1.8	22-25	8.93659	1
1.14	22-25	7.08558	1
1.18	22-25	4.57019	1
1.19	22-25	4.62579	0
1.22	22-25	5.666	1
1.24	22-25	7.03309	1
1.25	22-25	3.5345	1
1.26	22-25	5.12594	1
1.28	22-25	5.86781	1
1.32	22-25	5.34632	1
1.33	22-25	9.40304	1
1.35	22-25	3.00287	1
1.36	22-25	5.29065	0
1.39	22-25	6.18699	1
2.07	15-18	1.99626	1
2.08	15-18	8.63883	0
2.12	15-18	4.61811	1
2.14	15-18	3.52369	1
2.18	15-18	1.01939	1
2.15	15-18	0.0893665	1
2.23	15-18	8.27211	1
2.27	15-18	1.21998	1
2.29	15-18	1.21047	1
2.31	15-18	0.119384	1
2.32	15-18	3.66476	1
2.4	15-18	6.03316	0
2.07	22-25	6.09318	1
2.08	22-25	5.25815	0
2.12	22-25	6.10405	1
2.14	22-25	4.22214	1
2.15	22-25	4.53685	1
2.18	22-25	5.81221	1
2.23	22-25	6.16204	1
2.27	22-25	10.3722	1
2.29	22-25	7.07346	1
2.31	22-25	6.86223	1
2.32	22-25	5.14979	1
2.4	22-25	4.80031	0
