# Supplementary material for: Divergent molecular pathways govern temperature-dependent wheat stem rust resistance genes
Source: Nat Commun. 2025 May 28;16:4905. doi: 10.1038/s41467-025-60030-x (PMC12119863; doi:10.1038/s41467-025-60030-x)
Supplement: Supplementary file 12 — Source Data [file 41467_2025_60030_MOESM12_ESM.zip › Source Data_Figure 3I.xlsx]

## Sheet: Figure 3I
Source Data for Fig. 3I: Average Pustule Sizes of biological replicates of wheat lines evaluated for response to P. graminis f. sp. tritici at 15-18˚C and 22-25˚C temperature regimes.
Pathogen race	Wheat Line and Temperature	Biological Replicate	Average Pustule Size (mm2)
TTKSK	LMPG_18	1	3.47429
TTKSK	LMPG_18	2	4.004
TTKSK	LMPG_18	3	3.87833
TTKSK	LMPG_18	4	2.88286
TTKSK	LMPG_18	5	4.301
TTKSK	LMPG_18	6	3.2125
TTKSK	LMPG_25	1	3.04667
TTKSK	LMPG_25	2	4.8225
TTKSK	LMPG_25	3	3.39842
TTKSK	LMPG_25	4	3.47733
TTKSK	LMPG_25	5	3.20556
TTKSK	LMPG_25	6	3.05118
TTKSK	LMPG_Sr13_18	1	1.41
TTKSK	LMPG_Sr13_18	2	1.597
TTKSK	LMPG_Sr13_18	3	1.41444
TTKSK	LMPG_Sr13_18	4	0.878571
TTKSK	LMPG_Sr13_18	5	2.5675
TTKSK	LMPG_Sr13_18	6	1.34
TTKSK	LMPG_Sr13_25	1	0.455714
TTKSK	LMPG_Sr13_25	2	0.373913
TTKSK	LMPG_Sr13_25	3	0.349375
TTKSK	LMPG_Sr13_25	4	0.265
TTKSK	LMPG_Sr13_25	5	0.915
TTKSK	LMPG_Sr13_25	6	0.498
TTKSK	LMPG_Sr21_18	1	3.60818
TTKSK	LMPG_Sr21_18	2	3.28
TTKSK	LMPG_Sr21_18	3	4.05231
TTKSK	LMPG_Sr21_18	4	3.65462
TTKSK	LMPG_Sr21_18	5	4.4575
TTKSK	LMPG_Sr21_18	6	3.40731
TTKSK	LMPG_Sr21_25	1	1.67
TTKSK	LMPG_Sr21_25	2	1.05571
TTKSK	LMPG_Sr21_25	3	1.27333
TTKSK	LMPG_Sr21_25	4	1.36143
TTKSK	LMPG_Sr21_25	5	1.72167
TTKSK	LMPG_Sr21_25	6	2.07778
MCCFC	LMPG_Sr6_18	1	0
MCCFC	LMPG_Sr6_18	2	0
MCCFC	LMPG_Sr6_18	3	0
MCCFC	LMPG_Sr6_18	4	0
MCCFC	LMPG_Sr6_18	5	0
MCCFC	LMPG_Sr6_25	1	2.22399
MCCFC	LMPG_Sr6_25	2	2.64582
MCCFC	LMPG_Sr6_25	3	2.30532
MCCFC	LMPG_Sr6_25	4	3.35979
MCCFC	LMPG_Sr6_25	5	2.06218
