# Supplementary material for: Divergent molecular pathways govern temperature-dependent wheat stem rust resistance genes
Source: Nat Commun. 2025 May 28;16:4905. doi: 10.1038/s41467-025-60030-x (PMC12119863; doi:10.1038/s41467-025-60030-x)
Supplement: Supplementary file 12 — Source Data [file 41467_2025_60030_MOESM12_ESM.zip › Source Data_Suppl Fig 2.xlsx]

## Sheet: Suppl Fig. 2A
Four lanes in panel "A"

## Sheet: Suppl Fig. 2B
First four lanes

## Sheet: Suppl Fig. 2C
First four lanes in panel "B"

## Sheet: Suppl Fig. 2E
First six lanes plus marker
