# Supplementary material for: Divergent molecular pathways govern temperature-dependent wheat stem rust resistance genes
Source: Nat Commun. 2025 May 28;16:4905. doi: 10.1038/s41467-025-60030-x (PMC12119863; doi:10.1038/s41467-025-60030-x)
Supplement: Supplementary file 12 — Source Data [file 41467_2025_60030_MOESM12_ESM.zip › Source Data_Suppl Fig 13-15_Sr6.xlsx]

## Sheet: Suppl Fig. 13-15_Sr6
Source Data. Differentially expressed genes between lines LMPG-Sr6 and LMPG at 1 and 3 days after inoculation and at low and high temperature regimes.
Line comparison	Timepoint	Experiment	Gene Number	Gene Name	logFC	unshrunk.logFC	logCPM	PValue	FDR
LMPG-Sr6, LMPG	Day 1	Low temperature	17133	TraesCS2A02G035300.1	-7.3746	-10.9669	2.06874	1.46403e-23	3.30562e-19
LMPG-Sr6, LMPG	Day 1	Low temperature	36657	TraesCS2D02G425300.1	8.76184	10.8832	3.76469	1.8425e-23	3.30562e-19
LMPG-Sr6, LMPG	Day 1	Low temperature	100588	TraesCS6A02G405600.1	-7.9094	-10.5978	4.13831	9.0681e-22	1.07125e-17
LMPG-Sr6, LMPG	Day 1	Low temperature	45449	TraesCS3B02G004800.1	7.325	8.69814	3.39473	1.1942e-21	1.07125e-17
LMPG-Sr6, LMPG	Day 1	Low temperature	101	TraesCS1A02G007900.1	-7.90209	-1.44269e+08	3.94927	3.28755e-18	2.35928e-14
LMPG-Sr6, LMPG	Day 1	Low temperature	30842	TraesCS2B02G576100.2	-6.89715	-10.0705	3.50283	4.79764e-18	2.86915e-14
LMPG-Sr6, LMPG	Day 1	Low temperature	100430	TraesCS6A02G392100.2	5.37154	5.40305	5.8982	1.02015e-15	5.22928e-12
LMPG-Sr6, LMPG	Day 1	Low temperature	102452	TraesCS6B02G148000.2	-5.86192	-6.75871	3.7528	1.19675e-15	5.36772e-12
LMPG-Sr6, LMPG	Day 1	Low temperature	27797	TraesCS2B02G321200.1	-7.09703	-1.44269e+08	4.29295	8.42329e-15	3.35827e-11
LMPG-Sr6, LMPG	Day 1	Low temperature	8751	TraesCS1B02G272900.2	6.60937	1.44269e+08	2.77706	1.46412e-14	5.25355e-11
LMPG-Sr6, LMPG	Day 1	Low temperature	65129	TraesCS4A02G445600.1	-6.28913	-8.6849	2.94094	1.83078e-13	5.972e-10
LMPG-Sr6, LMPG	Day 1	Low temperature	11652	TraesCS1D02G040500.1	-9.69023	-16.2786	6.45584	2.51796e-13	7.52912e-10
LMPG-Sr6, LMPG	Day 1	Low temperature	3851	TraesCS1A02G314500.1	-8.37014	-32.4293	2.96247	2.27452e-12	6.27803e-09
LMPG-Sr6, LMPG	Day 1	Low temperature	30782	TraesCS2B02G571700.2	6.34056	7.0839	3.76805	2.64703e-12	6.78434e-09
LMPG-Sr6, LMPG	Day 1	Low temperature	108666	TraesCS6D02G186800.1	6.25738	1.44269e+08	2.96972	5.98419e-12	1.4315e-08
LMPG-Sr6, LMPG	Day 1	Low temperature	215	TraesCS1A02G017900.1	6.21375	13.8639	1.90531	1.09346e-11	2.45222e-08
LMPG-Sr6, LMPG	Day 1	Low temperature	131789	TraesCSU02G091600.1	-6.19816	-1.44269e+08	2.78703	3.79266e-11	8.00518e-08
LMPG-Sr6, LMPG	Day 1	Low temperature	5632	TraesCS1B02G022400.1	6.10111	11.7622	2.00723	4.42374e-11	8.81847e-08
LMPG-Sr6, LMPG	Day 1	Low temperature	30590	TraesCS2B02G555400.3	-8.02281	-1.44269e+08	2.40943	2.71756e-10	5.13219e-07
LMPG-Sr6, LMPG	Day 1	Low temperature	50268	TraesCS3B02G391300.1	5.28822	6.39155	2.14077	2.91074e-10	5.22215e-07
LMPG-Sr6, LMPG	Day 1	Low temperature	100620	TraesCS6A02G408200.1	-5.94897	-10.5976	2.58698	5.74253e-10	9.56378e-07
LMPG-Sr6, LMPG	Day 1	Low temperature	17326	TraesCS2A02G052500.1	-5.89865	-9.50813	1.42213	5.86375e-10	9.56378e-07
LMPG-Sr6, LMPG	Day 1	Low temperature	2509	TraesCS1A02G203700.1	4.67516	5.03471	2.26491	8.82265e-10	1.37641e-06
LMPG-Sr6, LMPG	Day 1	Low temperature	17131	TraesCS2A02G035100.1	-3.76836	-3.78028	5.1994	1.28581e-09	1.9224e-06
LMPG-Sr6, LMPG	Day 1	Low temperature	104528	TraesCS6B02G313400.1	-4.74128	-5.37833	2.97608	2.99816e-09	4.3032e-06
LMPG-Sr6, LMPG	Day 1	Low temperature	130704	TraesCS7D02G551400.1	4.1468	4.23646	3.39727	4.46503e-09	6.16208e-06
LMPG-Sr6, LMPG	Day 1	Low temperature	10798	TraesCS1B02G448800.1	8.27727	1.44269e+08	3.83693	5.88887e-09	7.82608e-06
LMPG-Sr6, LMPG	Day 1	Low temperature	111074	TraesCS6D02G380800.1	-5.76566	-1.44269e+08	2.00508	7.34845e-09	9.41704e-06
LMPG-Sr6, LMPG	Day 1	Low temperature	100431	TraesCS6A02G392100.3	5.6626	1.44269e+08	1.68591	1.08486e-08	1.33704e-05
LMPG-Sr6, LMPG	Day 1	Low temperature	65726	TraesCS4A02G499500.1	-7.17437	-7.56223	6.18978	1.11786e-08	1.33704e-05
LMPG-Sr6, LMPG	Day 1	Low temperature	48825	TraesCS3B02G282300.1	4.66403	5.37366	1.76099	1.30481e-08	1.51029e-05
LMPG-Sr6, LMPG	Day 1	Low temperature	10890	TraesCS1B02G457200.1	-4.35452	-4.81316	3.55658	1.39443e-08	1.56359e-05
LMPG-Sr6, LMPG	Day 1	Low temperature	99957	TraesCS6A02G350200.1	6.39495	1.44269e+08	2.74246	1.7853e-08	1.94122e-05
LMPG-Sr6, LMPG	Day 1	Low temperature	3876	TraesCS1A02G316900.1	-3.74289	-3.95475	3.12081	3.43043e-08	3.62031e-05
LMPG-Sr6, LMPG	Day 1	Low temperature	84214	TraesCS5B02G181500.1	3.39655	3.44239	3.59237	4.53286e-08	4.64709e-05
LMPG-Sr6, LMPG	Day 1	Low temperature	97361	TraesCS6A02G144300.1	6.12477	1.44269e+08	2.78579	5.39197e-08	5.3743e-05
LMPG-Sr6, LMPG	Day 1	Low temperature	45148	TraesCS3A02G517100.1	3.79798	3.89796	2.79974	8.86739e-08	8.59945e-05
LMPG-Sr6, LMPG	Day 1	Low temperature	8613	TraesCS1B02G262200.1	5.27435	7.98589	2.26742	9.95446e-08	9.28084e-05
LMPG-Sr6, LMPG	Day 1	Low temperature	71469	TraesCS4D02G067200.1	3.03417	3.13646	2.73869	1.00873e-07	9.28084e-05
LMPG-Sr6, LMPG	Day 1	Low temperature	100589	TraesCS6A02G405700.1	-2.884	-2.93685	3.86084	1.26999e-07	0.000113924
LMPG-Sr6, LMPG	Day 1	Low temperature	102868	TraesCS6B02G182800.1	-5.34755	-9.50646	1.86293	2.30522e-07	0.000201746
LMPG-Sr6, LMPG	Day 1	Low temperature	86894	TraesCS5B02G407800.1	2.78426	2.79571	5.83855	2.80644e-07	0.000239763
LMPG-Sr6, LMPG	Day 1	Low temperature	73912	TraesCS4D02G251900.1	-4.76685	-5.93438	2.24397	3.53316e-07	0.00029483
LMPG-Sr6, LMPG	Day 1	Low temperature	45737	TraesCS3B02G030500.1	-4.12342	-4.60871	1.48878	3.69167e-07	0.000301056
LMPG-Sr6, LMPG	Day 1	Low temperature	111516	TraesCS7A02G012000.1	-4.07176	-4.539	2.95049	4.67363e-07	0.000372665
LMPG-Sr6, LMPG	Day 1	Low temperature	70734	TraesCS4D02G006600.1	-2.47884	-2.49391	3.89622	5.12667e-07	0.000393446
LMPG-Sr6, LMPG	Day 1	Low temperature	45403	TraesCS3B02G000800.1	-3.39562	-3.58856	3.06392	5.21683e-07	0.000393446
LMPG-Sr6, LMPG	Day 1	Low temperature	44770	TraesCS3A02G483000.1	3.89416	4.0838	2.19293	5.2632e-07	0.000393446
LMPG-Sr6, LMPG	Day 1	Low temperature	44755	TraesCS3A02G481500.1	3.2791	3.40379	2.52019	5.71457e-07	0.00041847
LMPG-Sr6, LMPG	Day 1	Low temperature	82422	TraesCS5B02G045100.1	2.90025	2.91062	4.57207	7.1156e-07	0.0005086
LMPG-Sr6, LMPG	Day 1	Low temperature	25456	TraesCS2B02G137300.2	4.38573	5.18981	2.09524	7.22886e-07	0.0005086
LMPG-Sr6, LMPG	Day 1	Low temperature	79399	TraesCS5A02G338200.2	4.79013	6.32278	1.93779	7.51814e-07	0.000518781
LMPG-Sr6, LMPG	Day 1	Low temperature	77548	TraesCS5A02G183300.1	3.41626	3.46958	3.4792	8.25269e-07	0.00055033
LMPG-Sr6, LMPG	Day 1	Low temperature	30413	TraesCS2B02G540100.2	7.18364	13.2992	4.43786	8.28209e-07	0.00055033
LMPG-Sr6, LMPG	Day 1	Low temperature	59992	TraesCS4A02G027800.1	3.03555	3.09403	4.23732	1.01518e-06	0.000662303
LMPG-Sr6, LMPG	Day 1	Low temperature	17259	TraesCS2A02G046100.1	-4.13289	-4.69466	1.57137	1.03936e-06	0.000665971
LMPG-Sr6, LMPG	Day 1	Low temperature	132311	TraesCSU02G136600.1	-5.18147	-1.44269e+08	2.54335	1.22903e-06	0.000773684
LMPG-Sr6, LMPG	Day 1	Low temperature	100653	TraesCS6A02G411100.1	4.92852	7.41954	1.78559	1.42429e-06	0.000881145
LMPG-Sr6, LMPG	Day 1	Low temperature	28768	TraesCS2B02G400600.1	-2.4357	-2.48321	3.56027	1.79749e-06	0.00109138
LMPG-Sr6, LMPG	Day 1	Low temperature	30589	TraesCS2B02G555400.2	-3.86595	-4.15997	1.94262	1.82495e-06	0.00109138
LMPG-Sr6, LMPG	Day 1	Low temperature	86115	TraesCS5B02G340900.1	-5.97908	-9.05648	2.09859	1.92908e-06	0.00111138
LMPG-Sr6, LMPG	Day 1	Low temperature	58886	TraesCS3D02G478000.1	3.13879	3.2181	2.41649	1.94143e-06	0.00111138
LMPG-Sr6, LMPG	Day 1	Low temperature	60950	TraesCS4A02G103900.1	-5.45419	-1.44269e+08	2.23492	1.95131e-06	0.00111138
LMPG-Sr6, LMPG	Day 1	Low temperature	123920	TraesCS7B02G483400.1	2.8387	2.86599	3.54579	2.0222e-06	0.00113376
LMPG-Sr6, LMPG	Day 1	Low temperature	28451	TraesCS2B02G374700.1	-3.34542	-3.55627	2.72985	2.05468e-06	0.00113425
LMPG-Sr6, LMPG	Day 1	Low temperature	57758	TraesCS3D02G384100.1	-3.61777	-3.92748	2.71205	2.14188e-06	0.00116447
LMPG-Sr6, LMPG	Day 1	Low temperature	117940	TraesCS7A02G558500.1	3.26344	3.34643	2.6095	2.89757e-06	0.0015518
LMPG-Sr6, LMPG	Day 1	Low temperature	66906	TraesCS4B02G097000.1	-5.05205	-28.5152	2.01968	3.01649e-06	0.00159173
LMPG-Sr6, LMPG	Day 1	Low temperature	2508	TraesCS1A02G203600.1	2.97822	3.03371	2.95356	3.22948e-06	0.00167942
LMPG-Sr6, LMPG	Day 1	Low temperature	45554	TraesCS3B02G014600.1	4.78102	5.46623	2.34902	3.76564e-06	0.00191327
LMPG-Sr6, LMPG	Day 1	Low temperature	75502	TraesCS5A02G018200.1	2.4176	2.43424	3.58549	3.7858e-06	0.00191327
LMPG-Sr6, LMPG	Day 1	Low temperature	52453	TraesCS3B02G584700.1	3.51121	3.81607	1.77209	3.96093e-06	0.00197397
LMPG-Sr6, LMPG	Day 1	Low temperature	65847	TraesCS4B02G010400.1	-4.54559	-5.03456	2.04157	4.02917e-06	0.00198048
LMPG-Sr6, LMPG	Day 1	Low temperature	61071	TraesCS4A02G112800.2	-3.99083	-4.56458	2.16156	4.38351e-06	0.00212553
LMPG-Sr6, LMPG	Day 1	Low temperature	51818	TraesCS3B02G524700.1	2.762	2.85663	2.47566	4.58445e-06	0.00219332
LMPG-Sr6, LMPG	Day 1	Low temperature	124471	TraesCS7D02G029100.1	4.56823	6.17021	2.47751	5.08659e-06	0.00240154
LMPG-Sr6, LMPG	Day 1	Low temperature	5183	TraesCS1A02G431400.1	-3.67351	-4.05234	2.08394	5.21651e-06	0.00243089
LMPG-Sr6, LMPG	Day 1	Low temperature	17190	TraesCS2A02G040100.2	-4.95351	-12.396	1.41638	5.60694e-06	0.00257933
LMPG-Sr6, LMPG	Day 1	Low temperature	96356	TraesCS6A02G057900.1	-3.30563	-3.53426	2.09351	5.87474e-06	0.00266832
LMPG-Sr6, LMPG	Day 1	Low temperature	130850	TraesCSU02G009200.1	-4.0053	-4.3509	2.35993	6.23515e-06	0.00279662
LMPG-Sr6, LMPG	Day 1	Low temperature	11085	TraesCS1B02G474500.1	-4.93067	-1.44269e+08	2.15708	6.57382e-06	0.00291212
LMPG-Sr6, LMPG	Day 1	Low temperature	52387	TraesCS3B02G578700.1	-6.73626	-1.44269e+08	2.88546	6.85199e-06	0.00299833
LMPG-Sr6, LMPG	Day 1	Low temperature	17155	TraesCS2A02G037400.1	-5.95534	-1.44269e+08	1.68034	6.97339e-06	0.00301469
LMPG-Sr6, LMPG	Day 1	Low temperature	30781	TraesCS2B02G571700.1	4.74905	8.07203	1.86085	8.55675e-06	0.00361638
LMPG-Sr6, LMPG	Day 1	Low temperature	68329	TraesCS4B02G202900.1	4.60505	4.88822	3.4556	8.56676e-06	0.00361638
LMPG-Sr6, LMPG	Day 1	Low temperature	26697	TraesCS2B02G241700.1	4.81069	1.44269e+08	1.5759	9.24498e-06	0.00380701
LMPG-Sr6, LMPG	Day 1	Low temperature	30431	TraesCS2B02G541900.1	-4.73851	-7.39831	1.33159	9.32012e-06	0.00380701
LMPG-Sr6, LMPG	Day 1	Low temperature	45402	TraesCS3B02G000700.1	-2.80768	-2.92014	3.09428	9.33663e-06	0.00380701
LMPG-Sr6, LMPG	Day 1	Low temperature	30569	TraesCS2B02G553600.1	-2.91228	-3.04647	2.09256	9.57728e-06	0.00386126
LMPG-Sr6, LMPG	Day 1	Low temperature	30462	TraesCS2B02G544200.1	3.83463	4.40042	2.44631	1.05217e-05	0.00419489
LMPG-Sr6, LMPG	Day 1	Low temperature	13770	TraesCS1D02G207100.1	2.8721	3.00615	1.9121	1.12983e-05	0.00445499
LMPG-Sr6, LMPG	Day 1	Low temperature	42660	TraesCS3A02G310300.1	-3.76545	-4.26977	3.0502	1.34587e-05	0.00524919
LMPG-Sr6, LMPG	Day 1	Low temperature	85257	TraesCS5B02G269300.1	-3.43764	-3.7617	2.54969	1.63917e-05	0.00632439
LMPG-Sr6, LMPG	Day 1	Low temperature	29072	TraesCS2B02G425800.1	-4.73467	-9.40092	1.89293	1.81123e-05	0.00691388
LMPG-Sr6, LMPG	Day 1	Low temperature	121350	TraesCS7B02G259400.1	2.36702	2.37701	4.22285	1.88293e-05	0.00709808
LMPG-Sr6, LMPG	Day 1	Low temperature	90266	TraesCS5D02G119700.1	-4.74979	-1.44269e+08	2.09903	1.89905e-05	0.00709808
LMPG-Sr6, LMPG	Day 1	Low temperature	111503	TraesCS7A02G010900.1	-4.72871	-1.44269e+08	2.26336	2.13392e-05	0.00789376
LMPG-Sr6, LMPG	Day 1	Low temperature	63442	TraesCS4A02G296300.1	3.23379	3.49084	1.91194	2.16209e-05	0.00791635
LMPG-Sr6, LMPG	Day 1	Low temperature	30762	TraesCS2B02G570100.1	2.82852	2.90498	4.10226	2.71791e-05	0.00985091
LMPG-Sr6, LMPG	Day 1	Low temperature	29370	TraesCS2B02G450800.2	-4.67908	-1.44269e+08	1.31723	2.79334e-05	0.0100231
LMPG-Sr6, LMPG	Day 1	Low temperature	15838	TraesCS1D02G377500.1	-4.13541	-4.97286	1.47474	3.09417e-05	0.0109924
LMPG-Sr6, LMPG	Day 1	Low temperature	4632	TraesCS1A02G383500.1	-2.76795	-2.89381	2.61063	3.12477e-05	0.0109924
LMPG-Sr6, LMPG	Day 1	Low temperature	103745	TraesCS6B02G249300.1	4.58775	1.44269e+08	1.46696	3.26296e-05	0.0113671
LMPG-Sr6, LMPG	Day 1	Low temperature	85918	TraesCS5B02G322900.1	-4.38722	-4.4642	6.42758	3.47388e-05	0.0118765
LMPG-Sr6, LMPG	Day 1	Low temperature	29846	TraesCS2B02G490900.1	-2.84001	-2.90127	3.31916	3.47536e-05	0.0118765
LMPG-Sr6, LMPG	Day 1	Low temperature	45448	TraesCS3B02G004700.1	3.21425	3.49355	1.97729	3.66183e-05	0.0122904
LMPG-Sr6, LMPG	Day 1	Low temperature	30429	TraesCS2B02G541700.1	3.91609	4.75213	2.58331	3.67465e-05	0.0122904
LMPG-Sr6, LMPG	Day 1	Low temperature	86107	TraesCS5B02G340100.1	-5.9404	-1.44269e+08	2.02617	3.71446e-05	0.0122904
LMPG-Sr6, LMPG	Day 1	Low temperature	59614	TraesCS3D02G540900.1	-3.1857	-3.44157	1.71288	3.75886e-05	0.0122904
LMPG-Sr6, LMPG	Day 1	Low temperature	3266	TraesCS1A02G265900.1	3.58065	3.63622	4.83666	3.76774e-05	0.0122904
LMPG-Sr6, LMPG	Day 1	Low temperature	66431	TraesCS4B02G059300.1	2.52874	2.56462	2.94928	3.88645e-05	0.0125634
LMPG-Sr6, LMPG	Day 1	Low temperature	9639	TraesCS1B02G347700.1	-4.27551	-5.81029	1.48361	4.17191e-05	0.0133658
LMPG-Sr6, LMPG	Day 1	Low temperature	90310	TraesCS5D02G122900.1	-2.433	-2.50492	2.87586	4.5266e-05	0.0143652
LMPG-Sr6, LMPG	Day 1	Low temperature	29658	TraesCS2B02G475200.1	-4.58509	-1.44269e+08	1.73438	4.56394e-05	0.0143652
LMPG-Sr6, LMPG	Day 1	Low temperature	36740	TraesCS2D02G431500.1	4.92699	6.50335	1.91876	4.7818e-05	0.01492
LMPG-Sr6, LMPG	Day 1	Low temperature	86213	TraesCS5B02G350400.1	-4.5735	-1.44269e+08	1.46417	4.84122e-05	0.0149752
LMPG-Sr6, LMPG	Day 1	Low temperature	6334	TraesCS1B02G083600.1	3.34688	3.59085	2.67446	5.5721e-05	0.0170887
LMPG-Sr6, LMPG	Day 1	Low temperature	65273	TraesCS4A02G458600.1	-2.69818	-2.81583	2.51678	5.76497e-05	0.0174535
LMPG-Sr6, LMPG	Day 1	Low temperature	125946	TraesCS7D02G161200.1	3.97713	4.25919	2.46273	5.78831e-05	0.0174535
LMPG-Sr6, LMPG	Day 1	Low temperature	59740	TraesCS4A02G005700.1	6.04552	1.44269e+08	2.48942	5.99121e-05	0.0179147
LMPG-Sr6, LMPG	Day 1	Low temperature	30434	TraesCS2B02G542000.3	5.15422	1.44269e+08	2.46201	6.08136e-05	0.0180261
LMPG-Sr6, LMPG	Day 1	Low temperature	32376	TraesCS2D02G081400.1	2.58924	2.6956	1.93626	6.12892e-05	0.0180261
LMPG-Sr6, LMPG	Day 1	Low temperature	5636	TraesCS1B02G022800.1	-3.23159	-3.53371	1.98317	6.2116e-05	0.0181207
LMPG-Sr6, LMPG	Day 1	Low temperature	71043	TraesCS4D02G032000.1	3.66368	4.30159	1.68889	6.5456e-05	0.0189411
LMPG-Sr6, LMPG	Day 1	Low temperature	25039	TraesCS2B02G100300.1	4.4467	1.44269e+08	1.33521	6.75263e-05	0.0193838
LMPG-Sr6, LMPG	Day 1	Low temperature	222	TraesCS1A02G018600.1	4.43662	1.44269e+08	1.46439	7.10022e-05	0.0202199
LMPG-Sr6, LMPG	Day 1	Low temperature	28718	TraesCS2B02G396800.1	2.20444	2.25036	2.96258	7.57876e-05	0.0214127
LMPG-Sr6, LMPG	Day 1	Low temperature	40320	TraesCS3A02G132700.1	-2.23771	-2.29009	2.5319	7.87931e-05	0.0219402
LMPG-Sr6, LMPG	Day 1	Low temperature	89386	TraesCS5D02G049200.1	2.55431	2.58749	3.68165	7.88775e-05	0.0219402
LMPG-Sr6, LMPG	Day 1	Low temperature	45452	TraesCS3B02G005100.1	-4.38788	-7.38688	1.93198	8.03377e-05	0.0221744
LMPG-Sr6, LMPG	Day 1	Low temperature	4502	TraesCS1A02G371300.1	-4.25208	-5.49465	1.33986	9.14786e-05	0.0246787
LMPG-Sr6, LMPG	Day 1	Low temperature	30469	TraesCS2B02G544800.1	3.96086	5.14291	2.06801	9.15515e-05	0.0246787
LMPG-Sr6, LMPG	Day 1	Low temperature	112197	TraesCS7A02G073000.1	3.0138	3.09279	4.8493	9.21618e-05	0.0246787
LMPG-Sr6, LMPG	Day 1	Low temperature	112198	TraesCS7A02G073100.1	3.0138	3.09279	4.8493	9.21618e-05	0.0246787
LMPG-Sr6, LMPG	Day 1	Low temperature	57436	TraesCS3D02G359300.1	3.86898	4.88131	1.97631	9.7114e-05	0.0258122
LMPG-Sr6, LMPG	Day 1	Low temperature	117843	TraesCS7A02G549800.1	4.35094	1.44269e+08	1.5051	0.000107896	0.0284671
LMPG-Sr6, LMPG	Day 1	Low temperature	105175	TraesCS6B02G364600.2	2.60112	2.72274	2.03825	0.000112905	0.0295712
LMPG-Sr6, LMPG	Day 1	Low temperature	29759	TraesCS2B02G483200.1	4.33282	1.44269e+08	1.95992	0.000117658	0.0305927
LMPG-Sr6, LMPG	Day 1	Low temperature	585	TraesCS1A02G051500.1	3.41381	3.91191	2.05816	0.000125047	0.0322802
LMPG-Sr6, LMPG	Day 1	Low temperature	71030	TraesCS4D02G030700.1	3.25879	3.65099	1.51261	0.000133481	0.0342111
LMPG-Sr6, LMPG	Day 1	Low temperature	100429	TraesCS6A02G392100.1	-2.20033	-2.21637	5.59458	0.000136897	0.0348378
LMPG-Sr6, LMPG	Day 1	Low temperature	59657	TraesCS3D02G544500.1	-4.34563	-1.44269e+08	1.89938	0.00014496	0.0366299
LMPG-Sr6, LMPG	Day 1	Low temperature	6354	TraesCS1B02G084700.1	-2.61925	-2.7287	2.42603	0.000147365	0.0369774
LMPG-Sr6, LMPG	Day 1	Low temperature	17305	TraesCS2A02G050600.1	-4.32097	-1.44269e+08	1.28353	0.000162214	0.0404205
LMPG-Sr6, LMPG	Day 1	Low temperature	25	TraesCS1A02G001900.9	4.02742	5.90081	1.77323	0.000186942	0.0459632
LMPG-Sr6, LMPG	Day 1	Low temperature	51839	TraesCS3B02G526700.1	2.70738	2.87153	1.81759	0.000187019	0.0459632
LMPG-Sr6, LMPG	Day 1	Low temperature	66114	TraesCS4B02G033100.1	2.90083	3.0941	1.80352	0.00018926	0.0461974
LMPG-Sr6, LMPG	Day 1	Low temperature	89397	TraesCS5D02G050100.1	2.35335	2.35592	6.69961	0.000195817	0.0474751
LMPG-Sr6, LMPG	Day 3	Low temperature	45449	TraesCS3B02G004800.1	8.08661	1.44269e+08	3.39473	1.54021e-20	5.52659e-16
LMPG-Sr6, LMPG	Day 3	Low temperature	122365	TraesCS7B02G345500.1	8.58816	1.44269e+08	4.4719	2.4109e-19	4.3254e-15
LMPG-Sr6, LMPG	Day 3	Low temperature	75842	TraesCS5A02G049600.1	-6.14398	-6.68575	3.27728	2.70355e-17	3.23362e-13
LMPG-Sr6, LMPG	Day 3	Low temperature	108666	TraesCS6D02G186800.1	7.15574	1.44269e+08	2.96972	4.49007e-17	4.02782e-13
LMPG-Sr6, LMPG	Day 3	Low temperature	87276	TraesCS5B02G440300.1	12.6278	1.44269e+08	7.59541	6.13769e-17	4.40465e-13
LMPG-Sr6, LMPG	Day 3	Low temperature	132766	TraesCSU02G176200.1	4.50628	4.55964	3.09463	8.53841e-17	5.10625e-13
LMPG-Sr6, LMPG	Day 3	Low temperature	74636	TraesCS4D02G311600.1	11.0967	1.44269e+08	7.18588	1.54624e-16	7.92602e-13
LMPG-Sr6, LMPG	Day 3	Low temperature	107402	TraesCS6D02G086700.1	11.0967	1.44269e+08	7.18548	2.71373e-16	1.21717e-12
LMPG-Sr6, LMPG	Day 3	Low temperature	104871	TraesCS6B02G340400.1	-6.74209	-7.15967	3.94183	7.07695e-16	2.73642e-12
LMPG-Sr6, LMPG	Day 3	Low temperature	122284	TraesCS7B02G338600.1	11.0967	1.44269e+08	7.25701	7.62615e-16	2.73642e-12
LMPG-Sr6, LMPG	Day 3	Low temperature	97230	TraesCS6A02G133200.1	-13.5699	-15.1152	10.1362	2.02699e-15	6.61205e-12
LMPG-Sr6, LMPG	Day 3	Low temperature	8751	TraesCS1B02G272900.2	6.75477	1.44269e+08	2.77706	1.51966e-13	4.54405e-10
LMPG-Sr6, LMPG	Day 3	Low temperature	13232	TraesCS1D02G164300.1	-2.93913	-2.95247	5.73103	2.62174e-12	7.12242e-09
LMPG-Sr6, LMPG	Day 3	Low temperature	93080	TraesCS5D02G345500.1	3.03331	3.06912	3.48559	2.77894e-12	7.12242e-09
LMPG-Sr6, LMPG	Day 3	Low temperature	84487	TraesCS5B02G203000.1	-5.48859	-5.68923	3.32825	3.15197e-12	7.53992e-09
LMPG-Sr6, LMPG	Day 3	Low temperature	129458	TraesCS7D02G442700.1	4.09709	4.26243	2.73293	6.48054e-12	1.45334e-08
LMPG-Sr6, LMPG	Day 3	Low temperature	45395	TraesCS3A02G539700.1	-6.59416	-6.74656	5.56984	6.54026e-11	1.38046e-07
LMPG-Sr6, LMPG	Day 3	Low temperature	4646	TraesCS1A02G384800.1	8.76868	8.78935	10.4097	8.44007e-11	1.58023e-07
LMPG-Sr6, LMPG	Day 3	Low temperature	127121	TraesCS7D02G256000.1	7.07747	7.08154	11.1469	8.73963e-11	1.58023e-07
LMPG-Sr6, LMPG	Day 3	Low temperature	17131	TraesCS2A02G035100.1	-7.13571	-7.31798	5.1994	8.80794e-11	1.58023e-07
LMPG-Sr6, LMPG	Day 3	Low temperature	101	TraesCS1A02G007900.1	-7.17094	-1.44269e+08	3.94927	1.00965e-10	1.64122e-07
LMPG-Sr6, LMPG	Day 3	Low temperature	69891	TraesCS4B02G332700.1	-3.1073	-3.13307	4.93098	1.05108e-10	1.64122e-07
LMPG-Sr6, LMPG	Day 3	Low temperature	36656	TraesCS2D02G425200.1	-3.93049	-3.99253	4.24519	1.05201e-10	1.64122e-07
LMPG-Sr6, LMPG	Day 3	Low temperature	34617	TraesCS2D02G264000.1	-9.96846	-1.44269e+08	5.26168	1.21153e-10	1.81133e-07
LMPG-Sr6, LMPG	Day 3	Low temperature	100429	TraesCS6A02G392100.1	-4.59606	-4.65221	5.59458	1.28973e-10	1.85113e-07
LMPG-Sr6, LMPG	Day 3	Low temperature	74482	TraesCS4D02G298700.1	-5.76406	-6.61705	2.44096	2.02162e-10	2.68903e-07
LMPG-Sr6, LMPG	Day 3	Low temperature	68844	TraesCS4B02G244100.1	-2.62303	-2.6404	4.32511	2.0234e-10	2.68903e-07
LMPG-Sr6, LMPG	Day 3	Low temperature	112468	TraesCS7A02G097500.1	4.85914	4.93891	4.78746	2.91109e-10	3.73056e-07
LMPG-Sr6, LMPG	Day 3	Low temperature	72640	TraesCS4D02G157600.1	2.25234	2.25826	5.96486	3.13201e-10	3.87527e-07
LMPG-Sr6, LMPG	Day 3	Low temperature	36070	TraesCS2D02G378400.1	-5.12142	-5.57719	3.18669	4.22158e-10	5.04929e-07
LMPG-Sr6, LMPG	Day 3	Low temperature	57436	TraesCS3D02G359300.1	4.45835	4.77975	1.97631	4.75699e-10	5.13373e-07
LMPG-Sr6, LMPG	Day 3	Low temperature	92179	TraesCS5D02G271100.1	-4.00019	-4.13957	3.1146	4.87189e-10	5.13373e-07
LMPG-Sr6, LMPG	Day 3	Low temperature	94388	TraesCS5D02G457400.1	7.93012	7.96139	9.18959	5.13218e-10	5.13373e-07
LMPG-Sr6, LMPG	Day 3	Low temperature	127115	TraesCS7D02G255400.1	7.93012	7.96139	9.18959	5.13218e-10	5.13373e-07
LMPG-Sr6, LMPG	Day 3	Low temperature	133647	TraesCSU02G263800.1	7.93012	7.96139	9.18959	5.13218e-10	5.13373e-07
LMPG-Sr6, LMPG	Day 3	Low temperature	62456	TraesCS4A02G214200.1	3.20452	3.27415	3.21374	5.15062e-10	5.13373e-07
LMPG-Sr6, LMPG	Day 3	Low temperature	1	TraesCS1A02G000100.1	7.29515	7.29895	11.7599	5.75737e-10	5.5834e-07
LMPG-Sr6, LMPG	Day 3	Low temperature	27339	TraesCS2B02G288300.1	-4.10294	-4.23531	2.83106	1.15867e-09	1.09409e-06
LMPG-Sr6, LMPG	Day 3	Low temperature	43599	TraesCS3A02G383800.1	-3.12506	-3.12754	7.9873	1.54557e-09	1.422e-06
LMPG-Sr6, LMPG	Day 3	Low temperature	2154	TraesCS1A02G174700.1	-2.72895	-2.74982	4.6443	2.02741e-09	1.81868e-06
LMPG-Sr6, LMPG	Day 3	Low temperature	93004	TraesCS5D02G338200.1	-3.3655	-3.41894	3.49502	2.24653e-09	1.9661e-06
LMPG-Sr6, LMPG	Day 3	Low temperature	27797	TraesCS2B02G321200.1	-6.63914	-1.44269e+08	4.29295	2.59633e-09	2.21813e-06
LMPG-Sr6, LMPG	Day 3	Low temperature	19600	TraesCS2A02G240500.2	8.43935	8.67975	6.65926	2.77091e-09	2.27106e-06
LMPG-Sr6, LMPG	Day 3	Low temperature	50494	TraesCS3B02G409300.2	-4.74927	-4.97722	4.33888	2.78487e-09	2.27106e-06
LMPG-Sr6, LMPG	Day 3	Low temperature	12349	TraesCS1D02G098000.1	-2.77332	-2.79886	5.75792	2.92617e-09	2.31805e-06
LMPG-Sr6, LMPG	Day 3	Low temperature	101406	TraesCS6B02G058300.1	2.89096	2.92731	3.83451	2.9717e-09	2.31805e-06
LMPG-Sr6, LMPG	Day 3	Low temperature	27066	TraesCS2B02G267500.2	6.24195	6.4608	4.82981	3.59738e-09	2.7464e-06
LMPG-Sr6, LMPG	Day 3	Low temperature	72300	TraesCS4D02G135000.5	5.8605	6.21294	4.21972	3.72222e-09	2.78252e-06
LMPG-Sr6, LMPG	Day 3	Low temperature	133667	TraesCSU02G265800.1	7.61711	7.6297	10.5636	4.01627e-09	2.94106e-06
LMPG-Sr6, LMPG	Day 3	Low temperature	38004	TraesCS2D02G540300.1	-3.33735	-3.38008	3.90947	4.21875e-09	3.02754e-06
LMPG-Sr6, LMPG	Day 3	Low temperature	106957	TraesCS6D02G049100.1	2.68694	2.71741	3.88165	5.08041e-09	3.57442e-06
LMPG-Sr6, LMPG	Day 3	Low temperature	130319	TraesCS7D02G517800.1	2.54804	2.56287	4.61559	5.38305e-09	3.71451e-06
LMPG-Sr6, LMPG	Day 3	Low temperature	81303	TraesCS5A02G503800.1	-2.78885	-2.81913	3.40787	6.4657e-09	4.3774e-06
LMPG-Sr6, LMPG	Day 3	Low temperature	107967	TraesCS6D02G136200.1	-4.92483	-5.39424	2.67325	1.00633e-08	6.6869e-06
LMPG-Sr6, LMPG	Day 3	Low temperature	9422	TraesCS1B02G329600.2	-6.13439	-8.01405	3.21207	1.21199e-08	7.90704e-06
LMPG-Sr6, LMPG	Day 3	Low temperature	89386	TraesCS5D02G049200.1	3.43047	3.45934	3.68165	1.43477e-08	9.1933e-06
LMPG-Sr6, LMPG	Day 3	Low temperature	10798	TraesCS1B02G448800.1	8.49537	1.44269e+08	3.83693	1.54665e-08	9.73628e-06
LMPG-Sr6, LMPG	Day 3	Low temperature	47552	TraesCS3B02G183300.2	-4.0643	-4.23539	3.71697	1.84596e-08	1.14202e-05
LMPG-Sr6, LMPG	Day 3	Low temperature	77749	TraesCS5A02G199500.1	7.05622	7.13797	6.84306	2.53086e-08	1.53919e-05
LMPG-Sr6, LMPG	Day 3	Low temperature	117613	TraesCS7A02G529900.1	2.35261	2.36339	4.6856	2.77939e-08	1.66217e-05
LMPG-Sr6, LMPG	Day 3	Low temperature	8613	TraesCS1B02G262200.1	5.65822	8.32542	2.26742	2.90709e-08	1.71004e-05
LMPG-Sr6, LMPG	Day 3	Low temperature	4968	TraesCS1A02G412900.2	5.19461	6.37174	2.26558	3.60683e-08	2.08742e-05
LMPG-Sr6, LMPG	Day 3	Low temperature	76539	TraesCS5A02G105800.1	2.25038	2.25447	6.36249	3.84582e-08	2.19041e-05
LMPG-Sr6, LMPG	Day 3	Low temperature	9040	TraesCS1B02G296300.1	-3.34797	-3.43355	3.34742	4.05967e-08	2.27608e-05
LMPG-Sr6, LMPG	Day 3	Low temperature	70459	TraesCS4B02G382300.2	3.93978	4.05384	2.57568	4.63311e-08	2.55762e-05
LMPG-Sr6, LMPG	Day 3	Low temperature	87731	TraesCS5B02G480900.2	-4.09443	-4.31116	2.84482	4.86646e-08	2.64573e-05
LMPG-Sr6, LMPG	Day 3	Low temperature	70584	TraesCS4B02G393100.1	3.50561	3.58254	2.51456	5.62932e-08	3.01479e-05
LMPG-Sr6, LMPG	Day 3	Low temperature	46292	TraesCS3B02G080100.1	4.25217	4.35079	2.39666	6.2215e-08	3.28294e-05
LMPG-Sr6, LMPG	Day 3	Low temperature	133696	TraesCSU02G268500.1	-2.5205	-2.52379	7.19284	6.89675e-08	3.58651e-05
LMPG-Sr6, LMPG	Day 3	Low temperature	60950	TraesCS4A02G103900.1	-6.60876	-1.44269e+08	2.23492	7.39471e-08	3.79053e-05
LMPG-Sr6, LMPG	Day 3	Low temperature	99468	TraesCS6A02G310400.1	-6.10952	-7.14985	3.04246	8.51156e-08	4.30158e-05
LMPG-Sr6, LMPG	Day 3	Low temperature	85918	TraesCS5B02G322900.1	-6.38993	-6.42663	6.42758	8.65796e-08	4.31479e-05
LMPG-Sr6, LMPG	Day 3	Low temperature	133589	TraesCSU02G258100.1	6.0141	6.01619	11.3668	1.00358e-07	4.91967e-05
LMPG-Sr6, LMPG	Day 3	Low temperature	133491	TraesCSU02G248800.1	3.11274	3.12332	6.04646	1.01459e-07	4.91967e-05
LMPG-Sr6, LMPG	Day 3	Low temperature	1033	TraesCS1A02G089600.1	-3.17521	-3.22136	5.07214	1.03369e-07	4.94543e-05
LMPG-Sr6, LMPG	Day 3	Low temperature	75424	TraesCS5A02G010700.1	-10.3072	-11.6342	7.17039	1.0547e-07	4.97957e-05
LMPG-Sr6, LMPG	Day 3	Low temperature	84214	TraesCS5B02G181500.1	4.17832	4.28509	3.59237	1.08325e-07	4.98386e-05
LMPG-Sr6, LMPG	Day 3	Low temperature	124897	TraesCS7D02G068200.1	-6.1658	-7.45178	3.46601	1.08339e-07	4.98386e-05
LMPG-Sr6, LMPG	Day 3	Low temperature	100674	TraesCS6A02G413100.1	-3.94933	-4.05551	2.93517	1.31716e-07	5.90988e-05
LMPG-Sr6, LMPG	Day 3	Low temperature	66962	TraesCS4B02G101800.1	3.08954	3.17871	3.18368	1.31763e-07	5.90988e-05
LMPG-Sr6, LMPG	Day 3	Low temperature	132557	TraesCSU02G157000.1	2.63659	2.66361	4.14429	1.36657e-07	5.97989e-05
LMPG-Sr6, LMPG	Day 3	Low temperature	132912	TraesCSU02G190200.1	2.63659	2.66361	4.14429	1.36657e-07	5.97989e-05
LMPG-Sr6, LMPG	Day 3	Low temperature	51090	TraesCS3B02G458800.6	5.44106	7.7689	1.96621	1.38487e-07	5.98699e-05
LMPG-Sr6, LMPG	Day 3	Low temperature	49207	TraesCS3B02G311400.1	-2.84098	-2.87945	4.26492	1.45688e-07	6.2233e-05
LMPG-Sr6, LMPG	Day 3	Low temperature	40550	TraesCS3A02G151100.1	5.60709	9.96087	1.8605	1.49671e-07	6.31824e-05
LMPG-Sr6, LMPG	Day 3	Low temperature	19780	TraesCS2A02G254600.1	5.24627	5.35343	4.84958	1.6315e-07	6.80716e-05
LMPG-Sr6, LMPG	Day 3	Low temperature	71846	TraesCS4D02G098400.1	2.45479	2.48518	3.87421	2.00483e-07	8.26866e-05
LMPG-Sr6, LMPG	Day 3	Low temperature	32908	TraesCS2D02G129500.1	-2.32914	-2.34869	4.41753	2.07872e-07	8.47597e-05
LMPG-Sr6, LMPG	Day 3	Low temperature	130078	TraesCS7D02G497400.1	-4.88403	-5.49292	2.24487	2.10804e-07	8.49897e-05
LMPG-Sr6, LMPG	Day 3	Low temperature	55392	TraesCS3D02G208200.1	2.93376	2.99861	3.33253	2.2059e-07	8.79466e-05
LMPG-Sr6, LMPG	Day 3	Low temperature	131431	TraesCSU02G060600.1	2.70226	2.7528	2.3451	2.31962e-07	9.09373e-05
LMPG-Sr6, LMPG	Day 3	Low temperature	21961	TraesCS2A02G427200.1	-2.98906	-3.03235	4.66186	2.3316e-07	9.09373e-05
LMPG-Sr6, LMPG	Day 3	Low temperature	96779	TraesCS6A02G094600.1	4.36807	4.47611	2.81364	2.40453e-07	9.22446e-05
LMPG-Sr6, LMPG	Day 3	Low temperature	15	TraesCS1A02G001500.1	6.88027	7.06299	5.8813	2.41653e-07	9.22446e-05
LMPG-Sr6, LMPG	Day 3	Low temperature	60474	TraesCS4A02G066500.1	-3.56504	-3.69927	2.76589	2.62231e-07	9.83897e-05
LMPG-Sr6, LMPG	Day 3	Low temperature	109489	TraesCS6D02G248500.1	-5.81214	-8.17829	2.80564	2.63235e-07	9.83897e-05
LMPG-Sr6, LMPG	Day 3	Low temperature	45073	TraesCS3A02G510200.1	3.55573	3.73714	2.74738	2.70112e-07	9.94746e-05
LMPG-Sr6, LMPG	Day 3	Low temperature	117159	TraesCS7A02G489000.1	3.46542	3.62639	2.09925	2.71682e-07	9.94746e-05
LMPG-Sr6, LMPG	Day 3	Low temperature	46299	TraesCS3B02G080700.1	8.16492	1.44269e+08	2.18803	2.86246e-07	0.000103748
LMPG-Sr6, LMPG	Day 3	Low temperature	119333	TraesCS7B02G107700.1	-6.03784	-1.44269e+08	1.79781	2.96384e-07	0.000106349
LMPG-Sr6, LMPG	Day 3	Low temperature	26924	TraesCS2B02G256300.1	-2.63707	-2.6588	3.89833	3.1727e-07	0.000112256
LMPG-Sr6, LMPG	Day 3	Low temperature	89505	TraesCS5D02G060300.1	-4.84392	-5.45444	2.52834	3.19104e-07	0.000112256
LMPG-Sr6, LMPG	Day 3	Low temperature	117350	TraesCS7A02G506000.1	-4.124	-4.38336	2.94836	3.2596e-07	0.000113554
LMPG-Sr6, LMPG	Day 3	Low temperature	86619	TraesCS5B02G384500.1	-5.61419	-7.38077	1.85981	3.90486e-07	0.000133984
LMPG-Sr6, LMPG	Day 3	Low temperature	57175	TraesCS3D02G339300.1	4.31198	4.40455	3.51266	3.92073e-07	0.000133984
LMPG-Sr6, LMPG	Day 3	Low temperature	117378	TraesCS7A02G508800.1	-5.08086	-5.91669	2.30377	4.03386e-07	0.00013655
LMPG-Sr6, LMPG	Day 3	Low temperature	53253	TraesCS3D02G041500.1	-4.58908	-5.06338	2.48588	4.55161e-07	0.000151754
LMPG-Sr6, LMPG	Day 3	Low temperature	69500	TraesCS4B02G299800.1	-5.24659	-6.2983	2.23561	4.56758e-07	0.000151754
LMPG-Sr6, LMPG	Day 3	Low temperature	53383	TraesCS3D02G053100.1	-1.8428	-1.84366	8.27308	4.6626e-07	0.000153435
LMPG-Sr6, LMPG	Day 3	Low temperature	27364	TraesCS2B02G289900.1	-5.85831	-9.09346	1.98042	4.70369e-07	0.000153435
LMPG-Sr6, LMPG	Day 3	Low temperature	72343	TraesCS4D02G137900.1	5.81868	5.83392	7.95316	4.94651e-07	0.000159901
LMPG-Sr6, LMPG	Day 3	Low temperature	38638	TraesCS2D02G596300.1	-4.96698	-5.71956	2.13553	5.21375e-07	0.000167036
LMPG-Sr6, LMPG	Day 3	Low temperature	100588	TraesCS6A02G405600.1	-5.6643	-7.68932	4.13831	5.59824e-07	0.000177766
LMPG-Sr6, LMPG	Day 3	Low temperature	82528	TraesCS5B02G054800.2	-4.5307	-4.9897	2.47516	6.08995e-07	0.000191684
LMPG-Sr6, LMPG	Day 3	Low temperature	30842	TraesCS2B02G576100.2	-5.93247	-1.44269e+08	3.50283	6.45776e-07	0.000201493
LMPG-Sr6, LMPG	Day 3	Low temperature	104044	TraesCS6B02G273400.1	-2.54495	-2.57663	4.66372	6.54161e-07	0.00020235
LMPG-Sr6, LMPG	Day 3	Low temperature	115745	TraesCS7A02G364800.1	-4.97768	-5.77815	2.34968	7.40082e-07	0.000222311
LMPG-Sr6, LMPG	Day 3	Low temperature	123297	TraesCS7B02G430000.1	-4.30846	-4.67189	2.20371	7.42189e-07	0.000222311
LMPG-Sr6, LMPG	Day 3	Low temperature	115888	TraesCS7A02G376800.1	-2.84736	-2.8543	5.53522	7.42996e-07	0.000222311
LMPG-Sr6, LMPG	Day 3	Low temperature	89842	TraesCS5D02G087400.1	2.42743	2.46102	3.57755	7.43474e-07	0.000222311
LMPG-Sr6, LMPG	Day 3	Low temperature	117575	TraesCS7A02G526200.1	-1.57263	-1.57525	6.52122	8.19904e-07	0.000243139
LMPG-Sr6, LMPG	Day 3	Low temperature	105395	TraesCS6B02G382200.1	-3.48601	-3.51352	5.04793	8.85743e-07	0.00026051
LMPG-Sr6, LMPG	Day 3	Low temperature	124896	TraesCS7D02G068100.1	-5.16623	-6.21756	2.30891	9.02549e-07	0.000263295
LMPG-Sr6, LMPG	Day 3	Low temperature	28606	TraesCS2B02G386900.1	-2.17407	-2.18954	5.25283	9.48799e-07	0.000274555
LMPG-Sr6, LMPG	Day 3	Low temperature	124092	TraesCS7B02G498100.1	3.06627	3.09196	3.23349	1.14546e-06	0.00032881
LMPG-Sr6, LMPG	Day 3	Low temperature	3082	TraesCS1A02G251200.1	-2.4922	-2.51541	4.17876	1.19234e-06	0.000337839
LMPG-Sr6, LMPG	Day 3	Low temperature	9085	TraesCS1B02G299300.1	-3.52279	-3.67168	2.91361	1.19574e-06	0.000337839
LMPG-Sr6, LMPG	Day 3	Low temperature	30195	TraesCS2B02G521600.2	2.8264	2.83785	5.10396	1.29945e-06	0.000364273
LMPG-Sr6, LMPG	Day 3	Low temperature	90304	TraesCS5D02G122700.1	-7.81972	-1.44269e+08	3.96911	1.41809e-06	0.000394448
LMPG-Sr6, LMPG	Day 3	Low temperature	50268	TraesCS3B02G391300.1	4.04081	4.45466	2.14077	1.4745e-06	0.000406984
LMPG-Sr6, LMPG	Day 3	Low temperature	65726	TraesCS4A02G499500.1	-7.74122	-8.22938	6.18978	1.50645e-06	0.000412629
LMPG-Sr6, LMPG	Day 3	Low temperature	71489	TraesCS4D02G069100.1	-4.14135	-4.18189	6.26079	1.60678e-06	0.000436776
LMPG-Sr6, LMPG	Day 3	Low temperature	133463	TraesCSU02G245500.1	-1.66541	-1.66761	7.03241	1.6426e-06	0.000443155
LMPG-Sr6, LMPG	Day 3	Low temperature	50094	TraesCS3B02G377300.1	4.28333	4.40082	3.29719	1.70402e-06	0.000453717
LMPG-Sr6, LMPG	Day 3	Low temperature	131789	TraesCSU02G091600.1	-5.6047	-8.15362	2.78703	1.70704e-06	0.000453717
LMPG-Sr6, LMPG	Day 3	Low temperature	38007	TraesCS2D02G540600.1	-3.82577	-4.05444	2.66511	1.85585e-06	0.000489644
LMPG-Sr6, LMPG	Day 3	Low temperature	13443	TraesCS1D02G181200.1	-3.58846	-3.75968	2.97145	1.98734e-06	0.000520509
LMPG-Sr6, LMPG	Day 3	Low temperature	112143	TraesCS7A02G067800.1	-2.25153	-2.27223	4.18839	2.08269e-06	0.000541529
LMPG-Sr6, LMPG	Day 3	Low temperature	112197	TraesCS7A02G073000.1	-3.59426	-3.6364	4.8493	2.18776e-06	0.000560724
LMPG-Sr6, LMPG	Day 3	Low temperature	112198	TraesCS7A02G073100.1	-3.59426	-3.6364	4.8493	2.18776e-06	0.000560724
LMPG-Sr6, LMPG	Day 3	Low temperature	106887	TraesCS6D02G042500.1	-3.78616	-3.83725	4.61857	2.27319e-06	0.000578486
LMPG-Sr6, LMPG	Day 3	Low temperature	59240	TraesCS3D02G508500.1	-5.82815	-6.47309	3.23082	2.34863e-06	0.000590825
LMPG-Sr6, LMPG	Day 3	Low temperature	45554	TraesCS3B02G014600.1	3.08728	3.14775	2.34902	2.35461e-06	0.000590825
LMPG-Sr6, LMPG	Day 3	Low temperature	107444	TraesCS6D02G090200.1	2.11765	2.13773	4.05213	2.40475e-06	0.000599218
LMPG-Sr6, LMPG	Day 3	Low temperature	45300	TraesCS3A02G530800.1	-3.0502	-3.06832	5.73195	2.57734e-06	0.000637795
LMPG-Sr6, LMPG	Day 3	Low temperature	123506	TraesCS7B02G446900.3	2.19908	2.2091	4.7644	2.86301e-06	0.000703633
LMPG-Sr6, LMPG	Day 3	Low temperature	45403	TraesCS3B02G000800.1	-4.31325	-4.74938	3.06392	3.06965e-06	0.00074451
LMPG-Sr6, LMPG	Day 3	Low temperature	43501	TraesCS3A02G376800.1	-4.05749	-4.379	3.2544	3.07083e-06	0.00074451
LMPG-Sr6, LMPG	Day 3	Low temperature	21960	TraesCS2A02G427100.1	-2.88744	-2.95401	3.40425	3.10678e-06	0.00074817
LMPG-Sr6, LMPG	Day 3	Low temperature	28748	TraesCS2B02G399200.2	-4.61722	-5.25231	2.19521	3.13687e-06	0.000750381
LMPG-Sr6, LMPG	Day 3	Low temperature	90210	TraesCS5D02G115300.1	2.14185	2.14655	5.9012	3.40221e-06	0.000808464
LMPG-Sr6, LMPG	Day 3	Low temperature	132726	TraesCSU02G172400.1	2.62658	2.67676	2.84642	3.511e-06	0.000828826
LMPG-Sr6, LMPG	Day 3	Low temperature	47582	TraesCS3B02G185700.1	7.13356	7.30695	5.83578	3.70446e-06	0.00086878
LMPG-Sr6, LMPG	Day 3	Low temperature	34699	TraesCS2D02G270300.1	-5.52273	-8.34261	1.76192	3.91375e-06	0.000911904
LMPG-Sr6, LMPG	Day 3	Low temperature	96876	TraesCS6A02G101800.1	1.99625	2.01185	4.24604	4.04037e-06	0.000935333
LMPG-Sr6, LMPG	Day 3	Low temperature	116050	TraesCS7A02G389700.1	-2.88748	-2.89883	5.84424	4.18144e-06	0.000958737
LMPG-Sr6, LMPG	Day 3	Low temperature	45443	TraesCS3B02G004200.1	-3.25034	-3.37027	2.82609	4.19491e-06	0.000958737
LMPG-Sr6, LMPG	Day 3	Low temperature	55409	TraesCS3D02G209200.2	-3.68767	-3.90159	2.32365	4.30436e-06	0.000977526
LMPG-Sr6, LMPG	Day 3	Low temperature	20000	TraesCS2A02G271700.1	-5.14835	-6.54306	1.82657	4.58149e-06	0.00103392
LMPG-Sr6, LMPG	Day 3	Low temperature	97361	TraesCS6A02G144300.1	5.73463	1.44269e+08	2.78579	4.73951e-06	0.00106289
LMPG-Sr6, LMPG	Day 3	Low temperature	31215	TraesCS2B02G608900.1	3.1073	3.21441	2.17557	4.78405e-06	0.00106622
LMPG-Sr6, LMPG	Day 3	Low temperature	24363	TraesCS2B02G040600.1	3.95736	4.39584	1.87182	4.83711e-06	0.00107139
LMPG-Sr6, LMPG	Day 3	Low temperature	84576	TraesCS5B02G211000.1	-4.98309	-6.08805	1.73403	4.87313e-06	0.00107275
LMPG-Sr6, LMPG	Day 3	Low temperature	129028	TraesCS7D02G403700.2	-3.12101	-3.22463	3.42061	5.02984e-06	0.00110049
LMPG-Sr6, LMPG	Day 3	Low temperature	38006	TraesCS2D02G540500.1	-3.33671	-3.47543	2.2034	5.1895e-06	0.00112854
LMPG-Sr6, LMPG	Day 3	Low temperature	78508	TraesCS5A02G263500.1	-4.0131	-4.34311	2.48023	5.39736e-06	0.00116668
LMPG-Sr6, LMPG	Day 3	Low temperature	48622	TraesCS3B02G266000.1	-3.49102	-3.65891	2.07657	5.48541e-06	0.00117861
LMPG-Sr6, LMPG	Day 3	Low temperature	85960	TraesCS5B02G326500.1	-3.09878	-3.19928	2.64976	5.64081e-06	0.00119977
LMPG-Sr6, LMPG	Day 3	Low temperature	50782	TraesCS3B02G433000.1	3.76343	4.10865	1.70037	5.65078e-06	0.00119977
LMPG-Sr6, LMPG	Day 3	Low temperature	215	TraesCS1A02G017900.1	4.85136	6.64816	1.90531	5.92876e-06	0.00125139
LMPG-Sr6, LMPG	Day 3	Low temperature	6021	TraesCS1B02G057300.1	-1.89109	-1.89672	4.94583	5.96959e-06	0.00125264
LMPG-Sr6, LMPG	Day 3	Low temperature	51722	TraesCS3B02G515600.1	5.65857	5.74047	6.22238	6.25983e-06	0.0013059
LMPG-Sr6, LMPG	Day 3	Low temperature	76942	TraesCS5A02G135700.2	4.10742	4.67161	2.2936	6.5258e-06	0.00135352
LMPG-Sr6, LMPG	Day 3	Low temperature	18181	TraesCS2A02G127100.1	-2.2765	-2.30163	4.074	6.93159e-06	0.00142942
LMPG-Sr6, LMPG	Day 3	Low temperature	12350	TraesCS1D02G098100.1	-2.28841	-2.31195	4.85261	7.0257e-06	0.00144055
LMPG-Sr6, LMPG	Day 3	Low temperature	124479	TraesCS7D02G029800.1	2.26516	2.2955	3.8016	7.48899e-06	0.00152682
LMPG-Sr6, LMPG	Day 3	Low temperature	116731	TraesCS7A02G450400.1	-4.32998	-4.84134	1.96908	7.53284e-06	0.00152708
LMPG-Sr6, LMPG	Day 3	Low temperature	133709	TraesCSU02G269800.1	10.9565	1.44269e+08	4.83043	7.87391e-06	0.00158726
LMPG-Sr6, LMPG	Day 3	Low temperature	111036	TraesCS6D02G378000.4	-2.43859	-2.46374	4.42497	8.39128e-06	0.0016821
LMPG-Sr6, LMPG	Day 3	Low temperature	126174	TraesCS7D02G180900.1	-2.44331	-2.47965	2.58292	8.96771e-06	0.00177996
LMPG-Sr6, LMPG	Day 3	Low temperature	86894	TraesCS5B02G407800.1	-2.70271	-2.70755	5.83855	8.97869e-06	0.00177996
LMPG-Sr6, LMPG	Day 3	Low temperature	74443	TraesCS4D02G296000.1	-5.44315	-8.82178	1.78312	9.13889e-06	0.00179425
LMPG-Sr6, LMPG	Day 3	Low temperature	102452	TraesCS6B02G148000.2	-3.94851	-4.27346	3.7528	9.15078e-06	0.00179425
LMPG-Sr6, LMPG	Day 3	Low temperature	80896	TraesCS5A02G468300.1	-3.54846	-3.74809	2.62249	9.621e-06	0.0018762
LMPG-Sr6, LMPG	Day 3	Low temperature	43104	TraesCS3A02G345200.1	3.55196	3.60869	3.5369	9.81019e-06	0.00190275
LMPG-Sr6, LMPG	Day 3	Low temperature	98710	TraesCS6A02G248000.1	2.11823	2.13293	4.25019	1.00819e-05	0.00194493
LMPG-Sr6, LMPG	Day 3	Low temperature	26369	TraesCS2B02G215800.1	-2.55764	-2.5921	4.01668	1.09019e-05	0.00209188
LMPG-Sr6, LMPG	Day 3	Low temperature	103758	TraesCS6B02G250500.1	3.06261	3.06273	12.485	1.12416e-05	0.00213649
LMPG-Sr6, LMPG	Day 3	Low temperature	99805	TraesCS6A02G337100.1	3.74958	4.09025	1.97288	1.12535e-05	0.00213649
LMPG-Sr6, LMPG	Day 3	Low temperature	22242	TraesCS2A02G450500.1	-2.52871	-2.5678	4.62611	1.15098e-05	0.00217365
LMPG-Sr6, LMPG	Day 3	Low temperature	7510	TraesCS1B02G174600.2	-3.30671	-3.45524	2.70877	1.17455e-05	0.00220655
LMPG-Sr6, LMPG	Day 3	Low temperature	28435	TraesCS2B02G372900.1	1.80073	1.80714	5.24969	1.18743e-05	0.00221913
LMPG-Sr6, LMPG	Day 3	Low temperature	128462	TraesCS7D02G358000.1	-4.00502	-4.16395	3.35974	1.20561e-05	0.00222834
LMPG-Sr6, LMPG	Day 3	Low temperature	129830	TraesCS7D02G475300.1	3.62508	3.94552	1.70052	1.208e-05	0.00222834
LMPG-Sr6, LMPG	Day 3	Low temperature	10890	TraesCS1B02G457200.1	-3.92207	-4.25498	3.55658	1.21099e-05	0.00222834
LMPG-Sr6, LMPG	Day 3	Low temperature	55665	TraesCS3D02G227500.2	3.19426	3.3673	2.82252	1.239e-05	0.00225226
LMPG-Sr6, LMPG	Day 3	Low temperature	121586	TraesCS7B02G278200.1	-2.27756	-2.28161	5.82972	1.24228e-05	0.00225226
LMPG-Sr6, LMPG	Day 3	Low temperature	113655	TraesCS7A02G201100.1	-5.3393	-8.16571	1.59677	1.24282e-05	0.00225226
LMPG-Sr6, LMPG	Day 3	Low temperature	100396	TraesCS6A02G389300.1	3.87263	4.32772	1.5096	1.25167e-05	0.0022569
LMPG-Sr6, LMPG	Day 3	Low temperature	66530	TraesCS4B02G067500.1	-4.7258	-5.66686	1.93876	1.30046e-05	0.00233315
LMPG-Sr6, LMPG	Day 3	Low temperature	25322	TraesCS2B02G125200.2	4.98099	9.11249	1.39697	1.32287e-05	0.00236155
LMPG-Sr6, LMPG	Day 3	Low temperature	97401	TraesCS6A02G146900.1	-4.30025	-4.84225	2.18464	1.33503e-05	0.00237147
LMPG-Sr6, LMPG	Day 3	Low temperature	86246	TraesCS5B02G353200.1	-3.58586	-3.60116	4.67612	1.34967e-05	0.00238567
LMPG-Sr6, LMPG	Day 3	Low temperature	71459	TraesCS4D02G066400.1	-3.68753	-3.93886	2.08721	1.36233e-05	0.00239624
LMPG-Sr6, LMPG	Day 3	Low temperature	121972	TraesCS7B02G309900.1	-2.94997	-3.04212	3.43336	1.37571e-05	0.00240398
LMPG-Sr6, LMPG	Day 3	Low temperature	27604	TraesCS2B02G307100.1	-3.87777	-4.19854	2.45925	1.38014e-05	0.00240398
LMPG-Sr6, LMPG	Day 3	Low temperature	62843	TraesCS4A02G247400.1	-4.30311	-4.85682	1.89906	1.47735e-05	0.00256089
LMPG-Sr6, LMPG	Day 3	Low temperature	86202	TraesCS5B02G349300.1	-5.43676	-10.8969	1.39564	1.48728e-05	0.0025657
LMPG-Sr6, LMPG	Day 3	Low temperature	27628	TraesCS2B02G309100.1	2.33564	2.37568	3.87586	1.53514e-05	0.00263559
LMPG-Sr6, LMPG	Day 3	Low temperature	1604	TraesCS1A02G134000.1	-3.50956	-3.71308	2.51429	1.56561e-05	0.00267511
LMPG-Sr6, LMPG	Day 3	Low temperature	77575	TraesCS5A02G185600.1	-3.324	-3.48308	2.09089	1.60626e-05	0.00273156
LMPG-Sr6, LMPG	Day 3	Low temperature	58211	TraesCS3D02G418400.6	4.53148	5.83245	1.78214	1.64472e-05	0.00278377
LMPG-Sr6, LMPG	Day 3	Low temperature	33700	TraesCS2D02G198200.1	-3.132	-3.25443	2.81421	1.67617e-05	0.00282368
LMPG-Sr6, LMPG	Day 3	Low temperature	106703	TraesCS6D02G026200.1	3.12569	3.29072	1.67099	1.81035e-05	0.00303546
LMPG-Sr6, LMPG	Day 3	Low temperature	130932	TraesCSU02G016900.1	-4.90274	-6.22692	2.04021	1.84123e-05	0.00307288
LMPG-Sr6, LMPG	Day 3	Low temperature	117940	TraesCS7A02G558500.1	3.69114	3.83866	2.6095	1.89444e-05	0.00314705
LMPG-Sr6, LMPG	Day 3	Low temperature	57578	TraesCS3D02G369800.1	-3.29967	-3.45633	3.45142	1.92871e-05	0.00318922
LMPG-Sr6, LMPG	Day 3	Low temperature	116766	TraesCS7A02G453500.1	1.80344	1.81444	4.27429	1.98069e-05	0.00326014
LMPG-Sr6, LMPG	Day 3	Low temperature	38073	TraesCS2D02G546500.2	1.95501	1.972	4.27779	2.04387e-05	0.00334877
LMPG-Sr6, LMPG	Day 3	Low temperature	67011	TraesCS4B02G105300.2	2.91242	2.99778	3.01262	2.1514e-05	0.00350893
LMPG-Sr6, LMPG	Day 3	Low temperature	129426	TraesCS7D02G439800.1	-4.05867	-4.49441	2.01897	2.20158e-05	0.00357453
LMPG-Sr6, LMPG	Day 3	Low temperature	10824	TraesCS1B02G450900.1	-2.28173	-2.30724	4.29702	2.22464e-05	0.0035957
LMPG-Sr6, LMPG	Day 3	Low temperature	85176	TraesCS5B02G262900.1	-2.99449	-3.09932	3.00932	2.29861e-05	0.0036986
LMPG-Sr6, LMPG	Day 3	Low temperature	46298	TraesCS3B02G080600.1	5.03064	1.44269e+08	1.18999	2.32167e-05	0.00371903
LMPG-Sr6, LMPG	Day 3	Low temperature	61953	TraesCS4A02G175600.1	-2.19268	-2.19393	8.0976	2.37627e-05	0.00378958
LMPG-Sr6, LMPG	Day 3	Low temperature	109984	TraesCS6D02G289800.1	-4.52729	-5.34356	1.82398	2.41073e-05	0.00382751
LMPG-Sr6, LMPG	Day 3	Low temperature	42227	TraesCS3A02G277200.1	-3.01894	-3.12824	2.9928	2.44087e-05	0.00385829
LMPG-Sr6, LMPG	Day 3	Low temperature	62811	TraesCS4A02G245100.1	-3.45557	-3.47066	7.06319	2.46319e-05	0.00387649
LMPG-Sr6, LMPG	Day 3	Low temperature	86028	TraesCS5B02G332500.1	-3.36434	-3.54405	2.32027	2.49195e-05	0.00390464
LMPG-Sr6, LMPG	Day 3	Low temperature	52858	TraesCS3D02G008300.1	-3.93037	-4.30973	2.73934	2.52186e-05	0.00393432
LMPG-Sr6, LMPG	Day 3	Low temperature	27171	TraesCS2B02G275100.1	3.43467	3.57541	2.28887	2.60584e-05	0.00404775
LMPG-Sr6, LMPG	Day 3	Low temperature	14748	TraesCS1D02G285800.1	-2.35411	-2.38862	3.55072	2.62633e-05	0.00405609
LMPG-Sr6, LMPG	Day 3	Low temperature	3444	TraesCS1A02G280700.1	-3.55038	-3.78341	1.82875	2.63383e-05	0.00405609
LMPG-Sr6, LMPG	Day 3	Low temperature	39665	TraesCS3A02G081300.1	-3.26338	-3.28628	6.0506	2.65658e-05	0.00407366
LMPG-Sr6, LMPG	Day 3	Low temperature	56209	TraesCS3D02G266100.2	-3.06661	-3.1856	2.38994	2.68025e-05	0.00409245
LMPG-Sr6, LMPG	Day 3	Low temperature	33679	TraesCS2D02G196800.1	-2.34178	-2.36266	4.45489	2.80928e-05	0.0042713
LMPG-Sr6, LMPG	Day 3	Low temperature	73810	TraesCS4D02G243400.1	-2.34452	-2.37876	3.21716	2.87309e-05	0.00434989
LMPG-Sr6, LMPG	Day 3	Low temperature	16464	TraesCS1D02G431200.1	3.45244	3.74195	2.14039	2.88802e-05	0.00435189
LMPG-Sr6, LMPG	Day 3	Low temperature	52625	TraesCS3B02G599878.1	4.18362	4.45358	2.05869	2.90266e-05	0.00435189
LMPG-Sr6, LMPG	Day 3	Low temperature	111035	TraesCS6D02G378000.3	-2.31443	-2.31857	6.59676	2.9108e-05	0.00435189
LMPG-Sr6, LMPG	Day 3	Low temperature	19030	TraesCS2A02G199300.1	-4.00027	-4.42613	1.85071	2.93878e-05	0.00437549
LMPG-Sr6, LMPG	Day 3	Low temperature	35924	TraesCS2D02G366300.2	-2.0121	-2.02824	5.10564	2.99223e-05	0.00443667
LMPG-Sr6, LMPG	Day 3	Low temperature	77915	TraesCS5A02G212800.1	-4.40072	-5.12283	1.69419	3.03049e-05	0.00447489
LMPG-Sr6, LMPG	Day 3	Low temperature	45298	TraesCS3A02G530600.1	2.00437	2.01673	4.64684	3.04333e-05	0.00447544
LMPG-Sr6, LMPG	Day 3	Low temperature	222	TraesCS1A02G018600.1	4.8445	9.27252	1.46439	3.09714e-05	0.00453598
LMPG-Sr6, LMPG	Day 3	Low temperature	125946	TraesCS7D02G161200.1	4.18515	4.435	2.46273	3.11496e-05	0.00454353
LMPG-Sr6, LMPG	Day 3	Low temperature	41319	TraesCS3A02G209100.1	-4.5926	-5.56054	1.89025	3.4185e-05	0.0049661
LMPG-Sr6, LMPG	Day 3	Low temperature	12592	TraesCS1D02G117900.1	-2.35485	-2.39244	3.66594	3.44173e-05	0.00497968
LMPG-Sr6, LMPG	Day 3	Low temperature	38380	TraesCS2D02G573100.1	1.77505	1.77537	9.17228	3.60344e-05	0.00504311
LMPG-Sr6, LMPG	Day 3	Low temperature	94398	TraesCS5D02G458300.1	1.77505	1.77537	9.17228	3.60344e-05	0.00504311
LMPG-Sr6, LMPG	Day 3	Low temperature	130704	TraesCS7D02G551400.1	3.07508	3.12556	3.39727	3.60702e-05	0.00504311
LMPG-Sr6, LMPG	Day 3	Low temperature	16512	TraesCS1D02G435500.1	-1.90554	-1.9056	12.412	3.64017e-05	0.00504311
LMPG-Sr6, LMPG	Day 3	Low temperature	19607	TraesCS2A02G241200.1	-1.90554	-1.9056	12.412	3.64017e-05	0.00504311
LMPG-Sr6, LMPG	Day 3	Low temperature	88930	TraesCS5D02G009700.1	-1.90554	-1.9056	12.412	3.64017e-05	0.00504311
LMPG-Sr6, LMPG	Day 3	Low temperature	91585	TraesCS5D02G220400.1	-1.90554	-1.9056	12.412	3.64017e-05	0.00504311
LMPG-Sr6, LMPG	Day 3	Low temperature	95416	TraesCS5D02G544600.1	-1.90554	-1.9056	12.412	3.64017e-05	0.00504311
LMPG-Sr6, LMPG	Day 3	Low temperature	110442	TraesCS6D02G326000.1	-1.90554	-1.9056	12.412	3.64017e-05	0.00504311
LMPG-Sr6, LMPG	Day 3	Low temperature	133161	TraesCSU02G214200.1	-1.90554	-1.9056	12.412	3.64017e-05	0.00504311
LMPG-Sr6, LMPG	Day 3	Low temperature	133596	TraesCSU02G258800.1	-1.90554	-1.9056	12.412	3.64017e-05	0.00504311
LMPG-Sr6, LMPG	Day 3	Low temperature	25600	TraesCS2B02G148900.1	-2.67416	-2.7413	3.29992	3.67073e-05	0.00506589
LMPG-Sr6, LMPG	Day 3	Low temperature	12697	TraesCS1D02G125800.1	-3.70653	-4.01042	2.19716	3.74303e-05	0.00514588
LMPG-Sr6, LMPG	Day 3	Low temperature	9317	TraesCS1B02G320300.1	14.1463	1.44269e+08	9.30387	3.798e-05	0.00520151
LMPG-Sr6, LMPG	Day 3	Low temperature	13545	TraesCS1D02G189800.1	4.5333	6.25447	1.40319	3.96572e-05	0.00541058
LMPG-Sr6, LMPG	Day 3	Low temperature	111774	TraesCS7A02G034500.1	-4.70877	-5.88023	3.08598	3.98116e-05	0.00541106
LMPG-Sr6, LMPG	Day 3	Low temperature	18916	TraesCS2A02G189600.1	-3.10381	-3.23805	2.81806	4.03482e-05	0.00546329
LMPG-Sr6, LMPG	Day 3	Low temperature	29627	TraesCS2B02G472100.1	-3.42925	-3.64223	2.94052	4.08047e-05	0.00548788
LMPG-Sr6, LMPG	Day 3	Low temperature	53542	TraesCS3D02G067300.1	-3.86145	-3.90075	2.79096	4.08357e-05	0.00548788
LMPG-Sr6, LMPG	Day 3	Low temperature	34974	TraesCS2D02G290500.1	2.46547	2.52691	4.01148	4.20663e-05	0.00563218
LMPG-Sr6, LMPG	Day 3	Low temperature	93620	TraesCS5D02G390700.2	-5.15202	-8.33646	1.59895	4.24016e-05	0.00565596
LMPG-Sr6, LMPG	Day 3	Low temperature	132443	TraesCSU02G147900.1	-1.69868	-1.70454	5.27311	4.32039e-05	0.00574163
LMPG-Sr6, LMPG	Day 3	Low temperature	250	TraesCS1A02G020900.1	-3.06792	-3.19717	3.00815	4.40637e-05	0.00582917
LMPG-Sr6, LMPG	Day 3	Low temperature	32672	TraesCS2D02G107800.1	4.37576	5.68003	1.57196	4.41874e-05	0.00582917
LMPG-Sr6, LMPG	Day 3	Low temperature	73319	TraesCS4D02G205400.1	-1.93516	-1.94238	5.06954	4.46364e-05	0.00586683
LMPG-Sr6, LMPG	Day 3	Low temperature	114056	TraesCS7A02G235100.1	-2.76508	-2.81845	3.27502	4.51013e-05	0.0059063
LMPG-Sr6, LMPG	Day 3	Low temperature	128464	TraesCS7D02G358200.1	-2.83415	-2.92515	3.32799	4.5381e-05	0.00592131
LMPG-Sr6, LMPG	Day 3	Low temperature	128849	TraesCS7D02G389500.2	3.29075	3.53791	1.51803	4.57124e-05	0.00594294
LMPG-Sr6, LMPG	Day 3	Low temperature	130557	TraesCS7D02G538400.1	-2.23007	-2.24357	4.58545	4.63553e-05	0.00600476
LMPG-Sr6, LMPG	Day 3	Low temperature	59764	TraesCS4A02G007800.1	-5.20138	-9.9569	1.6034	4.7982e-05	0.00619017
LMPG-Sr6, LMPG	Day 3	Low temperature	57978	TraesCS3D02G401200.1	-2.99697	-3.11459	3.07701	4.81316e-05	0.00619017
LMPG-Sr6, LMPG	Day 3	Low temperature	83180	TraesCS5B02G107700.1	1.92446	1.92904	5.89197	4.83542e-05	0.00619659
LMPG-Sr6, LMPG	Day 3	Low temperature	99343	TraesCS6A02G300100.1	3.47781	3.6938	1.80797	4.95189e-05	0.00632326
LMPG-Sr6, LMPG	Day 3	Low temperature	65129	TraesCS4A02G445600.1	-4.85538	-6.50631	2.94094	5.01557e-05	0.00638186
LMPG-Sr6, LMPG	Day 3	Low temperature	56990	TraesCS3D02G323400.1	-5.20304	-10.6848	1.27083	5.07706e-05	0.00643728
LMPG-Sr6, LMPG	Day 3	Low temperature	79887	TraesCS5A02G380900.2	-4.63104	-5.76846	1.64964	5.11859e-05	0.00646708
LMPG-Sr6, LMPG	Day 3	Low temperature	6736	TraesCS1B02G117400.1	-2.17075	-2.19782	4.60793	5.15012e-05	0.00647393
LMPG-Sr6, LMPG	Day 3	Low temperature	126948	TraesCS7D02G243700.1	-2.6379	-2.70399	3.72751	5.16009e-05	0.00647393
LMPG-Sr6, LMPG	Day 3	Low temperature	72297	TraesCS4D02G135000.2	-3.85614	-3.87797	5.86221	5.29027e-05	0.00661412
LMPG-Sr6, LMPG	Day 3	Low temperature	119334	TraesCS7B02G107800.1	-5.17163	-9.5945	1.49973	5.31516e-05	0.00661531
LMPG-Sr6, LMPG	Day 3	Low temperature	69892	TraesCS4B02G332800.1	-2.33309	-2.33935	5.96394	5.32809e-05	0.00661531
LMPG-Sr6, LMPG	Day 3	Low temperature	80158	TraesCS5A02G403600.1	-3.72197	-4.05236	2.77233	5.35879e-05	0.00663049
LMPG-Sr6, LMPG	Day 3	Low temperature	38144	TraesCS2D02G552200.1	-2.22728	-2.25736	3.15086	5.42272e-05	0.00668652
LMPG-Sr6, LMPG	Day 3	Low temperature	113656	TraesCS7A02G201200.1	-5.20302	-1.44269e+08	1.43656	5.52145e-05	0.00676381
LMPG-Sr6, LMPG	Day 3	Low temperature	55412	TraesCS3D02G209500.1	-2.29118	-2.32503	3.57717	5.53529e-05	0.00676381
LMPG-Sr6, LMPG	Day 3	Low temperature	82031	TraesCS5B02G009000.1	2.89615	3.0335	1.78577	5.54194e-05	0.00676381
LMPG-Sr6, LMPG	Day 3	Low temperature	67092	TraesCS4B02G112000.1	-2.55074	-2.57092	4.36106	5.58499e-05	0.00679324
LMPG-Sr6, LMPG	Day 3	Low temperature	110346	TraesCS6D02G317700.1	2.57151	2.64924	2.9359	5.6442e-05	0.00684207
LMPG-Sr6, LMPG	Day 3	Low temperature	59089	TraesCS3D02G495700.1	-4.108	-4.32766	2.08894	5.83664e-05	0.00705153
LMPG-Sr6, LMPG	Day 3	Low temperature	96770	TraesCS6A02G093700.1	5.24798	5.57755	2.82728	5.90267e-05	0.00710737
LMPG-Sr6, LMPG	Day 3	Low temperature	53704	TraesCS3D02G080100.1	-2.57607	-2.63827	3.10884	6.13318e-05	0.00734621
LMPG-Sr6, LMPG	Day 3	Low temperature	77548	TraesCS5A02G183300.1	3.48889	3.57965	3.4792	6.14197e-05	0.00734621
LMPG-Sr6, LMPG	Day 3	Low temperature	91034	TraesCS5D02G176400.1	-3.11432	-3.261	2.31854	6.27031e-05	0.00747479
LMPG-Sr6, LMPG	Day 3	Low temperature	59878	TraesCS4A02G017100.1	-2.3769	-2.38752	5.35292	6.35005e-05	0.00754478
LMPG-Sr6, LMPG	Day 3	Low temperature	44090	TraesCS3A02G422100.1	3.08423	3.2767	2.12984	6.66358e-05	0.00789118
LMPG-Sr6, LMPG	Day 3	Low temperature	12	TraesCS1A02G001200.1	14.2673	1.44269e+08	9.738	6.82845e-05	0.00805981
LMPG-Sr6, LMPG	Day 3	Low temperature	73912	TraesCS4D02G251900.1	-3.10709	-3.25449	2.24397	6.85166e-05	0.0080607
LMPG-Sr6, LMPG	Day 3	Low temperature	9833	TraesCS1B02G364200.2	-2.92191	-2.98009	2.32396	7.00112e-05	0.00820962
LMPG-Sr6, LMPG	Day 3	Low temperature	42660	TraesCS3A02G310300.1	-3.55286	-3.83115	3.0502	7.12267e-05	0.00832494
LMPG-Sr6, LMPG	Day 3	Low temperature	102759	TraesCS6B02G175100.2	-3.97816	-4.47159	2.26842	7.17735e-05	0.00836162
LMPG-Sr6, LMPG	Day 3	Low temperature	16101	TraesCS1D02G400100.1	-2.35775	-2.36226	5.8087	7.48484e-05	0.00867761
LMPG-Sr6, LMPG	Day 3	Low temperature	72274	TraesCS4D02G132900.4	4.71233	1.44269e+08	1.41302	7.49696e-05	0.00867761
LMPG-Sr6, LMPG	Day 3	Low temperature	59735	TraesCS4A02G005200.1	-4.39908	-5.29053	1.70098	7.5215e-05	0.00867802
LMPG-Sr6, LMPG	Day 3	Low temperature	105950	TraesCS6B02G432300.2	-2.36526	-2.36913	6.86535	7.5514e-05	0.0086846
LMPG-Sr6, LMPG	Day 3	Low temperature	46939	TraesCS3B02G133400.1	-2.5075	-2.56309	3.9282	7.65158e-05	0.0087717
LMPG-Sr6, LMPG	Day 3	Low temperature	111503	TraesCS7A02G010900.1	-5.13171	-1.44269e+08	2.26336	7.73236e-05	0.00883607
LMPG-Sr6, LMPG	Day 3	Low temperature	51790	TraesCS3B02G522000.1	4.69372	10.4765	1.35302	7.87415e-05	0.00896953
LMPG-Sr6, LMPG	Day 3	Low temperature	100431	TraesCS6A02G392100.3	4.70034	1.44269e+08	1.68591	7.98234e-05	0.009064
LMPG-Sr6, LMPG	Day 3	Low temperature	96349	TraesCS6A02G057400.1	-4.21896	-4.92113	1.94225	8.04023e-05	0.00910094
LMPG-Sr6, LMPG	Day 3	Low temperature	36526	TraesCS2D02G414200.1	-4.09828	-4.69384	1.76734	8.0792e-05	0.00911629
LMPG-Sr6, LMPG	Day 3	Low temperature	100620	TraesCS6A02G408200.1	-5.0255	-8.31601	2.58698	8.23985e-05	0.00926841
LMPG-Sr6, LMPG	Day 3	Low temperature	102241	TraesCS6B02G130100.1	2.36105	2.41642	2.91031	8.4617e-05	0.00948821
LMPG-Sr6, LMPG	Day 3	Low temperature	132331	TraesCSU02G138400.1	-5.35024	-1.44269e+08	1.55568	8.50545e-05	0.00950755
LMPG-Sr6, LMPG	Day 3	Low temperature	7003	TraesCS1B02G137900.1	2.78589	2.81455	3.77418	8.53285e-05	0.00950856
LMPG-Sr6, LMPG	Day 3	Low temperature	44986	TraesCS3A02G501700.1	-3.84645	-4.10469	2.44482	8.86158e-05	0.00981392
LMPG-Sr6, LMPG	Day 3	Low temperature	44989	TraesCS3A02G502000.1	-3.84645	-4.10469	2.44482	8.86158e-05	0.00981392
LMPG-Sr6, LMPG	Day 3	Low temperature	44845	TraesCS3A02G489700.1	-3.60514	-3.70333	2.59762	8.92387e-05	0.00982599
LMPG-Sr6, LMPG	Day 3	Low temperature	80203	TraesCS5A02G407700.2	4.61236	6.12161	1.60753	8.92724e-05	0.00982599
LMPG-Sr6, LMPG	Day 3	Low temperature	82422	TraesCS5B02G045100.1	2.75999	2.77715	4.57207	9.54202e-05	0.0104493
LMPG-Sr6, LMPG	Day 3	Low temperature	25245	TraesCS2B02G118800.1	-3.35438	-3.5784	2.12366	9.55189e-05	0.0104493
LMPG-Sr6, LMPG	Day 3	Low temperature	6989	TraesCS1B02G136700.2	-2.85722	-2.96397	2.8989	9.58091e-05	0.0104493
LMPG-Sr6, LMPG	Day 3	Low temperature	51818	TraesCS3B02G524700.1	3.52684	3.93222	2.47566	0.000101213	0.0110053
LMPG-Sr6, LMPG	Day 3	Low temperature	13452	TraesCS1D02G182100.1	-3.24946	-3.34388	3.47271	0.000101726	0.0110276
LMPG-Sr6, LMPG	Day 3	Low temperature	25456	TraesCS2B02G137300.2	3.87152	4.57912	2.09524	0.000102721	0.0110709
LMPG-Sr6, LMPG	Day 3	Low temperature	1032	TraesCS1A02G089500.1	-2.61988	-2.67571	4.67578	0.000102743	0.0110709
LMPG-Sr6, LMPG	Day 3	Low temperature	130146	TraesCS7D02G503400.1	-4.6285	-6.03678	1.68136	0.000103176	0.0110797
LMPG-Sr6, LMPG	Day 3	Low temperature	114147	TraesCS7A02G242200.1	2.9898	3.09408	3.10946	0.000103442	0.0110797
LMPG-Sr6, LMPG	Day 3	Low temperature	29095	TraesCS2B02G427900.1	4.64467	1.44269e+08	1.40114	0.000106527	0.0113762
LMPG-Sr6, LMPG	Day 3	Low temperature	44982	TraesCS3A02G501200.1	-3.71084	-3.89453	2.54392	0.000111276	0.0118481
LMPG-Sr6, LMPG	Day 3	Low temperature	98925	TraesCS6A02G266100.1	-4.9645	-8.37624	2.1467	0.000113716	0.0120511
LMPG-Sr6, LMPG	Day 3	Low temperature	29291	TraesCS2B02G444500.1	2.45252	2.46945	4.52633	0.000113855	0.0120511
LMPG-Sr6, LMPG	Day 3	Low temperature	115155	TraesCS7A02G316300.1	2.05426	2.08276	3.68885	0.000115321	0.0121705
LMPG-Sr6, LMPG	Day 3	Low temperature	128648	TraesCS7D02G373100.1	3.97851	4.84806	1.235	0.000115975	0.0122036
LMPG-Sr6, LMPG	Day 3	Low temperature	100672	TraesCS6A02G412900.1	2.18096	2.2185	2.90729	0.000119416	0.0125289
LMPG-Sr6, LMPG	Day 3	Low temperature	24323	TraesCS2B02G036800.1	-2.70669	-2.79012	3.00647	0.00012093	0.0126508
LMPG-Sr6, LMPG	Day 3	Low temperature	14796	TraesCS1D02G288800.1	-2.81985	-2.86502	3.81017	0.00012171	0.0126953
LMPG-Sr6, LMPG	Day 3	Low temperature	107259	TraesCS6D02G075400.2	-3.49766	-3.7864	2.52865	0.000124245	0.0129073
LMPG-Sr6, LMPG	Day 3	Low temperature	117871	TraesCS7A02G552400.1	-1.77054	-1.77386	6.1341	0.000124461	0.0129073
LMPG-Sr6, LMPG	Day 3	Low temperature	122415	TraesCS7B02G350200.1	-4.10208	-4.76845	1.78895	0.000125783	0.0130068
LMPG-Sr6, LMPG	Day 3	Low temperature	69344	TraesCS4B02G287000.1	-2.37688	-2.3875	5.32942	0.000127387	0.0131211
LMPG-Sr6, LMPG	Day 3	Low temperature	72357	TraesCS4D02G139300.1	1.62462	1.63002	5.31438	0.000127678	0.0131211
LMPG-Sr6, LMPG	Day 3	Low temperature	10466	TraesCS1B02G420100.1	-2.58212	-2.58656	5.93898	0.000127986	0.0131211
LMPG-Sr6, LMPG	Day 3	Low temperature	5183	TraesCS1A02G431400.1	-3.55132	-3.86485	2.08394	0.00012891	0.0131782
LMPG-Sr6, LMPG	Day 3	Low temperature	107258	TraesCS6D02G075400.1	2.98832	3.14082	3.10928	0.000130174	0.0132697
LMPG-Sr6, LMPG	Day 3	Low temperature	61071	TraesCS4A02G112800.2	-4.26623	-5.1233	2.16156	0.00013329	0.0135488
LMPG-Sr6, LMPG	Day 3	Low temperature	26394	TraesCS2B02G217500.1	-2.77867	-2.87845	2.85445	0.000133762	0.0135583
LMPG-Sr6, LMPG	Day 3	Low temperature	89398	TraesCS5D02G050200.1	2.9463	3.12288	2.12432	0.000135521	0.0136979
LMPG-Sr6, LMPG	Day 3	Low temperature	2160	TraesCS1A02G175200.1	-3.15559	-3.30615	2.76244	0.00013786	0.0138468
LMPG-Sr6, LMPG	Day 3	Low temperature	4648	TraesCS1A02G385000.1	-1.91335	-1.91342	12.0549	0.000138924	0.0138468
LMPG-Sr6, LMPG	Day 3	Low temperature	22469	TraesCS2A02G470800.1	-1.91335	-1.91342	12.0549	0.000138924	0.0138468
LMPG-Sr6, LMPG	Day 3	Low temperature	43086	TraesCS3A02G343800.1	-1.91335	-1.91342	12.0549	0.000138924	0.0138468
LMPG-Sr6, LMPG	Day 3	Low temperature	88934	TraesCS5D02G010100.1	-1.91335	-1.91342	12.0549	0.000138924	0.0138468
LMPG-Sr6, LMPG	Day 3	Low temperature	59879	TraesCS4A02G017200.1	-2.26693	-2.30578	4.25064	0.000141143	0.014029
LMPG-Sr6, LMPG	Day 3	Low temperature	15555	TraesCS1D02G352600.2	-2.76892	-2.85808	1.98617	0.000142053	0.0140554
LMPG-Sr6, LMPG	Day 3	Low temperature	23603	TraesCS2A02G564200.1	-4.99538	-1.44269e+08	1.86283	0.000142191	0.0140554
LMPG-Sr6, LMPG	Day 3	Low temperature	132311	TraesCSU02G136600.1	-4.99448	-1.44269e+08	2.54335	0.000142754	0.0140723
LMPG-Sr6, LMPG	Day 3	Low temperature	55817	TraesCS3D02G237800.1	-3.11175	-3.17412	3.0579	0.00014473	0.014228
LMPG-Sr6, LMPG	Day 3	Low temperature	67484	TraesCS4B02G142200.1	-1.78383	-1.78439	8.63773	0.000145264	0.0142414
LMPG-Sr6, LMPG	Day 3	Low temperature	100480	TraesCS6A02G395900.1	3.17284	3.43244	1.45674	0.000146803	0.0143531
LMPG-Sr6, LMPG	Day 3	Low temperature	90866	TraesCS5D02G164600.1	-3.70498	-4.1052	2.06696	0.000148728	0.0144702
LMPG-Sr6, LMPG	Day 3	Low temperature	22949	TraesCS2A02G511000.1	2.27679	2.30119	3.77363	0.000149064	0.0144702
LMPG-Sr6, LMPG	Day 3	Low temperature	45345	TraesCS3A02G535300.1	-2.90695	-3.03222	3.02119	0.00014921	0.0144702
LMPG-Sr6, LMPG	Day 3	Low temperature	71469	TraesCS4D02G067200.1	2.83828	2.98882	2.73869	0.000151655	0.0146676
LMPG-Sr6, LMPG	Day 3	Low temperature	69499	TraesCS4B02G299700.1	-3.29484	-3.52159	2.85049	0.000153721	0.0147887
LMPG-Sr6, LMPG	Day 3	Low temperature	100377	TraesCS6A02G387600.1	4.48164	7.52205	1.40424	0.000153731	0.0147887
LMPG-Sr6, LMPG	Day 3	Low temperature	48851	TraesCS3B02G284600.1	-4.81366	-7.35048	1.70252	0.000154253	0.0147992
LMPG-Sr6, LMPG	Day 3	Low temperature	121132	TraesCS7B02G242300.1	3.90133	4.73423	1.52225	0.00015561	0.0148896
LMPG-Sr6, LMPG	Day 3	Low temperature	51371	TraesCS3B02G483500.1	-2.51861	-2.53286	5.32221	0.000157949	0.0150732
LMPG-Sr6, LMPG	Day 3	Low temperature	17922	TraesCS2A02G105400.1	2.41143	2.47111	2.76396	0.000158692	0.0151039
LMPG-Sr6, LMPG	Day 3	Low temperature	94390	TraesCS5D02G457600.1	1.97287	1.97498	6.63166	0.000159292	0.0151209
LMPG-Sr6, LMPG	Day 3	Low temperature	59085	TraesCS3D02G495400.1	-3.44883	-3.54932	2.29389	0.00016112	0.0152541
LMPG-Sr6, LMPG	Day 3	Low temperature	107141	TraesCS6D02G065000.1	3.93767	4.83446	1.73131	0.00016251	0.0153452
LMPG-Sr6, LMPG	Day 3	Low temperature	45452	TraesCS3B02G005100.1	-4.96177	-1.44269e+08	1.93198	0.000164221	0.0154661
LMPG-Sr6, LMPG	Day 3	Low temperature	18787	TraesCS2A02G179500.1	2.05152	2.07537	3.48078	0.000169352	0.0158679
LMPG-Sr6, LMPG	Day 3	Low temperature	109308	TraesCS6D02G234700.1	-1.92325	-1.94052	4.52333	0.000169372	0.0158679
LMPG-Sr6, LMPG	Day 3	Low temperature	29510	TraesCS2B02G461800.1	1.68431	1.68688	6.53759	0.000169851	0.0158713
LMPG-Sr6, LMPG	Day 3	Low temperature	66906	TraesCS4B02G097000.1	-4.93055	-10.0073	2.01968	0.000171431	0.0159773
LMPG-Sr6, LMPG	Day 3	Low temperature	41686	TraesCS3A02G237400.1	-2.89911	-2.94323	3.13096	0.000172782	0.0160615
LMPG-Sr6, LMPG	Day 3	Low temperature	40619	TraesCS3A02G156800.1	-2.06872	-2.09305	4.78582	0.00017354	0.0160903
LMPG-Sr6, LMPG	Day 3	Low temperature	9879	TraesCS1B02G367800.1	-4.94693	-1.44269e+08	2.13572	0.000174919	0.0161764
LMPG-Sr6, LMPG	Day 3	Low temperature	42084	TraesCS3A02G265900.2	-3.13858	-3.32373	1.98733	0.00017592	0.0162272
LMPG-Sr6, LMPG	Day 3	Low temperature	22133	TraesCS2A02G441600.1	1.71429	1.71869	5.83963	0.000177459	0.0163271
LMPG-Sr6, LMPG	Day 3	Low temperature	84659	TraesCS5B02G218600.1	4.36814	5.87808	1.44029	0.000180468	0.016529
LMPG-Sr6, LMPG	Day 3	Low temperature	57354	TraesCS3D02G353600.1	-2.70019	-2.79265	2.56954	0.000181005	0.016529
LMPG-Sr6, LMPG	Day 3	Low temperature	94741	TraesCS5D02G488900.1	4.32707	6.3661	1.3156	0.000181036	0.016529
LMPG-Sr6, LMPG	Day 3	Low temperature	4866	TraesCS1A02G404500.2	3.24079	3.54484	2.25718	0.00018309	0.0166742
LMPG-Sr6, LMPG	Day 3	Low temperature	63048	TraesCS4A02G264500.1	3.40774	3.6771	2.3037	0.000185566	0.0168569
LMPG-Sr6, LMPG	Day 3	Low temperature	114099	TraesCS7A02G238600.1	-1.72865	-1.73463	5.91834	0.000186504	0.0168993
LMPG-Sr6, LMPG	Day 3	Low temperature	87926	TraesCS5B02G498100.1	-3.53819	-3.71693	4.23084	0.000188778	0.0170398
LMPG-Sr6, LMPG	Day 3	Low temperature	100653	TraesCS6A02G411100.1	4.38664	6.87249	1.78559	0.000189004	0.0170398
LMPG-Sr6, LMPG	Day 3	Low temperature	108148	TraesCS6D02G148700.1	1.84776	1.8648	3.60023	0.000189601	0.0170508
LMPG-Sr6, LMPG	Day 3	Low temperature	109354	TraesCS6D02G238200.1	-4.92569	-1.44269e+08	1.54217	0.000191195	0.0171512
LMPG-Sr6, LMPG	Day 3	Low temperature	29193	TraesCS2B02G435900.1	-4.44985	-5.73852	1.98106	0.000191851	0.0171514
LMPG-Sr6, LMPG	Day 3	Low temperature	124634	TraesCS7D02G043700.1	2.42465	2.49754	3.73581	0.000192154	0.0171514
LMPG-Sr6, LMPG	Day 3	Low temperature	13436	TraesCS1D02G180500.1	-1.87459	-1.87461	13.8945	0.000194585	0.0172397
LMPG-Sr6, LMPG	Day 3	Low temperature	38381	TraesCS2D02G573200.1	-1.87459	-1.87461	13.8945	0.000194585	0.0172397
LMPG-Sr6, LMPG	Day 3	Low temperature	52222	TraesCS3B02G563300.1	-1.87459	-1.87461	13.8945	0.000194585	0.0172397
LMPG-Sr6, LMPG	Day 3	Low temperature	111941	TraesCS7A02G049300.1	-2.59094	-2.66862	2.6963	0.000196712	0.0173543
LMPG-Sr6, LMPG	Day 3	Low temperature	63398	TraesCS4A02G293000.1	-2.45791	-2.46341	6.16389	0.000197056	0.0173543
LMPG-Sr6, LMPG	Day 3	Low temperature	54747	TraesCS3D02G164500.2	-2.36912	-2.41854	4.30436	0.000198139	0.0173543
LMPG-Sr6, LMPG	Day 3	Low temperature	13450	TraesCS1D02G181900.1	-2.00287	-2.0029	13.1639	0.000200231	0.0173543
LMPG-Sr6, LMPG	Day 3	Low temperature	14874	TraesCS1D02G295200.1	-2.00287	-2.0029	13.1639	0.000200231	0.0173543
LMPG-Sr6, LMPG	Day 3	Low temperature	47590	TraesCS3B02G186500.1	-2.00287	-2.0029	13.1639	0.000200231	0.0173543
LMPG-Sr6, LMPG	Day 3	Low temperature	53379	TraesCS3D02G052700.1	-2.00287	-2.0029	13.1639	0.000200231	0.0173543
LMPG-Sr6, LMPG	Day 3	Low temperature	80543	TraesCS5A02G437100.1	-2.00287	-2.0029	13.1639	0.000200231	0.0173543
LMPG-Sr6, LMPG	Day 3	Low temperature	86561	TraesCS5B02G380100.1	-2.00287	-2.0029	13.1639	0.000200231	0.0173543
LMPG-Sr6, LMPG	Day 3	Low temperature	117484	TraesCS7A02G517700.1	4.29119	6.26476	1.83016	0.000203964	0.0176102
LMPG-Sr6, LMPG	Day 3	Low temperature	28718	TraesCS2B02G396800.1	2.22828	2.27274	2.96258	0.000204165	0.0176102
LMPG-Sr6, LMPG	Day 3	Low temperature	57444	TraesCS3D02G359900.2	-2.26756	-2.30138	3.21026	0.000207981	0.0178828
LMPG-Sr6, LMPG	Day 3	Low temperature	50114	TraesCS3B02G379200.1	-3.69293	-4.11937	1.84689	0.000208322	0.0178828
LMPG-Sr6, LMPG	Day 3	Low temperature	88644	TraesCS5B02G559000.1	-2.97022	-3.11576	4.16961	0.000209584	0.0179482
LMPG-Sr6, LMPG	Day 3	Low temperature	95655	TraesCS5D02G565000.1	-2.3349	-2.38119	3.81708	0.000212788	0.0181792
LMPG-Sr6, LMPG	Day 3	Low temperature	1508	TraesCS1A02G127100.2	2.8854	2.98025	2.32186	0.000214002	0.0182394
LMPG-Sr6, LMPG	Day 3	Low temperature	32929	TraesCS2D02G131100.1	-2.34751	-2.35031	6.60183	0.000216226	0.0183854
LMPG-Sr6, LMPG	Day 3	Low temperature	37461	TraesCS2D02G493500.1	2.04326	2.05064	5.34239	0.000218171	0.0185069
LMPG-Sr6, LMPG	Day 3	Low temperature	89697	TraesCS5D02G075300.1	-3.3277	-3.58522	2.43094	0.000222329	0.0188151
LMPG-Sr6, LMPG	Day 3	Low temperature	128666	TraesCS7D02G374500.2	4.49601	29.9855	1.48233	0.000223948	0.018872
LMPG-Sr6, LMPG	Day 3	Low temperature	62301	TraesCS4A02G201200.1	2.34986	2.40963	3.07353	0.000224053	0.018872
LMPG-Sr6, LMPG	Day 3	Low temperature	93898	TraesCS5D02G413600.1	-2.77074	-2.87914	2.92107	0.000226265	0.0190137
LMPG-Sr6, LMPG	Day 3	Low temperature	126477	TraesCS7D02G207000.1	-4.24508	-5.2226	1.71738	0.00022836	0.0191449
LMPG-Sr6, LMPG	Day 3	Low temperature	35991	TraesCS2D02G371300.1	-3.05214	-3.22411	2.10447	0.000230116	0.0192124
LMPG-Sr6, LMPG	Day 3	Low temperature	66391	TraesCS4B02G056300.1	-3.82502	-4.22586	1.91256	0.000230236	0.0192124
LMPG-Sr6, LMPG	Day 3	Low temperature	12966	TraesCS1D02G144600.1	3.67794	4.20663	1.55217	0.000231515	0.0192743
LMPG-Sr6, LMPG	Day 3	Low temperature	43128	TraesCS3A02G347500.1	-3.16353	-3.3683	2.10679	0.000235594	0.0195685
LMPG-Sr6, LMPG	Day 3	Low temperature	98975	TraesCS6A02G270700.1	3.2888	3.63847	1.3756	0.000237866	0.0197037
LMPG-Sr6, LMPG	Day 3	Low temperature	51839	TraesCS3B02G526700.1	3.86943	4.76855	1.81759	0.000238321	0.0197037
LMPG-Sr6, LMPG	Day 3	Low temperature	55461	TraesCS3D02G212000.1	-3.92317	-4.53695	1.88566	0.000240483	0.0198368
LMPG-Sr6, LMPG	Day 3	Low temperature	123463	TraesCS7B02G443100.1	-4.76805	-4.7929	5.92273	0.000241119	0.0198437
LMPG-Sr6, LMPG	Day 3	Low temperature	103581	TraesCS6B02G236400.1	-4.05383	-4.05719	9.27695	0.000242955	0.019949
LMPG-Sr6, LMPG	Day 3	Low temperature	93178	TraesCS5D02G355100.1	3.88504	4.83435	1.38665	0.000259111	0.021227
LMPG-Sr6, LMPG	Day 3	Low temperature	30296	TraesCS2B02G529400.1	-2.78746	-2.90302	2.58463	0.000260653	0.0212593
LMPG-Sr6, LMPG	Day 3	Low temperature	104521	TraesCS6B02G312900.1	3.35721	3.75673	1.80379	0.000260891	0.0212593
LMPG-Sr6, LMPG	Day 3	Low temperature	94854	TraesCS5D02G498300.1	-3.8819	-4.13607	4.57175	0.000261283	0.0212593
LMPG-Sr6, LMPG	Day 3	Low temperature	54945	TraesCS3D02G180900.1	-4.12447	-4.97409	2.21188	0.00026394	0.0214055
LMPG-Sr6, LMPG	Day 3	Low temperature	60895	TraesCS4A02G099800.1	-1.75599	-1.76012	5.66297	0.000264273	0.0214055
LMPG-Sr6, LMPG	Day 3	Low temperature	121350	TraesCS7B02G259400.1	2.28926	2.29986	4.22285	0.00027022	0.0218379
LMPG-Sr6, LMPG	Day 3	Low temperature	30129	TraesCS2B02G516700.2	-4.05375	-4.45684	3.61242	0.00028206	0.0227436
LMPG-Sr6, LMPG	Day 3	Low temperature	44843	TraesCS3A02G489500.1	-3.00531	-3.17282	1.52509	0.000283927	0.0228428
LMPG-Sr6, LMPG	Day 3	Low temperature	44280	TraesCS3A02G437700.1	-1.76313	-1.77512	4.5533	0.000296658	0.0238136
LMPG-Sr6, LMPG	Day 3	Low temperature	3568	TraesCS1A02G289900.1	-4.13342	-4.94606	2.23472	0.000297992	0.0238673
LMPG-Sr6, LMPG	Day 3	Low temperature	75877	TraesCS5A02G052900.1	3.23183	3.57014	1.52853	0.000300131	0.0238728
LMPG-Sr6, LMPG	Day 3	Low temperature	11805	TraesCS1D02G053700.1	-1.69993	-1.70978	4.50989	0.000300652	0.0238728
LMPG-Sr6, LMPG	Day 3	Low temperature	84920	TraesCS5B02G242000.1	-2.33792	-2.38853	3.36223	0.000300895	0.0238728
LMPG-Sr6, LMPG	Day 3	Low temperature	47609	TraesCS3B02G188400.1	3.89565	4.04389	2.97586	0.000303383	0.0238728
LMPG-Sr6, LMPG	Day 3	Low temperature	59119	TraesCS3D02G498600.1	3.89565	4.04389	2.97586	0.000303383	0.0238728
LMPG-Sr6, LMPG	Day 3	Low temperature	114424	TraesCS7A02G262300.1	3.89565	4.04389	2.97586	0.000303383	0.0238728
LMPG-Sr6, LMPG	Day 3	Low temperature	122537	TraesCS7B02G360000.1	3.89565	4.04389	2.97586	0.000303383	0.0238728
LMPG-Sr6, LMPG	Day 3	Low temperature	133550	TraesCSU02G254600.1	3.89565	4.04389	2.97586	0.000303383	0.0238728
LMPG-Sr6, LMPG	Day 3	Low temperature	36822	TraesCS2D02G439300.1	1.72058	1.72682	5.18463	0.000304593	0.0239155
LMPG-Sr6, LMPG	Day 3	Low temperature	45371	TraesCS3A02G537700.1	-3.19176	-3.41981	2.30215	0.000312924	0.0245161
LMPG-Sr6, LMPG	Day 3	Low temperature	116764	TraesCS7A02G453300.1	1.82825	1.84699	3.94004	0.000320979	0.0250923
LMPG-Sr6, LMPG	Day 3	Low temperature	9506	TraesCS1B02G336300.1	2.44808	2.53404	3.49869	0.000322094	0.0251073
LMPG-Sr6, LMPG	Day 3	Low temperature	45547	TraesCS3B02G014000.1	3.55586	4.14007	1.49799	0.00032257	0.0251073
LMPG-Sr6, LMPG	Day 3	Low temperature	125501	TraesCS7D02G124000.1	3.02336	3.02378	10.2246	0.000324697	0.0252181
LMPG-Sr6, LMPG	Day 3	Low temperature	65410	TraesCS4A02G471900.1	4.41676	1.44269e+08	1.55135	0.00032751	0.0253817
LMPG-Sr6, LMPG	Day 3	Low temperature	111479	TraesCS7A02G009200.1	3.17993	3.48577	1.65508	0.000331094	0.0256042
LMPG-Sr6, LMPG	Day 3	Low temperature	130848	TraesCSU02G009000.1	3.42414	3.89952	1.69192	0.000332467	0.025655
LMPG-Sr6, LMPG	Day 3	Low temperature	39145	TraesCS3A02G038300.1	-3.12598	-3.33885	2.33674	0.000356058	0.0274164
LMPG-Sr6, LMPG	Day 3	Low temperature	132430	TraesCSU02G146600.1	3.99205	4.91394	1.91667	0.00035733	0.0274555
LMPG-Sr6, LMPG	Day 3	Low temperature	84820	TraesCS5B02G232900.1	2.679	2.81596	2.2671	0.00036116	0.0276904
LMPG-Sr6, LMPG	Day 3	Low temperature	73041	TraesCS4D02G184900.1	-4.65595	-7.58253	1.34723	0.000362407	0.0277268
LMPG-Sr6, LMPG	Day 3	Low temperature	112036	TraesCS7A02G058100.1	4.39063	1.44269e+08	1.358	0.000370361	0.0282751
LMPG-Sr6, LMPG	Day 3	Low temperature	119867	TraesCS7B02G149200.1	2.86895	2.94719	3.54158	0.000373782	0.0284757
LMPG-Sr6, LMPG	Day 3	Low temperature	44723	TraesCS3A02G478500.1	4.04858	5.54224	1.37365	0.000376949	0.0286384
LMPG-Sr6, LMPG	Day 3	Low temperature	58923	TraesCS3D02G481400.1	-2.83887	-2.96974	3.4006	0.000377514	0.0286384
LMPG-Sr6, LMPG	Day 3	Low temperature	111074	TraesCS6D02G380800.1	-4.7563	-1.44269e+08	2.00508	0.000378785	0.0286742
LMPG-Sr6, LMPG	Day 3	Low temperature	12899	TraesCS1D02G139400.1	-2.87429	-3.02059	2.84884	0.000384672	0.0290585
LMPG-Sr6, LMPG	Day 3	Low temperature	111516	TraesCS7A02G012000.1	-3.3344	-3.63672	2.95049	0.000411139	0.0309926
LMPG-Sr6, LMPG	Day 3	Low temperature	119056	TraesCS7B02G084000.1	-2.49294	-2.51959	3.40788	0.000418425	0.0314758
LMPG-Sr6, LMPG	Day 3	Low temperature	133425	TraesCSU02G242100.1	-4.70983	-9.83776	1.39433	0.000422332	0.0316445
LMPG-Sr6, LMPG	Day 3	Low temperature	84980	TraesCS5B02G247000.1	1.61026	1.61152	7.42429	0.000422433	0.0316445
LMPG-Sr6, LMPG	Day 3	Low temperature	78965	TraesCS5A02G301100.1	2.94913	3.10609	3.09801	0.000426695	0.0318972
LMPG-Sr6, LMPG	Day 3	Low temperature	30192	TraesCS2B02G521400.1	4.64756	5.4094	2.13735	0.00043074	0.0321326
LMPG-Sr6, LMPG	Day 3	Low temperature	86899	TraesCS5B02G408300.1	-2.4931	-2.55786	3.57982	0.000440484	0.0327914
LMPG-Sr6, LMPG	Day 3	Low temperature	23787	TraesCS2A02G582200.1	-4.96431	-1.44269e+08	1.63983	0.000443692	0.0329501
LMPG-Sr6, LMPG	Day 3	Low temperature	48908	TraesCS3B02G288900.1	-3.20367	-3.45697	2.28417	0.000444611	0.0329501
LMPG-Sr6, LMPG	Day 3	Low temperature	119366	TraesCS7B02G110900.1	-4.02061	-4.88144	1.60307	0.000445371	0.0329501
LMPG-Sr6, LMPG	Day 3	Low temperature	4255	TraesCS1A02G349900.2	-2.9581	-3.02858	2.22704	0.000466453	0.0344388
LMPG-Sr6, LMPG	Day 3	Low temperature	113394	TraesCS7A02G178300.1	-4.21099	-4.88984	1.72764	0.0004701	0.0346368
LMPG-Sr6, LMPG	Day 3	Low temperature	62385	TraesCS4A02G208400.1	-2.46657	-2.49231	3.94506	0.000481064	0.035372
LMPG-Sr6, LMPG	Day 3	Low temperature	103895	TraesCS6B02G260800.1	4.21514	6.88893	1.59581	0.000482357	0.0353946
LMPG-Sr6, LMPG	Day 3	Low temperature	49282	TraesCS3B02G317500.1	-4.15898	-5.27342	1.72132	0.000484495	0.0354788
LMPG-Sr6, LMPG	Day 3	Low temperature	65847	TraesCS4B02G010400.1	-3.87439	-4.19132	2.04157	0.00048818	0.0356759
LMPG-Sr6, LMPG	Day 3	Low temperature	126886	TraesCS7D02G238300.1	-8.24183	-13.2395	3.81594	0.000491371	0.0358362
LMPG-Sr6, LMPG	Day 3	Low temperature	119340	TraesCS7B02G108400.1	-4.6845	-1.44269e+08	1.44891	0.000499487	0.0363542
LMPG-Sr6, LMPG	Day 3	Low temperature	127892	TraesCS7D02G313800.1	1.71352	1.72691	4.27806	0.000500659	0.0363657
LMPG-Sr6, LMPG	Day 3	Low temperature	66319	TraesCS4B02G050500.2	3.07858	3.35914	2.11672	0.000505901	0.0366722
LMPG-Sr6, LMPG	Day 3	Low temperature	34148	TraesCS2D02G231100.3	3.44635	4.00536	1.51704	0.00050744	0.0367096
LMPG-Sr6, LMPG	Day 3	Low temperature	53717	TraesCS3D02G081300.1	-2.73458	-2.76829	5.03529	0.000511056	0.0368968
LMPG-Sr6, LMPG	Day 3	Low temperature	26727	TraesCS2B02G244100.1	-4.18954	-5.39702	1.57959	0.00051729	0.0372719
LMPG-Sr6, LMPG	Day 3	Low temperature	648	TraesCS1A02G057200.1	3.49745	4.11097	1.77446	0.00051927	0.0373395
LMPG-Sr6, LMPG	Day 3	Low temperature	95815	TraesCS6A02G009200.1	-1.8901	-1.90944	3.74581	0.000524759	0.0376588
LMPG-Sr6, LMPG	Day 3	Low temperature	87115	TraesCS5B02G426400.2	4.60873	1.44269e+08	1.35729	0.000529695	0.0379372
LMPG-Sr6, LMPG	Day 3	Low temperature	102238	TraesCS6B02G129800.1	1.95985	1.99089	3.35755	0.000531347	0.0379796
LMPG-Sr6, LMPG	Day 3	Low temperature	38639	TraesCS2D02G596400.1	-4.31152	-5.85301	1.57032	0.000534182	0.0380082
LMPG-Sr6, LMPG	Day 3	Low temperature	62009	TraesCS4A02G178100.6	4.31099	1.44269e+08	1.26583	0.000534643	0.0380082
LMPG-Sr6, LMPG	Day 3	Low temperature	1290	TraesCS1A02G110000.1	-4.39693	-6.24946	1.42993	0.000535001	0.0380082
LMPG-Sr6, LMPG	Day 3	Low temperature	24985	TraesCS2B02G095900.1	-3.36367	-3.58467	2.2076	0.000535983	0.0380082
LMPG-Sr6, LMPG	Day 3	Low temperature	50562	TraesCS3B02G414800.2	-3.97822	-4.83876	1.61799	0.000537331	0.0380287
LMPG-Sr6, LMPG	Day 3	Low temperature	18468	TraesCS2A02G152400.1	-3.6759	-4.21761	2.13145	0.000539597	0.0381138
LMPG-Sr6, LMPG	Day 3	Low temperature	11085	TraesCS1B02G474500.1	-4.66323	-1.44269e+08	2.15708	0.000541486	0.0381721
LMPG-Sr6, LMPG	Day 3	Low temperature	69466	TraesCS4B02G297100.1	-3.94464	-4.76359	1.72871	0.00054297	0.0382016
LMPG-Sr6, LMPG	Day 3	Low temperature	75226	TraesCS4D02G360000.1	-2.49238	-2.57261	3.15788	0.000544188	0.0382124
LMPG-Sr6, LMPG	Day 3	Low temperature	48280	TraesCS3B02G239400.1	-3.92248	-4.7152	1.76727	0.000546584	0.0383057
LMPG-Sr6, LMPG	Day 3	Low temperature	29332	TraesCS2B02G447600.1	-3.6167	-4.11419	2.86941	0.00054989	0.0383635
LMPG-Sr6, LMPG	Day 3	Low temperature	91229	TraesCS5D02G190700.1	-3.13329	-3.37384	1.6574	0.000551239	0.0383635
LMPG-Sr6, LMPG	Day 3	Low temperature	57007	TraesCS3D02G325100.1	-1.64827	-1.65255	5.80417	0.000551555	0.0383635
LMPG-Sr6, LMPG	Day 3	Low temperature	36058	TraesCS2D02G377200.1	2.05077	2.08986	3.3048	0.000551685	0.0383635
LMPG-Sr6, LMPG	Day 3	Low temperature	79336	TraesCS5A02G332300.1	-3.78884	-4.43981	1.76389	0.000562086	0.0390111
LMPG-Sr6, LMPG	Day 3	Low temperature	68084	TraesCS4B02G183900.1	-4.44249	-6.62718	1.37374	0.000582144	0.0403253
LMPG-Sr6, LMPG	Day 3	Low temperature	18637	TraesCS2A02G166600.1	-3.40523	-3.77633	1.96534	0.000590127	0.0407995
LMPG-Sr6, LMPG	Day 3	Low temperature	74860	TraesCS4D02G329400.1	-1.85446	-1.86096	4.92987	0.000593252	0.040819
LMPG-Sr6, LMPG	Day 3	Low temperature	124889	TraesCS7D02G067400.1	-3.792	-4.45824	1.8903	0.000593685	0.040819
LMPG-Sr6, LMPG	Day 3	Low temperature	47600	TraesCS3B02G187500.1	2.75702	2.77262	5.10647	0.000593821	0.040819
LMPG-Sr6, LMPG	Day 3	Low temperature	49059	TraesCS3B02G299300.2	-3.15088	-3.4036	1.79751	0.000598213	0.0410422
LMPG-Sr6, LMPG	Day 3	Low temperature	6737	TraesCS1B02G117500.1	-2.02887	-2.05886	3.77918	0.000609669	0.0417331
LMPG-Sr6, LMPG	Day 3	Low temperature	41933	TraesCS3A02G255300.1	4.18218	7.04895	1.32615	0.000610609	0.0417331
LMPG-Sr6, LMPG	Day 3	Low temperature	31154	TraesCS2B02G603600.1	-4.02834	-5.01125	1.45827	0.000615525	0.0419891
LMPG-Sr6, LMPG	Day 3	Low temperature	38646	TraesCS2D02G597200.1	-4.35137	-6.16934	1.4183	0.000620436	0.042237
LMPG-Sr6, LMPG	Day 3	Low temperature	26162	TraesCS2B02G198200.1	1.4933	1.49753	5.87902	0.000621514	0.042237
LMPG-Sr6, LMPG	Day 3	Low temperature	49846	TraesCS3B02G357500.1	-3.69496	-4.28176	1.84171	0.000632827	0.0429246
LMPG-Sr6, LMPG	Day 3	Low temperature	5094	TraesCS1A02G423800.1	-2.11927	-2.15803	3.26439	0.0006364	0.0430855
LMPG-Sr6, LMPG	Day 3	Low temperature	74314	TraesCS4D02G285800.1	-3.6948	-4.28385	1.92322	0.000640661	0.0432923
LMPG-Sr6, LMPG	Day 3	Low temperature	19036	TraesCS2A02G199700.1	-2.75044	-2.8845	2.2954	0.000642832	0.0433573
LMPG-Sr6, LMPG	Day 3	Low temperature	80957	TraesCS5A02G473600.2	3.6394	4.48236	1.56914	0.000644821	0.0434099
LMPG-Sr6, LMPG	Day 3	Low temperature	70574	TraesCS4B02G392100.1	3.76724	4.83238	1.18869	0.00064765	0.0435187
LMPG-Sr6, LMPG	Day 3	Low temperature	77390	TraesCS5A02G171600.1	-3.33581	-3.68071	1.78299	0.000657876	0.0441232
LMPG-Sr6, LMPG	Day 3	Low temperature	51819	TraesCS3B02G524800.1	3.53137	3.8943	2.511	0.000672306	0.0450068
LMPG-Sr6, LMPG	Day 3	Low temperature	22737	TraesCS2A02G493600.2	1.97117	1.99223	3.88133	0.00067414	0.0450456
LMPG-Sr6, LMPG	Day 3	Low temperature	89843	TraesCS5D02G087500.1	2.22195	2.28436	2.7459	0.0006819	0.0454443
LMPG-Sr6, LMPG	Day 3	Low temperature	25858	TraesCS2B02G171400.1	2.25374	2.3206	2.91158	0.000683489	0.0454443
LMPG-Sr6, LMPG	Day 3	Low temperature	65662	TraesCS4A02G494000.1	-4.41981	-6.72128	1.41276	0.000683907	0.0454443
LMPG-Sr6, LMPG	Day 3	Low temperature	103850	TraesCS6B02G257800.1	-4.06436	-5.16142	1.74416	0.000693563	0.0460008
LMPG-Sr6, LMPG	Day 3	Low temperature	58831	TraesCS3D02G473200.1	3.5768	4.35557	1.42433	0.00070331	0.0465612
LMPG-Sr6, LMPG	Day 3	Low temperature	38510	TraesCS2D02G584400.2	-3.30802	-3.33323	4.97306	0.000704855	0.0465776
LMPG-Sr6, LMPG	Day 3	Low temperature	65210	TraesCS4A02G452700.3	2.24326	2.30956	2.13722	0.0007105	0.0468642
LMPG-Sr6, LMPG	Day 3	Low temperature	9874	TraesCS1B02G367500.1	-5.70849	-1.44269e+08	3.03241	0.000717607	0.0472354
LMPG-Sr6, LMPG	Day 3	Low temperature	69345	TraesCS4B02G287100.1	-4.36618	-6.42928	1.85966	0.000718759	0.0472354
LMPG-Sr6, LMPG	Day 3	Low temperature	113400	TraesCS7A02G178800.1	-2.19498	-2.23303	3.05496	0.000735609	0.0482543
LMPG-Sr6, LMPG	Day 3	Low temperature	92902	TraesCS5D02G329100.1	-3.51004	-3.97587	1.82958	0.00073888	0.0483804
LMPG-Sr6, LMPG	Day 3	Low temperature	29846	TraesCS2B02G490900.1	-2.30388	-2.32762	3.31916	0.000746541	0.0487931
LMPG-Sr6, LMPG	Day 3	Low temperature	90292	TraesCS5D02G121300.1	4.12269	6.86303	1.3456	0.000759658	0.0495601
LMPG-Sr6, LMPG	Day 3	Low temperature	10803	TraesCS1B02G449300.1	-2.92305	-3.11078	2.64645	0.000764855	0.0498086
LMPG-Sr6, LMPG	Day 1	High temperature	45449	TraesCS3B02G004800.1	7.86294	1.44269e+08	3.39473	6.09499e-21	2.187e-16
LMPG-Sr6, LMPG	Day 1	High temperature	101	TraesCS1A02G007900.1	-7.84879	-1.44269e+08	3.94927	2.35545e-19	4.22592e-15
LMPG-Sr6, LMPG	Day 1	High temperature	27797	TraesCS2B02G321200.1	-7.28867	-1.44269e+08	4.29295	3.0921e-17	3.69836e-13
LMPG-Sr6, LMPG	Day 1	High temperature	111774	TraesCS7A02G034500.1	-4.9965	-5.25258	3.08598	5.06019e-17	4.53924e-13
LMPG-Sr6, LMPG	Day 1	High temperature	11652	TraesCS1D02G040500.1	-9.96082	-13.743	6.45584	2.03189e-15	1.45817e-11
LMPG-Sr6, LMPG	Day 1	High temperature	102452	TraesCS6B02G148000.2	-5.61667	-6.57073	3.7528	8.16966e-15	4.88573e-11
LMPG-Sr6, LMPG	Day 1	High temperature	250	TraesCS1A02G020900.1	-4.00224	-4.15573	3.00815	5.39051e-14	2.76318e-10
LMPG-Sr6, LMPG	Day 1	High temperature	30842	TraesCS2B02G576100.2	-6.36564	-1.44269e+08	3.50283	6.52353e-14	2.92597e-10
LMPG-Sr6, LMPG	Day 1	High temperature	100429	TraesCS6A02G392100.1	-3.8945	-3.92244	5.59458	8.02042e-14	3.19765e-10
LMPG-Sr6, LMPG	Day 1	High temperature	100588	TraesCS6A02G405600.1	-6.07445	-8.96444	4.13831	1.14788e-11	4.11882e-08
LMPG-Sr6, LMPG	Day 1	High temperature	108666	TraesCS6D02G186800.1	6.13341	11.0019	2.96972	2.7123e-11	8.84753e-08
LMPG-Sr6, LMPG	Day 1	High temperature	131789	TraesCSU02G091600.1	-5.97639	-1.44269e+08	2.78703	3.3633e-11	1.00568e-07
LMPG-Sr6, LMPG	Day 1	High temperature	50268	TraesCS3B02G391300.1	5.97654	8.84786	2.14077	4.06577e-11	1.12221e-07
LMPG-Sr6, LMPG	Day 1	High temperature	29422	TraesCS2B02G454500.1	-4.85172	-5.03604	2.79449	4.77781e-10	1.22455e-06
LMPG-Sr6, LMPG	Day 1	High temperature	52858	TraesCS3D02G008300.1	-5.68055	-1.44269e+08	2.73934	1.48784e-09	3.5591e-06
LMPG-Sr6, LMPG	Day 1	High temperature	8751	TraesCS1B02G272900.2	5.818	1.44269e+08	2.77706	2.33536e-09	5.23734e-06
LMPG-Sr6, LMPG	Day 1	High temperature	111516	TraesCS7A02G012000.1	-4.50572	-5.12041	2.95049	4.39512e-09	8.73495e-06
LMPG-Sr6, LMPG	Day 1	High temperature	9879	TraesCS1B02G367800.1	-5.23753	-6.78117	2.13572	4.50373e-09	8.73495e-06
LMPG-Sr6, LMPG	Day 1	High temperature	132311	TraesCSU02G136600.1	-5.55971	-10.9973	2.54335	4.62527e-09	8.73495e-06
LMPG-Sr6, LMPG	Day 1	High temperature	25456	TraesCS2B02G137300.2	4.25048	4.65256	2.09524	7.0168e-09	1.25888e-05
LMPG-Sr6, LMPG	Day 1	High temperature	97361	TraesCS6A02G144300.1	6.38611	1.44269e+08	2.78579	7.85215e-09	1.34167e-05
LMPG-Sr6, LMPG	Day 1	High temperature	104528	TraesCS6B02G313400.1	-3.98985	-4.33091	2.97608	8.6922e-09	1.4177e-05
LMPG-Sr6, LMPG	Day 1	High temperature	215	TraesCS1A02G017900.1	5.50472	8.30157	1.90531	1.24227e-08	1.93804e-05
LMPG-Sr6, LMPG	Day 1	High temperature	10798	TraesCS1B02G448800.1	8.06567	1.44269e+08	3.83693	2.56883e-08	3.84061e-05
LMPG-Sr6, LMPG	Day 1	High temperature	9874	TraesCS1B02G367500.1	-6.68155	-1.44269e+08	3.03241	2.88261e-08	4.13736e-05
LMPG-Sr6, LMPG	Day 1	High temperature	25455	TraesCS2B02G137300.1	-5.39049	-1.44269e+08	2.04075	3.19066e-08	4.40335e-05
LMPG-Sr6, LMPG	Day 1	High temperature	65726	TraesCS4A02G499500.1	-6.20788	-6.43194	6.18978	3.38878e-08	4.50357e-05
LMPG-Sr6, LMPG	Day 1	High temperature	111503	TraesCS7A02G010900.1	-5.33967	-1.44269e+08	2.26336	5.15701e-08	6.6087e-05
LMPG-Sr6, LMPG	Day 1	High temperature	42660	TraesCS3A02G310300.1	-3.42471	-3.62076	3.0502	6.91218e-08	8.55251e-05
LMPG-Sr6, LMPG	Day 1	High temperature	100672	TraesCS6A02G412900.1	2.90719	2.99288	2.90729	2.76635e-07	0.000330874
LMPG-Sr6, LMPG	Day 1	High temperature	100620	TraesCS6A02G408200.1	-5.11881	-1.44269e+08	2.58698	3.49394e-07	0.000404418
LMPG-Sr6, LMPG	Day 1	High temperature	45403	TraesCS3B02G000800.1	-3.07483	-3.22054	3.06392	5.89906e-07	0.000652658
LMPG-Sr6, LMPG	Day 1	High temperature	5183	TraesCS1A02G431400.1	-3.98058	-4.50692	2.08394	6.00237e-07	0.000652658
LMPG-Sr6, LMPG	Day 1	High temperature	11085	TraesCS1B02G474500.1	-5.02921	-1.44269e+08	2.15708	7.0518e-07	0.000744213
LMPG-Sr6, LMPG	Day 1	High temperature	71469	TraesCS4D02G067200.1	2.74451	2.82762	2.73869	1.19686e-06	0.00122702
LMPG-Sr6, LMPG	Day 1	High temperature	132726	TraesCSU02G172400.1	2.73658	2.80782	2.84642	1.31779e-06	0.00128788
LMPG-Sr6, LMPG	Day 1	High temperature	104871	TraesCS6B02G340400.1	2.73694	2.78807	3.94183	1.328e-06	0.00128788
LMPG-Sr6, LMPG	Day 1	High temperature	8613	TraesCS1B02G262200.1	4.9791	8.18667	2.26742	1.82255e-06	0.00172097
LMPG-Sr6, LMPG	Day 1	High temperature	85257	TraesCS5B02G269300.1	-3.7172	-4.14622	2.54969	2.01959e-06	0.00185813
LMPG-Sr6, LMPG	Day 1	High temperature	10890	TraesCS1B02G457200.1	-3.14953	-3.34051	3.55658	2.34629e-06	0.00210474
LMPG-Sr6, LMPG	Day 1	High temperature	27212	TraesCS2B02G278100.1	4.88659	8.28154	1.50646	3.81684e-06	0.00334039
LMPG-Sr6, LMPG	Day 1	High temperature	100653	TraesCS6A02G411100.1	4.76338	7.19241	1.78559	4.67305e-06	0.00399235
LMPG-Sr6, LMPG	Day 1	High temperature	117843	TraesCS7A02G549800.1	4.8841	1.44269e+08	1.5051	6.327e-06	0.00527966
LMPG-Sr6, LMPG	Day 1	High temperature	29658	TraesCS2B02G475200.1	-4.67706	-1.44269e+08	1.73438	7.86713e-06	0.00641564
LMPG-Sr6, LMPG	Day 1	High temperature	59657	TraesCS3D02G544500.1	-4.65571	-1.44269e+08	1.89938	8.96635e-06	0.00714957
LMPG-Sr6, LMPG	Day 1	High temperature	112197	TraesCS7A02G073000.1	3.06922	3.12236	4.8493	9.86504e-06	0.00753144
LMPG-Sr6, LMPG	Day 1	High temperature	112198	TraesCS7A02G073100.1	3.06922	3.12236	4.8493	9.86504e-06	0.00753144
LMPG-Sr6, LMPG	Day 1	High temperature	25997	TraesCS2B02G184400.1	-2.73336	-2.75487	4.16761	1.01326e-05	0.00757456
LMPG-Sr6, LMPG	Day 1	High temperature	61071	TraesCS4A02G112800.2	-4.16147	-5.32267	2.16156	1.07226e-05	0.00785198
LMPG-Sr6, LMPG	Day 1	High temperature	42763	TraesCS3A02G318900.1	-4.54909	-4.91196	2.70377	1.1777e-05	0.00845161
LMPG-Sr6, LMPG	Day 1	High temperature	40550	TraesCS3A02G151100.1	4.70909	8.35702	1.8605	1.28795e-05	0.00906164
LMPG-Sr6, LMPG	Day 1	High temperature	25471	TraesCS2B02G137700.1	1.94743	1.95561	5.36989	1.47498e-05	0.0100377
LMPG-Sr6, LMPG	Day 1	High temperature	45448	TraesCS3B02G004700.1	3.06547	3.25786	1.97729	1.49102e-05	0.0100377
LMPG-Sr6, LMPG	Day 1	High temperature	103745	TraesCS6B02G249300.1	4.73757	1.44269e+08	1.46696	1.51061e-05	0.0100377
LMPG-Sr6, LMPG	Day 1	High temperature	3876	TraesCS1A02G316900.1	-3.39379	-3.75951	3.12081	1.68809e-05	0.0110131
LMPG-Sr6, LMPG	Day 1	High temperature	64642	TraesCS4A02G401700.1	-1.88547	-1.90535	3.03399	1.96231e-05	0.0124917
LMPG-Sr6, LMPG	Day 1	High temperature	65129	TraesCS4A02G445600.1	-4.18124	-5.61909	2.94094	1.98435e-05	0.0124917
LMPG-Sr6, LMPG	Day 1	High temperature	5016	TraesCS1A02G417300.1	-4.49339	-1.44269e+08	1.80816	2.30825e-05	0.0142801
LMPG-Sr6, LMPG	Day 1	High temperature	32673	TraesCS2D02G107900.1	-4.42879	-8.0309	1.82164	2.56052e-05	0.0155723
LMPG-Sr6, LMPG	Day 1	High temperature	17190	TraesCS2A02G040100.2	-4.46026	-11.9868	1.41638	2.76287e-05	0.0164021
LMPG-Sr6, LMPG	Day 1	High temperature	86115	TraesCS5B02G340900.1	-5.36355	-9.35887	2.09859	2.78838e-05	0.0164021
LMPG-Sr6, LMPG	Day 1	High temperature	49317	TraesCS3B02G319700.1	-4.41022	-9.81009	1.87337	3.48714e-05	0.0200313
LMPG-Sr6, LMPG	Day 1	High temperature	30162	TraesCS2B02G519600.3	-4.41654	-1.44269e+08	1.83694	3.517e-05	0.0200313
LMPG-Sr6, LMPG	Day 1	High temperature	25	TraesCS1A02G001900.9	4.12472	5.32491	1.77323	3.67861e-05	0.0206244
LMPG-Sr6, LMPG	Day 1	High temperature	90266	TraesCS5D02G119700.1	-3.59255	-4.2176	2.09903	4.69136e-05	0.0258977
LMPG-Sr6, LMPG	Day 1	High temperature	124897	TraesCS7D02G068200.1	3.205	3.38646	3.46601	4.97538e-05	0.0270495
LMPG-Sr6, LMPG	Day 1	High temperature	222	TraesCS1A02G018600.1	4.49716	1.44269e+08	1.46439	5.42161e-05	0.0290356
LMPG-Sr6, LMPG	Day 1	High temperature	61277	TraesCS4A02G127700.1	-4.25347	-1.44269e+08	1.56788	8.20183e-05	0.0432791
LMPG-Sr6, LMPG	Day 1	High temperature	5632	TraesCS1B02G022400.1	3.20377	3.53976	2.00723	9.69541e-05	0.0499642
LMPG-Sr6, LMPG	Day 1	High temperature	111074	TraesCS6D02G380800.1	-4.21883	-1.44269e+08	2.00508	9.74722e-05	0.0499642
LMPG-Sr6, LMPG	Day 3	High temperature	75842	TraesCS5A02G049600.1	-5.78392	-6.11751	3.27728	7.91277e-24	2.83926e-19
LMPG-Sr6, LMPG	Day 3	High temperature	45449	TraesCS3B02G004800.1	7.99507	1.44269e+08	3.39473	4.47478e-20	8.02821e-16
LMPG-Sr6, LMPG	Day 3	High temperature	104871	TraesCS6B02G340400.1	-5.68134	-5.80459	3.94183	3.54561e-19	4.24079e-15
LMPG-Sr6, LMPG	Day 3	High temperature	36070	TraesCS2D02G378400.1	-4.34535	-4.44533	3.18669	5.96948e-19	5.35492e-15
LMPG-Sr6, LMPG	Day 3	High temperature	124897	TraesCS7D02G068200.1	-5.81495	-5.9537	3.46601	8.28973e-19	5.94904e-15
LMPG-Sr6, LMPG	Day 3	High temperature	53253	TraesCS3D02G041500.1	-5.65755	-6.10598	2.48588	1.17021e-17	6.99826e-14
LMPG-Sr6, LMPG	Day 3	High temperature	84214	TraesCS5B02G181500.1	6.56953	6.76307	3.59237	1.75351e-17	8.98851e-14
LMPG-Sr6, LMPG	Day 3	High temperature	122365	TraesCS7B02G345500.1	5.75674	5.9585	4.4719	4.07094e-17	1.82592e-13
LMPG-Sr6, LMPG	Day 3	High temperature	74636	TraesCS4D02G311600.1	11.2499	1.44269e+08	7.18588	1.00092e-16	3.99056e-13
LMPG-Sr6, LMPG	Day 3	High temperature	107402	TraesCS6D02G086700.1	11.2499	1.44269e+08	7.18548	1.80032e-16	6.45991e-13
LMPG-Sr6, LMPG	Day 3	High temperature	97230	TraesCS6A02G133200.1	-13.475	-14.5714	10.1362	3.03744e-16	9.90811e-13
LMPG-Sr6, LMPG	Day 3	High temperature	122284	TraesCS7B02G338600.1	11.2499	1.44269e+08	7.25701	5.09441e-16	1.52331e-12
LMPG-Sr6, LMPG	Day 3	High temperature	87276	TraesCS5B02G440300.1	12.0813	1.44269e+08	7.59541	9.25834e-16	2.55545e-12
LMPG-Sr6, LMPG	Day 3	High temperature	33700	TraesCS2D02G198200.1	-4.06064	-4.16924	2.81421	1.93819e-15	4.96758e-12
LMPG-Sr6, LMPG	Day 3	High temperature	99468	TraesCS6A02G310400.1	-6.71954	-7.3024	3.04246	2.91982e-15	6.9846e-12
LMPG-Sr6, LMPG	Day 3	High temperature	92179	TraesCS5D02G271100.1	-3.70297	-3.77715	3.1146	3.4791e-15	7.80232e-12
LMPG-Sr6, LMPG	Day 3	High temperature	71748	TraesCS4D02G089600.1	-3.23715	-3.28048	3.19022	3.81981e-15	8.06249e-12
LMPG-Sr6, LMPG	Day 3	High temperature	117575	TraesCS7A02G526200.1	-2.01613	-2.01936	6.52122	5.93574e-15	1.18326e-11
LMPG-Sr6, LMPG	Day 3	High temperature	18916	TraesCS2A02G189600.1	-3.9351	-4.03377	2.81806	6.35666e-15	1.20047e-11
LMPG-Sr6, LMPG	Day 3	High temperature	125946	TraesCS7D02G161200.1	7.72807	8.94745	2.46273	7.89921e-15	1.4172e-11
LMPG-Sr6, LMPG	Day 3	High temperature	18573	TraesCS2A02G161300.1	-3.66056	-3.73433	3.0805	1.26695e-14	2.1648e-11
LMPG-Sr6, LMPG	Day 3	High temperature	77548	TraesCS5A02G183300.1	6.43902	6.642	3.4792	1.36047e-14	2.21892e-11
LMPG-Sr6, LMPG	Day 3	High temperature	130704	TraesCS7D02G551400.1	7.26455	7.81854	3.39727	2.01553e-14	3.1444e-11
LMPG-Sr6, LMPG	Day 3	High temperature	26032	TraesCS2B02G187300.1	-3.40673	-3.4617	3.1488	2.64158e-14	3.94938e-11
LMPG-Sr6, LMPG	Day 3	High temperature	119064	TraesCS7B02G084800.1	-3.75439	-3.81048	3.15839	3.45102e-14	4.95319e-11
LMPG-Sr6, LMPG	Day 3	High temperature	129458	TraesCS7D02G442700.1	4.88477	5.20375	2.73293	3.76889e-14	5.20136e-11
LMPG-Sr6, LMPG	Day 3	High temperature	53383	TraesCS3D02G053100.1	-2.48848	-2.48981	8.27308	3.93097e-14	5.22411e-11
LMPG-Sr6, LMPG	Day 3	High temperature	39145	TraesCS3A02G038300.1	-4.73326	-4.97988	2.33674	4.2879e-14	5.49495e-11
LMPG-Sr6, LMPG	Day 3	High temperature	63442	TraesCS4A02G296300.1	5.22972	5.5903	1.91194	4.49836e-14	5.56587e-11
LMPG-Sr6, LMPG	Day 3	High temperature	100674	TraesCS6A02G413100.1	-5.61608	-5.8636	2.93517	4.67058e-14	5.58633e-11
LMPG-Sr6, LMPG	Day 3	High temperature	132430	TraesCSU02G146600.1	5.72439	6.21879	1.91667	6.72636e-14	7.78566e-11
LMPG-Sr6, LMPG	Day 3	High temperature	5094	TraesCS1A02G423800.1	-3.51853	-3.58698	3.26439	8.31971e-14	9.32899e-11
LMPG-Sr6, LMPG	Day 3	High temperature	1604	TraesCS1A02G134000.1	-4.94851	-5.2809	2.51429	2.40698e-13	2.61719e-10
LMPG-Sr6, LMPG	Day 3	High temperature	84487	TraesCS5B02G203000.1	-4.90514	-5.03072	3.32825	3.01921e-13	3.17454e-10
LMPG-Sr6, LMPG	Day 3	High temperature	117378	TraesCS7A02G508800.1	-5.1459	-5.558	2.30377	3.09651e-13	3.17454e-10
LMPG-Sr6, LMPG	Day 3	High temperature	26369	TraesCS2B02G215800.1	-3.66148	-3.70367	4.01668	4.23644e-13	4.22256e-10
LMPG-Sr6, LMPG	Day 3	High temperature	27364	TraesCS2B02G289900.1	-6.35348	-8.10174	1.98042	4.97652e-13	4.82615e-10
LMPG-Sr6, LMPG	Day 3	High temperature	89386	TraesCS5D02G049200.1	5.88099	6.09407	3.68165	7.90289e-13	7.46241e-10
LMPG-Sr6, LMPG	Day 3	High temperature	124896	TraesCS7D02G068100.1	-4.54864	-4.78306	2.30891	9.18633e-13	8.45189e-10
LMPG-Sr6, LMPG	Day 3	High temperature	25318	TraesCS2B02G124800.1	5.75136	6.33746	1.78022	9.51618e-13	8.53649e-10
LMPG-Sr6, LMPG	Day 3	High temperature	123920	TraesCS7B02G483400.1	6.17675	6.4444	3.54579	1.10341e-12	9.65674e-10
LMPG-Sr6, LMPG	Day 3	High temperature	11805	TraesCS1D02G053700.1	-2.60413	-2.62262	4.50989	1.38713e-12	1.18507e-09
LMPG-Sr6, LMPG	Day 3	High temperature	121354	TraesCS7B02G259700.1	5.68393	5.70722	6.77918	1.81485e-12	1.51443e-09
LMPG-Sr6, LMPG	Day 3	High temperature	28748	TraesCS2B02G399200.2	-4.9738	-5.35477	2.19521	2.11296e-12	1.72312e-09
LMPG-Sr6, LMPG	Day 3	High temperature	86844	TraesCS5B02G403700.1	5.87503	6.20704	2.62483	2.95208e-12	2.35392e-09
LMPG-Sr6, LMPG	Day 3	High temperature	16512	TraesCS1D02G435500.1	-2.89355	-2.89367	12.412	4.09379e-12	2.77157e-09
LMPG-Sr6, LMPG	Day 3	High temperature	19607	TraesCS2A02G241200.1	-2.89355	-2.89367	12.412	4.09379e-12	2.77157e-09
LMPG-Sr6, LMPG	Day 3	High temperature	88930	TraesCS5D02G009700.1	-2.89355	-2.89367	12.412	4.09379e-12	2.77157e-09
LMPG-Sr6, LMPG	Day 3	High temperature	91585	TraesCS5D02G220400.1	-2.89355	-2.89367	12.412	4.09379e-12	2.77157e-09
LMPG-Sr6, LMPG	Day 3	High temperature	95416	TraesCS5D02G544600.1	-2.89355	-2.89367	12.412	4.09379e-12	2.77157e-09
LMPG-Sr6, LMPG	Day 3	High temperature	110442	TraesCS6D02G326000.1	-2.89355	-2.89367	12.412	4.09379e-12	2.77157e-09
LMPG-Sr6, LMPG	Day 3	High temperature	133161	TraesCSU02G214200.1	-2.89355	-2.89367	12.412	4.09379e-12	2.77157e-09
LMPG-Sr6, LMPG	Day 3	High temperature	133596	TraesCSU02G258800.1	-2.89355	-2.89367	12.412	4.09379e-12	2.77157e-09
LMPG-Sr6, LMPG	Day 3	High temperature	89398	TraesCS5D02G050200.1	5.5754	6.32013	2.12432	4.21424e-12	2.80029e-09
LMPG-Sr6, LMPG	Day 3	High temperature	35991	TraesCS2D02G371300.1	-4.76793	-5.08998	2.10447	5.06372e-12	3.30357e-09
LMPG-Sr6, LMPG	Day 3	High temperature	26394	TraesCS2B02G217500.1	-3.52108	-3.60236	2.85445	5.68302e-12	3.6414e-09
LMPG-Sr6, LMPG	Day 3	High temperature	81303	TraesCS5A02G503800.1	-3.64454	-3.72733	3.40787	5.9883e-12	3.76969e-09
LMPG-Sr6, LMPG	Day 3	High temperature	38144	TraesCS2D02G552200.1	-3.22175	-3.27272	3.15086	6.28559e-12	3.88861e-09
LMPG-Sr6, LMPG	Day 3	High temperature	117940	TraesCS7A02G558500.1	6.25003	6.77476	2.6095	8.53786e-12	5.15606e-09
LMPG-Sr6, LMPG	Day 3	High temperature	121972	TraesCS7B02G309900.1	-2.94935	-2.98806	3.43336	8.6217e-12	5.15606e-09
LMPG-Sr6, LMPG	Day 3	High temperature	132443	TraesCSU02G147900.1	-2.42159	-2.43252	5.27311	9.06023e-12	5.32949e-09
LMPG-Sr6, LMPG	Day 3	High temperature	4317	TraesCS1A02G355300.1	4.92466	5.36731	2.04372	9.79383e-12	5.6681e-09
LMPG-Sr6, LMPG	Day 3	High temperature	119333	TraesCS7B02G107700.1	-6.58823	-1.44269e+08	1.79781	1.13604e-11	6.47036e-09
LMPG-Sr6, LMPG	Day 3	High temperature	82422	TraesCS5B02G045100.1	5.15961	5.21873	4.57207	1.47388e-11	8.26342e-09
LMPG-Sr6, LMPG	Day 3	High temperature	112197	TraesCS7A02G073000.1	-4.37348	-4.39696	4.8493	1.64002e-11	8.91623e-09
LMPG-Sr6, LMPG	Day 3	High temperature	112198	TraesCS7A02G073100.1	-4.37348	-4.39696	4.8493	1.64002e-11	8.91623e-09
LMPG-Sr6, LMPG	Day 3	High temperature	33349	TraesCS2D02G168400.1	-3.18507	-3.24051	3.18425	1.74425e-11	9.34135e-09
LMPG-Sr6, LMPG	Day 3	High temperature	129028	TraesCS7D02G403700.2	-2.93889	-2.97792	3.42061	1.79596e-11	9.47684e-09
LMPG-Sr6, LMPG	Day 3	High temperature	25317	TraesCS2B02G124600.1	5.98903	6.72316	1.93117	2.00017e-11	1.04015e-08
LMPG-Sr6, LMPG	Day 3	High temperature	94734	TraesCS5D02G488300.1	6.37008	11.3929	1.3094	2.03048e-11	1.04082e-08
LMPG-Sr6, LMPG	Day 3	High temperature	89397	TraesCS5D02G050100.1	4.69844	4.70982	6.69961	2.49688e-11	1.25104e-08
LMPG-Sr6, LMPG	Day 3	High temperature	48908	TraesCS3B02G288900.1	-4.33628	-4.5584	2.28417	2.5103e-11	1.25104e-08
LMPG-Sr6, LMPG	Day 3	High temperature	6737	TraesCS1B02G117500.1	-2.99944	-3.04246	3.77918	2.55882e-11	1.25775e-08
LMPG-Sr6, LMPG	Day 3	High temperature	127121	TraesCS7D02G256000.1	7.34726	7.35089	11.1469	2.6916e-11	1.30513e-08
LMPG-Sr6, LMPG	Day 3	High temperature	133696	TraesCSU02G268500.1	-3.06716	-3.07232	7.19284	2.76851e-11	1.32453e-08
LMPG-Sr6, LMPG	Day 3	High temperature	4646	TraesCS1A02G384800.1	9.13833	9.15934	10.4097	2.85483e-11	1.34785e-08
LMPG-Sr6, LMPG	Day 3	High temperature	130078	TraesCS7D02G497400.1	-4.69351	-5.02389	2.24487	3.15077e-11	1.46826e-08
LMPG-Sr6, LMPG	Day 3	High temperature	45395	TraesCS3A02G539700.1	-6.78806	-7.01891	5.56984	3.49804e-11	1.60919e-08
LMPG-Sr6, LMPG	Day 3	High temperature	58889	TraesCS3D02G478300.1	6.17965	8.92011	1.46614	3.5462e-11	1.61069e-08
LMPG-Sr6, LMPG	Day 3	High temperature	25919	TraesCS2B02G177100.1	3.56947	3.58743	5.13481	3.90844e-11	1.75303e-08
LMPG-Sr6, LMPG	Day 3	High temperature	32672	TraesCS2D02G107800.1	5.3888	6.21366	1.57196	4.39311e-11	1.94609e-08
LMPG-Sr6, LMPG	Day 3	High temperature	26663	TraesCS2B02G239400.1	-3.80418	-3.93061	2.34003	4.7536e-11	2.0801e-08
LMPG-Sr6, LMPG	Day 3	High temperature	12697	TraesCS1D02G125800.1	-4.98604	-5.4542	2.19716	5.56412e-11	2.40544e-08
LMPG-Sr6, LMPG	Day 3	High temperature	44770	TraesCS3A02G483000.1	6.25952	7.09307	2.19293	6.80394e-11	2.90642e-08
LMPG-Sr6, LMPG	Day 3	High temperature	1	TraesCS1A02G000100.1	7.8733	7.87714	11.7599	7.00183e-11	2.95576e-08
LMPG-Sr6, LMPG	Day 3	High temperature	45148	TraesCS3A02G517100.1	4.73909	4.8665	2.79974	7.17353e-11	2.99303e-08
LMPG-Sr6, LMPG	Day 3	High temperature	59879	TraesCS4A02G017200.1	-2.89892	-2.92676	4.25064	7.43189e-11	3.06518e-08
LMPG-Sr6, LMPG	Day 3	High temperature	62555	TraesCS4A02G223200.1	-3.47077	-3.55878	2.72974	9.03116e-11	3.68246e-08
LMPG-Sr6, LMPG	Day 3	High temperature	78508	TraesCS5A02G263500.1	-4.03389	-4.20578	2.48023	9.94189e-11	4.00826e-08
LMPG-Sr6, LMPG	Day 3	High temperature	11652	TraesCS1D02G040500.1	-8.18179	-8.56954	6.45584	1.04611e-10	4.17074e-08
LMPG-Sr6, LMPG	Day 3	High temperature	58886	TraesCS3D02G478000.1	6.02358	6.66094	2.41649	1.12039e-10	4.4178e-08
LMPG-Sr6, LMPG	Day 3	High temperature	19232	TraesCS2A02G214400.1	-3.94424	-4.10129	2.22614	1.22253e-10	4.73395e-08
LMPG-Sr6, LMPG	Day 3	High temperature	18181	TraesCS2A02G127100.1	-2.7462	-2.7779	4.074	1.23508e-10	4.73395e-08
LMPG-Sr6, LMPG	Day 3	High temperature	25322	TraesCS2B02G125200.2	6.27194	1.44269e+08	1.39697	1.25584e-10	4.73395e-08
LMPG-Sr6, LMPG	Day 3	High temperature	93004	TraesCS5D02G338200.1	-3.59774	-3.67233	3.49502	1.26997e-10	4.73395e-08
LMPG-Sr6, LMPG	Day 3	High temperature	94388	TraesCS5D02G457400.1	8.26155	8.28972	9.18959	1.29292e-10	4.73395e-08
LMPG-Sr6, LMPG	Day 3	High temperature	127115	TraesCS7D02G255400.1	8.26155	8.28972	9.18959	1.29292e-10	4.73395e-08
LMPG-Sr6, LMPG	Day 3	High temperature	133647	TraesCSU02G263800.1	8.26155	8.28972	9.18959	1.29292e-10	4.73395e-08
LMPG-Sr6, LMPG	Day 3	High temperature	69891	TraesCS4B02G332700.1	-2.89364	-2.91393	4.93098	1.31162e-10	4.75391e-08
LMPG-Sr6, LMPG	Day 3	High temperature	32908	TraesCS2D02G129500.1	-2.45676	-2.47556	4.41753	1.34455e-10	4.82451e-08
LMPG-Sr6, LMPG	Day 3	High temperature	45902	TraesCS3B02G045500.1	-5.05071	-5.58523	1.91563	1.39138e-10	4.94311e-08
LMPG-Sr6, LMPG	Day 3	High temperature	18468	TraesCS2A02G152400.1	-4.07534	-4.26019	2.13145	1.52839e-10	5.37662e-08
LMPG-Sr6, LMPG	Day 3	High temperature	113400	TraesCS7A02G178800.1	-3.68524	-3.76478	3.05496	1.75838e-10	6.12565e-08
LMPG-Sr6, LMPG	Day 3	High temperature	27797	TraesCS2B02G321200.1	-4.44199	-4.65098	4.29295	1.78986e-10	6.17536e-08
LMPG-Sr6, LMPG	Day 3	High temperature	99532	TraesCS6A02G315500.1	-5.38684	-6.20222	1.81996	2.40665e-10	8.22432e-08
LMPG-Sr6, LMPG	Day 3	High temperature	45298	TraesCS3A02G530600.1	2.84343	2.86652	4.64684	2.53669e-10	8.58694e-08
LMPG-Sr6, LMPG	Day 3	High temperature	133463	TraesCSU02G245500.1	-1.95167	-1.954	7.03241	2.63734e-10	8.7745e-08
LMPG-Sr6, LMPG	Day 3	High temperature	133667	TraesCSU02G265800.1	8.42534	8.43732	10.5636	2.64101e-10	8.7745e-08
LMPG-Sr6, LMPG	Day 3	High temperature	26066	TraesCS2B02G189600.2	-3.12349	-3.18103	3.36753	2.68224e-10	8.82974e-08
LMPG-Sr6, LMPG	Day 3	High temperature	113370	TraesCS7A02G176400.1	-6.0991	-8.47925	1.52576	3.09907e-10	1.01092e-07
LMPG-Sr6, LMPG	Day 3	High temperature	215	TraesCS1A02G017900.1	5.55411	6.76928	1.90531	3.39886e-10	1.09872e-07
LMPG-Sr6, LMPG	Day 3	High temperature	14502	TraesCS1D02G266000.1	4.7844	4.97051	2.0833	3.65151e-10	1.16985e-07
LMPG-Sr6, LMPG	Day 3	High temperature	9879	TraesCS1B02G367800.1	-5.93199	-7.43451	2.13572	4.16244e-10	1.32174e-07
LMPG-Sr6, LMPG	Day 3	High temperature	89697	TraesCS5D02G075300.1	-3.73418	-3.86659	2.43094	4.28901e-10	1.34998e-07
LMPG-Sr6, LMPG	Day 3	High temperature	43228	TraesCS3A02G355400.1	-5.33344	-6.14763	1.83446	5.0496e-10	1.57556e-07
LMPG-Sr6, LMPG	Day 3	High temperature	74482	TraesCS4D02G298700.1	-4.23125	-4.47023	2.44096	5.51824e-10	1.70694e-07
LMPG-Sr6, LMPG	Day 3	High temperature	132766	TraesCSU02G176200.1	5.87798	6.51889	3.09463	5.76634e-10	1.76844e-07
LMPG-Sr6, LMPG	Day 3	High temperature	19600	TraesCS2A02G240500.2	8.76877	8.99666	6.65926	5.88463e-10	1.78943e-07
LMPG-Sr6, LMPG	Day 3	High temperature	27628	TraesCS2B02G309100.1	2.70458	2.74032	3.87586	6.0632e-10	1.82823e-07
LMPG-Sr6, LMPG	Day 3	High temperature	86619	TraesCS5B02G384500.1	-5.60362	-6.76973	1.85981	6.34952e-10	1.89382e-07
LMPG-Sr6, LMPG	Day 3	High temperature	74443	TraesCS4D02G296000.1	-6.01984	-8.28813	1.78312	6.38628e-10	1.89382e-07
LMPG-Sr6, LMPG	Day 3	High temperature	42227	TraesCS3A02G277200.1	-2.97467	-3.02551	2.9928	8.27837e-10	2.43479e-07
LMPG-Sr6, LMPG	Day 3	High temperature	109489	TraesCS6D02G248500.1	-4.26156	-4.51725	2.80564	8.3623e-10	2.43948e-07
LMPG-Sr6, LMPG	Day 3	High temperature	6989	TraesCS1B02G136700.2	-2.89893	-2.94504	2.8989	8.75845e-10	2.53444e-07
LMPG-Sr6, LMPG	Day 3	High temperature	115796	TraesCS7A02G368800.1	4.52031	4.62189	3.70995	9.30406e-10	2.67079e-07
LMPG-Sr6, LMPG	Day 3	High temperature	34617	TraesCS2D02G264000.1	-9.15169	-37.6999	5.26168	1.08149e-09	3.07985e-07
LMPG-Sr6, LMPG	Day 3	High temperature	75354	TraesCS5A02G004600.1	4.78741	5.31544	1.49688	1.17689e-09	3.32514e-07
LMPG-Sr6, LMPG	Day 3	High temperature	13450	TraesCS1D02G181900.1	-3.03901	-3.03908	13.1639	1.2395e-09	3.34403e-07
LMPG-Sr6, LMPG	Day 3	High temperature	14874	TraesCS1D02G295200.1	-3.03901	-3.03908	13.1639	1.2395e-09	3.34403e-07
LMPG-Sr6, LMPG	Day 3	High temperature	47590	TraesCS3B02G186500.1	-3.03901	-3.03908	13.1639	1.2395e-09	3.34403e-07
LMPG-Sr6, LMPG	Day 3	High temperature	53379	TraesCS3D02G052700.1	-3.03901	-3.03908	13.1639	1.2395e-09	3.34403e-07
LMPG-Sr6, LMPG	Day 3	High temperature	80543	TraesCS5A02G437100.1	-3.03901	-3.03908	13.1639	1.2395e-09	3.34403e-07
LMPG-Sr6, LMPG	Day 3	High temperature	86561	TraesCS5B02G380100.1	-3.03901	-3.03908	13.1639	1.2395e-09	3.34403e-07
LMPG-Sr6, LMPG	Day 3	High temperature	38004	TraesCS2D02G540300.1	-2.88377	-2.90436	3.90947	1.36364e-09	3.65151e-07
LMPG-Sr6, LMPG	Day 3	High temperature	77749	TraesCS5A02G199500.1	7.81263	7.90246	6.84306	1.49766e-09	3.9748e-07
LMPG-Sr6, LMPG	Day 3	High temperature	4648	TraesCS1A02G385000.1	-2.76143	-2.76157	12.0549	1.53976e-09	3.9748e-07
LMPG-Sr6, LMPG	Day 3	High temperature	22469	TraesCS2A02G470800.1	-2.76143	-2.76157	12.0549	1.53976e-09	3.9748e-07
LMPG-Sr6, LMPG	Day 3	High temperature	43086	TraesCS3A02G343800.1	-2.76143	-2.76157	12.0549	1.53976e-09	3.9748e-07
LMPG-Sr6, LMPG	Day 3	High temperature	88934	TraesCS5D02G010100.1	-2.76143	-2.76157	12.0549	1.53976e-09	3.9748e-07
LMPG-Sr6, LMPG	Day 3	High temperature	99681	TraesCS6A02G327900.1	-3.61018	-3.72728	2.41775	1.65289e-09	4.2147e-07
LMPG-Sr6, LMPG	Day 3	High temperature	85176	TraesCS5B02G262900.1	-3.18764	-3.25892	3.00932	1.65618e-09	4.2147e-07
LMPG-Sr6, LMPG	Day 3	High temperature	39818	TraesCS3A02G093900.1	3.91305	3.93524	3.38879	1.73949e-09	4.38459e-07
LMPG-Sr6, LMPG	Day 3	High temperature	12592	TraesCS1D02G117900.1	-2.578	-2.59861	3.66594	1.74738e-09	4.38459e-07
LMPG-Sr6, LMPG	Day 3	High temperature	124889	TraesCS7D02G067400.1	-5.18243	-5.94666	1.8903	1.89624e-09	4.72505e-07
LMPG-Sr6, LMPG	Day 3	High temperature	16477	TraesCS1D02G432400.1	-2.95795	-3.01301	3.31843	2.04977e-09	5.04423e-07
LMPG-Sr6, LMPG	Day 3	High temperature	107967	TraesCS6D02G136200.1	-3.29003	-3.37353	2.67325	2.05244e-09	5.04423e-07
LMPG-Sr6, LMPG	Day 3	High temperature	128181	TraesCS7D02G335800.1	-2.12828	-2.13361	5.84478	2.45449e-09	5.99129e-07
LMPG-Sr6, LMPG	Day 3	High temperature	50381	TraesCS3B02G400800.1	-4.44501	-4.78521	1.84127	2.71306e-09	6.5777e-07
LMPG-Sr6, LMPG	Day 3	High temperature	75424	TraesCS5A02G010700.1	-9.07424	-9.24583	7.17039	2.79266e-09	6.72526e-07
LMPG-Sr6, LMPG	Day 3	High temperature	20000	TraesCS2A02G271700.1	-5.69918	-7.30635	1.82657	3.07523e-09	7.35636e-07
LMPG-Sr6, LMPG	Day 3	High temperature	110435	TraesCS6D02G325300.1	-2.31924	-2.32692	5.68189	3.18245e-09	7.56244e-07
LMPG-Sr6, LMPG	Day 3	High temperature	26924	TraesCS2B02G256300.1	-3.49229	-3.56618	3.89833	3.2201e-09	7.60156e-07
LMPG-Sr6, LMPG	Day 3	High temperature	130932	TraesCSU02G016900.1	-5.73692	-7.48414	2.04021	3.58088e-09	8.39799e-07
LMPG-Sr6, LMPG	Day 3	High temperature	122942	TraesCS7B02G395600.1	-2.12011	-2.12106	8.57043	3.89569e-09	9.07695e-07
LMPG-Sr6, LMPG	Day 3	High temperature	6021	TraesCS1B02G057300.1	-2.48885	-2.50961	4.94583	4.11432e-09	9.5153e-07
LMPG-Sr6, LMPG	Day 3	High temperature	33228	TraesCS2D02G157800.1	-5.48743	-6.71313	1.51415	4.33365e-09	9.5153e-07
LMPG-Sr6, LMPG	Day 3	High temperature	104946	TraesCS6B02G346000.1	-5.89587	-8.35504	1.49212	4.33493e-09	9.5153e-07
LMPG-Sr6, LMPG	Day 3	High temperature	4645	TraesCS1A02G384700.1	-2.81669	-2.81701	10.7306	4.42856e-09	9.5153e-07
LMPG-Sr6, LMPG	Day 3	High temperature	12027	TraesCS1D02G071100.1	-2.81669	-2.81701	10.7306	4.42856e-09	9.5153e-07
LMPG-Sr6, LMPG	Day 3	High temperature	13433	TraesCS1D02G180200.1	-2.81669	-2.81701	10.7306	4.42856e-09	9.5153e-07
LMPG-Sr6, LMPG	Day 3	High temperature	31685	TraesCS2D02G020900.1	-2.81669	-2.81701	10.7306	4.42856e-09	9.5153e-07
LMPG-Sr6, LMPG	Day 3	High temperature	80352	TraesCS5A02G420700.1	-2.81669	-2.81701	10.7306	4.42856e-09	9.5153e-07
LMPG-Sr6, LMPG	Day 3	High temperature	94397	TraesCS5D02G458200.1	-2.81669	-2.81701	10.7306	4.42856e-09	9.5153e-07
LMPG-Sr6, LMPG	Day 3	High temperature	94546	TraesCS5D02G471500.1	-2.81669	-2.81701	10.7306	4.42856e-09	9.5153e-07
LMPG-Sr6, LMPG	Day 3	High temperature	107306	TraesCS6D02G079600.1	-2.81669	-2.81701	10.7306	4.42856e-09	9.5153e-07
LMPG-Sr6, LMPG	Day 3	High temperature	125500	TraesCS7D02G123900.1	-2.81669	-2.81701	10.7306	4.42856e-09	9.5153e-07
LMPG-Sr6, LMPG	Day 3	High temperature	133736	TraesCSU02G272400.1	-2.81669	-2.81701	10.7306	4.42856e-09	9.5153e-07
LMPG-Sr6, LMPG	Day 3	High temperature	34699	TraesCS2D02G270300.1	-5.6894	-7.36225	1.76192	4.59841e-09	9.82145e-07
LMPG-Sr6, LMPG	Day 3	High temperature	25456	TraesCS2B02G137300.2	4.71062	5.25472	2.09524	4.89116e-09	1.03849e-06
LMPG-Sr6, LMPG	Day 3	High temperature	48851	TraesCS3B02G284600.1	-5.76477	-7.69181	1.70252	4.93368e-09	1.04135e-06
LMPG-Sr6, LMPG	Day 3	High temperature	133589	TraesCSU02G258100.1	6.81875	6.82108	11.3668	5.06382e-09	1.06257e-06
LMPG-Sr6, LMPG	Day 3	High temperature	6502	TraesCS1B02G097700.1	-2.89828	-2.94946	3.06557	5.1824e-09	1.07735e-06
LMPG-Sr6, LMPG	Day 3	High temperature	124900	TraesCS7D02G068500.1	-4.10742	-4.34431	1.88313	5.1943e-09	1.07735e-06
LMPG-Sr6, LMPG	Day 3	High temperature	8751	TraesCS1B02G272900.2	5.95169	1.44269e+08	2.77706	5.6134e-09	1.15759e-06
LMPG-Sr6, LMPG	Day 3	High temperature	76539	TraesCS5A02G105800.1	2.37812	2.38385	6.36249	6.19027e-09	1.26925e-06
LMPG-Sr6, LMPG	Day 3	High temperature	89597	TraesCS5D02G068000.1	-5.41209	-6.57733	1.71604	6.83803e-09	1.3941e-06
LMPG-Sr6, LMPG	Day 3	High temperature	103850	TraesCS6B02G257800.1	-5.00992	-5.71253	1.74416	6.95555e-09	1.41005e-06
LMPG-Sr6, LMPG	Day 3	High temperature	1437	TraesCS1A02G121800.1	-5.55402	-6.98801	1.54417	7.06498e-09	1.42419e-06
LMPG-Sr6, LMPG	Day 3	High temperature	113655	TraesCS7A02G201100.1	-5.86559	-8.41262	1.59677	7.15025e-09	1.43333e-06
LMPG-Sr6, LMPG	Day 3	High temperature	121350	TraesCS7B02G259400.1	4.53986	4.63747	4.22285	7.52014e-09	1.4991e-06
LMPG-Sr6, LMPG	Day 3	High temperature	25600	TraesCS2B02G148900.1	-2.91382	-2.96725	3.29992	7.7549e-09	1.53736e-06
LMPG-Sr6, LMPG	Day 3	High temperature	38638	TraesCS2D02G596300.1	-4.69363	-5.18529	2.13553	7.82774e-09	1.54327e-06
LMPG-Sr6, LMPG	Day 3	High temperature	106412	TraesCS6B02G473800.1	5.23214	6.33523	1.30933	8.35572e-09	1.63836e-06
LMPG-Sr6, LMPG	Day 3	High temperature	97361	TraesCS6A02G144300.1	6.60057	1.44269e+08	2.78579	8.52089e-09	1.66167e-06
LMPG-Sr6, LMPG	Day 3	High temperature	94730	TraesCS5D02G487900.1	5.68238	8.06137	1.25423	8.79342e-09	1.70554e-06
LMPG-Sr6, LMPG	Day 3	High temperature	88935	TraesCS5D02G010200.1	-2.74023	-2.74029	12.8164	9.06297e-09	1.74837e-06
LMPG-Sr6, LMPG	Day 3	High temperature	123297	TraesCS7B02G430000.1	-4.23863	-4.53563	2.20371	9.3907e-09	1.80191e-06
LMPG-Sr6, LMPG	Day 3	High temperature	124893	TraesCS7D02G067800.1	-4.9407	-5.61061	1.6318	9.95103e-09	1.89927e-06
LMPG-Sr6, LMPG	Day 3	High temperature	126365	TraesCS7D02G197500.1	-4.43756	-4.8134	1.69779	1.02962e-08	1.95108e-06
LMPG-Sr6, LMPG	Day 3	High temperature	29193	TraesCS2B02G435900.1	-4.46735	-4.85624	1.98106	1.03312e-08	1.95108e-06
LMPG-Sr6, LMPG	Day 3	High temperature	4866	TraesCS1A02G404500.2	6.05192	1.44269e+08	2.25718	1.08755e-08	2.04311e-06
LMPG-Sr6, LMPG	Day 3	High temperature	16464	TraesCS1D02G431200.1	4.82021	5.49055	2.14039	1.11894e-08	2.09113e-06
LMPG-Sr6, LMPG	Day 3	High temperature	51722	TraesCS3B02G515600.1	6.92669	6.99638	6.22238	1.25933e-08	2.34131e-06
LMPG-Sr6, LMPG	Day 3	High temperature	9422	TraesCS1B02G329600.2	-4.32887	-4.62191	3.21207	1.26726e-08	2.3439e-06
LMPG-Sr6, LMPG	Day 3	High temperature	85165	TraesCS5B02G261700.1	5.01835	5.87535	1.56146	1.34512e-08	2.47516e-06
LMPG-Sr6, LMPG	Day 3	High temperature	129239	TraesCS7D02G422400.1	-5.16413	-6.0787	1.76404	1.43277e-08	2.62299e-06
LMPG-Sr6, LMPG	Day 3	High temperature	79887	TraesCS5A02G380900.2	-5.31257	-6.42611	1.64964	1.45903e-08	2.65751e-06
LMPG-Sr6, LMPG	Day 3	High temperature	119838	TraesCS7B02G146400.1	-2.58334	-2.61533	3.74757	1.47441e-08	2.66309e-06
LMPG-Sr6, LMPG	Day 3	High temperature	13770	TraesCS1D02G207100.1	4.44154	4.87896	1.9121	1.47694e-08	2.66309e-06
LMPG-Sr6, LMPG	Day 3	High temperature	11580	TraesCS1D02G034700.1	-4.34439	-4.48216	3.68511	1.52136e-08	2.72946e-06
LMPG-Sr6, LMPG	Day 3	High temperature	59240	TraesCS3D02G508500.1	-3.97746	-4.04026	3.23082	1.53196e-08	2.73481e-06
LMPG-Sr6, LMPG	Day 3	High temperature	13454	TraesCS1D02G182300.1	-3.10076	-3.13719	4.33013	1.56296e-08	2.77633e-06
LMPG-Sr6, LMPG	Day 3	High temperature	115745	TraesCS7A02G364800.1	-3.93844	-4.15061	2.34968	1.58044e-08	2.79357e-06
LMPG-Sr6, LMPG	Day 3	High temperature	94741	TraesCS5D02G488900.1	5.49502	7.31616	1.3156	1.61382e-08	2.83859e-06
LMPG-Sr6, LMPG	Day 3	High temperature	12649	TraesCS1D02G122600.1	-5.47904	-6.91273	1.52561	1.6246e-08	2.84361e-06
LMPG-Sr6, LMPG	Day 3	High temperature	44755	TraesCS3A02G481500.1	5.23109	5.9493	2.52019	1.65994e-08	2.89136e-06
LMPG-Sr6, LMPG	Day 3	High temperature	13443	TraesCS1D02G181200.1	-4.0725	-4.32913	2.97145	1.76618e-08	3.06156e-06
LMPG-Sr6, LMPG	Day 3	High temperature	125501	TraesCS7D02G124000.1	4.81738	4.81856	10.2246	1.84217e-08	3.17792e-06
LMPG-Sr6, LMPG	Day 3	High temperature	33679	TraesCS2D02G196800.1	-2.68684	-2.70235	4.45489	1.8804e-08	3.22835e-06
LMPG-Sr6, LMPG	Day 3	High temperature	69345	TraesCS4B02G287100.1	-5.21243	-6.21748	1.85966	1.89528e-08	3.23074e-06
LMPG-Sr6, LMPG	Day 3	High temperature	41319	TraesCS3A02G209100.1	-4.64043	-5.14175	1.89025	1.8998e-08	3.23074e-06
LMPG-Sr6, LMPG	Day 3	High temperature	17131	TraesCS2A02G035100.1	-6.43025	-6.72319	5.1994	2.01949e-08	3.41807e-06
LMPG-Sr6, LMPG	Day 3	High temperature	15	TraesCS1A02G001500.1	7.43035	7.61738	5.8813	2.24868e-08	3.78813e-06
LMPG-Sr6, LMPG	Day 3	High temperature	36986	TraesCS2D02G452900.1	-4.49154	-4.92322	2.13464	2.43067e-08	4.05795e-06
LMPG-Sr6, LMPG	Day 3	High temperature	15828	TraesCS1D02G376700.1	-5.95177	-1.44269e+08	1.46018	2.43147e-08	4.05795e-06
LMPG-Sr6, LMPG	Day 3	High temperature	86028	TraesCS5B02G332500.1	-4.13047	-4.41467	2.32027	2.47318e-08	4.10845e-06
LMPG-Sr6, LMPG	Day 3	High temperature	129426	TraesCS7D02G439800.1	-3.7805	-3.96823	2.01897	2.54409e-08	4.20678e-06
LMPG-Sr6, LMPG	Day 3	High temperature	35924	TraesCS2D02G366300.2	-1.98844	-1.99798	5.10564	2.93928e-08	4.83794e-06
LMPG-Sr6, LMPG	Day 3	High temperature	55461	TraesCS3D02G212000.1	-4.58655	-5.0779	1.88566	2.97021e-08	4.86654e-06
LMPG-Sr6, LMPG	Day 3	High temperature	131789	TraesCSU02G091600.1	-5.5867	-7.48621	2.78703	3.02347e-08	4.93127e-06
LMPG-Sr6, LMPG	Day 3	High temperature	93863	TraesCS5D02G410700.1	-3.5997	-3.7521	2.09832	3.0733e-08	4.98987e-06
LMPG-Sr6, LMPG	Day 3	High temperature	119259	TraesCS7B02G101700.1	-4.38594	-4.77839	1.59912	3.25859e-08	5.26333e-06
LMPG-Sr6, LMPG	Day 3	High temperature	10877	TraesCS1B02G455900.1	-2.29282	-2.31086	3.99129	3.27107e-08	5.26333e-06
LMPG-Sr6, LMPG	Day 3	High temperature	94735	TraesCS5D02G488400.1	5.27714	6.69509	1.227	3.38609e-08	5.42409e-06
LMPG-Sr6, LMPG	Day 3	High temperature	85918	TraesCS5B02G322900.1	-6.80948	-6.87281	6.42758	3.48163e-08	5.55235e-06
LMPG-Sr6, LMPG	Day 3	High temperature	112468	TraesCS7A02G097500.1	4.34441	4.42203	4.78746	3.57313e-08	5.67305e-06
LMPG-Sr6, LMPG	Day 3	High temperature	111941	TraesCS7A02G049300.1	-3.33136	-3.44055	2.6963	3.60739e-08	5.70221e-06
LMPG-Sr6, LMPG	Day 3	High temperature	100476	TraesCS6A02G395500.1	3.45725	3.51064	4.84909	3.95601e-08	6.22586e-06
LMPG-Sr6, LMPG	Day 3	High temperature	44982	TraesCS3A02G501200.1	-4.15766	-4.30105	2.54392	4.05138e-08	6.34811e-06
LMPG-Sr6, LMPG	Day 3	High temperature	128464	TraesCS7D02G358200.1	-2.78333	-2.83371	3.32799	4.15927e-08	6.48882e-06
LMPG-Sr6, LMPG	Day 3	High temperature	51807	TraesCS3B02G523500.1	-2.52026	-2.52031	12.8196	4.49088e-08	6.97583e-06
LMPG-Sr6, LMPG	Day 3	High temperature	24323	TraesCS2B02G036800.1	-2.81969	-2.86396	3.00647	4.79721e-08	7.41955e-06
LMPG-Sr6, LMPG	Day 3	High temperature	75355	TraesCS5A02G004700.1	4.52028	5.05983	1.55181	4.84884e-08	7.46721e-06
LMPG-Sr6, LMPG	Day 3	High temperature	105395	TraesCS6B02G382200.1	-3.76796	-3.80193	5.04793	5.55462e-08	8.51755e-06
LMPG-Sr6, LMPG	Day 3	High temperature	72297	TraesCS4D02G135000.2	-6.15338	-6.25021	5.86221	5.62563e-08	8.58974e-06
LMPG-Sr6, LMPG	Day 3	High temperature	119334	TraesCS7B02G107800.1	-5.68966	-8.42286	1.49973	5.67754e-08	8.63227e-06
LMPG-Sr6, LMPG	Day 3	High temperature	98925	TraesCS6A02G266100.1	-4.57287	-5.08996	2.1467	5.81572e-08	8.80506e-06
LMPG-Sr6, LMPG	Day 3	High temperature	82528	TraesCS5B02G054800.2	-3.73412	-3.92476	2.47516	5.91882e-08	8.92348e-06
LMPG-Sr6, LMPG	Day 3	High temperature	108666	TraesCS6D02G186800.1	5.72199	1.44269e+08	2.96972	5.96977e-08	8.96265e-06
LMPG-Sr6, LMPG	Day 3	High temperature	111256	TraesCS6D02G397500.1	-5.84341	-1.44269e+08	1.41088	6.72166e-08	1.00494e-05
LMPG-Sr6, LMPG	Day 3	High temperature	116292	TraesCS7A02G410700.2	-2.9895	-3.0609	2.77153	6.8424e-08	1.01875e-05
LMPG-Sr6, LMPG	Day 3	High temperature	124894	TraesCS7D02G067900.1	-3.80856	-4.02196	1.98462	7.47135e-08	1.1078e-05
LMPG-Sr6, LMPG	Day 3	High temperature	89505	TraesCS5D02G060300.1	-4.03625	-4.31813	2.52834	7.71455e-08	1.13915e-05
LMPG-Sr6, LMPG	Day 3	High temperature	100429	TraesCS6A02G392100.1	-3.4067	-3.43524	5.59458	7.84354e-08	1.15345e-05
LMPG-Sr6, LMPG	Day 3	High temperature	16509	TraesCS1D02G435200.1	-1.96144	-1.9621	8.69076	8.04369e-08	1.17605e-05
LMPG-Sr6, LMPG	Day 3	High temperature	924	TraesCS1A02G079700.1	-2.68439	-2.7286	3.12452	8.06278e-08	1.17605e-05
LMPG-Sr6, LMPG	Day 3	High temperature	93080	TraesCS5D02G345500.1	2.70228	2.75219	3.48559	8.7029e-08	1.26428e-05
LMPG-Sr6, LMPG	Day 3	High temperature	126948	TraesCS7D02G243700.1	-2.522	-2.55529	3.72751	9.15979e-08	1.32529e-05
LMPG-Sr6, LMPG	Day 3	High temperature	13436	TraesCS1D02G180500.1	-2.4581	-2.45813	13.8945	9.34385e-08	1.33576e-05
LMPG-Sr6, LMPG	Day 3	High temperature	38381	TraesCS2D02G573200.1	-2.4581	-2.45813	13.8945	9.34385e-08	1.33576e-05
LMPG-Sr6, LMPG	Day 3	High temperature	52222	TraesCS3B02G563300.1	-2.4581	-2.45813	13.8945	9.34385e-08	1.33576e-05
LMPG-Sr6, LMPG	Day 3	High temperature	43389	TraesCS3A02G368800.1	-4.40608	-4.8543	1.67194	9.87726e-08	1.40641e-05
LMPG-Sr6, LMPG	Day 3	High temperature	29510	TraesCS2B02G461800.1	2.0813	2.08451	6.53759	1.02366e-07	1.45181e-05
LMPG-Sr6, LMPG	Day 3	High temperature	84670	TraesCS5B02G219700.1	-2.71734	-2.76253	3.09368	1.0348e-07	1.46184e-05
LMPG-Sr6, LMPG	Day 3	High temperature	13232	TraesCS1D02G164300.1	-2.25826	-2.26809	5.73103	1.03984e-07	1.4632e-05
LMPG-Sr6, LMPG	Day 3	High temperature	10300	TraesCS1B02G404700.1	-1.89562	-1.89581	10.6357	1.13869e-07	1.59603e-05
LMPG-Sr6, LMPG	Day 3	High temperature	75226	TraesCS4D02G360000.1	-2.9877	-3.0621	3.15788	1.21837e-07	1.70107e-05
LMPG-Sr6, LMPG	Day 3	High temperature	15585	TraesCS1D02G355100.1	5.32799	7.27839	1.459	1.22589e-07	1.70494e-05
LMPG-Sr6, LMPG	Day 3	High temperature	13452	TraesCS1D02G182100.1	-4.58379	-4.81826	3.47271	1.36274e-07	1.88369e-05
LMPG-Sr6, LMPG	Day 3	High temperature	73319	TraesCS4D02G205400.1	-2.3648	-2.37753	5.06954	1.36492e-07	1.88369e-05
LMPG-Sr6, LMPG	Day 3	High temperature	43599	TraesCS3A02G383800.1	-2.72555	-2.72762	7.9873	1.41735e-07	1.94855e-05
LMPG-Sr6, LMPG	Day 3	High temperature	2606	TraesCS1A02G212000.1	-4.26993	-4.66716	1.92773	1.47063e-07	2.01409e-05
LMPG-Sr6, LMPG	Day 3	High temperature	80896	TraesCS5A02G468300.1	-3.12061	-3.21286	2.62249	1.555e-07	2.12155e-05
LMPG-Sr6, LMPG	Day 3	High temperature	87701	TraesCS5B02G478100.1	6.65823	1.44269e+08	1.33533	1.61068e-07	2.18918e-05
LMPG-Sr6, LMPG	Day 3	High temperature	49846	TraesCS3B02G357500.1	-4.70534	-5.39271	1.84171	1.75957e-07	2.38252e-05
LMPG-Sr6, LMPG	Day 3	High temperature	126477	TraesCS7D02G207000.1	-4.98048	-5.97145	1.71738	1.89247e-07	2.55284e-05
LMPG-Sr6, LMPG	Day 3	High temperature	53870	TraesCS3D02G094200.1	2.91829	2.92556	4.5905	1.90322e-07	2.55772e-05
LMPG-Sr6, LMPG	Day 3	High temperature	30020	TraesCS2B02G507200.1	-3.29987	-3.42117	2.47943	2.00101e-07	2.67912e-05
LMPG-Sr6, LMPG	Day 3	High temperature	87702	TraesCS5B02G478200.1	5.50145	5.60383	3.21341	2.10013e-07	2.80137e-05
LMPG-Sr6, LMPG	Day 3	High temperature	109011	TraesCS6D02G212200.2	4.29391	4.77303	1.8211	2.11762e-07	2.81424e-05
LMPG-Sr6, LMPG	Day 3	High temperature	102671	TraesCS6B02G167900.1	-3.64528	-3.83757	1.93965	2.14532e-07	2.84054e-05
LMPG-Sr6, LMPG	Day 3	High temperature	6148	TraesCS1B02G068500.1	-2.64523	-2.6917	3.33173	2.19922e-07	2.90119e-05
LMPG-Sr6, LMPG	Day 3	High temperature	43484	TraesCS3A02G375500.1	-5.68957	-1.44269e+08	1.39263	2.52743e-07	3.32196e-05
LMPG-Sr6, LMPG	Day 3	High temperature	116731	TraesCS7A02G450400.1	-3.69192	-3.89975	1.96908	2.58584e-07	3.38632e-05
LMPG-Sr6, LMPG	Day 3	High temperature	113656	TraesCS7A02G201200.1	-5.59863	-9.21011	1.43656	2.6786e-07	3.47204e-05
LMPG-Sr6, LMPG	Day 3	High temperature	113351	TraesCS7A02G174700.1	-4.26613	-4.68832	1.74402	2.68156e-07	3.47204e-05
LMPG-Sr6, LMPG	Day 3	High temperature	8150	TraesCS1B02G225700.2	-3.80568	-3.91136	2.4748	2.68157e-07	3.47204e-05
LMPG-Sr6, LMPG	Day 3	High temperature	21310	TraesCS2A02G375000.1	-4.26265	-4.68316	1.84051	2.69e-07	3.47204e-05
LMPG-Sr6, LMPG	Day 3	High temperature	2154	TraesCS1A02G174700.1	-2.35547	-2.37561	4.6443	2.74491e-07	3.53021e-05
LMPG-Sr6, LMPG	Day 3	High temperature	93620	TraesCS5D02G390700.2	-4.86299	-5.75582	1.59895	2.77202e-07	3.55234e-05
LMPG-Sr6, LMPG	Day 3	High temperature	24363	TraesCS2B02G040600.1	4.21297	4.66155	1.87182	2.88055e-07	3.67828e-05
LMPG-Sr6, LMPG	Day 3	High temperature	90866	TraesCS5D02G164600.1	-4.14921	-4.51937	2.06696	2.94279e-07	3.74444e-05
LMPG-Sr6, LMPG	Day 3	High temperature	39841	TraesCS3A02G095900.1	3.5261	3.55758	3.03173	3.15194e-07	3.9964e-05
LMPG-Sr6, LMPG	Day 3	High temperature	84576	TraesCS5B02G211000.1	-4.80747	-5.65315	1.73403	3.18326e-07	4.0219e-05
LMPG-Sr6, LMPG	Day 3	High temperature	33385	TraesCS2D02G170700.1	-2.66689	-2.71536	3.24386	3.3896e-07	4.26024e-05
LMPG-Sr6, LMPG	Day 3	High temperature	9874	TraesCS1B02G367500.1	-6.23336	-7.4542	3.03241	3.39566e-07	4.26024e-05
LMPG-Sr6, LMPG	Day 3	High temperature	12350	TraesCS1D02G098100.1	-2.19306	-2.20311	4.85261	3.50392e-07	4.38076e-05
LMPG-Sr6, LMPG	Day 3	High temperature	59243	TraesCS3D02G508800.1	-4.2751	-4.71893	1.78626	3.77677e-07	4.70548e-05
LMPG-Sr6, LMPG	Day 3	High temperature	26101	TraesCS2B02G192700.1	-3.54176	-3.72024	2.0398	3.84693e-07	4.77632e-05
LMPG-Sr6, LMPG	Day 3	High temperature	72343	TraesCS4D02G137900.1	6.02858	6.04789	7.95316	3.98775e-07	4.91881e-05
LMPG-Sr6, LMPG	Day 3	High temperature	93891	TraesCS5D02G413000.1	-3.27363	-3.33646	3.52171	3.98912e-07	4.91881e-05
LMPG-Sr6, LMPG	Day 3	High temperature	69500	TraesCS4B02G299800.1	-3.82531	-4.08332	2.23561	4.13448e-07	5.0806e-05
LMPG-Sr6, LMPG	Day 3	High temperature	108262	TraesCS6D02G157600.1	-4.55955	-5.20456	1.57093	4.52398e-07	5.54026e-05
LMPG-Sr6, LMPG	Day 3	High temperature	61670	TraesCS4A02G154800.1	-2.41827	-2.43136	4.86062	4.58964e-07	5.60155e-05
LMPG-Sr6, LMPG	Day 3	High temperature	30296	TraesCS2B02G529400.1	-3.21717	-3.33508	2.58463	4.85382e-07	5.90389e-05
LMPG-Sr6, LMPG	Day 3	High temperature	67776	TraesCS4B02G162400.1	-3.28939	-3.37324	3.45745	4.87642e-07	5.91134e-05
LMPG-Sr6, LMPG	Day 3	High temperature	1033	TraesCS1A02G089600.1	-2.41797	-2.42852	5.07214	5.10941e-07	6.15365e-05
LMPG-Sr6, LMPG	Day 3	High temperature	101193	TraesCS6B02G037800.1	-1.89916	-1.89924	11.5934	5.1106e-07	6.15365e-05
LMPG-Sr6, LMPG	Day 3	High temperature	41891	TraesCS3A02G252800.1	-3.42173	-3.57869	2.11672	5.14191e-07	6.17064e-05
LMPG-Sr6, LMPG	Day 3	High temperature	122415	TraesCS7B02G350200.1	-3.96766	-4.28478	1.78895	5.40221e-07	6.4553e-05
LMPG-Sr6, LMPG	Day 3	High temperature	35139	TraesCS2D02G303100.1	2.01284	2.01986	5.26638	5.4151e-07	6.4553e-05
LMPG-Sr6, LMPG	Day 3	High temperature	84594	TraesCS5B02G212600.1	-5.3872	-7.84631	1.97665	5.63034e-07	6.68966e-05
LMPG-Sr6, LMPG	Day 3	High temperature	59764	TraesCS4A02G007800.1	-5.15496	-6.70124	1.6034	5.70454e-07	6.75545e-05
LMPG-Sr6, LMPG	Day 3	High temperature	36526	TraesCS2D02G414200.1	-4.54335	-5.20103	1.76734	6.12625e-07	7.23099e-05
LMPG-Sr6, LMPG	Day 3	High temperature	5211	TraesCS1A02G433800.1	-2.20378	-2.20546	7.82101	7.32382e-07	8.61618e-05
LMPG-Sr6, LMPG	Day 3	High temperature	45403	TraesCS3B02G000800.1	-4.3226	-4.83671	3.06392	7.44979e-07	8.73573e-05
LMPG-Sr6, LMPG	Day 3	High temperature	94405	TraesCS5D02G459000.1	-1.91634	-1.91701	8.83273	7.48763e-07	8.75151e-05
LMPG-Sr6, LMPG	Day 3	High temperature	102019	TraesCS6B02G111800.1	-3.14165	-3.25264	2.4309	7.68081e-07	8.94815e-05
LMPG-Sr6, LMPG	Day 3	High temperature	69466	TraesCS4B02G297100.1	-4.74625	-5.6327	1.72871	7.71235e-07	8.95581e-05
LMPG-Sr6, LMPG	Day 3	High temperature	119354	TraesCS7B02G109800.1	-2.47272	-2.51066	3.73178	7.92774e-07	9.17624e-05
LMPG-Sr6, LMPG	Day 3	High temperature	133626	TraesCSU02G261700.1	-2.02554	-2.0264	8.64789	8.51756e-07	9.82724e-05
LMPG-Sr6, LMPG	Day 3	High temperature	33982	TraesCS2D02G220200.1	-3.33457	-3.48266	1.97231	9.03748e-07	0.000103937
LMPG-Sr6, LMPG	Day 3	High temperature	55409	TraesCS3D02G209200.2	-3.5911	-3.80004	2.32365	9.18501e-07	0.000105296
LMPG-Sr6, LMPG	Day 3	High temperature	587	TraesCS1A02G051700.1	-1.86141	-1.87204	4.57911	9.58944e-07	0.000109344
LMPG-Sr6, LMPG	Day 3	High temperature	72640	TraesCS4D02G157600.1	1.903	1.90813	5.96486	9.59908e-07	0.000109344
LMPG-Sr6, LMPG	Day 3	High temperature	94736	TraesCS5D02G488500.1	5.10239	7.12389	1.23137	9.86965e-07	0.000111964
LMPG-Sr6, LMPG	Day 3	High temperature	61211	TraesCS4A02G123100.1	-3.31477	-3.46031	2.0134	9.89149e-07	0.000111964
LMPG-Sr6, LMPG	Day 3	High temperature	103711	TraesCS6B02G246800.1	-5.12227	-6.76794	1.4074	1.00071e-06	0.000112916
LMPG-Sr6, LMPG	Day 3	High temperature	18574	TraesCS2A02G161300.2	-4.95759	-6.21646	1.41951	1.02087e-06	0.000114831
LMPG-Sr6, LMPG	Day 3	High temperature	22366	TraesCS2A02G461500.1	-4.24456	-4.30669	4.11564	1.09822e-06	0.000123144
LMPG-Sr6, LMPG	Day 3	High temperature	130146	TraesCS7D02G503400.1	-4.71799	-5.62166	1.68136	1.11541e-06	0.000124682
LMPG-Sr6, LMPG	Day 3	High temperature	96349	TraesCS6A02G057400.1	-4.00191	-4.36277	1.94225	1.1209e-06	0.000124907
LMPG-Sr6, LMPG	Day 3	High temperature	58869	TraesCS3D02G476500.1	4.47857	4.83897	2.86886	1.17174e-06	0.000130168
LMPG-Sr6, LMPG	Day 3	High temperature	48825	TraesCS3B02G282300.1	4.90682	6.36021	1.76099	1.19044e-06	0.000131838
LMPG-Sr6, LMPG	Day 3	High temperature	130042	TraesCS7D02G494000.1	-5.08884	-6.70536	1.55043	1.20577e-06	0.000133124
LMPG-Sr6, LMPG	Day 3	High temperature	55926	TraesCS3D02G246800.1	-2.80288	-2.87264	2.68717	1.22463e-06	0.000134792
LMPG-Sr6, LMPG	Day 3	High temperature	75502	TraesCS5A02G018200.1	2.97771	3.01152	3.58549	1.2298e-06	0.000134947
LMPG-Sr6, LMPG	Day 3	High temperature	13358	TraesCS1D02G173800.1	-4.64651	-5.48237	1.61427	1.26045e-06	0.000137889
LMPG-Sr6, LMPG	Day 3	High temperature	56026	TraesCS3D02G253500.1	-3.24338	-3.37885	2.19122	1.27168e-06	0.000138694
LMPG-Sr6, LMPG	Day 3	High temperature	92902	TraesCS5D02G329100.1	-4.11584	-4.54107	1.82958	1.32471e-06	0.00014404
LMPG-Sr6, LMPG	Day 3	High temperature	103758	TraesCS6B02G250500.1	3.34356	3.34367	12.485	1.33214e-06	0.00014441
LMPG-Sr6, LMPG	Day 3	High temperature	10466	TraesCS1B02G420100.1	-3.28523	-3.29437	5.93898	1.39885e-06	0.000151185
LMPG-Sr6, LMPG	Day 3	High temperature	88819	TraesCS5B02G573300.1	-1.55089	-1.55266	6.83625	1.44643e-06	0.000155794
LMPG-Sr6, LMPG	Day 3	High temperature	101	TraesCS1A02G007900.1	-4.22745	-4.66791	3.94927	1.45018e-06	0.000155794
LMPG-Sr6, LMPG	Day 3	High temperature	51832	TraesCS3B02G526000.1	5.2442	8.89214	1.30759	1.48125e-06	0.000158657
LMPG-Sr6, LMPG	Day 3	High temperature	88953	TraesCS5D02G012000.1	4.19346	4.73334	1.49768	1.50385e-06	0.000160598
LMPG-Sr6, LMPG	Day 3	High temperature	119340	TraesCS7B02G108400.1	-4.804	-5.88169	1.44891	1.53847e-06	0.000163808
LMPG-Sr6, LMPG	Day 3	High temperature	59878	TraesCS4A02G017100.1	-2.72891	-2.74215	5.35292	1.63606e-06	0.000173263
LMPG-Sr6, LMPG	Day 3	High temperature	30842	TraesCS2B02G576100.2	-4.00845	-4.3925	3.50283	1.63692e-06	0.000173263
LMPG-Sr6, LMPG	Day 3	High temperature	68356	TraesCS4B02G205100.3	-2.23769	-2.25935	3.87583	1.65773e-06	0.000174949
LMPG-Sr6, LMPG	Day 3	High temperature	26691	TraesCS2B02G241200.3	5.09014	7.41257	1.83324	1.70905e-06	0.000179836
LMPG-Sr6, LMPG	Day 3	High temperature	10124	TraesCS1B02G389700.1	-5.436	-1.44269e+08	1.35829	1.72037e-06	0.000180498
LMPG-Sr6, LMPG	Day 3	High temperature	34882	TraesCS2D02G284400.1	-1.98664	-1.98686	10.5586	1.7343e-06	0.000181429
LMPG-Sr6, LMPG	Day 3	High temperature	83180	TraesCS5B02G107700.1	2.16958	2.17585	5.89197	1.74385e-06	0.000181898
LMPG-Sr6, LMPG	Day 3	High temperature	4649	TraesCS1A02G385100.1	-1.90765	-1.90781	10.9218	1.75449e-06	0.000182477
LMPG-Sr6, LMPG	Day 3	High temperature	74314	TraesCS4D02G285800.1	-4.41038	-5.05659	1.92322	1.80872e-06	0.000187574
LMPG-Sr6, LMPG	Day 3	High temperature	19030	TraesCS2A02G199300.1	-4.25513	-4.78554	1.85071	1.84157e-06	0.00019043
LMPG-Sr6, LMPG	Day 3	High temperature	60216	TraesCS4A02G046800.3	-2.7839	-2.85481	2.75188	1.90008e-06	0.000195916
LMPG-Sr6, LMPG	Day 3	High temperature	9877	TraesCS1B02G367600.2	-5.61118	-1.44269e+08	1.66506	1.90868e-06	0.000196238
LMPG-Sr6, LMPG	Day 3	High temperature	29477	TraesCS2B02G459000.1	-4.11404	-4.56139	1.65987	1.96974e-06	0.000201938
LMPG-Sr6, LMPG	Day 3	High temperature	72785	TraesCS4D02G167600.1	1.93725	1.94678	5.1051	2.0049e-06	0.000204957
LMPG-Sr6, LMPG	Day 3	High temperature	5085	TraesCS1A02G422900.1	3.86847	4.23651	1.83979	2.05975e-06	0.000209966
LMPG-Sr6, LMPG	Day 3	High temperature	57465	TraesCS3D02G361800.1	-3.89998	-4.24627	1.57397	2.22882e-06	0.000226557
LMPG-Sr6, LMPG	Day 3	High temperature	51857	TraesCS3B02G528500.1	5.20104	9.15297	1.24433	2.24422e-06	0.000227478
LMPG-Sr6, LMPG	Day 3	High temperature	38003	TraesCS2D02G540200.1	-2.828	-2.84532	5.00404	2.36669e-06	0.000239216
LMPG-Sr6, LMPG	Day 3	High temperature	88933	TraesCS5D02G010000.1	-1.80263	-1.80274	11.4324	2.43018e-06	0.000244943
LMPG-Sr6, LMPG	Day 3	High temperature	19036	TraesCS2A02G199700.1	-3.18661	-3.32131	2.2954	2.44358e-06	0.000245604
LMPG-Sr6, LMPG	Day 3	High temperature	116050	TraesCS7A02G389700.1	-2.89767	-2.90987	5.84424	2.45628e-06	0.00024619
LMPG-Sr6, LMPG	Day 3	High temperature	21386	TraesCS2A02G381900.1	-2.98238	-3.08252	2.41107	2.56213e-06	0.000256044
LMPG-Sr6, LMPG	Day 3	High temperature	111772	TraesCS7A02G034300.1	2.39988	2.44272	3.3591	2.56886e-06	0.000256044
LMPG-Sr6, LMPG	Day 3	High temperature	50268	TraesCS3B02G391300.1	4.3682	5.11526	2.14077	2.70063e-06	0.000268432
LMPG-Sr6, LMPG	Day 3	High temperature	28606	TraesCS2B02G386900.1	-1.76495	-1.77113	5.25283	2.72654e-06	0.000270259
LMPG-Sr6, LMPG	Day 3	High temperature	68349	TraesCS4B02G204500.1	-2.17452	-2.18293	5.38753	2.86342e-06	0.000283045
LMPG-Sr6, LMPG	Day 3	High temperature	105175	TraesCS6B02G364600.2	4.37002	5.1307	2.03825	2.96432e-06	0.000292192
LMPG-Sr6, LMPG	Day 3	High temperature	109984	TraesCS6D02G289800.1	-3.88255	-4.23455	1.82398	2.97224e-06	0.000292192
LMPG-Sr6, LMPG	Day 3	High temperature	75044	TraesCS4D02G346000.1	-3.3734	-3.50845	2.14419	2.99162e-06	0.000293293
LMPG-Sr6, LMPG	Day 3	High temperature	18464	TraesCS2A02G152000.1	1.9776	1.98199	5.65038	3.02749e-06	0.000295197
LMPG-Sr6, LMPG	Day 3	High temperature	33221	TraesCS2D02G157100.1	1.9776	1.98199	5.65038	3.02749e-06	0.000295197
LMPG-Sr6, LMPG	Day 3	High temperature	1818	TraesCS1A02G148600.1	-2.33964	-2.33971	12.527	3.10902e-06	0.000299082
LMPG-Sr6, LMPG	Day 3	High temperature	14875	TraesCS1D02G295300.1	-2.33964	-2.33971	12.527	3.10902e-06	0.000299082
LMPG-Sr6, LMPG	Day 3	High temperature	27000	TraesCS2B02G262300.1	-2.33964	-2.33971	12.527	3.10902e-06	0.000299082
LMPG-Sr6, LMPG	Day 3	High temperature	110439	TraesCS6D02G325700.1	-2.33964	-2.33971	12.527	3.10902e-06	0.000299082
LMPG-Sr6, LMPG	Day 3	High temperature	133601	TraesCSU02G259200.1	-2.33964	-2.33971	12.527	3.10902e-06	0.000299082
LMPG-Sr6, LMPG	Day 3	High temperature	117843	TraesCS7A02G549800.1	5.09483	8.15662	1.5051	3.18684e-06	0.000305749
LMPG-Sr6, LMPG	Day 3	High temperature	94740	TraesCS5D02G488800.2	5.19676	1.44269e+08	1.14473	3.33328e-06	0.000318946
LMPG-Sr6, LMPG	Day 3	High temperature	70996	TraesCS4D02G027800.2	-5.32726	-25.3183	1.50398	3.58077e-06	0.000341716
LMPG-Sr6, LMPG	Day 3	High temperature	16101	TraesCS1D02G400100.1	-2.73536	-2.74316	5.8087	3.66207e-06	0.000348547
LMPG-Sr6, LMPG	Day 3	High temperature	54269	TraesCS3D02G126500.1	-2.89851	-2.99131	2.2807	4.03034e-06	0.000382584
LMPG-Sr6, LMPG	Day 3	High temperature	133491	TraesCSU02G248800.1	2.67884	2.68542	6.04646	4.09327e-06	0.000387532
LMPG-Sr6, LMPG	Day 3	High temperature	95448	TraesCS5D02G547400.1	4.98316	7.43154	1.41163	4.23767e-06	0.000399266
LMPG-Sr6, LMPG	Day 3	High temperature	75499	TraesCS5A02G017900.1	4.64925	5.88958	1.21615	4.23947e-06	0.000399266
LMPG-Sr6, LMPG	Day 3	High temperature	115494	TraesCS7A02G343800.1	-1.77404	-1.77891	5.6845	4.33584e-06	0.000407274
LMPG-Sr6, LMPG	Day 3	High temperature	69344	TraesCS4B02G287000.1	-2.72885	-2.74209	5.32942	4.53484e-06	0.000424854
LMPG-Sr6, LMPG	Day 3	High temperature	68844	TraesCS4B02G244100.1	-1.97374	-1.98669	4.32511	4.59393e-06	0.000428773
LMPG-Sr6, LMPG	Day 3	High temperature	1819	TraesCS1A02G148700.1	-3.13277	-3.26656	2.97202	4.61252e-06	0.000428773
LMPG-Sr6, LMPG	Day 3	High temperature	34701	TraesCS2D02G270500.1	-3.13277	-3.26656	2.97202	4.61252e-06	0.000428773
LMPG-Sr6, LMPG	Day 3	High temperature	33816	TraesCS2D02G207400.1	-3.0057	-3.11723	2.36472	4.65486e-06	0.000431591
LMPG-Sr6, LMPG	Day 3	High temperature	119056	TraesCS7B02G084000.1	-4.05118	-4.20783	3.40788	4.74387e-06	0.00043871
LMPG-Sr6, LMPG	Day 3	High temperature	110049	TraesCS6D02G294800.1	-4.55908	-5.49201	1.48493	4.81963e-06	0.000443815
LMPG-Sr6, LMPG	Day 3	High temperature	28664	TraesCS2B02G391900.1	-3.54213	-3.7824	1.86144	4.82381e-06	0.000443815
LMPG-Sr6, LMPG	Day 3	High temperature	119024	TraesCS7B02G081400.1	-5.15023	-8.08665	1.26498	4.96667e-06	0.000455791
LMPG-Sr6, LMPG	Day 3	High temperature	26727	TraesCS2B02G244100.1	-4.29424	-4.94516	1.57959	5.00195e-06	0.000457857
LMPG-Sr6, LMPG	Day 3	High temperature	27066	TraesCS2B02G267500.2	4.3872	4.47655	4.82981	5.11507e-06	0.000467021
LMPG-Sr6, LMPG	Day 3	High temperature	133709	TraesCSU02G269800.1	11.1622	1.44269e+08	4.83043	5.28529e-06	0.000481337
LMPG-Sr6, LMPG	Day 3	High temperature	10291	TraesCS1B02G403900.1	-5.04864	-7.31073	1.27109	5.29893e-06	0.000481357
LMPG-Sr6, LMPG	Day 3	High temperature	98714	TraesCS6A02G248400.1	-3.99354	-4.43614	1.68944	5.36769e-06	0.000486373
LMPG-Sr6, LMPG	Day 3	High temperature	10125	TraesCS1B02G389800.1	-5.52723	-1.44269e+08	1.34918	5.54633e-06	0.000501293
LMPG-Sr6, LMPG	Day 3	High temperature	71469	TraesCS4D02G067200.1	3.14907	3.30345	2.73869	5.64133e-06	0.000508598
LMPG-Sr6, LMPG	Day 3	High temperature	77915	TraesCS5A02G212800.1	-4.51158	-5.41128	1.69419	5.70349e-06	0.000512914
LMPG-Sr6, LMPG	Day 3	High temperature	100620	TraesCS6A02G408200.1	-4.51639	-5.42434	2.58698	5.76662e-06	0.000517294
LMPG-Sr6, LMPG	Day 3	High temperature	133379	TraesCSU02G237200.1	-1.89371	-1.8975	6.59205	5.9156e-06	0.000529336
LMPG-Sr6, LMPG	Day 3	High temperature	66919	TraesCS4B02G098200.1	-3.68728	-3.989	1.7956	6.13696e-06	0.000547777
LMPG-Sr6, LMPG	Day 3	High temperature	8803	TraesCS1B02G276500.1	3.03667	3.0493	4.34152	6.24282e-06	0.000555844
LMPG-Sr6, LMPG	Day 3	High temperature	76860	TraesCS5A02G129500.1	-5.22491	-11.8416	1.37472	6.54883e-06	0.000580816
LMPG-Sr6, LMPG	Day 3	High temperature	17462	TraesCS2A02G064900.1	-3.50241	-3.73994	1.86966	6.55567e-06	0.000580816
LMPG-Sr6, LMPG	Day 3	High temperature	54266	TraesCS3D02G126300.1	-2.79826	-2.88236	2.20679	6.66848e-06	0.000589355
LMPG-Sr6, LMPG	Day 3	High temperature	22587	TraesCS2A02G481100.1	-3.56763	-3.82849	1.95628	6.8057e-06	0.000600005
LMPG-Sr6, LMPG	Day 3	High temperature	102786	TraesCS6B02G176800.1	-3.42571	-3.64113	1.80941	6.91874e-06	0.000608476
LMPG-Sr6, LMPG	Day 3	High temperature	80747	TraesCS5A02G454500.1	-2.60906	-2.67052	2.79262	6.99126e-06	0.00061335
LMPG-Sr6, LMPG	Day 3	High temperature	49282	TraesCS3B02G317500.1	-4.25542	-4.91504	1.72132	7.3367e-06	0.000642087
LMPG-Sr6, LMPG	Day 3	High temperature	89136	TraesCS5D02G027600.1	2.04798	2.05307	5.49221	7.43936e-06	0.000649487
LMPG-Sr6, LMPG	Day 3	High temperature	21829	TraesCS2A02G416900.2	-3.62892	-3.91709	1.81481	7.65513e-06	0.000665957
LMPG-Sr6, LMPG	Day 3	High temperature	52253	TraesCS3B02G565600.1	-4.07517	-4.48997	1.9388	7.66513e-06	0.000665957
LMPG-Sr6, LMPG	Day 3	High temperature	98001	TraesCS6A02G192500.1	-1.74327	-1.74535	7.22285	7.78116e-06	0.000674405
LMPG-Sr6, LMPG	Day 3	High temperature	25924	TraesCS2B02G177600.1	-5.00741	-7.37976	1.27863	7.84921e-06	0.000678664
LMPG-Sr6, LMPG	Day 3	High temperature	70100	TraesCS4B02G351200.1	-2.79342	-2.81807	3.20568	8.00672e-06	0.000690618
LMPG-Sr6, LMPG	Day 3	High temperature	48280	TraesCS3B02G239400.1	-3.76757	-4.11752	1.76727	8.1205e-06	0.000698752
LMPG-Sr6, LMPG	Day 3	High temperature	91608	TraesCS5D02G222600.1	-5.0068	-7.45716	1.92579	8.51335e-06	0.000730804
LMPG-Sr6, LMPG	Day 3	High temperature	133604	TraesCSU02G259600.1	-1.87522	-1.8753	11.9265	8.61501e-06	0.000737766
LMPG-Sr6, LMPG	Day 3	High temperature	104515	TraesCS6B02G312200.1	-3.18588	-3.34569	2.55007	9.30944e-06	0.000795337
LMPG-Sr6, LMPG	Day 3	High temperature	115210	TraesCS7A02G320800.1	-3.22802	-3.39817	2.13669	9.41606e-06	0.000802534
LMPG-Sr6, LMPG	Day 3	High temperature	3263	TraesCS1A02G265600.1	3.52639	3.53187	6.38862	9.79261e-06	0.000832651
LMPG-Sr6, LMPG	Day 3	High temperature	112161	TraesCS7A02G069400.1	5.16958	1.44269e+08	1.23291	9.95151e-06	0.000844161
LMPG-Sr6, LMPG	Day 3	High temperature	86758	TraesCS5B02G396400.1	-2.59838	-2.66145	2.53775	1.01427e-05	0.000858354
LMPG-Sr6, LMPG	Day 3	High temperature	82140	TraesCS5B02G018700.2	2.56777	2.57899	4.92287	1.03505e-05	0.000873871
LMPG-Sr6, LMPG	Day 3	High temperature	114179	TraesCS7A02G245100.1	-2.36966	-2.40975	3.3831	1.04427e-05	0.000879589
LMPG-Sr6, LMPG	Day 3	High temperature	61167	TraesCS4A02G120900.1	-2.67427	-2.74668	2.53119	1.05062e-05	0.000882863
LMPG-Sr6, LMPG	Day 3	High temperature	60895	TraesCS4A02G099800.1	-2.00212	-2.00876	5.66297	1.07597e-05	0.000902059
LMPG-Sr6, LMPG	Day 3	High temperature	56124	TraesCS3D02G260300.1	3.98165	4.53706	1.54237	1.10837e-05	0.000927056
LMPG-Sr6, LMPG	Day 3	High temperature	8613	TraesCS1B02G262200.1	4.73296	6.62512	2.26742	1.11679e-05	0.000931926
LMPG-Sr6, LMPG	Day 3	High temperature	111503	TraesCS7A02G010900.1	-5.14005	-1.44269e+08	2.26336	1.13278e-05	0.000943075
LMPG-Sr6, LMPG	Day 3	High temperature	87731	TraesCS5B02G480900.2	-2.58665	-2.64934	2.84482	1.15789e-05	0.000961743
LMPG-Sr6, LMPG	Day 3	High temperature	107092	TraesCS6D02G061000.1	-3.64157	-3.95397	1.77995	1.16574e-05	0.00096603
LMPG-Sr6, LMPG	Day 3	High temperature	47587	TraesCS3B02G186200.1	-3.76219	-3.95637	3.06207	1.17354e-05	0.000970255
LMPG-Sr6, LMPG	Day 3	High temperature	39420	TraesCS3A02G061600.1	4.67783	6.39049	1.18318	1.1808e-05	0.000974007
LMPG-Sr6, LMPG	Day 3	High temperature	130852	TraesCSU02G009400.1	-2.64886	-2.66119	4.41771	1.18767e-05	0.000977428
LMPG-Sr6, LMPG	Day 3	High temperature	6765	TraesCS1B02G119600.1	-3.99858	-4.5087	1.74597	1.2324e-05	0.00101192
LMPG-Sr6, LMPG	Day 3	High temperature	79228	TraesCS5A02G322300.1	-3.72922	-4.08457	1.89829	1.24381e-05	0.00101895
LMPG-Sr6, LMPG	Day 3	High temperature	2	TraesCS1A02G000200.1	3.65657	3.67659	5.12954	1.26722e-05	0.00103577
LMPG-Sr6, LMPG	Day 3	High temperature	108847	TraesCS6D02G199500.1	-4.28392	-5.0478	1.47984	1.30228e-05	0.00106201
LMPG-Sr6, LMPG	Day 3	High temperature	8153	TraesCS1B02G226000.1	-4.15413	-4.68526	1.68789	1.30925e-05	0.00106527
LMPG-Sr6, LMPG	Day 3	High temperature	59882	TraesCS4A02G017400.1	-2.71175	-2.77739	2.39436	1.31569e-05	0.00106809
LMPG-Sr6, LMPG	Day 3	High temperature	57555	TraesCS3D02G368000.1	-4.47236	-5.48595	1.36326	1.34004e-05	0.0010854
LMPG-Sr6, LMPG	Day 3	High temperature	66860	TraesCS4B02G092900.1	-2.9298	-3.04434	2.30557	1.37599e-05	0.00111201
LMPG-Sr6, LMPG	Day 3	High temperature	19780	TraesCS2A02G254600.1	4.14077	4.20418	4.84958	1.37947e-05	0.00111232
LMPG-Sr6, LMPG	Day 3	High temperature	7045	TraesCS1B02G141000.1	-4.88253	-7.10976	1.30842	1.46645e-05	0.0011798
LMPG-Sr6, LMPG	Day 3	High temperature	29627	TraesCS2B02G472100.1	-2.83442	-2.93403	2.94052	1.4856e-05	0.00119254
LMPG-Sr6, LMPG	Day 3	High temperature	102759	TraesCS6B02G175100.2	-2.74221	-2.82784	2.26842	1.53187e-05	0.00122693
LMPG-Sr6, LMPG	Day 3	High temperature	65726	TraesCS4A02G499500.1	-5.0873	-5.16747	6.18978	1.54514e-05	0.0012348
LMPG-Sr6, LMPG	Day 3	High temperature	41093	TraesCS3A02G194700.1	-1.78062	-1.78242	7.29833	1.57775e-05	0.00125806
LMPG-Sr6, LMPG	Day 3	High temperature	34974	TraesCS2D02G290500.1	2.05646	2.07889	4.01148	1.58638e-05	0.00126214
LMPG-Sr6, LMPG	Day 3	High temperature	98223	TraesCS6A02G209000.1	-2.36914	-2.41264	3.02906	1.59526e-05	0.00126623
LMPG-Sr6, LMPG	Day 3	High temperature	58879	TraesCS3D02G477300.1	4.56319	6.06088	1.55707	1.60155e-05	0.00126623
LMPG-Sr6, LMPG	Day 3	High temperature	4493	TraesCS1A02G370600.1	-5.06572	-10.7076	1.31014	1.60211e-05	0.00126623
LMPG-Sr6, LMPG	Day 3	High temperature	21560	TraesCS2A02G395000.1	3.73266	4.15248	1.82669	1.64677e-05	0.00129867
LMPG-Sr6, LMPG	Day 3	High temperature	32170	TraesCS2D02G063000.1	-4.14169	-4.79734	1.36359	1.65957e-05	0.00130329
LMPG-Sr6, LMPG	Day 3	High temperature	104619	TraesCS6B02G321100.1	-2.49535	-2.55088	3.14211	1.6599e-05	0.00130329
LMPG-Sr6, LMPG	Day 3	High temperature	54984	TraesCS3D02G183900.2	-2.52849	-2.58787	2.54574	1.66377e-05	0.00130348
LMPG-Sr6, LMPG	Day 3	High temperature	94409	TraesCS5D02G459400.1	-1.79899	-1.79919	10.4266	1.68123e-05	0.00131429
LMPG-Sr6, LMPG	Day 3	High temperature	97401	TraesCS6A02G146900.1	-2.92593	-3.04328	2.18464	1.70009e-05	0.00132614
LMPG-Sr6, LMPG	Day 3	High temperature	45418	TraesCS3B02G002300.1	-4.5874	-5.88701	1.50813	1.73652e-05	0.00135162
LMPG-Sr6, LMPG	Day 3	High temperature	126002	TraesCS7D02G165800.1	-3.44271	-3.69568	1.68531	1.74113e-05	0.00135228
LMPG-Sr6, LMPG	Day 3	High temperature	5495	TraesCS1B02G011400.1	3.03133	3.18202	3.30987	1.77311e-05	0.00137231
LMPG-Sr6, LMPG	Day 3	High temperature	50207	TraesCS3B02G386300.1	-5.382	-1.44269e+08	1.35128	1.77457e-05	0.00137231
LMPG-Sr6, LMPG	Day 3	High temperature	14500	TraesCS1D02G265800.1	3.10973	3.12181	4.53722	1.78192e-05	0.00137503
LMPG-Sr6, LMPG	Day 3	High temperature	43285	TraesCS3A02G360300.1	-3.00185	-3.13513	2.31833	1.80082e-05	0.00138301
LMPG-Sr6, LMPG	Day 3	High temperature	30192	TraesCS2B02G521400.1	5.57453	6.82425	2.13735	1.80172e-05	0.00138301
LMPG-Sr6, LMPG	Day 3	High temperature	30753	TraesCS2B02G569200.1	-2.9976	-3.04658	3.0298	1.80383e-05	0.00138301
LMPG-Sr6, LMPG	Day 3	High temperature	110306	TraesCS6D02G314600.1	-3.98872	-4.52928	1.93454	1.8333e-05	0.00140261
LMPG-Sr6, LMPG	Day 3	High temperature	3082	TraesCS1A02G251200.1	-2.2898	-2.31917	4.17876	1.84572e-05	0.00140911
LMPG-Sr6, LMPG	Day 3	High temperature	18637	TraesCS2A02G166600.1	-3.29795	-3.50631	1.96534	1.87319e-05	0.00142704
LMPG-Sr6, LMPG	Day 3	High temperature	129830	TraesCS7D02G475300.1	4.45472	5.75869	1.70052	1.9872e-05	0.0015107
LMPG-Sr6, LMPG	Day 3	High temperature	62517	TraesCS4A02G219700.1	-2.83165	-2.93492	2.27903	2.00088e-05	0.00151788
LMPG-Sr6, LMPG	Day 3	High temperature	115039	TraesCS7A02G306600.1	-3.70348	-4.07526	1.67293	2.01398e-05	0.00152459
LMPG-Sr6, LMPG	Day 3	High temperature	79336	TraesCS5A02G332300.1	-4.32928	-5.225	1.76389	2.02573e-05	0.00152738
LMPG-Sr6, LMPG	Day 3	High temperature	132311	TraesCSU02G136600.1	-4.58897	-5.94862	2.54335	2.02617e-05	0.00152738
LMPG-Sr6, LMPG	Day 3	High temperature	88951	TraesCS5D02G011800.1	4.63961	6.55647	1.17782	2.07095e-05	0.00155785
LMPG-Sr6, LMPG	Day 3	High temperature	119366	TraesCS7B02G110900.1	-4.1384	-4.8226	1.60307	2.1034e-05	0.00157896
LMPG-Sr6, LMPG	Day 3	High temperature	59877	TraesCS4A02G017000.1	-4.15119	-4.85582	1.5622	2.22153e-05	0.00166269
LMPG-Sr6, LMPG	Day 3	High temperature	117159	TraesCS7A02G489000.1	3.99285	4.63729	2.09925	2.22421e-05	0.00166269
LMPG-Sr6, LMPG	Day 3	High temperature	107889	TraesCS6D02G129900.1	-3.01949	-3.16124	1.8952	2.26177e-05	0.00168725
LMPG-Sr6, LMPG	Day 3	High temperature	131431	TraesCSU02G060600.1	2.57427	2.64775	2.3451	2.32337e-05	0.00172961
LMPG-Sr6, LMPG	Day 3	High temperature	15826	TraesCS1D02G376500.1	-5.00946	-1.44269e+08	1.28471	2.35129e-05	0.00174677
LMPG-Sr6, LMPG	Day 3	High temperature	13873	TraesCS1D02G215100.2	-3.95774	-4.25484	1.96334	2.37253e-05	0.0017589
LMPG-Sr6, LMPG	Day 3	High temperature	86894	TraesCS5B02G407800.1	-2.64398	-2.65237	5.83855	2.39029e-05	0.00176842
LMPG-Sr6, LMPG	Day 3	High temperature	17977	TraesCS2A02G110300.1	3.78524	4.27016	1.50365	2.41062e-05	0.00177979
LMPG-Sr6, LMPG	Day 3	High temperature	15982	TraesCS1D02G389200.1	-3.22302	-3.41846	1.548	2.48809e-05	0.00183322
LMPG-Sr6, LMPG	Day 3	High temperature	100653	TraesCS6A02G411100.1	4.40307	5.67127	1.78559	2.50032e-05	0.00183845
LMPG-Sr6, LMPG	Day 3	High temperature	32665	TraesCS2D02G107100.1	-4.91137	-8.2005	1.29873	2.51318e-05	0.00184413
LMPG-Sr6, LMPG	Day 3	High temperature	19619	TraesCS2A02G242400.1	6.44166	6.98212	3.7743	2.56195e-05	0.00187608
LMPG-Sr6, LMPG	Day 3	High temperature	47552	TraesCS3B02G183300.2	-2.36595	-2.40509	3.71697	2.59277e-05	0.00189478
LMPG-Sr6, LMPG	Day 3	High temperature	45452	TraesCS3B02G005100.1	-4.70489	-6.56719	1.93198	2.67163e-05	0.00194844
LMPG-Sr6, LMPG	Day 3	High temperature	133648	TraesCSU02G263900.1	5.13379	5.77642	2.28016	2.68659e-05	0.00195538
LMPG-Sr6, LMPG	Day 3	High temperature	56970	TraesCS3D02G321500.1	-4.00601	-4.60278	1.59578	2.69821e-05	0.00195987
LMPG-Sr6, LMPG	Day 3	High temperature	14967	TraesCS1D02G303700.1	-3.00306	-3.14541	2.0037	2.73597e-05	0.00197933
LMPG-Sr6, LMPG	Day 3	High temperature	111774	TraesCS7A02G034500.1	-3.27531	-3.47931	3.08598	2.73604e-05	0.00197933
LMPG-Sr6, LMPG	Day 3	High temperature	13876	TraesCS1D02G215400.1	-4.2904	-4.62444	2.06688	2.75122e-05	0.0019863
LMPG-Sr6, LMPG	Day 3	High temperature	119339	TraesCS7B02G108300.1	-4.9795	-1.44269e+08	1.25548	2.76032e-05	0.00198887
LMPG-Sr6, LMPG	Day 3	High temperature	94653	TraesCS5D02G481200.1	-4.03175	-4.6544	1.76506	2.77966e-05	0.0019988
LMPG-Sr6, LMPG	Day 3	High temperature	103581	TraesCS6B02G236400.1	-4.75553	-4.75981	9.27695	2.81562e-05	0.0020206
LMPG-Sr6, LMPG	Day 3	High temperature	15827	TraesCS1D02G376600.1	-4.97188	-1.44269e+08	1.26048	2.87305e-05	0.0020577
LMPG-Sr6, LMPG	Day 3	High temperature	38510	TraesCS2D02G584400.2	-4.32156	-4.37561	4.97306	2.88948e-05	0.00206534
LMPG-Sr6, LMPG	Day 3	High temperature	78613	TraesCS5A02G272300.1	-1.83695	-1.83748	9.06339	2.9005e-05	0.0020691
LMPG-Sr6, LMPG	Day 3	High temperature	9085	TraesCS1B02G299300.1	-2.61591	-2.69208	2.91361	2.9243e-05	0.00207966
LMPG-Sr6, LMPG	Day 3	High temperature	33229	TraesCS2D02G157900.1	-4.75519	-6.93057	1.2607	2.92689e-05	0.00207966
LMPG-Sr6, LMPG	Day 3	High temperature	109257	TraesCS6D02G230500.1	-3.31615	-3.54638	1.85801	2.95087e-05	0.00209256
LMPG-Sr6, LMPG	Day 3	High temperature	94105	TraesCS5D02G432800.1	-2.93429	-3.06375	2.06753	2.9773e-05	0.00210713
LMPG-Sr6, LMPG	Day 3	High temperature	126174	TraesCS7D02G180900.1	-2.69878	-2.78671	2.58292	3.03185e-05	0.00214151
LMPG-Sr6, LMPG	Day 3	High temperature	75341	TraesCS5A02G003600.1	4.72292	7.73507	1.25467	3.10726e-05	0.00219046
LMPG-Sr6, LMPG	Day 3	High temperature	47085	TraesCS3B02G144800.1	-3.2789	-3.49906	1.7326	3.1225e-05	0.0021969
LMPG-Sr6, LMPG	Day 3	High temperature	44986	TraesCS3A02G501700.1	-2.97396	-3.06115	2.44482	3.1549e-05	0.00221102
LMPG-Sr6, LMPG	Day 3	High temperature	44989	TraesCS3A02G502000.1	-2.97396	-3.06115	2.44482	3.1549e-05	0.00221102
LMPG-Sr6, LMPG	Day 3	High temperature	128462	TraesCS7D02G358000.1	-2.56517	-2.59167	3.35974	3.23755e-05	0.00226452
LMPG-Sr6, LMPG	Day 3	High temperature	42660	TraesCS3A02G310300.1	-2.90462	-3.03065	3.0502	3.2542e-05	0.00227173
LMPG-Sr6, LMPG	Day 3	High temperature	36257	TraesCS2D02G392800.1	3.94255	4.20719	2.80745	3.27604e-05	0.00228254
LMPG-Sr6, LMPG	Day 3	High temperature	121092	TraesCS7B02G239300.1	-1.67002	-1.67555	5.36672	3.34812e-05	0.00232509
LMPG-Sr6, LMPG	Day 3	High temperature	75674	TraesCS5A02G033900.1	-2.81202	-2.92079	2.92067	3.35007e-05	0.00232509
LMPG-Sr6, LMPG	Day 3	High temperature	67674	TraesCS4B02G154700.1	1.85364	1.86488	4.74933	3.43117e-05	0.00237678
LMPG-Sr6, LMPG	Day 3	High temperature	30195	TraesCS2B02G521600.2	3.18435	3.24817	5.10396	3.44098e-05	0.00237899
LMPG-Sr6, LMPG	Day 3	High temperature	90169	TraesCS5D02G112200.1	-2.75739	-2.85698	2.11541	3.54229e-05	0.00244431
LMPG-Sr6, LMPG	Day 3	High temperature	60474	TraesCS4A02G066500.1	-2.74597	-2.84436	2.76589	3.62681e-05	0.00249783
LMPG-Sr6, LMPG	Day 3	High temperature	9040	TraesCS1B02G296300.1	-2.64574	-2.72806	3.34742	3.72422e-05	0.00256001
LMPG-Sr6, LMPG	Day 3	High temperature	104528	TraesCS6B02G313400.1	-3.50306	-3.81642	2.97608	3.74185e-05	0.00256721
LMPG-Sr6, LMPG	Day 3	High temperature	113016	TraesCS7A02G145700.1	1.62049	1.62206	7.23004	3.95631e-05	0.00270392
LMPG-Sr6, LMPG	Day 3	High temperature	125767	TraesCS7D02G147000.1	1.62049	1.62206	7.23004	3.95631e-05	0.00270392
LMPG-Sr6, LMPG	Day 3	High temperature	51821	TraesCS3B02G525000.1	4.64698	7.32119	1.30627	3.96372e-05	0.00270392
LMPG-Sr6, LMPG	Day 3	High temperature	57978	TraesCS3D02G401200.1	-2.31978	-2.36241	3.07701	3.9713e-05	0.00270395
LMPG-Sr6, LMPG	Day 3	High temperature	47609	TraesCS3B02G188400.1	5.0724	5.45083	2.97586	4.15939e-05	0.0028054
LMPG-Sr6, LMPG	Day 3	High temperature	59119	TraesCS3D02G498600.1	5.0724	5.45083	2.97586	4.15939e-05	0.0028054
LMPG-Sr6, LMPG	Day 3	High temperature	114424	TraesCS7A02G262300.1	5.0724	5.45083	2.97586	4.15939e-05	0.0028054
LMPG-Sr6, LMPG	Day 3	High temperature	122537	TraesCS7B02G360000.1	5.0724	5.45083	2.97586	4.15939e-05	0.0028054
LMPG-Sr6, LMPG	Day 3	High temperature	133550	TraesCSU02G254600.1	5.0724	5.45083	2.97586	4.15939e-05	0.0028054
LMPG-Sr6, LMPG	Day 3	High temperature	73621	TraesCS4D02G229200.1	-2.81623	-2.92913	2.10472	4.19204e-05	0.00282211
LMPG-Sr6, LMPG	Day 3	High temperature	6390	TraesCS1B02G087800.1	-1.75385	-1.75404	10.6096	4.28818e-05	0.00286001
LMPG-Sr6, LMPG	Day 3	High temperature	34330	TraesCS2D02G243600.1	-1.75385	-1.75404	10.6096	4.28818e-05	0.00286001
LMPG-Sr6, LMPG	Day 3	High temperature	52422	TraesCS3B02G582200.1	-1.75385	-1.75404	10.6096	4.28818e-05	0.00286001
LMPG-Sr6, LMPG	Day 3	High temperature	52423	TraesCS3B02G582300.1	-1.75385	-1.75404	10.6096	4.28818e-05	0.00286001
LMPG-Sr6, LMPG	Day 3	High temperature	133064	TraesCSU02G204300.1	-1.75385	-1.75404	10.6096	4.28818e-05	0.00286001
LMPG-Sr6, LMPG	Day 3	High temperature	99545	TraesCS6A02G316700.1	-2.89745	-3.02609	2.9585	4.29903e-05	0.00286192
LMPG-Sr6, LMPG	Day 3	High temperature	129695	TraesCS7D02G463700.1	4.56883	6.80005	1.3262	4.41126e-05	0.00292873
LMPG-Sr6, LMPG	Day 3	High temperature	117350	TraesCS7A02G506000.1	-2.47651	-2.53789	2.94836	4.42305e-05	0.00292873
LMPG-Sr6, LMPG	Day 3	High temperature	29770	TraesCS2B02G484300.1	-3.0579	-3.22554	1.8054	4.42386e-05	0.00292873
LMPG-Sr6, LMPG	Day 3	High temperature	94025	TraesCS5D02G424900.1	-1.6182	-1.61837	10.4781	4.58068e-05	0.00302147
LMPG-Sr6, LMPG	Day 3	High temperature	127776	TraesCS7D02G304100.1	-3.88082	-4.43825	2.389	4.5808e-05	0.00302147
LMPG-Sr6, LMPG	Day 3	High temperature	22432	TraesCS2A02G467300.1	-2.79402	-2.90455	2.32087	4.61707e-05	0.00303981
LMPG-Sr6, LMPG	Day 3	High temperature	104079	TraesCS6B02G276300.1	-2.85981	-2.98336	2.24139	4.68095e-05	0.00307623
LMPG-Sr6, LMPG	Day 3	High temperature	100480	TraesCS6A02G395900.1	4.67811	8.16223	1.45674	4.7039e-05	0.00308565
LMPG-Sr6, LMPG	Day 3	High temperature	68638	TraesCS4B02G228000.1	-3.93146	-4.53492	1.55771	4.71736e-05	0.00308884
LMPG-Sr6, LMPG	Day 3	High temperature	51819	TraesCS3B02G524800.1	2.78862	2.86028	2.511	4.73512e-05	0.00309482
LMPG-Sr6, LMPG	Day 3	High temperature	126167	TraesCS7D02G180200.1	-5.57793	-6.80423	1.99616	4.75774e-05	0.00310395
LMPG-Sr6, LMPG	Day 3	High temperature	42216	TraesCS3A02G276500.1	-2.41501	-2.47091	2.75205	4.87745e-05	0.00317627
LMPG-Sr6, LMPG	Day 3	High temperature	68209	TraesCS4B02G194000.1	-3.98607	-4.64507	1.52741	4.90433e-05	0.00318799
LMPG-Sr6, LMPG	Day 3	High temperature	103037	TraesCS6B02G196500.1	-3.9545	-4.58459	1.44985	4.92989e-05	0.00319394
LMPG-Sr6, LMPG	Day 3	High temperature	88952	TraesCS5D02G011900.1	4.59486	7.16242	1.14693	4.93129e-05	0.00319394
LMPG-Sr6, LMPG	Day 3	High temperature	47932	TraesCS3B02G215500.1	-4.35847	-5.54798	2.12673	5.08695e-05	0.00328882
LMPG-Sr6, LMPG	Day 3	High temperature	33350	TraesCS2D02G168400.2	-4.67327	-6.96231	1.19796	5.09754e-05	0.00328975
LMPG-Sr6, LMPG	Day 3	High temperature	22133	TraesCS2A02G441600.1	1.80589	1.81138	5.83963	5.16523e-05	0.00332745
LMPG-Sr6, LMPG	Day 3	High temperature	9317	TraesCS1B02G320300.1	13.9873	1.44269e+08	9.30387	5.17484e-05	0.00332766
LMPG-Sr6, LMPG	Day 3	High temperature	119002	TraesCS7B02G079500.1	-4.35685	-5.56088	1.33838	5.34675e-05	0.00343206
LMPG-Sr6, LMPG	Day 3	High temperature	53252	TraesCS3D02G041400.1	-4.06967	-4.83208	1.44672	5.38208e-05	0.00344857
LMPG-Sr6, LMPG	Day 3	High temperature	28451	TraesCS2B02G374700.1	-3.17883	-3.38818	2.72985	5.40403e-05	0.00345646
LMPG-Sr6, LMPG	Day 3	High temperature	250	TraesCS1A02G020900.1	-2.43634	-2.49558	3.00815	5.49991e-05	0.00351153
LMPG-Sr6, LMPG	Day 3	High temperature	86796	TraesCS5B02G399800.1	-2.62373	-2.70866	2.65408	5.5305e-05	0.00352479
LMPG-Sr6, LMPG	Day 3	High temperature	42892	TraesCS3A02G328000.1	-3.89231	-4.48417	1.61114	5.58548e-05	0.00355352
LMPG-Sr6, LMPG	Day 3	High temperature	95655	TraesCS5D02G565000.1	-1.86302	-1.87884	3.81708	5.67254e-05	0.00360251
LMPG-Sr6, LMPG	Day 3	High temperature	75342	TraesCS5A02G003700.1	4.47718	6.47673	1.47269	5.81345e-05	0.00368548
LMPG-Sr6, LMPG	Day 3	High temperature	50474	TraesCS3B02G407700.1	-4.83085	-23.6991	1.29132	5.88434e-05	0.00372384
LMPG-Sr6, LMPG	Day 3	High temperature	87113	TraesCS5B02G426300.1	-2.90774	-3.04673	1.8153	5.90458e-05	0.00373007
LMPG-Sr6, LMPG	Day 3	High temperature	222	TraesCS1A02G018600.1	4.6904	1.44269e+08	1.46439	6.12079e-05	0.00385986
LMPG-Sr6, LMPG	Day 3	High temperature	93902	TraesCS5D02G414000.1	-4.63072	-6.88804	1.40353	6.20394e-05	0.00390544
LMPG-Sr6, LMPG	Day 3	High temperature	68904	TraesCS4B02G248900.1	-2.2344	-2.25807	3.17121	6.2474e-05	0.00392295
LMPG-Sr6, LMPG	Day 3	High temperature	47582	TraesCS3B02G185700.1	6.67376	6.90666	5.83578	6.25362e-05	0.00392295
LMPG-Sr6, LMPG	Day 3	High temperature	133646	TraesCSU02G263700.1	5.34945	7.57348	1.87064	6.28452e-05	0.00393071
LMPG-Sr6, LMPG	Day 3	High temperature	71799	TraesCS4D02G094400.1	-2.8679	-2.99957	2.1623	6.28791e-05	0.00393071
LMPG-Sr6, LMPG	Day 3	High temperature	124641	TraesCS7D02G044400.1	-2.97356	-3.13	2.20031	6.3498e-05	0.0039625
LMPG-Sr6, LMPG	Day 3	High temperature	132503	TraesCSU02G153200.1	-4.17088	-5.10224	2.255	6.3871e-05	0.00397885
LMPG-Sr6, LMPG	Day 3	High temperature	100430	TraesCS6A02G392100.2	2.65201	2.65888	5.8982	6.47649e-05	0.00402755
LMPG-Sr6, LMPG	Day 3	High temperature	74860	TraesCS4D02G329400.1	-2.08612	-2.09645	4.92987	6.5491e-05	0.00406565
LMPG-Sr6, LMPG	Day 3	High temperature	30529	TraesCS2B02G549900.1	3.77189	4.36008	1.94864	6.65109e-05	0.00412184
LMPG-Sr6, LMPG	Day 3	High temperature	119335	TraesCS7B02G107900.1	-4.77463	-9.24112	1.26311	6.68453e-05	0.00413542
LMPG-Sr6, LMPG	Day 3	High temperature	44224	TraesCS3A02G432900.1	-4.30601	-5.48768	1.75417	6.70796e-05	0.00414277
LMPG-Sr6, LMPG	Day 3	High temperature	27221	TraesCS2B02G278700.4	4.67144	1.44269e+08	1.35702	6.73252e-05	0.00415079
LMPG-Sr6, LMPG	Day 3	High temperature	48009	TraesCS3B02G219900.2	2.23453	2.27924	3.64907	6.74899e-05	0.00415382
LMPG-Sr6, LMPG	Day 3	High temperature	90526	TraesCS5D02G137000.1	-4.77265	-9.26445	1.30289	6.77084e-05	0.00415758
LMPG-Sr6, LMPG	Day 3	High temperature	116510	TraesCS7A02G430300.1	-4.27167	-5.3892	1.47765	6.77829e-05	0.00415758
LMPG-Sr6, LMPG	Day 3	High temperature	45941	TraesCS3B02G048800.1	-3.89757	-4.52205	1.59477	6.82696e-05	0.00418029
LMPG-Sr6, LMPG	Day 3	High temperature	107716	TraesCS6D02G113500.1	-3.75119	-4.2564	1.70264	6.88926e-05	0.00421125
LMPG-Sr6, LMPG	Day 3	High temperature	74442	TraesCS4D02G295900.1	-4.0487	-4.84324	1.55688	7.21304e-05	0.00440167
LMPG-Sr6, LMPG	Day 3	High temperature	94027	TraesCS5D02G425100.1	-1.96584	-1.96586	13.5993	7.23788e-05	0.00440933
LMPG-Sr6, LMPG	Day 3	High temperature	64448	TraesCS4A02G384200.1	-3.77482	-4.30824	1.79804	7.52896e-05	0.00457888
LMPG-Sr6, LMPG	Day 3	High temperature	27506	TraesCS2B02G300600.1	3.27035	3.55371	1.79696	7.59375e-05	0.00461047
LMPG-Sr6, LMPG	Day 3	High temperature	56209	TraesCS3D02G266100.2	-3.51703	-3.88447	2.38994	7.62201e-05	0.00461982
LMPG-Sr6, LMPG	Day 3	High temperature	69499	TraesCS4B02G299700.1	-2.58143	-2.66472	2.85049	7.82738e-05	0.00473629
LMPG-Sr6, LMPG	Day 3	High temperature	14503	TraesCS1D02G266100.1	3.77953	4.16305	1.91689	8.01834e-05	0.00484367
LMPG-Sr6, LMPG	Day 3	High temperature	54451	TraesCS3D02G141100.1	2.26904	2.27058	6.87154	8.16061e-05	0.00492133
LMPG-Sr6, LMPG	Day 3	High temperature	45371	TraesCS3A02G537700.1	-2.79652	-2.91946	2.30215	8.3315e-05	0.00501596
LMPG-Sr6, LMPG	Day 3	High temperature	94737	TraesCS5D02G488600.1	4.45845	6.76653	1.09822	8.47708e-05	0.00508653
LMPG-Sr6, LMPG	Day 3	High temperature	94738	TraesCS5D02G488700.1	4.45845	6.76653	1.09822	8.47708e-05	0.00508653
LMPG-Sr6, LMPG	Day 3	High temperature	40550	TraesCS3A02G151100.1	4.62052	1.44269e+08	1.8605	8.66736e-05	0.00518517
LMPG-Sr6, LMPG	Day 3	High temperature	25858	TraesCS2B02G171400.1	2.49608	2.57387	2.91158	8.67038e-05	0.00518517
LMPG-Sr6, LMPG	Day 3	High temperature	6736	TraesCS1B02G117400.1	-1.71316	-1.72289	4.60793	8.74315e-05	0.00522
LMPG-Sr6, LMPG	Day 3	High temperature	12051	TraesCS1D02G072900.1	-3.05652	-3.24583	1.79665	8.77731e-05	0.00523169
LMPG-Sr6, LMPG	Day 3	High temperature	13318	TraesCS1D02G169900.1	-3.26536	-3.36757	3.06464	8.93329e-05	0.00531583
LMPG-Sr6, LMPG	Day 3	High temperature	125665	TraesCS7D02G138100.1	-2.98655	-3.14625	2.6119	9.29236e-05	0.00552034
LMPG-Sr6, LMPG	Day 3	High temperature	25	TraesCS1A02G001900.9	4.54944	8.24391	1.77323	9.58634e-05	0.00568557
LMPG-Sr6, LMPG	Day 3	High temperature	61653	TraesCS4A02G153200.1	-2.95457	-3.11844	2.56761	9.63909e-05	0.00570724
LMPG-Sr6, LMPG	Day 3	High temperature	94613	TraesCS5D02G477500.1	-2.24084	-2.28608	3.37885	9.65468e-05	0.00570724
LMPG-Sr6, LMPG	Day 3	High temperature	111036	TraesCS6D02G378000.4	-2.07348	-2.09272	4.42497	9.73301e-05	0.00574407
LMPG-Sr6, LMPG	Day 3	High temperature	40849	TraesCS3A02G176500.1	-2.38315	-2.44229	2.51127	9.79363e-05	0.00577036
LMPG-Sr6, LMPG	Day 3	High temperature	115888	TraesCS7A02G376800.1	-2.56917	-2.59167	5.53522	9.81036e-05	0.00577074
LMPG-Sr6, LMPG	Day 3	High temperature	12	TraesCS1A02G001200.1	14.0426	1.44269e+08	9.738	9.84948e-05	0.00578014
LMPG-Sr6, LMPG	Day 3	High temperature	10126	TraesCS1B02G389900.1	-4.72281	-1.44269e+08	1.21783	9.85855e-05	0.00578014
LMPG-Sr6, LMPG	Day 3	High temperature	14654	TraesCS1D02G277900.1	-3.74611	-4.29264	1.81703	0.000100207	0.00586562
LMPG-Sr6, LMPG	Day 3	High temperature	20505	TraesCS2A02G309500.1	-2.85307	-2.99313	2.02147	0.000101039	0.00590404
LMPG-Sr6, LMPG	Day 3	High temperature	45448	TraesCS3B02G004700.1	3.61644	4.12826	1.97729	0.000101192	0.00590404
LMPG-Sr6, LMPG	Day 3	High temperature	104962	TraesCS6B02G347200.1	-3.92151	-4.63917	2.27873	0.000103399	0.00602301
LMPG-Sr6, LMPG	Day 3	High temperature	119336	TraesCS7B02G108000.1	-4.67775	-8.93822	1.23583	0.000103784	0.00603562
LMPG-Sr6, LMPG	Day 3	High temperature	34265	TraesCS2D02G238700.1	-1.99641	-2.00511	5.22981	0.000104742	0.00608146
LMPG-Sr6, LMPG	Day 3	High temperature	99773	TraesCS6A02G335100.1	-4.23327	-5.43628	1.59778	0.000105551	0.00611854
LMPG-Sr6, LMPG	Day 3	High temperature	112143	TraesCS7A02G067800.1	-1.70602	-1.7179	4.18839	0.000106803	0.00618113
LMPG-Sr6, LMPG	Day 3	High temperature	26040	TraesCS2B02G187700.1	-3.59632	-4.0411	2.03831	0.000107273	0.00619833
LMPG-Sr6, LMPG	Day 3	High temperature	29830	TraesCS2B02G489600.2	-5.04814	-1.44269e+08	1.96735	0.000107619	0.00620835
LMPG-Sr6, LMPG	Day 3	High temperature	3264	TraesCS1A02G265700.1	2.82996	2.9601	1.88452	0.000107953	0.00621762
LMPG-Sr6, LMPG	Day 3	High temperature	20080	TraesCS2A02G277900.1	-2.78373	-2.91001	2.14147	0.000108253	0.00622488
LMPG-Sr6, LMPG	Day 3	High temperature	68257	TraesCS4B02G197800.1	-2.23712	-2.28149	2.73804	0.000109319	0.00626966
LMPG-Sr6, LMPG	Day 3	High temperature	115200	TraesCS7A02G319900.1	-3.75669	-4.32382	1.4928	0.000109381	0.00626966
LMPG-Sr6, LMPG	Day 3	High temperature	70298	TraesCS4B02G367500.1	-4.43427	-6.26158	1.7272	0.000109853	0.00628666
LMPG-Sr6, LMPG	Day 3	High temperature	25455	TraesCS2B02G137300.1	-4.6969	-1.44269e+08	2.04075	0.000111168	0.00635177
LMPG-Sr6, LMPG	Day 3	High temperature	93581	TraesCS5D02G387900.1	-3.73729	-4.29149	1.8459	0.000112049	0.00639198
LMPG-Sr6, LMPG	Day 3	High temperature	74816	TraesCS4D02G325200.1	-3.05224	-3.24979	1.92942	0.000112937	0.00643241
LMPG-Sr6, LMPG	Day 3	High temperature	61032	TraesCS4A02G110100.1	-3.66892	-4.17074	1.53104	0.000113361	0.0064463
LMPG-Sr6, LMPG	Day 3	High temperature	11180	TraesCS1D02G000600.1	2.29536	2.3468	4.10163	0.000113924	0.00646807
LMPG-Sr6, LMPG	Day 3	High temperature	101606	TraesCS6B02G075200.1	-2.95434	-3.12406	2.03528	0.000115613	0.00655358
LMPG-Sr6, LMPG	Day 3	High temperature	132742	TraesCSU02G173800.1	7.78468	1.44269e+08	3.37584	0.000115833	0.00655572
LMPG-Sr6, LMPG	Day 3	High temperature	10824	TraesCS1B02G450900.1	-2.02386	-2.04541	4.29702	0.000116129	0.00655914
LMPG-Sr6, LMPG	Day 3	High temperature	130222	TraesCS7D02G509100.1	2.74862	2.80104	3.7999	0.000116259	0.00655914
LMPG-Sr6, LMPG	Day 3	High temperature	114355	TraesCS7A02G257200.2	-3.33144	-3.63878	1.74626	0.000119988	0.00675888
LMPG-Sr6, LMPG	Day 3	High temperature	87079	TraesCS5B02G423500.1	4.35505	6.44468	1.40697	0.000120466	0.00677519
LMPG-Sr6, LMPG	Day 3	High temperature	11100	TraesCS1B02G475500.1	-4.67376	-1.44269e+08	1.48044	0.000123623	0.00694186
LMPG-Sr6, LMPG	Day 3	High temperature	111516	TraesCS7A02G012000.1	-3.45718	-3.83101	2.95049	0.000124065	0.00695577
LMPG-Sr6, LMPG	Day 3	High temperature	55146	TraesCS3D02G194500.1	2.02296	2.05411	3.85331	0.000124382	0.0069627
LMPG-Sr6, LMPG	Day 3	High temperature	95598	TraesCS5D02G560200.1	4.54518	1.44269e+08	1.3759	0.00012476	0.00697296
LMPG-Sr6, LMPG	Day 3	High temperature	66906	TraesCS4B02G097000.1	-4.67076	-17.8262	2.01968	0.000125306	0.00699261
LMPG-Sr6, LMPG	Day 3	High temperature	42303	TraesCS3A02G283800.1	-3.92146	-4.67993	1.57073	0.000126908	0.00707099
LMPG-Sr6, LMPG	Day 3	High temperature	77824	TraesCS5A02G204900.1	-2.13072	-2.16631	3.05879	0.000128057	0.00712396
LMPG-Sr6, LMPG	Day 3	High temperature	70584	TraesCS4B02G393100.1	4.86665	6.38877	2.51456	0.000130015	0.00722169
LMPG-Sr6, LMPG	Day 3	High temperature	96719	TraesCS6A02G089400.2	-2.99867	-3.18557	1.91943	0.000130959	0.00726286
LMPG-Sr6, LMPG	Day 3	High temperature	109769	TraesCS6D02G272000.2	-2.22827	-2.27289	3.2807	0.000132108	0.00731525
LMPG-Sr6, LMPG	Day 3	High temperature	132320	TraesCSU02G137400.1	-3.94846	-4.0697	2.91332	0.00013335	0.00737265
LMPG-Sr6, LMPG	Day 3	High temperature	59065	TraesCS3D02G493700.1	3.01994	3.23435	1.79826	0.000134426	0.00740773
LMPG-Sr6, LMPG	Day 3	High temperature	109354	TraesCS6D02G238200.1	-4.15692	-5.29649	1.54217	0.000134444	0.00740773
LMPG-Sr6, LMPG	Day 3	High temperature	118885	TraesCS7B02G069500.1	-3.99383	-4.85947	1.31734	0.000134603	0.00740773
LMPG-Sr6, LMPG	Day 3	High temperature	73387	TraesCS4D02G210900.1	-4.53428	-7.30477	1.23764	0.00013779	0.00756614
LMPG-Sr6, LMPG	Day 3	High temperature	10215	TraesCS1B02G397200.1	4.38013	6.82252	1.92671	0.000137904	0.00756614
LMPG-Sr6, LMPG	Day 3	High temperature	7806	TraesCS1B02G196600.1	-4.11548	-5.1933	1.42531	0.000141448	0.00774876
LMPG-Sr6, LMPG	Day 3	High temperature	83733	TraesCS5B02G146600.1	-2.45611	-2.5295	2.45892	0.000144016	0.00787635
LMPG-Sr6, LMPG	Day 3	High temperature	87535	TraesCS5B02G463300.1	3.56177	3.90732	2.25043	0.000144216	0.00787635
LMPG-Sr6, LMPG	Day 3	High temperature	51790	TraesCS3B02G522000.1	4.51038	1.44269e+08	1.35302	0.000147118	0.00802261
LMPG-Sr6, LMPG	Day 3	High temperature	47586	TraesCS3B02G186100.1	-1.92201	-1.92203	14.3909	0.000147605	0.00802924
LMPG-Sr6, LMPG	Day 3	High temperature	123238	TraesCS7B02G424100.1	-3.97943	-4.84889	1.40287	0.000147687	0.00802924
LMPG-Sr6, LMPG	Day 3	High temperature	126119	TraesCS7D02G176000.1	-4.42155	-6.48584	1.21239	0.000148949	0.00806637
LMPG-Sr6, LMPG	Day 3	High temperature	25981	TraesCS2B02G182800.1	2.68551	2.8091	2.27895	0.000149183	0.00806637
LMPG-Sr6, LMPG	Day 3	High temperature	68423	TraesCS4B02G210100.1	-4.58457	-8.40411	1.17519	0.000149245	0.00806637
LMPG-Sr6, LMPG	Day 3	High temperature	49211	TraesCS3B02G311700.1	-2.87258	-3.0288	1.86456	0.000149374	0.00806637
LMPG-Sr6, LMPG	Day 3	High temperature	1290	TraesCS1A02G110000.1	-3.96514	-4.81772	1.42993	0.000149494	0.00806637
LMPG-Sr6, LMPG	Day 3	High temperature	100431	TraesCS6A02G392100.3	4.50602	1.44269e+08	1.68591	0.000150223	0.00809357
LMPG-Sr6, LMPG	Day 3	High temperature	60950	TraesCS4A02G103900.1	-4.83899	-8.43974	2.23492	0.000150991	0.00812272
LMPG-Sr6, LMPG	Day 3	High temperature	45534	TraesCS3B02G012700.1	-4.62755	-1.44269e+08	1.27837	0.000152265	0.00817898
LMPG-Sr6, LMPG	Day 3	High temperature	105190	TraesCS6B02G365700.1	-3.67027	-4.21212	1.89992	0.00015336	0.00822551
LMPG-Sr6, LMPG	Day 3	High temperature	131609	TraesCSU02G075700.1	7.08579	9.8038	2.95954	0.000155518	0.00832883
LMPG-Sr6, LMPG	Day 3	High temperature	4417	TraesCS1A02G363800.1	-3.3321	-3.65822	1.60692	0.000156049	0.00834476
LMPG-Sr6, LMPG	Day 3	High temperature	111761	TraesCS7A02G033300.1	2.37258	2.44136	2.77067	0.000157435	0.00840638
LMPG-Sr6, LMPG	Day 3	High temperature	35700	TraesCS2D02G347700.1	-2.89337	-3.05691	1.87346	0.000157836	0.00841524
LMPG-Sr6, LMPG	Day 3	High temperature	12155	TraesCS1D02G081400.3	-2.29956	-2.35414	2.53196	0.000163145	0.00868541
LMPG-Sr6, LMPG	Day 3	High temperature	73089	TraesCS4D02G188600.1	-3.82341	-4.52455	1.52439	0.000166081	0.0088286
LMPG-Sr6, LMPG	Day 3	High temperature	8934	TraesCS1B02G287500.1	-3.87927	-4.64855	1.63338	0.000168542	0.00894616
LMPG-Sr6, LMPG	Day 3	High temperature	90304	TraesCS5D02G122700.1	-6.29051	-9.79944	3.96911	0.000170732	0.00904904
LMPG-Sr6, LMPG	Day 3	High temperature	90269	TraesCS5D02G120000.1	-3.23945	-3.50955	2.12103	0.000171063	0.0090532
LMPG-Sr6, LMPG	Day 3	High temperature	101177	TraesCS6B02G036400.1	-2.94848	-3.05881	3.06248	0.000173867	0.00918808
LMPG-Sr6, LMPG	Day 3	High temperature	10991	TraesCS1B02G466100.1	4.1722	5.77736	1.42854	0.000176049	0.00928967
LMPG-Sr6, LMPG	Day 3	High temperature	129219	TraesCS7D02G420400.1	-3.11464	-3.35435	1.68517	0.000177497	0.00935234
LMPG-Sr6, LMPG	Day 3	High temperature	48085	TraesCS3B02G226100.1	-4.13717	-5.35986	1.95791	0.00018138	0.00954295
LMPG-Sr6, LMPG	Day 3	High temperature	66853	TraesCS4B02G092200.1	-3.30635	-3.63183	1.75086	0.000183488	0.0096397
LMPG-Sr6, LMPG	Day 3	High temperature	133615	TraesCSU02G260700.1	3.13084	3.22671	2.75923	0.000186056	0.00976033
LMPG-Sr6, LMPG	Day 3	High temperature	99783	TraesCS6A02G336000.1	-4.57729	-11.2574	1.73942	0.000187018	0.00979646
LMPG-Sr6, LMPG	Day 3	High temperature	68126	TraesCS4B02G187300.1	-3.52057	-3.97494	1.63713	0.000188004	0.00983374
LMPG-Sr6, LMPG	Day 3	High temperature	113658	TraesCS7A02G201400.1	-4.55107	-8.9751	1.2327	0.000188843	0.00984909
LMPG-Sr6, LMPG	Day 3	High temperature	130050	TraesCS7D02G494800.1	-3.43667	-3.83683	1.55244	0.000188846	0.00984909
LMPG-Sr6, LMPG	Day 3	High temperature	80564	TraesCS5A02G439100.1	2.82085	2.98586	2.59673	0.000189883	0.00988879
LMPG-Sr6, LMPG	Day 3	High temperature	79095	TraesCS5A02G312000.1	-4.44391	-7.06477	1.34104	0.000194765	0.0101234
LMPG-Sr6, LMPG	Day 3	High temperature	126445	TraesCS7D02G204200.1	-4.57173	-1.44269e+08	1.20356	0.000194952	0.0101234
LMPG-Sr6, LMPG	Day 3	High temperature	70459	TraesCS4B02G382300.2	5.30124	9.66726	2.57568	0.000197333	0.0102198
LMPG-Sr6, LMPG	Day 3	High temperature	38823	TraesCS3A02G011800.1	-4.37733	-6.53151	1.42548	0.00019751	0.0102198
LMPG-Sr6, LMPG	Day 3	High temperature	51818	TraesCS3B02G524700.1	2.56634	2.67031	2.47566	0.000197663	0.0102198
LMPG-Sr6, LMPG	Day 3	High temperature	36247	TraesCS2D02G391700.1	3.86856	4.79865	2.32538	0.000198355	0.0102408
LMPG-Sr6, LMPG	Day 3	High temperature	87685	TraesCS5B02G476700.1	-2.08859	-2.12486	3.5282	0.000198652	0.0102414
LMPG-Sr6, LMPG	Day 3	High temperature	39844	TraesCS3A02G096200.1	-2.39271	-2.46174	2.64946	0.000200757	0.0103351
LMPG-Sr6, LMPG	Day 3	High temperature	50277	TraesCS3B02G392100.1	-2.58555	-2.68588	2.10237	0.000201251	0.0103457
LMPG-Sr6, LMPG	Day 3	High temperature	57304	TraesCS3D02G349400.1	-5.06675	-7.95192	1.6284	0.00020357	0.0104499
LMPG-Sr6, LMPG	Day 3	High temperature	129455	TraesCS7D02G442500.1	-3.76729	-4.44809	2.08736	0.000204223	0.0104685
LMPG-Sr6, LMPG	Day 3	High temperature	43128	TraesCS3A02G347500.1	-2.81582	-2.96748	2.10679	0.000205173	0.0105022
LMPG-Sr6, LMPG	Day 3	High temperature	133447	TraesCSU02G243900.1	4.90324	6.97311	1.75788	0.00020719	0.0105903
LMPG-Sr6, LMPG	Day 3	High temperature	88931	TraesCS5D02G009800.1	-2.36396	-2.406	3.50025	0.000210755	0.0107441
LMPG-Sr6, LMPG	Day 3	High temperature	130051	TraesCS7D02G494900.1	-3.81304	-4.55231	1.40412	0.000210798	0.0107441
LMPG-Sr6, LMPG	Day 3	High temperature	22099	TraesCS2A02G438200.1	-2.78814	-2.9338	1.8327	0.000212137	0.010797
LMPG-Sr6, LMPG	Day 3	High temperature	71180	TraesCS4D02G042800.1	-2.18178	-2.18319	7.96832	0.000212726	0.0108117
LMPG-Sr6, LMPG	Day 3	High temperature	108509	TraesCS6D02G176500.1	7.15672	1.44269e+08	2.69686	0.000219815	0.0111482
LMPG-Sr6, LMPG	Day 3	High temperature	122199	TraesCS7B02G330600.1	-4.31257	-6.2435	1.24276	0.00021997	0.0111482
LMPG-Sr6, LMPG	Day 3	High temperature	31144	TraesCS2B02G602700.1	-4.03053	-5.11203	1.36176	0.000220354	0.011152
LMPG-Sr6, LMPG	Day 3	High temperature	127665	TraesCS7D02G295100.3	-2.62708	-2.73757	2.02922	0.000221656	0.011202
LMPG-Sr6, LMPG	Day 3	High temperature	3134	TraesCS1A02G255400.1	-2.68306	-2.80544	2.10159	0.000222662	0.0112371
LMPG-Sr6, LMPG	Day 3	High temperature	133710	TraesCSU02G269900.1	4.53018	6.11706	1.68028	0.000224366	0.0113072
LMPG-Sr6, LMPG	Day 3	High temperature	28435	TraesCS2B02G372900.1	1.63708	1.64341	5.24969	0.000226099	0.0113644
LMPG-Sr6, LMPG	Day 3	High temperature	123684	TraesCS7B02G461900.1	-2.9405	-3.13149	1.82981	0.000226134	0.0113644
LMPG-Sr6, LMPG	Day 3	High temperature	57294	TraesCS3D02G348500.2	-4.52935	-1.44269e+08	1.86346	0.000234268	0.0117566
LMPG-Sr6, LMPG	Day 3	High temperature	4611	TraesCS1A02G381400.1	-4.0402	-5.16613	1.20485	0.000234598	0.0117568
LMPG-Sr6, LMPG	Day 3	High temperature	102452	TraesCS6B02G148000.2	-3.1067	-3.36278	3.7528	0.000239399	0.0119463
LMPG-Sr6, LMPG	Day 3	High temperature	37461	TraesCS2D02G493500.1	2.3547	2.38558	5.34239	0.000239642	0.0119463
LMPG-Sr6, LMPG	Day 3	High temperature	102255	TraesCS6B02G131500.1	-3.94218	-4.8971	1.49343	0.000240195	0.0119463
LMPG-Sr6, LMPG	Day 3	High temperature	46634	TraesCS3B02G109200.1	3.26217	3.62481	1.27293	0.00024036	0.0119463
LMPG-Sr6, LMPG	Day 3	High temperature	131305	TraesCSU02G049500.1	3.26217	3.62481	1.27293	0.00024036	0.0119463
LMPG-Sr6, LMPG	Day 3	High temperature	55611	TraesCS3D02G223300.1	-2.89987	-2.90277	7.16602	0.000240378	0.0119463
LMPG-Sr6, LMPG	Day 3	High temperature	114543	TraesCS7A02G270400.1	-4.42595	-6.31625	1.58937	0.000242938	0.0120569
LMPG-Sr6, LMPG	Day 3	High temperature	46488	TraesCS3B02G096200.1	-2.91954	-3.10735	2.35357	0.000244929	0.0121389
LMPG-Sr6, LMPG	Day 3	High temperature	9286	TraesCS1B02G317700.1	-1.82321	-1.82324	13.5123	0.000246714	0.0122105
LMPG-Sr6, LMPG	Day 3	High temperature	109007	TraesCS6D02G211900.1	-3.84417	-4.66349	1.35743	0.000249189	0.0123009
LMPG-Sr6, LMPG	Day 3	High temperature	31733	TraesCS2D02G025400.1	-3.15872	-3.43667	1.88749	0.000249227	0.0123009
LMPG-Sr6, LMPG	Day 3	High temperature	61120	TraesCS4A02G117100.1	-3.5787	-4.11578	1.60633	0.000251556	0.0123988
LMPG-Sr6, LMPG	Day 3	High temperature	24446	TraesCS2B02G048200.1	-1.84879	-1.85033	7.89597	0.000252095	0.0124083
LMPG-Sr6, LMPG	Day 3	High temperature	27398	TraesCS2B02G292100.1	4.2502	6.68149	1.38229	0.000255562	0.0125617
LMPG-Sr6, LMPG	Day 3	High temperature	16083	TraesCS1D02G398700.1	2.53563	2.60907	2.71532	0.000258051	0.0126667
LMPG-Sr6, LMPG	Day 3	High temperature	2573	TraesCS1A02G209100.1	-3.36853	-3.75939	1.67421	0.000260998	0.0127939
LMPG-Sr6, LMPG	Day 3	High temperature	60418	TraesCS4A02G062800.1	-3.25751	-3.58678	1.73752	0.000263254	0.0128869
LMPG-Sr6, LMPG	Day 3	High temperature	35485	TraesCS2D02G329900.1	3.62665	4.30041	1.60662	0.000263902	0.012901
LMPG-Sr6, LMPG	Day 3	High temperature	98547	TraesCS6A02G235100.1	-4.44531	-8.02193	1.26889	0.000264721	0.0129234
LMPG-Sr6, LMPG	Day 3	High temperature	109381	TraesCS6D02G240300.1	-4.12224	-5.50614	1.29944	0.000265913	0.012964
LMPG-Sr6, LMPG	Day 3	High temperature	57541	TraesCS3D02G366700.2	-3.85877	-4.72043	1.44827	0.000269763	0.0131338
LMPG-Sr6, LMPG	Day 3	High temperature	90266	TraesCS5D02G119700.1	-3.78589	-4.55227	2.09903	0.000273121	0.0132793
LMPG-Sr6, LMPG	Day 3	High temperature	125664	TraesCS7D02G138000.1	5.00674	1.44269e+08	1.57962	0.000276338	0.0134175
LMPG-Sr6, LMPG	Day 3	High temperature	8933	TraesCS1B02G287400.1	-3.11696	-3.3858	1.74861	0.000285968	0.0138663
LMPG-Sr6, LMPG	Day 3	High temperature	51409	TraesCS3B02G486700.1	4.94915	1.44269e+08	1.56679	0.000286482	0.0138725
LMPG-Sr6, LMPG	Day 3	High temperature	50482	TraesCS3B02G408500.1	-3.97236	-5.04625	1.35815	0.00028749	0.0139026
LMPG-Sr6, LMPG	Day 3	High temperature	30162	TraesCS2B02G519600.3	-4.36111	-7.03242	1.83694	0.000288651	0.01394
LMPG-Sr6, LMPG	Day 3	High temperature	31129	TraesCS2B02G601100.1	4.63322	1.44269e+08	1.50763	0.000290904	0.0140298
LMPG-Sr6, LMPG	Day 3	High temperature	51933	TraesCS3B02G536100.1	-3.46199	-3.92803	1.59411	0.000291458	0.0140377
LMPG-Sr6, LMPG	Day 3	High temperature	130848	TraesCSU02G009000.1	3.397	3.87255	1.69192	0.000292277	0.0140583
LMPG-Sr6, LMPG	Day 3	High temperature	9246	TraesCS1B02G314700.1	-2.45735	-2.5423	2.23142	0.000293132	0.0140805
LMPG-Sr6, LMPG	Day 3	High temperature	29478	TraesCS2B02G459100.1	-3.08844	-3.34762	1.78203	0.000297111	0.0142526
LMPG-Sr6, LMPG	Day 3	High temperature	14022	TraesCS1D02G227300.1	1.62493	1.62901	6.17255	0.00029792	0.0142723
LMPG-Sr6, LMPG	Day 3	High temperature	121618	TraesCS7B02G280700.1	3.72669	4.56184	1.82128	0.000302778	0.0144857
LMPG-Sr6, LMPG	Day 3	High temperature	86866	TraesCS5B02G405500.1	-2.83075	-3.0005	1.76817	0.00030352	0.0145019
LMPG-Sr6, LMPG	Day 3	High temperature	88871	TraesCS5D02G004700.1	3.36339	3.76624	1.77775	0.000306469	0.0146233
LMPG-Sr6, LMPG	Day 3	High temperature	115119	TraesCS7A02G313100.1	1.7644	1.77752	4.51274	0.000308888	0.0147191
LMPG-Sr6, LMPG	Day 3	High temperature	51379	TraesCS3B02G484000.1	2.57199	2.68888	2.33774	0.000309784	0.0147423
LMPG-Sr6, LMPG	Day 3	High temperature	82527	TraesCS5B02G054800.1	-4.09199	-5.49707	1.52129	0.000316906	0.0150612
LMPG-Sr6, LMPG	Day 3	High temperature	68074	TraesCS4B02G182900.1	-2.76571	-2.91912	1.84673	0.000319034	0.0151423
LMPG-Sr6, LMPG	Day 3	High temperature	18402	TraesCS2A02G146000.1	2.40425	2.48871	2.58349	0.000320502	0.0151919
LMPG-Sr6, LMPG	Day 3	High temperature	91348	TraesCS5D02G200800.1	-2.48517	-2.57677	2.26333	0.000322058	0.0152434
LMPG-Sr6, LMPG	Day 3	High temperature	33421	TraesCS2D02G174200.1	-2.79499	-2.95685	1.87604	0.000322439	0.0152434
LMPG-Sr6, LMPG	Day 3	High temperature	66116	TraesCS4B02G033300.1	3.5081	3.81196	2.6877	0.00032413	0.0153032
LMPG-Sr6, LMPG	Day 3	High temperature	2509	TraesCS1A02G203700.1	2.13148	2.16738	2.26491	0.000330172	0.015568
LMPG-Sr6, LMPG	Day 3	High temperature	86870	TraesCS5B02G406000.1	-3.18875	-3.50208	1.6482	0.000332458	0.0156552
LMPG-Sr6, LMPG	Day 3	High temperature	61352	TraesCS4A02G132300.1	-2.933	-3.13999	1.93907	0.0003371	0.015853
LMPG-Sr6, LMPG	Day 3	High temperature	121386	TraesCS7B02G262400.1	-2.9893	-3.21673	1.62526	0.000337606	0.015856
LMPG-Sr6, LMPG	Day 3	High temperature	99768	TraesCS6A02G334800.1	-3.87293	-4.82921	1.61765	0.000339263	0.015913
LMPG-Sr6, LMPG	Day 3	High temperature	59735	TraesCS4A02G005200.1	-3.39355	-3.83017	1.70098	0.00034013	0.0159328
LMPG-Sr6, LMPG	Day 3	High temperature	117484	TraesCS7A02G517700.1	4.27277	7.87722	1.83016	0.000346268	0.0161992
LMPG-Sr6, LMPG	Day 3	High temperature	128244	TraesCS7D02G340200.1	-1.86823	-1.88879	3.7408	0.000351333	0.0164148
LMPG-Sr6, LMPG	Day 3	High temperature	50860	TraesCS3B02G439600.1	-2.19218	-2.24256	2.73898	0.000353499	0.0164945
LMPG-Sr6, LMPG	Day 3	High temperature	127100	TraesCS7D02G254000.2	-2.69231	-2.83026	2.19697	0.00035423	0.0165071
LMPG-Sr6, LMPG	Day 3	High temperature	90372	TraesCS5D02G125700.1	-1.97504	-2.00451	2.8461	0.000355905	0.0165637
LMPG-Sr6, LMPG	Day 3	High temperature	47349	TraesCS3B02G165400.1	-1.95993	-1.98928	2.96434	0.000361477	0.0168012
LMPG-Sr6, LMPG	Day 3	High temperature	49195	TraesCS3B02G310500.1	-2.35347	-2.42558	2.42164	0.000363821	0.0168882
LMPG-Sr6, LMPG	Day 3	High temperature	108033	TraesCS6D02G140900.2	-3.62529	-4.27124	1.41995	0.00036452	0.0168989
LMPG-Sr6, LMPG	Day 3	High temperature	10	TraesCS1A02G001100.1	4.90908	7.78851	1.64878	0.000366313	0.0169601
LMPG-Sr6, LMPG	Day 3	High temperature	27911	TraesCS2B02G328900.4	-4.42238	-1.44269e+08	1.65719	0.0003683	0.0170301
LMPG-Sr6, LMPG	Day 3	High temperature	6384	TraesCS1B02G087200.1	4.30777	1.44269e+08	1.37505	0.000369844	0.0170795
LMPG-Sr6, LMPG	Day 3	High temperature	52453	TraesCS3B02G584700.1	2.43179	2.5242	1.77209	0.000371249	0.0171066
LMPG-Sr6, LMPG	Day 3	High temperature	98341	TraesCS6A02G218400.1	3.2734	3.6885	2.02482	0.000371386	0.0171066
LMPG-Sr6, LMPG	Day 3	High temperature	33783	TraesCS2D02G204700.1	-3.22082	-3.56085	1.56418	0.000372962	0.0171371
LMPG-Sr6, LMPG	Day 3	High temperature	69782	TraesCS4B02G323000.1	-2.31152	-2.32257	5.74484	0.000373003	0.0171371
LMPG-Sr6, LMPG	Day 3	High temperature	94684	TraesCS5D02G484000.1	-3.31421	-3.70974	1.44024	0.000375257	0.0172174
LMPG-Sr6, LMPG	Day 3	High temperature	39385	TraesCS3A02G058300.1	4.22308	4.59546	2.54385	0.00037571	0.0172174
LMPG-Sr6, LMPG	Day 3	High temperature	23945	TraesCS2B02G002300.1	5.75323	8.11783	2.14004	0.000377301	0.0172682
LMPG-Sr6, LMPG	Day 3	High temperature	125094	TraesCS7D02G086500.1	1.72681	1.72967	6.6372	0.000382987	0.0175062
LMPG-Sr6, LMPG	Day 3	High temperature	59083	TraesCS3D02G495200.1	-4.07448	-5.55408	1.28656	0.000383881	0.0175247
LMPG-Sr6, LMPG	Day 3	High temperature	124479	TraesCS7D02G029800.1	1.89878	1.92363	3.8016	0.000389608	0.0177533
LMPG-Sr6, LMPG	Day 3	High temperature	19000	TraesCS2A02G196700.1	-3.01101	-3.25558	1.7187	0.000390839	0.0177533
LMPG-Sr6, LMPG	Day 3	High temperature	61256	TraesCS4A02G126300.1	-4.40802	-1.44269e+08	1.51258	0.000390841	0.0177533
LMPG-Sr6, LMPG	Day 3	High temperature	6402	TraesCS1B02G088900.2	-2.63168	-2.75807	1.82615	0.000390868	0.0177533
LMPG-Sr6, LMPG	Day 3	High temperature	108748	TraesCS6D02G192500.1	-2.05638	-2.09337	2.98465	0.000392307	0.0177886
LMPG-Sr6, LMPG	Day 3	High temperature	26457	TraesCS2B02G222900.1	-2.40028	-2.48109	2.55852	0.000392636	0.0177886
LMPG-Sr6, LMPG	Day 3	High temperature	39665	TraesCS3A02G081300.1	-2.39256	-2.39644	6.0506	0.00039362	0.0177921
LMPG-Sr6, LMPG	Day 3	High temperature	90210	TraesCS5D02G115300.1	1.8129	1.81814	5.9012	0.000393704	0.0177921
LMPG-Sr6, LMPG	Day 3	High temperature	98406	TraesCS6A02G223500.1	-3.79328	-4.68241	1.31101	0.00040728	0.0183631
LMPG-Sr6, LMPG	Day 3	High temperature	52858	TraesCS3D02G008300.1	-3.37493	-3.82117	2.73934	0.000407364	0.0183631
LMPG-Sr6, LMPG	Day 3	High temperature	13217	TraesCS1D02G163000.1	-4.33422	-7.73555	1.52763	0.000409486	0.0184356
LMPG-Sr6, LMPG	Day 3	High temperature	28774	TraesCS2B02G401300.1	-2.91066	-3.11991	1.63832	0.000410103	0.0184402
LMPG-Sr6, LMPG	Day 3	High temperature	133633	TraesCSU02G262400.1	5.10769	1.44269e+08	1.68831	0.00041138	0.0184745
LMPG-Sr6, LMPG	Day 3	High temperature	91730	TraesCS5D02G232600.1	-3.99101	-5.28064	1.4549	0.000413967	0.0185675
LMPG-Sr6, LMPG	Day 3	High temperature	2508	TraesCS1A02G203600.1	2.20323	2.22765	2.95356	0.000415587	0.0186168
LMPG-Sr6, LMPG	Day 3	High temperature	36822	TraesCS2D02G439300.1	1.70149	1.70818	5.18463	0.00041757	0.0186726
LMPG-Sr6, LMPG	Day 3	High temperature	86246	TraesCS5B02G353200.1	-2.8246	-2.83705	4.67612	0.000417873	0.0186726
LMPG-Sr6, LMPG	Day 3	High temperature	25921	TraesCS2B02G177300.1	-4.15778	-6.03816	1.175	0.00041942	0.0187184
LMPG-Sr6, LMPG	Day 3	High temperature	71564	TraesCS4D02G075100.1	2.03038	2.05039	4.51629	0.000420314	0.018735
LMPG-Sr6, LMPG	Day 3	High temperature	73626	TraesCS4D02G229500.1	4.83343	7.96567	1.54291	0.000424287	0.0188887
LMPG-Sr6, LMPG	Day 3	High temperature	13467	TraesCS1D02G183600.1	3.64201	4.45127	1.53234	0.000425524	0.0189203
LMPG-Sr6, LMPG	Day 3	High temperature	7510	TraesCS1B02G174600.2	-2.25032	-2.31086	2.70877	0.000430838	0.0191274
LMPG-Sr6, LMPG	Day 3	High temperature	120155	TraesCS7B02G171000.2	-3.7374	-4.56147	1.38945	0.000431248	0.0191274
LMPG-Sr6, LMPG	Day 3	High temperature	60983	TraesCS4A02G106400.1	-2.12394	-2.1688	2.63476	0.00043199	0.0191295
LMPG-Sr6, LMPG	Day 3	High temperature	49207	TraesCS3B02G311400.1	-1.80013	-1.81221	4.26492	0.000432363	0.0191295
LMPG-Sr6, LMPG	Day 3	High temperature	28408	TraesCS2B02G370600.1	-2.67976	-2.82129	2.38311	0.000434001	0.0191783
LMPG-Sr6, LMPG	Day 3	High temperature	65129	TraesCS4A02G445600.1	-3.71471	-4.50766	2.94094	0.000437448	0.0193069
LMPG-Sr6, LMPG	Day 3	High temperature	10496	TraesCS1B02G422900.1	-4.37741	-1.44269e+08	2.0685	0.000443264	0.0195396
LMPG-Sr6, LMPG	Day 3	High temperature	119141	TraesCS7B02G091600.1	-3.44491	-3.95883	2.32815	0.000448029	0.0197253
LMPG-Sr6, LMPG	Day 3	High temperature	84044	TraesCS5B02G168900.1	-1.72466	-1.74044	3.75535	0.000449423	0.0197625
LMPG-Sr6, LMPG	Day 3	High temperature	45554	TraesCS3B02G014600.1	4.6805	6.2331	2.34902	0.00045365	0.019924
LMPG-Sr6, LMPG	Day 3	High temperature	23806	TraesCS2A02G583900.1	-3.56227	-4.18913	1.37751	0.000457723	0.0200783
LMPG-Sr6, LMPG	Day 3	High temperature	19782	TraesCS2A02G254600.3	-2.07071	-2.07286	7.0784	0.00046181	0.0202328
LMPG-Sr6, LMPG	Day 3	High temperature	77606	TraesCS5A02G188000.1	2.04842	2.08616	3.44153	0.000462731	0.0202484
LMPG-Sr6, LMPG	Day 3	High temperature	98260	TraesCS6A02G211700.1	-2.55865	-2.67124	2.54422	0.000465513	0.0203356
LMPG-Sr6, LMPG	Day 3	High temperature	114971	TraesCS7A02G300900.1	4.19261	5.26677	1.65173	0.000466312	0.0203356
LMPG-Sr6, LMPG	Day 3	High temperature	56348	TraesCS3D02G276600.1	-1.93343	-1.95942	3.34459	0.000466424	0.0203356
LMPG-Sr6, LMPG	Day 3	High temperature	133033	TraesCSU02G201400.1	3.29878	3.76272	1.35642	0.000468978	0.0203986
LMPG-Sr6, LMPG	Day 3	High temperature	26065	TraesCS2B02G189600.1	-3.94095	-5.17478	1.63542	0.000469006	0.0203986
LMPG-Sr6, LMPG	Day 3	High temperature	13461	TraesCS1D02G183000.1	-1.48219	-1.48224	11.9839	0.00047234	0.0204979
LMPG-Sr6, LMPG	Day 3	High temperature	89093	TraesCS5D02G023800.1	3.87547	4.74002	1.59248	0.000472543	0.0204979
LMPG-Sr6, LMPG	Day 3	High temperature	65410	TraesCS4A02G471900.1	4.25127	1.44269e+08	1.55135	0.000473002	0.0204979
LMPG-Sr6, LMPG	Day 3	High temperature	94654	TraesCS5D02G481200.2	-2.28032	-2.34616	2.40192	0.000485228	0.0210024
LMPG-Sr6, LMPG	Day 3	High temperature	30412	TraesCS2B02G540100.1	3.26396	3.39968	2.47182	0.000495191	0.0214077
LMPG-Sr6, LMPG	Day 3	High temperature	133666	TraesCSU02G265700.1	4.23951	1.44269e+08	1.31989	0.000497633	0.0214875
LMPG-Sr6, LMPG	Day 3	High temperature	82358	TraesCS5B02G039000.1	3.69637	4.5521	1.59215	0.000500859	0.0216008
LMPG-Sr6, LMPG	Day 3	High temperature	104521	TraesCS6B02G312900.1	3.14395	3.51065	1.80379	0.000513221	0.0221073
LMPG-Sr6, LMPG	Day 3	High temperature	4182	TraesCS1A02G343600.1	4.30287	5.72896	1.60759	0.000516058	0.0222029
LMPG-Sr6, LMPG	Day 3	High temperature	27638	TraesCS2B02G309600.1	-2.35444	-2.43318	2.7425	0.000520174	0.0223532
LMPG-Sr6, LMPG	Day 3	High temperature	69565	TraesCS4B02G305400.1	-2.48226	-2.58409	2.11499	0.000521316	0.0223754
LMPG-Sr6, LMPG	Day 3	High temperature	131351	TraesCSU02G054000.1	4.08017	6.45981	1.50084	0.000536263	0.0229895
LMPG-Sr6, LMPG	Day 3	High temperature	86581	TraesCS5B02G381500.1	-2.96531	-3.21206	1.96582	0.000539874	0.0231166
LMPG-Sr6, LMPG	Day 3	High temperature	89208	TraesCS5D02G033400.1	4.91211	7.26885	1.65474	0.000544812	0.0233003
LMPG-Sr6, LMPG	Day 3	High temperature	86457	TraesCS5B02G371600.1	-5.11143	-6.33268	1.83995	0.000546195	0.0233316
LMPG-Sr6, LMPG	Day 3	High temperature	17948	TraesCS2A02G107600.1	3.13129	3.38456	2.1411	0.000548473	0.0234011
LMPG-Sr6, LMPG	Day 3	High temperature	29072	TraesCS2B02G425800.1	-4.24515	-7.40188	1.89293	0.000557861	0.0237734
LMPG-Sr6, LMPG	Day 3	High temperature	20185	TraesCS2A02G286700.1	-4.15643	-6.4447	1.19479	0.000567734	0.0241654
LMPG-Sr6, LMPG	Day 3	High temperature	37559	TraesCS2D02G501800.2	-2.96359	-3.21349	2.0586	0.00057121	0.0242845
LMPG-Sr6, LMPG	Day 3	High temperature	8335	TraesCS1B02G240000.1	1.55229	1.55385	7.38379	0.000580454	0.0246464
LMPG-Sr6, LMPG	Day 3	High temperature	94404	TraesCS5D02G458900.1	-1.5977	-1.59812	9.2136	0.000581592	0.0246464
LMPG-Sr6, LMPG	Day 3	High temperature	97035	TraesCS6A02G115400.1	-3.10042	-3.41661	1.60518	0.000581782	0.0246464
LMPG-Sr6, LMPG	Day 3	High temperature	91572	TraesCS5D02G219300.2	-3.17101	-3.52715	1.538	0.000585397	0.0247703
LMPG-Sr6, LMPG	Day 3	High temperature	33151	TraesCS2D02G150600.1	2.55491	2.68697	2.55268	0.000589854	0.0249295
LMPG-Sr6, LMPG	Day 3	High temperature	22528	TraesCS2A02G476000.1	-3.57191	-4.26692	1.49357	0.000590871	0.0249431
LMPG-Sr6, LMPG	Day 3	High temperature	30136	TraesCS2B02G517400.1	3.25132	3.71436	1.74011	0.000603559	0.0254488
LMPG-Sr6, LMPG	Day 3	High temperature	33395	TraesCS2D02G171500.1	-2.96353	-3.2177	1.69853	0.000607151	0.0255702
LMPG-Sr6, LMPG	Day 3	High temperature	32634	TraesCS2D02G104300.1	-3.98185	-5.50368	1.29065	0.000608629	0.0256024
LMPG-Sr6, LMPG	Day 3	High temperature	94380	TraesCS5D02G456600.1	-1.59963	-1.60098	7.56407	0.00061544	0.0258586
LMPG-Sr6, LMPG	Day 3	High temperature	103745	TraesCS6B02G249300.1	4.18846	1.44269e+08	1.46696	0.000618622	0.0259618
LMPG-Sr6, LMPG	Day 3	High temperature	127940	TraesCS7D02G317600.1	-2.86851	-3.08651	1.81567	0.000630055	0.0264108
LMPG-Sr6, LMPG	Day 3	High temperature	57810	TraesCS3D02G388700.1	-2.96316	-3.22023	1.76569	0.00063361	0.0264808
LMPG-Sr6, LMPG	Day 3	High temperature	20446	TraesCS2A02G306100.1	-3.13094	-3.47215	1.54535	0.000633676	0.0264808
LMPG-Sr6, LMPG	Day 3	High temperature	124092	TraesCS7B02G498100.1	3.26971	3.39865	3.23349	0.000633939	0.0264808
LMPG-Sr6, LMPG	Day 3	High temperature	123237	TraesCS7B02G424000.1	-4.1133	-6.29946	1.23114	0.000637987	0.0266189
LMPG-Sr6, LMPG	Day 3	High temperature	44745	TraesCS3A02G480400.1	3.65076	4.61001	1.34975	0.000638926	0.0266271
LMPG-Sr6, LMPG	Day 3	High temperature	92160	TraesCS5D02G269400.1	-4.15654	-6.67592	1.1988	0.000639691	0.0266281
LMPG-Sr6, LMPG	Day 3	High temperature	27391	TraesCS2B02G291600.1	2.54729	2.68031	2.11491	0.000642148	0.0266994
LMPG-Sr6, LMPG	Day 3	High temperature	42763	TraesCS3A02G318900.1	-4.2669	-4.65439	2.70377	0.000644109	0.0267499
LMPG-Sr6, LMPG	Day 3	High temperature	82183	TraesCS5B02G022800.4	2.05334	2.09919	4.01776	0.000648297	0.0268927
LMPG-Sr6, LMPG	Day 3	High temperature	108148	TraesCS6D02G148700.1	1.95607	1.98828	3.60023	0.000653752	0.0270667
LMPG-Sr6, LMPG	Day 3	High temperature	30081	TraesCS2B02G512300.1	-4.07232	-6.05375	1.2265	0.000655254	0.0270667
LMPG-Sr6, LMPG	Day 3	High temperature	55612	TraesCS3D02G223300.2	-3.36249	-3.86919	1.81648	0.000655465	0.0270667
LMPG-Sr6, LMPG	Day 3	High temperature	73223	TraesCS4D02G198600.1	-1.93503	-1.96503	2.96029	0.000656257	0.0270667
LMPG-Sr6, LMPG	Day 3	High temperature	23291	TraesCS2A02G539100.1	-2.73147	-2.90431	1.78507	0.000656262	0.0270667
LMPG-Sr6, LMPG	Day 3	High temperature	72298	TraesCS4D02G135000.3	-2.17523	-2.18054	6.1139	0.000661176	0.027238
LMPG-Sr6, LMPG	Day 3	High temperature	11085	TraesCS1B02G474500.1	-4.2229	-7.7614	2.15708	0.000664768	0.0273546
LMPG-Sr6, LMPG	Day 3	High temperature	57354	TraesCS3D02G353600.1	-2.08336	-2.12826	2.56954	0.000668	0.027442
LMPG-Sr6, LMPG	Day 3	High temperature	39929	TraesCS3A02G103000.1	-2.3718	-2.45834	2.35169	0.000668584	0.027442
LMPG-Sr6, LMPG	Day 3	High temperature	99238	TraesCS6A02G290800.1	-2.08246	-2.1274	3.28756	0.000669186	0.027442
LMPG-Sr6, LMPG	Day 3	High temperature	19606	TraesCS2A02G241100.1	-1.83452	-1.83457	12.3413	0.000689524	0.0282437
LMPG-Sr6, LMPG	Day 3	High temperature	17014	TraesCS2A02G024900.1	-3.39212	-3.93457	1.51446	0.000692555	0.0283355
LMPG-Sr6, LMPG	Day 3	High temperature	1909	TraesCS1A02G156100.1	-2.48586	-2.59649	2.67662	0.000705603	0.0288365
LMPG-Sr6, LMPG	Day 3	High temperature	81164	TraesCS5A02G492000.1	-1.96765	-1.98419	3.93855	0.000715804	0.0292201
LMPG-Sr6, LMPG	Day 3	High temperature	25289	TraesCS2B02G121900.1	3.8013	5.16978	1.18172	0.000719182	0.0293246
LMPG-Sr6, LMPG	Day 3	High temperature	93834	TraesCS5D02G408200.1	3.51255	4.29279	1.31409	0.000723914	0.0294841
LMPG-Sr6, LMPG	Day 3	High temperature	4416	TraesCS1A02G363800.2	-3.02065	-3.31585	1.60278	0.000727064	0.0295788
LMPG-Sr6, LMPG	Day 3	High temperature	60323	TraesCS4A02G055900.1	-2.02088	-2.05299	2.55973	0.000743509	0.0302136
LMPG-Sr6, LMPG	Day 3	High temperature	47843	TraesCS3B02G208300.2	-2.2193	-2.28309	2.21245	0.000746594	0.0302946
LMPG-Sr6, LMPG	Day 3	High temperature	130154	TraesCS7D02G504100.1	-3.84975	-5.12276	1.28959	0.000747191	0.0302946
LMPG-Sr6, LMPG	Day 3	High temperature	87476	TraesCS5B02G458300.1	-2.60577	-2.74777	2.13767	0.000750879	0.0304097
LMPG-Sr6, LMPG	Day 3	High temperature	28777	TraesCS2B02G401500.2	-3.3525	-3.87449	2.16392	0.000752041	0.0304225
LMPG-Sr6, LMPG	Day 3	High temperature	73326	TraesCS4D02G206000.1	-2.08461	-2.13104	2.5916	0.000755602	0.0305321
LMPG-Sr6, LMPG	Day 3	High temperature	34093	TraesCS2D02G227800.1	-2.78534	-2.98412	1.95198	0.000766012	0.030918
LMPG-Sr6, LMPG	Day 3	High temperature	26507	TraesCS2B02G227000.1	-2.51861	-2.63958	2.10741	0.000772842	0.03114
LMPG-Sr6, LMPG	Day 3	High temperature	109088	TraesCS6D02G217800.1	-4.2182	-8.86954	1.21479	0.000773251	0.03114
LMPG-Sr6, LMPG	Day 3	High temperature	84135	TraesCS5B02G175700.1	3.13641	3.5485	1.87699	0.00077878	0.0313276
LMPG-Sr6, LMPG	Day 3	High temperature	50234	TraesCS3B02G388300.1	-4.03699	-4.29573	2.81074	0.000779794	0.0313332
LMPG-Sr6, LMPG	Day 3	High temperature	83883	TraesCS5B02G157300.1	-2.72943	-2.9105	1.84379	0.000787109	0.0315589
LMPG-Sr6, LMPG	Day 3	High temperature	36858	TraesCS2D02G442000.1	-2.39169	-2.48577	2.09163	0.000787169	0.0315589
LMPG-Sr6, LMPG	Day 3	High temperature	38639	TraesCS2D02G596400.1	-3.35213	-3.88316	1.57032	0.000791884	0.0317125
LMPG-Sr6, LMPG	Day 3	High temperature	4494	TraesCS1A02G370700.1	-4.23117	-1.44269e+08	1.13956	0.000795568	0.0318245
LMPG-Sr6, LMPG	Day 3	High temperature	45402	TraesCS3B02G000700.1	-2.4621	-2.57089	3.09428	0.000811178	0.0324128
LMPG-Sr6, LMPG	Day 3	High temperature	91391	TraesCS5D02G204700.1	-4.13537	-7.07109	1.15282	0.000815491	0.0325489
LMPG-Sr6, LMPG	Day 3	High temperature	41588	TraesCS3A02G230000.2	-2.6983	-2.70082	7.12879	0.000817319	0.0325856
LMPG-Sr6, LMPG	Day 3	High temperature	81971	TraesCS5B02G003700.1	3.56739	4.47466	1.46194	0.000820113	0.0326607
LMPG-Sr6, LMPG	Day 3	High temperature	31518	TraesCS2D02G006500.1	3.14643	3.38117	2.46663	0.000839826	0.0334087
LMPG-Sr6, LMPG	Day 3	High temperature	35691	TraesCS2D02G347200.1	-3.15767	-3.54847	2.11122	0.000846369	0.0336317
LMPG-Sr6, LMPG	Day 3	High temperature	58951	TraesCS3D02G483900.1	-3.26877	-3.74193	1.51861	0.000853398	0.0338735
LMPG-Sr6, LMPG	Day 3	High temperature	61678	TraesCS4A02G155600.1	-1.94647	-1.97828	3.68256	0.000855034	0.0339009
LMPG-Sr6, LMPG	Day 3	High temperature	94902	TraesCS5D02G502500.1	2.64278	2.81666	2.24006	0.000866332	0.0342916
LMPG-Sr6, LMPG	Day 3	High temperature	126741	TraesCS7D02G227300.1	-2.51047	-2.51673	5.7686	0.000866799	0.0342916
LMPG-Sr6, LMPG	Day 3	High temperature	88810	TraesCS5B02G572400.2	-3.69766	-4.71077	1.73072	0.000869939	0.0343779
LMPG-Sr6, LMPG	Day 3	High temperature	16	TraesCS1A02G001600.1	5.483	1.44269e+08	1.79752	0.000872055	0.0344236
LMPG-Sr6, LMPG	Day 3	High temperature	99495	TraesCS6A02G312400.1	-3.50966	-4.232	1.59755	0.000875452	0.0345197
LMPG-Sr6, LMPG	Day 3	High temperature	88911	TraesCS5D02G007700.1	-2.28492	-2.36152	2.86374	0.000879385	0.0346367
LMPG-Sr6, LMPG	Day 3	High temperature	27212	TraesCS2B02G278100.1	3.8457	5.53558	1.50646	0.00088139	0.0346777
LMPG-Sr6, LMPG	Day 3	High temperature	97452	TraesCS6A02G150900.1	-3.13087	-3.50989	1.4806	0.000885862	0.0348155
LMPG-Sr6, LMPG	Day 3	High temperature	44200	TraesCS3A02G430500.1	4.34774	7.93959	1.4637	0.000891102	0.0349831
LMPG-Sr6, LMPG	Day 3	High temperature	22381	TraesCS2A02G462700.1	-2.66165	-2.82742	1.73124	0.000896354	0.0351508
LMPG-Sr6, LMPG	Day 3	High temperature	123269	TraesCS7B02G427300.1	-4.05657	-6.45002	1.28001	0.000901392	0.035281
LMPG-Sr6, LMPG	Day 3	High temperature	6	TraesCS1A02G000600.1	4.4282	1.44269e+08	1.45084	0.000901641	0.035281
LMPG-Sr6, LMPG	Day 3	High temperature	54430	TraesCS3D02G139600.1	-3.16968	-3.57737	1.6341	0.000903966	0.0353335
LMPG-Sr6, LMPG	Day 3	High temperature	96416	TraesCS6A02G063200.2	-2.81995	-2.94446	3.0932	0.000910184	0.0355378
LMPG-Sr6, LMPG	Day 3	High temperature	10830	TraesCS1B02G451600.1	-4.09409	-6.87333	1.41206	0.000912338	0.0355832
LMPG-Sr6, LMPG	Day 3	High temperature	26670	TraesCS2B02G240100.2	-4.11383	-7.14646	1.22658	0.000913735	0.035599
LMPG-Sr6, LMPG	Day 3	High temperature	27339	TraesCS2B02G288300.1	-2.38922	-2.48022	2.83106	0.000918505	0.0357295
LMPG-Sr6, LMPG	Day 3	High temperature	3052	TraesCS1A02G248700.1	2.90933	3.19985	1.40239	0.000919076	0.0357295
LMPG-Sr6, LMPG	Day 3	High temperature	48542	TraesCS3B02G259300.1	-2.49663	-2.49965	6.76548	0.000923529	0.0358637
LMPG-Sr6, LMPG	Day 3	High temperature	79	TraesCS1A02G005900.1	-2.09986	-2.15069	2.65535	0.000927363	0.0359737
LMPG-Sr6, LMPG	Day 3	High temperature	90574	TraesCS5D02G140900.1	-2.62729	-2.78427	2.09407	0.000928766	0.0359892
LMPG-Sr6, LMPG	Day 3	High temperature	80327	TraesCS5A02G418400.1	-3.85206	-5.28939	1.61544	0.000940283	0.0363961
LMPG-Sr6, LMPG	Day 3	High temperature	4722	TraesCS1A02G392000.1	-2.25714	-2.26096	6.21864	0.000943102	0.0364659
LMPG-Sr6, LMPG	Day 3	High temperature	33468	TraesCS2D02G177900.2	-4.05946	-6.57709	1.206	0.000944238	0.0364706
LMPG-Sr6, LMPG	Day 3	High temperature	82306	TraesCS5B02G034100.1	-4.14344	-7.92247	1.27635	0.000947112	0.0365422
LMPG-Sr6, LMPG	Day 3	High temperature	56937	TraesCS3D02G318500.1	-3.15973	-3.56772	1.5185	0.00095271	0.0367187
LMPG-Sr6, LMPG	Day 3	High temperature	86966	TraesCS5B02G414000.3	4.08372	1.44269e+08	1.59809	0.000955863	0.0368007
LMPG-Sr6, LMPG	Day 3	High temperature	27781	TraesCS2B02G320100.3	4.13643	1.44269e+08	1.26534	0.000962804	0.0370282
LMPG-Sr6, LMPG	Day 3	High temperature	102884	TraesCS6B02G183800.1	-2.304	-2.3864	2.2414	0.000964235	0.0370436
LMPG-Sr6, LMPG	Day 3	High temperature	9495	TraesCS1B02G335100.1	-4.03004	-6.35278	1.23735	0.000965923	0.0370486
LMPG-Sr6, LMPG	Day 3	High temperature	14473	TraesCS1D02G263800.1	-3.18247	-3.60876	1.38531	0.000966432	0.0370486
LMPG-Sr6, LMPG	Day 3	High temperature	15829	TraesCS1D02G376800.1	-4.17264	-9.87754	1.14918	0.00096914	0.0371128
LMPG-Sr6, LMPG	Day 3	High temperature	78004	TraesCS5A02G220600.1	-2.04268	-2.08722	2.65802	0.000973581	0.0372431
LMPG-Sr6, LMPG	Day 3	High temperature	57175	TraesCS3D02G339300.1	3.28929	3.40551	3.51266	0.000977874	0.0373656
LMPG-Sr6, LMPG	Day 3	High temperature	107610	TraesCS6D02G104000.1	-3.14284	-3.54285	1.59442	0.000978865	0.0373656
LMPG-Sr6, LMPG	Day 3	High temperature	124895	TraesCS7D02G068000.1	-4.0087	-6.21119	1.14736	0.00098336	0.0374973
LMPG-Sr6, LMPG	Day 3	High temperature	133597	TraesCSU02G258900.1	5.19321	7.32504	1.89368	0.000988573	0.037656
LMPG-Sr6, LMPG	Day 3	High temperature	63469	TraesCS4A02G298700.1	3.08115	3.48639	2.33928	0.000990811	0.0377013
LMPG-Sr6, LMPG	Day 3	High temperature	77228	TraesCS5A02G159600.1	-3.40796	-4.04271	1.44567	0.00099289	0.0377404
LMPG-Sr6, LMPG	Day 3	High temperature	142	TraesCS1A02G011500.1	-4.17282	-1.44269e+08	1.6493	0.000997473	0.0378744
LMPG-Sr6, LMPG	Day 3	High temperature	25286	TraesCS2B02G121600.1	-3.86475	-5.3969	1.31219	0.00100237	0.0380202
LMPG-Sr6, LMPG	Day 3	High temperature	37153	TraesCS2D02G467300.1	-2.1204	-2.17496	2.56196	0.00100439	0.0380565
LMPG-Sr6, LMPG	Day 3	High temperature	61277	TraesCS4A02G127700.1	-4.16136	-10.012	1.56788	0.00101604	0.0384574
LMPG-Sr6, LMPG	Day 3	High temperature	13546	TraesCS1D02G189800.2	2.97395	3.31187	1.75088	0.00102252	0.0386617
LMPG-Sr6, LMPG	Day 3	High temperature	111937	TraesCS7A02G049000.3	-2.46131	-2.5781	2.62759	0.00102613	0.0387573
LMPG-Sr6, LMPG	Day 3	High temperature	193	TraesCS1A02G015900.1	-2.45893	-2.57519	2.25829	0.0010303	0.038845
LMPG-Sr6, LMPG	Day 3	High temperature	47237	TraesCS3B02G156900.1	-3.00936	-3.33247	1.6937	0.00103061	0.038845
LMPG-Sr6, LMPG	Day 3	High temperature	48734	TraesCS3B02G275400.1	-2.62031	-2.78015	1.90882	0.00103438	0.0389361
LMPG-Sr6, LMPG	Day 3	High temperature	29422	TraesCS2B02G454500.1	-3.16505	-3.28699	2.79449	0.0010352	0.0389361
LMPG-Sr6, LMPG	Day 3	High temperature	59346	TraesCS3D02G518200.1	3.80489	5.48674	1.25951	0.00103999	0.0390751
LMPG-Sr6, LMPG	Day 3	High temperature	51934	TraesCS3B02G536200.1	-3.16402	-3.5882	1.45619	0.00104398	0.039114
LMPG-Sr6, LMPG	Day 3	High temperature	13439	TraesCS1D02G180800.1	-1.61586	-1.61589	13.3254	0.00104429	0.039114
LMPG-Sr6, LMPG	Day 3	High temperature	82498	TraesCS5B02G052700.1	-1.61586	-1.61589	13.3254	0.00104429	0.039114
LMPG-Sr6, LMPG	Day 3	High temperature	33357	TraesCS2D02G168800.1	-3.13604	-3.54042	1.86673	0.00104549	0.0391182
LMPG-Sr6, LMPG	Day 3	High temperature	126136	TraesCS7D02G177700.1	-4.1506	-9.69231	1.12516	0.00104991	0.0392427
LMPG-Sr6, LMPG	Day 3	High temperature	66114	TraesCS4B02G033100.1	3.71814	4.71127	1.80352	0.00105958	0.039563
LMPG-Sr6, LMPG	Day 3	High temperature	119867	TraesCS7B02G149200.1	2.22674	2.25425	3.54158	0.00106182	0.0396053
LMPG-Sr6, LMPG	Day 3	High temperature	132332	TraesCSU02G138400.2	-1.87203	-1.90295	3.4961	0.00107838	0.0401813
LMPG-Sr6, LMPG	Day 3	High temperature	24306	TraesCS2B02G035300.1	-3.41061	-4.07018	1.42516	0.00108299	0.040311
LMPG-Sr6, LMPG	Day 3	High temperature	72300	TraesCS4D02G135000.5	2.72527	2.78397	4.21972	0.00109023	0.0405386
LMPG-Sr6, LMPG	Day 3	High temperature	44987	TraesCS3A02G501800.1	-3.37832	-4.00506	1.3946	0.00109922	0.0408305
LMPG-Sr6, LMPG	Day 3	High temperature	12349	TraesCS1D02G098000.1	-1.58692	-1.59131	5.75792	0.00110073	0.0408443
LMPG-Sr6, LMPG	Day 3	High temperature	15981	TraesCS1D02G389100.1	-3.62087	-4.59432	1.18764	0.00110226	0.0408586
LMPG-Sr6, LMPG	Day 3	High temperature	65445	TraesCS4A02G474900.1	4.04708	1.44269e+08	1.37409	0.00110846	0.0410462
LMPG-Sr6, LMPG	Day 3	High temperature	15845	TraesCS1D02G378100.1	-2.79161	-3.01658	2.11984	0.00111479	0.0412092
LMPG-Sr6, LMPG	Day 3	High temperature	48967	TraesCS3B02G293200.1	3.51152	4.44065	1.3042	0.00111561	0.0412092
LMPG-Sr6, LMPG	Day 3	High temperature	60076	TraesCS4A02G035400.2	-4.14339	-1.44269e+08	1.16465	0.00111631	0.0412092
LMPG-Sr6, LMPG	Day 3	High temperature	114955	TraesCS7A02G299600.4	-2.41535	-2.52438	2.01557	0.00112504	0.0414562
LMPG-Sr6, LMPG	Day 3	High temperature	60821	TraesCS4A02G094300.1	-3.76803	-5.08657	1.25078	0.00112531	0.0414562
LMPG-Sr6, LMPG	Day 3	High temperature	77893	TraesCS5A02G211200.1	-3.66754	-4.74667	1.97645	0.00113443	0.0417494
LMPG-Sr6, LMPG	Day 3	High temperature	22949	TraesCS2A02G511000.1	2.12429	2.15556	3.77363	0.00114002	0.0418866
LMPG-Sr6, LMPG	Day 3	High temperature	37100	TraesCS2D02G463100.1	-2.34436	-2.43859	2.00927	0.00114049	0.0418866
LMPG-Sr6, LMPG	Day 3	High temperature	1395	TraesCS1A02G119000.1	-3.8657	-5.52991	1.38668	0.00114973	0.0421358
LMPG-Sr6, LMPG	Day 3	High temperature	43884	TraesCS3A02G406000.1	-2.15055	-2.21147	2.52461	0.00115173	0.0421358
LMPG-Sr6, LMPG	Day 3	High temperature	16814	TraesCS2A02G007300.1	1.77896	1.79501	4.76563	0.0011519	0.0421358
LMPG-Sr6, LMPG	Day 3	High temperature	126447	TraesCS7D02G204400.1	-4.1351	-1.44269e+08	1.14299	0.00115198	0.0421358
LMPG-Sr6, LMPG	Day 3	High temperature	6990	TraesCS1B02G136800.1	-3.52136	-4.35108	1.78675	0.00116815	0.0426658
LMPG-Sr6, LMPG	Day 3	High temperature	75525	TraesCS5A02G020400.1	-2.1097	-2.16391	3.0969	0.00116885	0.0426658
LMPG-Sr6, LMPG	Day 3	High temperature	130933	TraesCSU02G016900.2	-2.08317	-2.13505	2.42811	0.00117159	0.0427224
LMPG-Sr6, LMPG	Day 3	High temperature	42230	TraesCS3A02G277500.1	-2.41585	-2.52636	1.94311	0.00117413	0.0427717
LMPG-Sr6, LMPG	Day 3	High temperature	100561	TraesCS6A02G403200.1	4.03047	1.44269e+08	1.08224	0.0011846	0.0431094
LMPG-Sr6, LMPG	Day 3	High temperature	73912	TraesCS4D02G251900.1	-3.3342	-3.93277	2.24397	0.00119178	0.0433268
LMPG-Sr6, LMPG	Day 3	High temperature	84893	TraesCS5B02G239600.1	-2.59259	-2.75101	1.93612	0.001199	0.043545
LMPG-Sr6, LMPG	Day 3	High temperature	22153	TraesCS2A02G443000.1	3.15082	3.64375	1.63178	0.00120701	0.0436949
LMPG-Sr6, LMPG	Day 3	High temperature	91473	TraesCS5D02G211200.2	-2.30336	-2.39099	2.50449	0.00120743	0.0436949
LMPG-Sr6, LMPG	Day 3	High temperature	10388	TraesCS1B02G413000.1	-1.34905	-1.35117	6.2414	0.00120788	0.0436949
LMPG-Sr6, LMPG	Day 3	High temperature	36662	TraesCS2D02G425700.1	-3.60799	-4.59829	1.38772	0.001208	0.0436949
LMPG-Sr6, LMPG	Day 3	High temperature	53159	TraesCS3D02G033200.1	-3.93976	-6.05078	1.15626	0.00122007	0.0440427
LMPG-Sr6, LMPG	Day 3	High temperature	53162	TraesCS3D02G033500.1	-3.93976	-6.05078	1.15626	0.00122007	0.0440427
LMPG-Sr6, LMPG	Day 3	High temperature	61020	TraesCS4A02G109300.1	-3.10593	-3.51137	1.50647	0.00122211	0.0440472
LMPG-Sr6, LMPG	Day 3	High temperature	64517	TraesCS4A02G389900.1	2.07672	2.08127	5.65456	0.00122265	0.0440472
LMPG-Sr6, LMPG	Day 3	High temperature	68541	TraesCS4B02G220200.1	3.13401	3.28466	3.19431	0.00123352	0.044357
LMPG-Sr6, LMPG	Day 3	High temperature	113241	TraesCS7A02G164900.1	4.34403	25.4931	1.49692	0.00123372	0.044357
LMPG-Sr6, LMPG	Day 3	High temperature	51254	TraesCS3B02G472800.1	-2.97961	-3.30652	1.73392	0.00124589	0.0447498
LMPG-Sr6, LMPG	Day 3	High temperature	216	TraesCS1A02G018000.1	3.73199	5.29651	1.26767	0.00124866	0.0448044
LMPG-Sr6, LMPG	Day 3	High temperature	92171	TraesCS5D02G270400.1	-3.40696	-4.10149	1.52829	0.00125165	0.0448668
LMPG-Sr6, LMPG	Day 3	High temperature	8805	TraesCS1B02G276800.1	2.12944	2.14207	3.62584	0.0012578	0.0450423
LMPG-Sr6, LMPG	Day 3	High temperature	32347	TraesCS2D02G079200.1	-3.2664	-3.80999	1.47575	0.00126335	0.0451958
LMPG-Sr6, LMPG	Day 3	High temperature	72081	TraesCS4D02G118300.1	1.66835	1.68699	3.69762	0.00128934	0.0460798
LMPG-Sr6, LMPG	Day 3	High temperature	124490	TraesCS7D02G030700.1	1.96489	2.01263	3.45831	0.00129296	0.046163
LMPG-Sr6, LMPG	Day 3	High temperature	81513	TraesCS5A02G523300.1	-3.90603	-5.91008	1.74613	0.00129758	0.046282
LMPG-Sr6, LMPG	Day 3	High temperature	34713	TraesCS2D02G271600.2	-3.97957	-6.52418	1.54711	0.00130412	0.0464624
LMPG-Sr6, LMPG	Day 3	High temperature	22974	TraesCS2A02G513400.1	3.04801	3.46909	2.61877	0.00130523	0.0464624
LMPG-Sr6, LMPG	Day 3	High temperature	75356	TraesCS5A02G004800.1	3.94192	7.18864	1.08356	0.00131034	0.0465728
LMPG-Sr6, LMPG	Day 3	High temperature	85793	TraesCS5B02G313000.1	-4.00094	-6.78141	1.23017	0.00131092	0.0465728
LMPG-Sr6, LMPG	Day 3	High temperature	4483	TraesCS1A02G369600.2	2.79901	2.83813	5.77021	0.00131478	0.0466636
LMPG-Sr6, LMPG	Day 3	High temperature	123180	TraesCS7B02G418500.2	-4.03291	-7.27803	1.24463	0.00131685	0.0466813
LMPG-Sr6, LMPG	Day 3	High temperature	86890	TraesCS5B02G407400.1	-2.7058	-2.82383	2.9295	0.00131788	0.0466813
LMPG-Sr6, LMPG	Day 3	High temperature	61833	TraesCS4A02G167400.1	2.04035	2.06213	4.58467	0.00132317	0.0468225
LMPG-Sr6, LMPG	Day 3	High temperature	73810	TraesCS4D02G243400.1	-1.87158	-1.90323	3.21716	0.00133417	0.0471654
LMPG-Sr6, LMPG	Day 3	High temperature	117613	TraesCS7A02G529900.1	1.67257	1.68262	4.6856	0.00133919	0.0472959
LMPG-Sr6, LMPG	Day 3	High temperature	23603	TraesCS2A02G564200.1	-3.95666	-6.36757	1.86283	0.00134305	0.0473859
LMPG-Sr6, LMPG	Day 3	High temperature	473	TraesCS1A02G041000.1	1.92914	1.96654	3.26585	0.00134975	0.0473893
LMPG-Sr6, LMPG	Day 3	High temperature	1919	TraesCS1A02G157000.1	1.92914	1.96654	3.26585	0.00134975	0.0473893
LMPG-Sr6, LMPG	Day 3	High temperature	42123	TraesCS3A02G269000.1	1.92914	1.96654	3.26585	0.00134975	0.0473893
LMPG-Sr6, LMPG	Day 3	High temperature	46786	TraesCS3B02G122000.1	1.92914	1.96654	3.26585	0.00134975	0.0473893
LMPG-Sr6, LMPG	Day 3	High temperature	72351	TraesCS4D02G138700.1	1.92914	1.96654	3.26585	0.00134975	0.0473893
LMPG-Sr6, LMPG	Day 3	High temperature	128665	TraesCS7D02G374500.1	-3.23443	-3.76301	1.87392	0.00135898	0.0476666
LMPG-Sr6, LMPG	Day 3	High temperature	12418	TraesCS1D02G103500.1	-2.55513	-2.7085	1.80033	0.00136839	0.047948
LMPG-Sr6, LMPG	Day 3	High temperature	124132	TraesCS7B02G502000.1	-4.17401	-4.71406	2.18416	0.00136976	0.047948
LMPG-Sr6, LMPG	Day 3	High temperature	21415	TraesCS2A02G384100.1	-2.71062	-2.91762	1.52788	0.00137158	0.047948
LMPG-Sr6, LMPG	Day 3	High temperature	75043	TraesCS4D02G345900.1	-3.35628	-4.01512	1.30146	0.00137235	0.047948
LMPG-Sr6, LMPG	Day 3	High temperature	65996	TraesCS4B02G023200.1	-2.24036	-2.31939	2.22815	0.00137504	0.0479952
LMPG-Sr6, LMPG	Day 3	High temperature	63209	TraesCS4A02G278000.1	-1.82987	-1.85281	3.04833	0.00137917	0.0480927
LMPG-Sr6, LMPG	Day 3	High temperature	36273	TraesCS2D02G394200.1	-3.46626	-4.27395	1.28506	0.00138634	0.0482959
LMPG-Sr6, LMPG	Day 3	High temperature	50114	TraesCS3B02G379200.1	-2.95461	-3.27944	1.84689	0.00138989	0.0483725
LMPG-Sr6, LMPG	Day 3	High temperature	98397	TraesCS6A02G222900.1	2.82852	3.11701	1.72	0.00140792	0.0488775
LMPG-Sr6, LMPG	Day 3	High temperature	28944	TraesCS2B02G414800.1	-3.44781	-4.23397	1.29106	0.00140832	0.0488775
LMPG-Sr6, LMPG	Day 3	High temperature	87536	TraesCS5B02G463400.1	3.34126	4.08448	1.59925	0.00140849	0.0488775
LMPG-Sr6, LMPG	Day 3	High temperature	6149	TraesCS1B02G068500.2	-1.73995	-1.76227	3.4951	0.00141083	0.0489114
LMPG-Sr6, LMPG	Day 3	High temperature	69082	TraesCS4B02G263300.1	-2.41109	-2.52679	2.11789	0.00141496	0.0490072
LMPG-Sr6, LMPG	Day 3	High temperature	73186	TraesCS4D02G195600.1	-2.88867	-3.18056	1.45142	0.00143717	0.0497287

## Sheet: SR21CR-GENEONTOLOGY
	GeneOntology of the differentially expressed genes in Sr21 lines under high and low temp contions.
TABLE3.3
SR21CR VS LMPGCRDAY1
GANE ID	MAPPED ID	GENE NAME	FAMILY	PROTEIN	SPECIES
WHEAT|EnsemblGenome=TraesCS5A02G188000|UniProtKB=A0A3B6KHR6	TraesCS5A02G188000	Uncharacterized protein;unassigned;ortholog	SUBFAMILY NOT NAMED (PTHR19424:SF7)		Triticum aestivum
WHEAT|EnsemblGenome=TraesCS7D02G119100|UniProtKB=A0A3B6TL52	TraesCS7D02G119100	Uncharacterized protein;unassigned;ortholog	WU:FI09B08 (PTHR33187:SF11)		Triticum aestivum
WHEAT|EnsemblGenome=TraesCSU02G258900|UniProtKB=A0A3B6U9E0	TraesCSU02G258900	Uncharacterized protein;unassigned;ortholog	WU:FI09B08 (PTHR33187:SF11)		Triticum aestivum
WHEAT|EnsemblGenome=TraesCS1B02G272900|UniProtKB=A0A1D5SVH1	TraesCS1B02G272900	Uncharacterized protein;unassigned;ortholog	PROTEIN ROOT UVB SENSITIVE 6 (PTHR12770:SF20)		Triticum aestivum
WHEAT|EnsemblGenome=TraesCS6B02G117700|UniProtKB=A0A3B6PHK4	TraesCS6B02G117700	Uncharacterized protein;unassigned;ortholog	WU:FI09B08 (PTHR33187:SF11)		Triticum aestivum
WHEAT|EnsemblGenome=TraesCS1A02G000500|UniProtKB=A0A3B5XSI4	TraesCS1A02G000500	Uncharacterized protein;unassigned;ortholog	PROTEIN TAR1 (PTHR47188:SF1)		Triticum aestivum
WHEAT|EnsemblGenome=TraesCS5D02G023800|UniProtKB=A0A3B6MK09	TraesCS5D02G023800	Uncharacterized protein;unassigned;ortholog	SUBFAMILY NOT NAMED (PTHR47188:SF4)		Triticum aestivum
WHEAT|EnsemblGenome=TraesCS7D02G029100|UniProtKB=A0A3B6TBT3	TraesCS7D02G029100	PNP_UDP_1 domain-containing protein;unassigned;ortholog	5'-METHYLTHIOADENOSINE NUCLEOSIDASE (PTHR46994:SF1)		Triticum aestivum
WHEAT|EnsemblGenome=TraesCS4A02G498000|UniProtKB=Q41584	TraesCS4A02G498000	Thaumatin-like protein;unassigned;ortholog	THAUMATIN-LIKE PROTEIN (PTHR31048:SF90)		Triticum aestivum
WHEAT|EnsemblGenome=TraesCS5B02G150300|UniProtKB=A0A341VIT6	TraesCS5B02G150300	Uncharacterized protein;unassigned;ortholog	MACROPHAGE MIGRATION INHIBITORY FACTOR FAMILY PROTEIN, EXPRESSED (PTHR11954:SF45)	decarboxylase(PC00089)	Triticum aestivum
WHEAT|EnsemblGenome=TraesCS1A02G001600|UniProtKB=A0A3B5XSS8	TraesCS1A02G001600	Uncharacterized protein;unassigned;ortholog	WU:FI09B08 (PTHR33187:SF11)		Triticum aestivum
WHEAT|EnsemblGenome=TraesCS1A02G000600|UniProtKB=A0A3B5XSR6	TraesCS1A02G000600	Uncharacterized protein;unassigned;ortholog	WU:FI09B08 (PTHR33187:SF11)		Triticum aestivum
WHEAT|EnsemblGenome=TraesCS7A02G069400|UniProtKB=A0A3B6R8N5	TraesCS7A02G069400	Uncharacterized protein;unassigned;ortholog			Triticum aestivum
WHEAT|EnsemblGenome=TraesCS1A02G203700|UniProtKB=A0A3B5XZR8	TraesCS1A02G203700	Chitinase;unassigned;ortholog	CHITINASE 8 (PTHR22595:SF171)		Triticum aestivum
WHEAT|EnsemblGenome=TraesCS6A02G144300|UniProtKB=A0A3B6NN49	TraesCS6A02G144300	Uncharacterized protein;unassigned;ortholog			Triticum aestivum
WHEAT|EnsemblGenome=TraesCS3A02G430500|UniProtKB=A0A3B6ENB4	TraesCS3A02G430500	Uncharacterized protein;unassigned;ortholog			Triticum aestivum
WHEAT|EnsemblGenome=TraesCSU02G243900|UniProtKB=A0A3B6U912	TraesCSU02G243900	Uncharacterized protein;unassigned;ortholog			Triticum aestivum
WHEAT|EnsemblGenome=TraesCS1A02G000400|UniProtKB=A0A341Y9B6	TraesCSU02G258200	Uncharacterized protein;unassigned;ortholog	WU:FI09B08 (PTHR33187:SF11)		Triticum aestivum
WHEAT|EnsemblGenome=TraesCS7B02G291500|UniProtKB=A0A3B6SNM9	TraesCS7B02G291500	Uncharacterized protein;unassigned;ortholog			Triticum aestivum
WHEAT|EnsemblGenome=TraesCS1B02G320300|UniProtKB=A0A341ZGE6	TraesCS1B02G320300,TraesCSU02G265800	Uncharacterized protein;unassigned;ortholog	WU:FI09B08 (PTHR33187:SF11)		Triticum aestivum
WHEAT|EnsemblGenome=TraesCS2A02G518200|UniProtKB=A0A3B6B778	TraesCS2A02G518200	Uncharacterized protein;unassigned;ortholog	SUBFAMILY NOT NAMED (PTHR33065:SF179)		Triticum aestivum
WHEAT|EnsemblGenome=TraesCS4A02G480900|UniProtKB=A0A3B6I514	TraesCS4A02G480900	Mitochondrial pyruvate carrier;unassigned;ortholog	MITOCHONDRIAL PYRUVATE CARRIER (PTHR14154:SF80)		Triticum aestivum
WHEAT|EnsemblGenome=TraesCS7B02G338600|UniProtKB=A0A3B6SRJ0	TraesCS7B02G338600	Uncharacterized protein;unassigned;ortholog	VACUOLAR ATP SYNTHASE CATALYTIC SUBUNIT-RELATED / V-ATPASE-RELATED / VACUOLAR PROTON PUMP-LIKE PROTEIN (PTHR34892:SF2)	ATP synthase(PC00002)	Triticum aestivum
WHEAT|EnsemblGenome=TraesCSU02G248800|UniProtKB=A0A3B6U9A5	TraesCSU02G248800	ATP synthase subunit alpha, mitochondrial;unassigned;ortholog			Triticum aestivum
WHEAT|EnsemblGenome=TraesCS7D02G255100|UniProtKB=A0A3B6TQ64	TraesCS7D02G255100	Uncharacterized protein;unassigned;ortholog			Triticum aestivum
WHEAT|EnsemblGenome=TraesCS6B02G117800|UniProtKB=A0A3B6PHI3	TraesCS6B02G117800	Uncharacterized protein;unassigned;ortholog	WU:FI09B08 (PTHR33187:SF11)		Triticum aestivum
WHEAT|EnsemblGenome=TraesCS2A02G539800|UniProtKB=Q5XUV4	TraesCS2B02G570100	Ubiquitin-conjugating enzyme;unassigned;ortholog	UBIQUITIN-CONJUGATING ENZYME E2 30 (PTHR24068:SF434)	ubiquitin-protein ligase(PC00234)	Triticum aestivum
WHEAT|EnsemblGenome=TraesCS6A02G132200|UniProtKB=A0A341WW51	TraesCS6A02G132500,TraesCS6A02G132200	Lipoxygenase;unassigned;ortholog	LINOLEATE 9S-LIPOXYGENASE 5 (PTHR11771:SF112)	oxygenase(PC00177)	Triticum aestivum
WHEAT|EnsemblGenome=TraesCS6D02G086700|UniProtKB=A0A3B6QDK2	TraesCS6D02G086700	Uncharacterized protein;unassigned;ortholog	VACUOLAR ATP SYNTHASE CATALYTIC SUBUNIT-RELATED / V-ATPASE-RELATED / VACUOLAR PROTON PUMP-RELATED (PTHR34892:SF1)	ATP synthase(PC00002)	Triticum aestivum
WHEAT|EnsemblGenome=TraesCS1B02G087000|UniProtKB=A0A3B5YTQ4	TraesCS1B02G087000	Uncharacterized protein;unassigned;ortholog	WU:FI09B08 (PTHR33187:SF11)		Triticum aestivum
WHEAT|EnsemblGenome=TraesCS4D02G229500|UniProtKB=A0A3B6JKI4	TraesCS4D02G229500	Uncharacterized protein;unassigned;ortholog	WU:FI09B08 (PTHR33187:SF11)		Triticum aestivum
WHEAT|EnsemblGenome=TraesCS3B02G185700|UniProtKB=A0A3B6FNU3	TraesCS3B02G185700	Oxidored_q6 domain-containing protein;unassigned;ortholog			Triticum aestivum
WHEAT|EnsemblGenome=TraesCSU02G265700|UniProtKB=A0A3B6U9N0	TraesCSU02G265700	Uncharacterized protein;unassigned;ortholog	WU:FI09B08 (PTHR33187:SF11)		Triticum aestivum
WHEAT|EnsemblGenome=TraesCS4D02G311600|UniProtKB=A0A3B6JND7	TraesCS4D02G311600	Uncharacterized protein;unassigned;ortholog	VACUOLAR ATP SYNTHASE CATALYTIC SUBUNIT-RELATED / V-ATPASE-RELATED / VACUOLAR PROTON PUMP-RELATED (PTHR34892:SF1)	ATP synthase(PC00002)	Triticum aestivum
WHEAT|EnsemblGenome=TraesCS5D02G457000|UniProtKB=A0A077RV23	TraesCS5D02G457400,TraesCSU02G251200,TraesCS7D02G301800,TraesCS7D02G255400,TraesCS5D02G457000,TraesCSU02G263800	Uncharacterized protein;TRAES_3BF007300450CFD_c1;ortholog	SUBFAMILY NOT NAMED (PTHR48245:SF1)		Triticum aestivum
WHEAT|EnsemblGenome=TraesCS2B02G540100|UniProtKB=A0A3B6CEV4	TraesCS2B02G540100	Uncharacterized protein;unassigned;ortholog	ORYZAIN ALPHA CHAIN (PTHR12411:SF854)	cysteine protease(PC00081)	Triticum aestivum
WHEAT|EnsemblGenome=TraesCS2A02G502400|UniProtKB=P83970	TraesCS2A02G502400	Plasma membrane ATPase;ha1;ortholog	ATPASE 2, PLASMA MEMBRANE-TYPE (PTHR42861:SF124)	primary active transporter(PC00068)	Triticum aestivum
WHEAT|EnsemblGenome=TraesCS3B02G014900|UniProtKB=A0A3B6FI74	TraesCS3B02G014900	TPR_REGION domain-containing protein;unassigned;ortholog	TETRATRICOPEPTIDE REPEAT DOMAIN-CONTAINING PROTEIN PYG7, CHLOROPLASTIC (PTHR26312:SF177)		Triticum aestivum
WHEAT|EnsemblGenome=TraesCS7D02G138300|UniProtKB=A0A3B6TKM9	TraesCS7D02G138300	Uncharacterized protein;unassigned;ortholog			Triticum aestivum
WHEAT|EnsemblGenome=TraesCS2A02G527700|UniProtKB=A0A3B6B6N6	TraesCS2A02G527700	Uncharacterized protein;unassigned;ortholog	CHAL_STI_SYNT_N DOMAIN-CONTAINING PROTEIN (PTHR11877:SF95)	transferase(PC00220)	Triticum aestivum
WHEAT|EnsemblGenome=TraesCS1A02G001700|UniProtKB=A0A3B5XT08	TraesCS1A02G001700	Uncharacterized protein;unassigned;ortholog	WU:FI09B08 (PTHR33187:SF11)		Triticum aestivum
WHEAT|EnsemblGenome=TraesCS2A02G242400|UniProtKB=A0A3B6AWN4	TraesCS2A02G242400	Uncharacterized protein;unassigned;ortholog			Triticum aestivum
WHEAT|EnsemblGenome=TraesCS5B02G016100|UniProtKB=A0A3B6LDJ7	TraesCS5B02G016100	Uncharacterized protein;unassigned;ortholog	SUBFAMILY NOT NAMED (PTHR31048:SF118)		Triticum aestivum
WHEAT|EnsemblGenome=TraesCS5A02G135700|UniProtKB=A0A3B6KFT8	TraesCS5A02G135700	DsbD domain-containing protein;unassigned;ortholog	CYTOCHROME C-TYPE BIOGENESIS CCDA-LIKE CHLOROPLASTIC PROTEIN (PTHR31272:SF6)		Triticum aestivum
WHEAT|EnsemblGenome=TraesCS7D02G029800|UniProtKB=A0A3B6TBP4	TraesCS7D02G029800	Dolichyl-diphosphooligosaccharide--protein glycosyltransferase subunit DAD1;unassigned;ortholog	DOLICHYL-DIPHOSPHOOLIGOSACCHARIDE--PROTEIN GLYCOSYLTRANSFERASE SUBUNIT DAD1 (PTHR10705:SF0)	glycosyltransferase(PC00111)	Triticum aestivum
WHEAT|EnsemblGenome=TraesCS1A02G001300|UniProtKB=A0A3B5XT14	TraesCS1A02G001300	Uncharacterized protein;unassigned;ortholog	SUBFAMILY NOT NAMED (PTHR47188:SF4)		Triticum aestivum
WHEAT|EnsemblGenome=TraesCS6A02G350200|UniProtKB=A0A3B6NWD7	TraesCS6A02G350200	Uncharacterized protein;unassigned;ortholog	DEHYDRIN XERO 2 (PTHR33346:SF14)		Triticum aestivum
WHEAT|EnsemblGenome=TraesCS3B02G486700|UniProtKB=A0A077S6W3	TraesCS3B02G486700	Uncharacterized protein;TRAES_3BF091500080CFD_c1;ortholog	SUBFAMILY NOT NAMED (PTHR48245:SF1)		Triticum aestivum
WHEAT|EnsemblGenome=TraesCS3B02G515600|UniProtKB=A0A3B6G0M5	TraesCS3B02G515600	Uncharacterized protein;unassigned;ortholog			Triticum aestivum
WHEAT|EnsemblGenome=TraesCS2A02G240500|UniProtKB=A0A3B6AYG0	TraesCS2A02G240500	Uncharacterized protein;unassigned;ortholog			Triticum aestivum
WHEAT|EnsemblGenome=TraesCS5A02G199500|UniProtKB=A0A3B6KI55	TraesCS5A02G199500	Uncharacterized protein;unassigned;ortholog	PWI DOMAIN-CONTAINING PROTEIN (PTHR47334:SF3)	RNA splicing factor(PC00148)	Triticum aestivum
WHEAT|EnsemblGenome=TraesCS2B02G601100|UniProtKB=A0A3B6CGR9	TraesCS2B02G601100	Uncharacterized protein;unassigned;ortholog			Triticum aestivum
WHEAT|EnsemblGenome=TraesCS7D02G551400|UniProtKB=P27357	TraesCS7D02G551400	Thaumatin-like protein PWIR2;unassigned;ortholog	THAUMATIN-LIKE PROTEIN (PTHR31048:SF90)		Triticum aestivum
WHEAT|EnsemblGenome=TraesCS6A02G078400|UniProtKB=A0A3B6NKN6	TraesCS6A02G078400	Uncharacterized protein;unassigned;ortholog	PLANT BASIC SECRETORY PROTEIN (BSP) FAMILY PROTEIN (PTHR33321:SF12)		Triticum aestivum
WHEAT|EnsemblGenome=TraesCS6B02G117900|UniProtKB=A0A3B6PFY4	TraesCS6B02G117900	Uncharacterized protein;unassigned;ortholog	WU:FI09B08 (PTHR33187:SF11)		Triticum aestivum
WHEAT|EnsemblGenome=TraesCS5B02G440300|UniProtKB=A0A3B6LUV7	TraesCS5B02G440300	Uncharacterized protein;unassigned;ortholog	VACUOLAR ATP SYNTHASE CATALYTIC SUBUNIT-RELATED / V-ATPASE-RELATED / VACUOLAR PROTON PUMP-LIKE PROTEIN (PTHR34892:SF2)	ATP synthase(PC00002)	Triticum aestivum
WHEAT|EnsemblGenome=TraesCSU02G263700|UniProtKB=A0A3B6U9L4	TraesCSU02G263700	Uncharacterized protein;unassigned;ortholog	WU:FI09B08 (PTHR33187:SF11)		Triticum aestivum
WHEAT|EnsemblGenome=TraesCS3B02G188400|UniProtKB=A0A341XW26	TraesCS3B02G188400	Uncharacterized protein;unassigned;ortholog			Triticum aestivum
WHEAT|EnsemblGenome=TraesCS1A02G000900|UniProtKB=A0A3B5XTZ2	TraesCS1A02G000900	Uncharacterized protein;unassigned;ortholog	WU:FI09B08 (PTHR33187:SF11)		Triticum aestivum
WHEAT|EnsemblGenome=TraesCS7B02G396200|UniProtKB=A0A3B6SN16	TraesCS7B02G396200	Uncharacterized protein;unassigned;ortholog	SUBFAMILY NOT NAMED (PTHR48245:SF1)		Triticum aestivum
WHEAT|EnsemblGenome=TraesCSU02G263900|UniProtKB=A0A3B6U9H5	TraesCSU02G263900	Uncharacterized protein;unassigned;ortholog	WU:FI09B08 (PTHR33187:SF11)		Triticum aestivum
WHEAT|EnsemblGenome=TraesCS7A02G517700|UniProtKB=A0A3B6RN65	TraesCS7A02G517700	H(+)-exporting diphosphatase;VP2-A;ortholog	PYROPHOSPHATE-ENERGIZED VACUOLAR MEMBRANE PROTON PUMP 1 (PTHR31998:SF52)		Triticum aestivum
WHEAT|EnsemblGenome=TraesCS6A02G101000|UniProtKB=A0A3B6NJZ6	TraesCS6A02G101000	Uncharacterized protein;unassigned;ortholog			Triticum aestivum
WHEAT|EnsemblGenome=TraesCS7A02G097500|UniProtKB=A0A3B6R9D6	TraesCS7A02G097500	Uncharacterized protein;unassigned;ortholog			Triticum aestivum
WHEAT|EnsemblGenome=TraesCS2B02G521400|UniProtKB=A0A3B6CE81	TraesCS2B02G521400	Uncharacterized protein;unassigned;ortholog			Triticum aestivum
WHEAT|EnsemblGenome=TraesCS1B02G101400|UniProtKB=A0A3B5YT75	TraesCS1B02G101400	Uncharacterized protein;unassigned;ortholog	WU:FI09B08 (PTHR33187:SF11)		Triticum aestivum
WHEAT|EnsemblGenome=TraesCS4A02G244900|UniProtKB=A0A3B6HYY8	TraesCS4A02G244900	Uncharacterized protein;unassigned;ortholog	SUBFAMILY NOT NAMED (PTHR47188:SF5)		Triticum aestivum
WHEAT|EnsemblGenome=TraesCSU02G269900|UniProtKB=A0A3B6UD08	TraesCSU02G269900	Uncharacterized protein;unassigned;ortholog	SUBFAMILY NOT NAMED (PTHR47188:SF5)		Triticum aestivum
WHEAT|EnsemblGenome=TraesCS4D02G229600|UniProtKB=A0A3B6JL42	TraesCS4D02G229600	Uncharacterized protein;unassigned;ortholog	SUBFAMILY NOT NAMED (PTHR47188:SF5)		Triticum aestivum
WHEAT|EnsemblGenome=TraesCS4D02G135000|UniProtKB=A0A3B6JJ08	TraesCS4D02G135000	ATPase_AAA_core domain-containing protein;unassigned;ortholog	ATPASE_AAA_CORE DOMAIN-CONTAINING PROTEIN (PTHR32429:SF24)		Triticum aestivum
WHEAT|EnsemblGenome=TraesCS6B02G250500|UniProtKB=A0A3B6PLX9	TraesCS6B02G250500	Uncharacterized protein;unassigned;ortholog			Triticum aestivum
WHEAT|EnsemblGenome=TraesCSU02G269800|UniProtKB=A0A3B6UD52	TraesCSU02G269800	Uncharacterized protein;unassigned;ortholog	WU:FI09B08 (PTHR33187:SF11)		Triticum aestivum
WHEAT|EnsemblGenome=TraesCS1A02G001100|UniProtKB=A0A3B5XSS3	TraesCS1A02G001100	Uncharacterized protein;unassigned;ortholog	WU:FI09B08 (PTHR33187:SF11)		Triticum aestivum
WHEAT|EnsemblGenome=TraesCS5B02G152600|UniProtKB=A0A3B6LIG5	TraesCS5B02G152600	Asparagine synthetase [glutamine-hydrolyzing];unassigned;ortholog	ASPARAGINE SYNTHETASE [GLUTAMINE-HYDROLYZING] 1 (PTHR11772:SF48)	ligase(PC00142)	Triticum aestivum
WHEAT|EnsemblGenome=TraesCS1A02G000100|UniProtKB=A0A3B5XSR0	TraesCS1A02G000100	Uncharacterized protein;unassigned;ortholog			Triticum aestivum
WHEAT|EnsemblGenome=TraesCS6B02G260800|UniProtKB=A0A3B6PPD2	TraesCS6B02G260800	CN hydrolase domain-containing protein;unassigned;ortholog	OS02G0635000 PROTEIN (PTHR46044:SF6)		Triticum aestivum
WHEAT|EnsemblGenome=TraesCS5B02G175700|UniProtKB=A0A3B6LLB3	TraesCS5B02G175700	TPT domain-containing protein;unassigned;ortholog	PHOSPHOENOLPYRUVATE/PHOSPHATE TRANSLOCATOR 1, CHLOROPLASTIC (PTHR11132:SF496)	secondary carrier transporter(PC00258)	Triticum aestivum
WHEAT|EnsemblGenome=TraesCS1A02G000700|UniProtKB=A0A341ZL95	TraesCSU02G258100	Uncharacterized protein;unassigned;ortholog	SUBFAMILY NOT NAMED (PTHR47188:SF4)		Triticum aestivum
WHEAT|EnsemblGenome=TraesCS2B02G331900|UniProtKB=A0A3B6C7M7	TraesCS2B02G331900	Uncharacterized protein;unassigned;ortholog	SUBFAMILY NOT NAMED (PTHR48245:SF1)		Triticum aestivum
WHEAT|EnsemblGenome=TraesCS6D02G176500|UniProtKB=A0A3B6QE53	TraesCS6D02G176500	Uncharacterized protein;unassigned;ortholog	SUBFAMILY NOT NAMED (PTHR48245:SF1)		Triticum aestivum
WHEAT|EnsemblGenome=TraesCSU02G263100|UniProtKB=A0A3B6U9L0	TraesCSU02G263100	Uncharacterized protein;unassigned;ortholog	WU:FI09B08 (PTHR33187:SF11)		Triticum aestivum
WHEAT|EnsemblGenome=TraesCS1A02G404500|UniProtKB=A0A3B5Y6C7	TraesCS1A02G404500	Uncharacterized protein;unassigned;ortholog	ASPARTIC PROTEINASE A1 (PTHR47966:SF76)	aspartic protease(PC00053)	Triticum aestivum
WHEAT|EnsemblGenome=TraesCS3B02G189500|UniProtKB=A0A3B6FNA8	TraesCS3B02G189500	Uncharacterized protein;unassigned;ortholog			Triticum aestivum
WHEAT|EnsemblGenome=TraesCS4B02G363700|UniProtKB=A0A3B6IZA2	TraesCS4B02G363700	Uncharacterized protein;unassigned;ortholog	SUBFAMILY NOT NAMED (PTHR11782:SF119)	nucleotide phosphatase(PC00173)	Triticum aestivum
WHEAT|EnsemblGenome=TraesCS7D02G138000|UniProtKB=A0A3B6TAI2	TraesCS7D02G138000	Uncharacterized protein;unassigned;ortholog			Triticum aestivum
WHEAT|EnsemblGenome=TraesCS1A02G384800|UniProtKB=A0A3B5Y696	TraesCS1A02G384800	Uncharacterized protein;unassigned;ortholog			Triticum aestivum
WHEAT|EnsemblGenome=TraesCS1A02G316900|UniProtKB=W5A520	TraesCS1D02G316900,TraesCS1B02G329300	SUI1 domain-containing protein;unassigned;ortholog	OS05G0498400 PROTEIN (PTHR10388:SF58)	translation initiation factor(PC00224)	Triticum aestivum
WHEAT|EnsemblGenome=TraesCS2B02G571700|UniProtKB=A0A3B6CFT2	TraesCS2B02G571700	Ubiquinol oxidase;unassigned;ortholog	UBIQUINOL OXIDASE 4, CHLOROPLASTIC/CHROMOPLASTIC (PTHR31803:SF10)	oxidase(PC00175)	Triticum aestivum
WHEAT|EnsemblGenome=TraesCS2D02G244000|UniProtKB=A0A3B6DC50	TraesCS2D02G244000	Uncharacterized protein;unassigned;ortholog	SUBFAMILY NOT NAMED (PTHR48245:SF1)		Triticum aestivum
WHEAT|EnsemblGenome=TraesCS5B02G039000|UniProtKB=A0A3B6LEB9	TraesCS5B02G039000	Uncharacterized protein;unassigned;ortholog			Triticum aestivum
WHEAT|EnsemblGenome=TraesCS1A02G343600|UniProtKB=A0A3B5Y4Y1	TraesCS1A02G343600	Uncharacterized protein;unassigned;ortholog	SUBFAMILY NOT NAMED (PTHR48245:SF1)		Triticum aestivum
WHEAT|EnsemblGenome=TraesCS2A02G254600|UniProtKB=A0A3B6AYY2	TraesCS2A02G254600	PsbP domain-containing protein;unassigned;ortholog	OXYGEN-EVOLVING ENHANCER PROTEIN 2-1, CHLOROPLASTIC (PTHR31407:SF6)		Triticum aestivum
WHEAT|EnsemblGenome=TraesCS2D02G425300|UniProtKB=W5C237	TraesCS2D02G425300	Cold-responsive protein WCOR15-2D;Wcs19b;ortholog			Triticum aestivum
WHEAT|EnsemblGenome=TraesCS4A02G454800|UniProtKB=A0A3B6I5M9	TraesCS4A02G454800	Uncharacterized protein;unassigned;ortholog	GLUTATHIONE S-TRANSFERASE, N-TERMINAL DOMAIN CONTAINING PROTEIN, EXPRESSED (PTHR11260:SF525)	transferase(PC00220)	Triticum aestivum
WHEAT|EnsemblGenome=TraesCS7D02G124000|UniProtKB=A0A3B6TLA6	TraesCS7D02G124000	Uncharacterized protein;unassigned;ortholog			Triticum aestivum
WHEAT|EnsemblGenome=TraesCS7B02G345500|UniProtKB=A0A3B6SQD4	TraesCS7B02G345500	Uncharacterized protein;unassigned;ortholog	F9L1.21 PROTEIN (PTHR28632:SF9)		Triticum aestivum
WHEAT|EnsemblGenome=TraesCS5D02G033400|UniProtKB=A0A3B6MKB7	TraesCS5D02G033400	Uncharacterized protein;unassigned;ortholog	WU:FI09B08 (PTHR33187:SF11)		Triticum aestivum
WHEAT|EnsemblGenome=TraesCSU02G262400|UniProtKB=A0A3B6UD13	TraesCSU02G262400	Uncharacterized protein;unassigned;ortholog	WU:FI09B08 (PTHR33187:SF11)		Triticum aestivum
WHEAT|EnsemblGenome=TraesCS1B02G087200|UniProtKB=A0A3B5YTI2	TraesCS1B02G087200	Uncharacterized protein;unassigned;ortholog	WU:FI09B08 (PTHR33187:SF11)		Triticum aestivum
WHEAT|EnsemblGenome=TraesCS1D02G183600|UniProtKB=A0A3B5ZTT4	TraesCS1D02G183600	Uncharacterized protein;unassigned;ortholog			Triticum aestivum
WHEAT|EnsemblGenome=TraesCS2B02G541700|UniProtKB=A0A3B6CES9	TraesCS2B02G541700	Uncharacterized protein;unassigned;ortholog			Triticum aestivum
WHEAT|EnsemblGenome=TraesCSU02G173800|UniProtKB=A0A3B6U7J3	TraesCSU02G173800	Uncharacterized protein;unassigned;ortholog	WU:FI09B08 (PTHR33187:SF11)		Triticum aestivum
WHEAT|EnsemblGenome=TraesCS1B02G262200|UniProtKB=A0A3B5Z031	TraesCS1B02G262200	Uncharacterized protein;unassigned;ortholog	PROTEIN LIFEGUARD 4 (PTHR23291:SF50)	ion channel(PC00133)	Triticum aestivum
WHEAT|EnsemblGenome=TraesCS5D02G050200|UniProtKB=A0A3B6MLY1	TraesCS5D02G050200	Uncharacterized protein;unassigned;ortholog			Triticum aestivum
WHEAT|EnsemblGenome=TraesCSU02G267700|UniProtKB=A0A3B6U9P6	TraesCSU02G267700	Uncharacterized protein;unassigned;ortholog	WU:FI09B08 (PTHR33187:SF11)		Triticum aestivum
WHEAT|EnsemblGenome=TraesCS2B02G002300|UniProtKB=A0A3B6BWI1	TraesCS2B02G002300	Uncharacterized protein;unassigned;ortholog			Triticum aestivum
WHEAT|EnsemblGenome=TraesCSU02G263200|UniProtKB=A0A3B6U5E0	TraesCSU02G263200	Uncharacterized protein;unassigned;ortholog	WU:FI09B08 (PTHR33187:SF11)		Triticum aestivum
WHEAT|EnsemblGenome=TraesCSU02G242000|UniProtKB=A0A3B6UCM7	TraesCSU02G242000	Uncharacterized protein;unassigned;ortholog	WU:FI09B08 (PTHR33187:SF11)		Triticum aestivum
WHEAT|EnsemblGenome=TraesCS1A02G001500|UniProtKB=A0A3B5XSJ8	TraesCS1A02G001500	Uncharacterized protein;unassigned;ortholog	SUBFAMILY NOT NAMED (PTHR47188:SF5)		Triticum aestivum
WHEAT|EnsemblGenome=TraesCS2A02G067300|UniProtKB=W5C9Y4	TraesCS2A02G067300	Ribulose bisphosphate carboxylase small subunit;rbcS;ortholog	RIBULOSE BISPHOSPHATE CARBOXYLASE SMALL SUBUNIT 1B, CHLOROPLASTIC-RELATED (PTHR31262:SF10)		Triticum aestivum
WHEAT|EnsemblGenome=TraesCSU02G075700|UniProtKB=A0A3B6U589	TraesCSU02G075700	Uncharacterized protein;unassigned;ortholog	SUBFAMILY NOT NAMED (PTHR47188:SF4)		Triticum aestivum
WHEAT|EnsemblGenome=TraesCS1A02G001200|UniProtKB=A0A3B5XT03	TraesCS1A02G001200	Uncharacterized protein;unassigned;ortholog			Triticum aestivum
WHEAT|EnsemblGenome=TraesCS5D02G083800|UniProtKB=A0A3B6MKG5	TraesCS5D02G083800	Uncharacterized protein;unassigned;ortholog			Triticum aestivum
WHEAT|EnsemblGenome=TraesCS2B02G483200|UniProtKB=A0A3B6CD06	TraesCS2B02G483200	Uncharacterized protein;unassigned;ortholog	GAMMA-SOLUBLE NSF ATTACHMENT PROTEIN (PTHR13768:SF2)	membrane traffic protein(PC00150)	Triticum aestivum
WHEAT|EnsemblGenome=TraesCS5B02G423500|UniProtKB=A0A3B6LUI3	TraesCS5B02G423500	Uncharacterized protein;unassigned;ortholog			Triticum aestivum
WHEAT|EnsemblGenome=TraesCS7B02G033600|UniProtKB=A0A3B6S8Q3	TraesCS7B02G033600	ATP-synt_C domain-containing protein;unassigned;ortholog	ATP SYNTHASE SUBUNIT 9, MITOCHONDRIAL (PTHR10031:SF38)	ATP synthase(PC00002)	Triticum aestivum
WHEAT|EnsemblGenome=TraesCS1A02G412900|UniProtKB=A0A3B5Y7Z1	TraesCS1A02G412900	Malate dehydrogenase;unassigned;ortholog	MALATE DEHYDROGENASE (PTHR11540:SF47)	dehydrogenase(PC00092)	Triticum aestivum
WHEAT|EnsemblGenome=TraesCS5A02G555600|UniProtKB=A0A3B6KSJ0	TraesCS5A02G555600	Uncharacterized protein;unassigned;ortholog	SUBFAMILY NOT NAMED (PTHR47188:SF5)		Triticum aestivum
WHEAT|EnsemblGenome=TraesCS7D02G119400|UniProtKB=A0A3B6TA16	TraesCS7D02G119400	Uncharacterized protein;unassigned;ortholog	WU:FI09B08 (PTHR33187:SF11)		Triticum aestivum
WHEAT|EnsemblGenome=TraesCS7D02G119000|UniProtKB=A0A3B6TEF4	TraesCS7D02G119000	Uncharacterized protein;unassigned;ortholog	WU:FI09B08 (PTHR33187:SF11)		Triticum aestivum
WHEAT|EnsemblGenome=TraesCS7D02G256000|UniProtKB=A0A3B6TQS7	TraesCS7D02G256000	Uncharacterized protein;unassigned;ortholog			Triticum aestivum
ID
	TraesCS6B02G451400
	TraesCS2B02G267500
	TraesCS3D02G498600
	TraesCS7A02G262300
	TraesCS7B02G360000
	TraesCSU02G254600
TABLE3.4
SR21CR VS LMPGCRDAY3
GENE ID	MAPPED ID	GENE NAME	FAMILY	protein phosphatase(PC00195)	SPECIES
WHEAT|EnsemblGenome=TraesCS4B02G105300|UniProtKB=A0A3B6IPZ5	TraesCS4B02G105300	GDP-L-galactose phosphorylase;GGP2-B;ortholog	GDP-L-GALACTOSE PHOSPHORYLASE (PTHR20884:SF13)		Triticum aestivum
WHEAT|EnsemblGenome=TraesCS1B02G422600|UniProtKB=A0A3B5Z4E2	TraesCS1B02G422600	Uncharacterized protein;unassigned;ortholog	CALCIUM-BINDING PROTEIN CML46-RELATED (PTHR10891:SF745)	calmodulin-related(PC00061)	Triticum aestivum
WHEAT|EnsemblGenome=TraesCS2B02G413000|UniProtKB=A0A3B6CAG9	TraesCS2B02G413000	Fe2OG dioxygenase domain-containing protein;unassigned;ortholog	FE2OG DIOXYGENASE DOMAIN-CONTAINING PROTEIN (PTHR47991:SF15)	oxygenase(PC00177)	Triticum aestivum
WHEAT|EnsemblGenome=TraesCS2D02G503600|UniProtKB=A0A3B6DL58	TraesCS2D02G503600	Uncharacterized protein;unassigned;ortholog	GENOME ASSEMBLY, CHROMOSOME: II (PTHR35832:SF14)		Triticum aestivum
WHEAT|EnsemblGenome=TraesCS3B02G565200|UniProtKB=W5CQC7	TraesCS3B02G565200	6-phosphogluconate dehydrogenase, decarboxylating;TRAES_3BF052700140CFD_c1;ortholog	6-PHOSPHOGLUCONATE DEHYDROGENASE, DECARBOXYLATING (PTHR11811:SF25)	dehydrogenase(PC00092)	Triticum aestivum
WHEAT|EnsemblGenome=TraesCS5A02G061000|UniProtKB=A0A3B6KBV4	TraesCS5A02G061000	Uncharacterized protein;unassigned;ortholog	OS08G0566900 PROTEIN (PTHR11266:SF46)	transporter(PC00227)	Triticum aestivum
WHEAT|EnsemblGenome=TraesCS2A02G493600|UniProtKB=A0A1D5UKX4	TraesCS2A02G493600,TraesCS2D02G493500	Adenosylhomocysteinase;CAMPLR22A2D_LOCUS4911;ortholog	ADENOSYLHOMOCYSTEINASE (PTHR23420:SF0)	hydrolase(PC00121)	Triticum aestivum
WHEAT|EnsemblGenome=TraesCS1B02G272900|UniProtKB=A0A1D5SVH1	TraesCS1B02G272900	Uncharacterized protein;unassigned;ortholog	PROTEIN ROOT UVB SENSITIVE 6 (PTHR12770:SF20)		Triticum aestivum
WHEAT|EnsemblGenome=TraesCS7A02G299400|UniProtKB=A0A3B6RJX7	TraesCS7A02G299400	HTH myb-type domain-containing protein;unassigned;ortholog	OS06G0728700 PROTEIN (PTHR12802:SF165)	chromatin/chromatin-binding, or -regulatory protein(PC00077)	Triticum aestivum
WHEAT|EnsemblGenome=TraesCS6A02G083200|UniProtKB=E2I9G8	TraesCS6A02G083200	Bax inhibitor 1-like protein;BI_85;ortholog	BAX INHIBITOR 1 (PTHR23291:SF32)	ion channel(PC00133)	Triticum aestivum
WHEAT|EnsemblGenome=TraesCS3A02G345200|UniProtKB=A0A3B6EKN7	TraesCS3A02G345200	Uncharacterized protein;unassigned;ortholog	POTASSIUM TRANSPORTER (PTHR36771:SF2)	transporter(PC00227)	Triticum aestivum
WHEAT|EnsemblGenome=TraesCS2A02G007300|UniProtKB=A0A3B6ANS5	TraesCS2A02G007300	Uncharacterized protein;unassigned;ortholog	ATP SYNTHASE SUBUNIT E, MITOCHONDRIAL (PTHR36028:SF2)		Triticum aestivum
WHEAT|EnsemblGenome=TraesCS3A02G207800|UniProtKB=A0A341RU06	TraesCS3D02G208200,TraesCS3A02G207800	Protein transport protein Sec61 subunit beta;unassigned;ortholog	PROTEIN TRANSPORT PROTEIN SEC61 SUBUNIT BETA (PTHR13509:SF15)	membrane traffic protein(PC00150)	Triticum aestivum
WHEAT|EnsemblGenome=TraesCS2D02G561700|UniProtKB=A0A1D5UPJ6	TraesCS2D02G561700	Pyruvate kinase;CAMPLR22A2D_LOCUS5537;ortholog	PYRUVATE KINASE (PTHR11817:SF126)	kinase(PC00137)	Triticum aestivum
WHEAT|EnsemblGenome=TraesCSU02G157000|UniProtKB=A0A341ZLR3	TraesCSU02G190200,TraesCSU02G157000	Ribosomal protein S7;unassigned;ortholog	RIBOSOMAL PROTEIN S7 (PTHR11205:SF39)	ribosomal protein(PC00202)	Triticum aestivum
WHEAT|EnsemblGenome=TraesCS5B02G321500|UniProtKB=A0A3B6LQZ4	TraesCS5B02G321500	Metallophos domain-containing protein;unassigned;ortholog	METALLOPHOS DOMAIN-CONTAINING PROTEIN (PTHR32440:SF23)		Triticum aestivum
WHEAT|EnsemblGenome=TraesCS5B02G022800|UniProtKB=A0A3B6LDV5	TraesCS5B02G022800	5-methyltetrahydropteroyltriglutamate--homocysteine S-methyltransferase;unassigned;ortholog	5-METHYLTETRAHYDROPTEROYLTRIGLUTAMATE--HOMOCYSTEINE METHYLTRANSFERASE (PTHR30519:SF0)	methyltransferase(PC00155)	Triticum aestivum
WHEAT|EnsemblGenome=TraesCS2D02G027700|UniProtKB=A0A3B6D564	TraesCS2D02G027700	Uncharacterized protein;unassigned;ortholog	CHALCONE SYNTHASE (PTHR11877:SF14)	transferase(PC00220)	Triticum aestivum
WHEAT|EnsemblGenome=TraesCS2D02G512400|UniProtKB=A0A3B6DM63	TraesCS2D02G512400	Uncharacterized protein;unassigned;ortholog	BNACNNG33880D PROTEIN (PTHR34563:SF6)		Triticum aestivum
WHEAT|EnsemblGenome=TraesCS7A02G529900|UniProtKB=A0A3B6RS92	TraesCS7A02G529900	HATPase_c domain-containing protein;unassigned;ortholog	ENDOPLASMIN (PTHR11528:SF97)	Hsp90 family chaperone(PC00028)	Triticum aestivum
WHEAT|EnsemblGenome=TraesCS6A02G405600|UniProtKB=A0A1D6AM47	TraesCS6A02G405600	Aquaporin;PIP1;ortholog	AQUAPORIN PIP 1-3 (PTHR45687:SF12)		Triticum aestivum
WHEAT|EnsemblGenome=TraesCS4A02G498000|UniProtKB=Q41584	TraesCS4A02G498000	Thaumatin-like protein;unassigned;ortholog	THAUMATIN-LIKE PROTEIN (PTHR31048:SF90)		Triticum aestivum
WHEAT|EnsemblGenome=TraesCS2D02G546500|UniProtKB=W5BVA4	TraesCS2D02G546500	Calreticulin;CAMPLR22A2D_LOCUS5386;ortholog	CALRETICULIN-1 (PTHR11073:SF2)	chaperone(PC00072)	Triticum aestivum
WHEAT|EnsemblGenome=TraesCS2A02G380800|UniProtKB=A0A3B6B2K3	TraesCS2A02G380800	Phenylalanine ammonia-lyase;unassigned;ortholog	HISTIDINE AMMONIA-LYASE (PTHR10362:SF7)	lyase(PC00144)	Triticum aestivum
WHEAT|EnsemblGenome=TraesCS3D02G227500|UniProtKB=A0A3B6GRW0	TraesCS3D02G227500	Uncharacterized protein;unassigned;ortholog	PROTEIN SGT1 HOMOLOG (PTHR45862:SF1)		Triticum aestivum
WHEAT|EnsemblGenome=TraesCS3D02G534100|UniProtKB=A0A3B6H4N9	TraesCS3D02G534100	Uncharacterized protein;unassigned;ortholog	VACUOLAR-PROCESSING ENZYME GAMMA-ISOZYME (PTHR12000:SF50)	cysteine protease(PC00081)	Triticum aestivum
WHEAT|EnsemblGenome=TraesCS6D02G088600|UniProtKB=A0A3B6QDP2	TraesCS6D02G088600	Chlorophyll a-b binding protein, chloroplastic;unassigned;ortholog	CHLOROPHYLL A-B BINDING PROTEIN, CHLOROPLASTIC (PTHR21649:SF128)		Triticum aestivum
WHEAT|EnsemblGenome=TraesCSU02G147200|UniProtKB=Q1KMV0	TraesCSU02G253500,TraesCSU02G154200,TraesCSU02G237900,TraesCSU02G147200	Non-specific lipid-transfer protein;TRAES_3BF088400030CFD_c1;ortholog	NON-SPECIFIC LIPID-TRANSFER PROTEIN (PTHR33076:SF105)		Triticum aestivum
WHEAT|EnsemblGenome=TraesCS1B02G234300|UniProtKB=A0A3B5YYW1	TraesCS1B02G234300	D-3-phosphoglycerate dehydrogenase;unassigned;ortholog	D-3-PHOSPHOGLYCERATE DEHYDROGENASE (PTHR42938:SF20)	dehydrogenase(PC00092)	Triticum aestivum
WHEAT|EnsemblGenome=TraesCS2A02G464200|UniProtKB=A0A3B6B525	TraesCS2A02G464200	AvrRpt-cleavage domain-containing protein;unassigned;ortholog	PROTEIN NOI4 (PTHR33159:SF93)		Triticum aestivum
WHEAT|EnsemblGenome=TraesCS5A02G052900|UniProtKB=A0A3B6KDI2	TraesCS5A02G052900	Protein kinase domain-containing protein;unassigned;ortholog	WAK FAMILY RECEPTOR-LIKE PROTEIN KINASE-RELATED (PTHR27005:SF177)	transmembrane signal receptor(PC00197)	Triticum aestivum
WHEAT|EnsemblGenome=TraesCS2B02G046900|UniProtKB=A0A3B6BXU3	TraesCS2B02G046900	Uncharacterized protein;unassigned;ortholog			Triticum aestivum
WHEAT|EnsemblGenome=TraesCS1A02G021000|UniProtKB=A0A3B5XT66	TraesCS1A02G021000	BOWMAN_BIRK domain-containing protein;unassigned;ortholog	BOWMAN-BIRK INHIBITOR1 (PTHR33479:SF4)		Triticum aestivum
WHEAT|EnsemblGenome=TraesCS7A02G033300|UniProtKB=A0A3B6RAY8	TraesCS7A02G033300	Dolichyl-diphosphooligosaccharide--protein glycosyltransferase subunit DAD1;unassigned;ortholog	DOLICHYL-DIPHOSPHOOLIGOSACCHARIDE--PROTEIN GLYCOSYLTRANSFERASE SUBUNIT DAD1 (PTHR10705:SF0)	glycosyltransferase(PC00111)	Triticum aestivum
WHEAT|EnsemblGenome=TraesCS7B02G149200|UniProtKB=F4Y593	TraesCS7B02G149200	Heat shock protein 90;Hsp90.2-B1;ortholog	HEAT SHOCK PROTEIN 81-3 (PTHR11528:SF137)	Hsp90 family chaperone(PC00028)	Triticum aestivum
WHEAT|EnsemblGenome=TraesCS6B02G169300|UniProtKB=A0A3B6PKU0	TraesCS6B02G169300	Tubulin beta chain;unassigned;ortholog	TUBULIN BETA-7 CHAIN (PTHR11588:SF428)	tubulin(PC00228)	Triticum aestivum
WHEAT|EnsemblGenome=TraesCS7A02G453500|UniProtKB=A0A3B6RQ55	TraesCS7A02G453500	Uncharacterized protein;unassigned;ortholog	UBIQUITIN (PTHR10666:SF425)		Triticum aestivum
WHEAT|EnsemblGenome=TraesCS4B02G097200|UniProtKB=A0A3B6IN64	TraesCS4B02G097200	Aldehyde oxygenase (deformylating);unassigned;ortholog	ALDEHYDE OXYGENASE (DEFORMYLATING) (PTHR11863:SF128)	oxidase(PC00175)	Triticum aestivum
WHEAT|EnsemblGenome=TraesCS6A02G144300|UniProtKB=A0A3B6NN49	TraesCS6A02G144300	Uncharacterized protein;unassigned;ortholog			Triticum aestivum
WHEAT|EnsemblGenome=TraesCS3B02G377300|UniProtKB=A0A3B6FW07	TraesCS3B02G377300	Uncharacterized protein;unassigned;ortholog	POTASSIUM TRANSPORTER (PTHR36771:SF2)	transporter(PC00227)	Triticum aestivum
WHEAT|EnsemblGenome=TraesCSU02G243900|UniProtKB=A0A3B6U912	TraesCSU02G243900	Uncharacterized protein;unassigned;ortholog			Triticum aestivum
WHEAT|EnsemblGenome=TraesCS4D02G075100|UniProtKB=A0A3B6JEM1	TraesCS4D02G075100	Uncharacterized protein;unassigned;ortholog	MITOCHONDRIAL IMPORT RECEPTOR SUBUNIT TOM5 HOMOLOG (PTHR37251:SF1)	primary active transporter(PC00068)	Triticum aestivum
WHEAT|EnsemblGenome=TraesCS3A02G482200|UniProtKB=Q1ERF7	TraesCS3A02G482200	Endo-beta-1,3-glucanase;TaGlb2f;ortholog	GLUCAN ENDO-1,3-BETA-GLUCOSIDASE, ACIDIC ISOFORM (PTHR32227:SF232)	glucosidase(PC00108)	Triticum aestivum
WHEAT|EnsemblGenome=TraesCS3D02G394200|UniProtKB=A0A3B6H2R9	TraesCS3D02G394200	PfkB domain-containing protein;unassigned;ortholog	FRUCTOKINASE-4-RELATED (PTHR43085:SF24)	carbohydrate kinase(PC00065)	Triticum aestivum
WHEAT|EnsemblGenome=TraesCS4D02G200700|UniProtKB=O82071	TraesCS4D02G200700	Putative In2.1 protein;cla30;ortholog	PROTEIN IN2-1 HOMOLOG A (PTHR44328:SF5)	transferase(PC00220)	Triticum aestivum
WHEAT|EnsemblGenome=TraesCS5B02G517500|UniProtKB=A0A341VNV6	TraesCS5B02G517500	Cellulose synthase;unassigned;ortholog	CELLULOSE SYNTHASE (PTHR13301:SF193)	DNA-binding transcription factor(PC00218)	Triticum aestivum
WHEAT|EnsemblGenome=TraesCS2D02G377200|UniProtKB=A0A3B6DGQ9	TraesCS2D02G377200	Phenylalanine ammonia-lyase;unassigned;ortholog	HISTIDINE AMMONIA-LYASE (PTHR10362:SF7)	lyase(PC00144)	Triticum aestivum
WHEAT|EnsemblGenome=TraesCS5D02G072500|UniProtKB=A0A3B6MK33	TraesCS5D02G072500	Uncharacterized protein;unassigned;ortholog	OS08G0566900 PROTEIN (PTHR11266:SF46)	transporter(PC00227)	Triticum aestivum
WHEAT|EnsemblGenome=TraesCS3D02G518100|UniProtKB=A0A3B6H711	TraesCS3D02G518100	ABA/WDS induced protein;ASR;ortholog	ABA/WDS INDUCED PROTEIN (PTHR33801:SF17)		Triticum aestivum
WHEAT|EnsemblGenome=TraesCS5A02G270500|UniProtKB=A0A3B6KIX4	TraesCS5A02G270500	Uncharacterized protein;unassigned;ortholog			Triticum aestivum
WHEAT|EnsemblGenome=TraesCS1B02G320300|UniProtKB=A0A341ZGE6	TraesCS1B02G320300,TraesCSU02G265800	Uncharacterized protein;unassigned;ortholog	WU:FI09B08 (PTHR33187:SF11)		Triticum aestivum
WHEAT|EnsemblGenome=TraesCS5B02G426400|UniProtKB=A0A3B6LUL8	TraesCS5B02G426400	Uncharacterized protein;unassigned;ortholog	GLUTATHIONE S-TRANSFERASE GSTU1-RELATED (PTHR11260:SF732)	transferase(PC00220)	Triticum aestivum
WHEAT|EnsemblGenome=TraesCS2A02G518200|UniProtKB=A0A3B6B778	TraesCS2A02G518200	Uncharacterized protein;unassigned;ortholog	SUBFAMILY NOT NAMED (PTHR33065:SF179)		Triticum aestivum
WHEAT|EnsemblGenome=TraesCS7B02G498100|UniProtKB=A0A3B6SMD0	TraesCS7B02G498100	J domain-containing protein;unassigned;ortholog	CHAPERONE PROTEIN DNAJ 16 (PTHR44272:SF1)	chaperone(PC00072)	Triticum aestivum
WHEAT|EnsemblGenome=TraesCS3A02G151100|UniProtKB=A0A3B6EH86	TraesCS3A02G151100	Peptidyl-prolyl cis-trans isomerase;unassigned;ortholog	PEPTIDYL-PROLYL CIS-TRANS ISOMERASE CYP20-3, CHLOROPLASTIC (PTHR11071:SF420)	chaperone(PC00072)	Triticum aestivum
WHEAT|EnsemblGenome=TraesCS5B02G018700|UniProtKB=A0A3B6LDM6	TraesCS5B02G018700	Cysteine synthase;unassigned;ortholog	CYSTEINE SYNTHASE (PTHR10314:SF244)	lyase(PC00144)	Triticum aestivum
WHEAT|EnsemblGenome=TraesCS1D02G444200|UniProtKB=A0A3B6A2K1	TraesCS1D02G444200	Uncharacterized protein;unassigned;ortholog	EF HAND FAMILY PROTEIN (PTHR10891:SF785)	calmodulin-related(PC00061)	Triticum aestivum
WHEAT|EnsemblGenome=TraesCS4D02G137900|UniProtKB=A0A3B6JFV5	TraesCS4D02G137900	ATP-synt_C domain-containing protein;unassigned;ortholog	ATP SYNTHASE SUBUNIT 9, MITOCHONDRIAL (PTHR10031:SF38)	ATP synthase(PC00002)	Triticum aestivum
WHEAT|EnsemblGenome=TraesCS2D02G407700|UniProtKB=A0A1D5UGB6	TraesCS2D02G407700	Glutathione peroxidase;PHGPX6;ortholog	PHOSPHOLIPID HYDROPEROXIDE GLUTATHIONE PEROXIDASE 6, MITOCHONDRIAL-RELATED (PTHR11592:SF118)	peroxidase(PC00180)	Triticum aestivum
WHEAT|EnsemblGenome=TraesCS4A02G480900|UniProtKB=A0A3B6I514	TraesCS4A02G480900	Mitochondrial pyruvate carrier;unassigned;ortholog	MITOCHONDRIAL PYRUVATE CARRIER (PTHR14154:SF80)		Triticum aestivum
WHEAT|EnsemblGenome=TraesCS7B02G338600|UniProtKB=A0A3B6SRJ0	TraesCS7B02G338600	Uncharacterized protein;unassigned;ortholog	VACUOLAR ATP SYNTHASE CATALYTIC SUBUNIT-RELATED / V-ATPASE-RELATED / VACUOLAR PROTON PUMP-LIKE PROTEIN (PTHR34892:SF2)	ATP synthase(PC00002)	Triticum aestivum
WHEAT|EnsemblGenome=TraesCS7D02G008800|UniProtKB=A0A3B6TB72	TraesCS7D02G008800	Uncharacterized protein;unassigned;ortholog	SUBFAMILY NOT NAMED (PTHR31953:SF53)		Triticum aestivum
WHEAT|EnsemblGenome=TraesCS2B02G005400|UniProtKB=A0A3B6BZ14	TraesCS2B02G005400	Protein kinase domain-containing protein;unassigned;ortholog	OS02G0231700 PROTEIN (PTHR27008:SF514)		Triticum aestivum
WHEAT|EnsemblGenome=TraesCSU02G248800|UniProtKB=A0A3B6U9A5	TraesCSU02G248800	ATP synthase subunit alpha, mitochondrial;unassigned;ortholog			Triticum aestivum
WHEAT|EnsemblGenome=TraesCS1A02G146000|UniProtKB=A0A3B5XXP8	TraesCS1A02G146000	PHB domain-containing protein;unassigned;ortholog	RESPONSE PROTEIN, PUTATIVE, EXPRESSED-RELATED (PTHR43327:SF28)	transporter(PC00227)	Triticum aestivum
WHEAT|EnsemblGenome=TraesCS1B02G249900|UniProtKB=A0A3B5YZN3	TraesCS1B02G249900	CYSTM domain-containing protein;unassigned;ortholog	CYSTM DOMAIN-CONTAINING PROTEIN (PTHR31568:SF66)		Triticum aestivum
WHEAT|EnsemblGenome=TraesCS1B02G137900|UniProtKB=A0A3B5YVH8	TraesCS1B02G137900	CYSTM domain-containing protein;unassigned;ortholog	CADMIUM TOLERANT 3 (PTHR35470:SF9)		Triticum aestivum
WHEAT|EnsemblGenome=TraesCS6D02G086700|UniProtKB=A0A3B6QDK2	TraesCS6D02G086700	Uncharacterized protein;unassigned;ortholog	VACUOLAR ATP SYNTHASE CATALYTIC SUBUNIT-RELATED / V-ATPASE-RELATED / VACUOLAR PROTON PUMP-RELATED (PTHR34892:SF1)	ATP synthase(PC00002)	Triticum aestivum
WHEAT|EnsemblGenome=TraesCS6B02G058300|UniProtKB=R9W6A6	TraesCS6D02G049100,TraesCS6B02G058300	ER molecular chaperone;BiP3;ortholog	HEAT SHOCK 70 KDA PROTEIN BIP1-RELATED (PTHR19375:SF492)	Hsp70 family chaperone(PC00027)	Triticum aestivum
WHEAT|EnsemblGenome=TraesCS2A02G146000|UniProtKB=A0A1D5UUP9	TraesCS2B02G171400	Genome assembly, chromosome: II;CAMPLR22A2D_LOCUS1333;ortholog	OS06G0197500 PROTEIN (PTHR10772:SF39)	chaperonin(PC00073)	Triticum aestivum
WHEAT|EnsemblGenome=TraesCS3B02G563500|UniProtKB=A0A3B6FY56	TraesCS3B02G563500	Protein DETOXIFICATION;unassigned;ortholog	PROTEIN DETOXIFICATION (PTHR11206:SF265)	transporter(PC00227)	Triticum aestivum
WHEAT|EnsemblGenome=TraesCS5D02G217200|UniProtKB=A0A3B6MS48	TraesCS5D02G217200	Uncharacterized protein;unassigned;ortholog	CYTOCHROME P450 71A1-LIKE (PTHR24281:SF83)	hydroxylase(PC00122)	Triticum aestivum
WHEAT|EnsemblGenome=TraesCS6D02G075400|UniProtKB=A0A3B6QD88	TraesCS6D02G075400	START domain-containing protein;unassigned;ortholog	POLYKETIDE CYCLASE/DEHYDRASE AND LIPID TRANSPORT SUPERFAMILY PROTEIN (PTHR19308:SF11)		Triticum aestivum
WHEAT|EnsemblGenome=TraesCS3B02G128000|UniProtKB=A0A3B6FHY0	TraesCS3B02G128000	Malic enzyme;unassigned;ortholog	NADP-DEPENDENT MALIC ENZYME 3 (PTHR23406:SF64)	oxidoreductase(PC00176)	Triticum aestivum
WHEAT|EnsemblGenome=TraesCS7A02G173900|UniProtKB=A0A3B6RBB5	TraesCS7A02G173900	Protein kinase domain-containing protein;unassigned;ortholog	PROTEIN KINASE DOMAIN-CONTAINING PROTEIN (PTHR27007:SF239)		Triticum aestivum
WHEAT|EnsemblGenome=TraesCS3B02G185700|UniProtKB=A0A3B6FNU3	TraesCS3B02G185700	Oxidored_q6 domain-containing protein;unassigned;ortholog			Triticum aestivum
WHEAT|EnsemblGenome=TraesCS7B02G446900|UniProtKB=A0A3B6SPF0	TraesCS7B02G446900	HATPase_c domain-containing protein;unassigned;ortholog	ENDOPLASMIN (PTHR11528:SF97)	Hsp90 family chaperone(PC00028)	Triticum aestivum
WHEAT|EnsemblGenome=TraesCS3D02G339300|UniProtKB=A0A3B6H0R4	TraesCS3D02G339300	Uncharacterized protein;unassigned;ortholog	POTASSIUM TRANSPORTER (PTHR36771:SF2)	transporter(PC00227)	Triticum aestivum
WHEAT|EnsemblGenome=TraesCS2B02G198200|UniProtKB=A0A3B6C2M0	TraesCS2B02G198200	Small nuclear ribonucleoprotein G;unassigned;ortholog	SMALL NUCLEAR RIBONUCLEOPROTEIN G (PTHR10553:SF27)	RNA splicing factor(PC00148)	Triticum aestivum
WHEAT|EnsemblGenome=TraesCS2A02G380900|UniProtKB=A0A3B6B2X1	TraesCS2A02G380900	Phenylalanine ammonia-lyase;unassigned;ortholog	HISTIDINE AMMONIA-LYASE (PTHR10362:SF7)	lyase(PC00144)	Triticum aestivum
WHEAT|EnsemblGenome=TraesCS1D02G079100|UniProtKB=W5AN83	TraesCS1D02G079100	Uncharacterized protein;unassigned;ortholog	OS01G0281100 PROTEIN (PTHR33334:SF6)		Triticum aestivum
WHEAT|EnsemblGenome=TraesCS4D02G311600|UniProtKB=A0A3B6JND7	TraesCS4D02G311600	Uncharacterized protein;unassigned;ortholog	VACUOLAR ATP SYNTHASE CATALYTIC SUBUNIT-RELATED / V-ATPASE-RELATED / VACUOLAR PROTON PUMP-RELATED (PTHR34892:SF1)	ATP synthase(PC00002)	Triticum aestivum
WHEAT|EnsemblGenome=TraesCS1D02G398700|UniProtKB=A0A3B6A2G2	TraesCS1D02G398700	Uncharacterized protein;unassigned;ortholog	PROTEIN PLANT CADMIUM RESISTANCE 1-RELATED (PTHR15907:SF182)		Triticum aestivum
WHEAT|EnsemblGenome=TraesCS7B02G042600|UniProtKB=A0A3B6SCE8	TraesCS7B02G042600	H(+)-exporting diphosphatase;VP1-B;ortholog	K(+)-INSENSITIVE PYROPHOSPHATE-ENERGIZED PROTON PUMP (PTHR31998:SF55)		Triticum aestivum
WHEAT|EnsemblGenome=TraesCS5D02G457000|UniProtKB=A0A077RV23	TraesCS5D02G457400,TraesCS7D02G255400,TraesCSU02G263800	Uncharacterized protein;TRAES_3BF007300450CFD_c1;ortholog	SUBFAMILY NOT NAMED (PTHR48245:SF1)		Triticum aestivum
WHEAT|EnsemblGenome=TraesCS7A02G316300|UniProtKB=Q5I7K5	TraesCS7B02G217900,TraesCS7D02G313800,TraesCS7A02G316300	Ribosomal protein P1;unassigned;ortholog	60S ACIDIC RIBOSOMAL PROTEIN P1 (PTHR45696:SF10)	ribosomal protein(PC00202)	Triticum aestivum
WHEAT|EnsemblGenome=TraesCS4B02G059100|UniProtKB=P30111	TraesCS4B02G059100	Glutathione S-transferase 2;GSTA2;ortholog	GLUTATHIONE S-TRANSFERASE 1 (PTHR43900:SF76)	transferase(PC00220)	Triticum aestivum
WHEAT|EnsemblGenome=TraesCS4A02G181900|UniProtKB=A0A3B6HWU2	TraesCS4A02G181900	Germin-like protein;unassigned;ortholog	GERMIN-LIKE PROTEIN 3-5 (PTHR31238:SF26)		Triticum aestivum
WHEAT|EnsemblGenome=TraesCS2A02G502400|UniProtKB=P83970	TraesCS2A02G502400	Plasma membrane ATPase;ha1;ortholog	ATPASE 2, PLASMA MEMBRANE-TYPE (PTHR42861:SF124)	primary active transporter(PC00068)	Triticum aestivum
WHEAT|EnsemblGenome=TraesCS4A02G393600|UniProtKB=A0A3B6I3Y9	TraesCS4A02G393600	GDT1 family protein;unassigned;ortholog	TRANSMEMBRANE PROTEIN 165 (PTHR12608:SF1)		Triticum aestivum
WHEAT|EnsemblGenome=TraesCS3A02G011300|UniProtKB=A0A3B6EAK9	TraesCS3A02G011300	Uncharacterized protein;unassigned;ortholog			Triticum aestivum
WHEAT|EnsemblGenome=TraesCS3B02G219900|UniProtKB=A0A3B6FKK9	TraesCS3B02G219900	Uncharacterized protein;unassigned;ortholog	CALMODULIN-7 (PTHR23050:SF512)	calmodulin-related(PC00061)	Triticum aestivum
WHEAT|EnsemblGenome=TraesCS7D02G138300|UniProtKB=A0A3B6TKM9	TraesCS7D02G138300	Uncharacterized protein;unassigned;ortholog			Triticum aestivum
WHEAT|EnsemblGenome=TraesCS2A02G527700|UniProtKB=A0A3B6B6N6	TraesCS2A02G527700	Uncharacterized protein;unassigned;ortholog	CHAL_STI_SYNT_N DOMAIN-CONTAINING PROTEIN (PTHR11877:SF95)	transferase(PC00220)	Triticum aestivum
WHEAT|EnsemblGenome=TraesCS3A02G327300|UniProtKB=A0A3B6EP15	TraesCS3A02G327300	Uncharacterized protein;unassigned;ortholog	SUBFAMILY NOT NAMED (PTHR10795:SF632)	serine protease(PC00203)	Triticum aestivum
WHEAT|EnsemblGenome=TraesCS1B02G250600|UniProtKB=A0A3B5YZF8	TraesCS1B02G250600	Uncharacterized protein;unassigned;ortholog	2-NITROPROPANE DIOXYGENASE-LIKE PROTEIN (PTHR32332:SF20)	oxygenase(PC00177)	Triticum aestivum
WHEAT|EnsemblGenome=TraesCS4D02G093600|UniProtKB=A0A3B6JG02	TraesCS4D02G093600	Aldehyde oxygenase (deformylating);unassigned;ortholog	ALDEHYDE OXYGENASE (DEFORMYLATING) (PTHR11863:SF128)	oxidase(PC00175)	Triticum aestivum
WHEAT|EnsemblGenome=TraesCS2B02G521600|UniProtKB=A0A3B6CE50	TraesCS2B02G521600	Adenosylhomocysteinase;unassigned;ortholog	ADENOSYLHOMOCYSTEINASE (PTHR23420:SF0)	hydrolase(PC00121)	Triticum aestivum
WHEAT|EnsemblGenome=TraesCS5A02G234400|UniProtKB=A0A3B6KGR6	TraesCS5A02G234400	Protein disulfide-isomerase;unassigned;ortholog	PROTEIN DISULFIDE-ISOMERASE A6 (PTHR45815:SF3)	chaperone(PC00072)	Triticum aestivum
WHEAT|EnsemblGenome=TraesCS7D02G241100|UniProtKB=F4Y594	TraesCS7D02G241100	Heat shock protein 90;Hsp90.2-D1;ortholog	HEAT SHOCK PROTEIN 81-3 (PTHR11528:SF137)	Hsp90 family chaperone(PC00028)	Triticum aestivum
WHEAT|EnsemblGenome=TraesCS3B02G356700|UniProtKB=A0A3B6FVA3	TraesCS3B02G356700	Uncharacterized protein;unassigned;ortholog	SUBFAMILY NOT NAMED (PTHR10795:SF632)	serine protease(PC00203)	Triticum aestivum
WHEAT|EnsemblGenome=TraesCS2D02G493200|UniProtKB=A0A3B6DLL8	TraesCS2D02G493200	Uncharacterized protein;unassigned;ortholog	C1_2 DOMAIN-CONTAINING PROTEIN (PTHR46477:SF10)		Triticum aestivum
WHEAT|EnsemblGenome=TraesCS5A02G135700|UniProtKB=A0A3B6KFT8	TraesCS5A02G135700	DsbD domain-containing protein;unassigned;ortholog	CYTOCHROME C-TYPE BIOGENESIS CCDA-LIKE CHLOROPLASTIC PROTEIN (PTHR31272:SF6)		Triticum aestivum
WHEAT|EnsemblGenome=TraesCS7B02G188000|UniProtKB=A0A3B6SKU8	TraesCS7B02G188000	HTH myb-type domain-containing protein;unassigned;ortholog	OS06G0728700 PROTEIN (PTHR12802:SF165)	chromatin/chromatin-binding, or -regulatory protein(PC00077)	Triticum aestivum
WHEAT|EnsemblGenome=TraesCS7D02G029800|UniProtKB=A0A3B6TBP4	TraesCS7D02G029800	Dolichyl-diphosphooligosaccharide--protein glycosyltransferase subunit DAD1;unassigned;ortholog	DOLICHYL-DIPHOSPHOOLIGOSACCHARIDE--PROTEIN GLYCOSYLTRANSFERASE SUBUNIT DAD1 (PTHR10705:SF0)	glycosyltransferase(PC00111)	Triticum aestivum
WHEAT|EnsemblGenome=TraesCS3B02G515600|UniProtKB=A0A3B6G0M5	TraesCS3B02G515600	Uncharacterized protein;unassigned;ortholog			Triticum aestivum
WHEAT|EnsemblGenome=TraesCS2A02G240500|UniProtKB=A0A3B6AYG0	TraesCS2A02G240500	Uncharacterized protein;unassigned;ortholog			Triticum aestivum
WHEAT|EnsemblGenome=TraesCS5A02G199500|UniProtKB=A0A3B6KI55	TraesCS5A02G199500	Uncharacterized protein;unassigned;ortholog	PWI DOMAIN-CONTAINING PROTEIN (PTHR47334:SF3)	RNA splicing factor(PC00148)	Triticum aestivum
WHEAT|EnsemblGenome=TraesCS6A02G312800|UniProtKB=A0A3B6NU09	TraesCS6A02G312800	Uncharacterized protein;unassigned;ortholog			Triticum aestivum
WHEAT|EnsemblGenome=TraesCS6B02G353200|UniProtKB=A0A3B6PPJ5	TraesCS6B02G353200	Oxidored_FMN domain-containing protein;unassigned;ortholog	NADPH DEHYDROGENASE 2-RELATED (PTHR22893:SF91)	oxidoreductase(PC00176)	Triticum aestivum
WHEAT|EnsemblGenome=TraesCS2A02G511000|UniProtKB=A0A3B6B6Z3	TraesCS2A02G511000	Uncharacterized protein;unassigned;ortholog	BNACNNG33880D PROTEIN (PTHR34563:SF6)		Triticum aestivum
WHEAT|EnsemblGenome=TraesCS5A02G439100|UniProtKB=A0A3B6KRR4	TraesCS5A02G439100	Ribos_L4_asso_C domain-containing protein;unassigned;ortholog	60S RIBOSOMAL PROTEIN L4 (PTHR19431:SF0)	ribosomal protein(PC00202)	Triticum aestivum
WHEAT|EnsemblGenome=TraesCS4B02G101800|UniProtKB=Q93XQ8	TraesCS4B02G101800	Protein disulfide-isomerase;PDI2;ortholog	PROTEIN DISULFIDE-ISOMERASE A3 (PTHR18929:SF132)	chaperone(PC00072)	Triticum aestivum
WHEAT|EnsemblGenome=TraesCS6B02G122800|UniProtKB=A0A3B6PHP0	TraesCS6B02G122800	Chlorophyll a-b binding protein, chloroplastic;unassigned;ortholog	CHLOROPHYLL A-B BINDING PROTEIN, CHLOROPLASTIC (PTHR21649:SF128)		Triticum aestivum
WHEAT|EnsemblGenome=TraesCS6A02G162900|UniProtKB=W5GHG3	TraesCS6A02G162900	Caleosin;Clo3;ortholog	EF-HAND CALCIUM-BINDING PROTEIN (PTHR31495:SF27)	oxygenase(PC00177)	Triticum aestivum
WHEAT|EnsemblGenome=TraesCS6D02G026200|UniProtKB=A0A3B6Q926	TraesCS6D02G026200	Aldehyde oxygenase (deformylating);unassigned;ortholog	ALDEHYDE OXYGENASE (DEFORMYLATING) (PTHR11863:SF165)	oxidase(PC00175)	Triticum aestivum
WHEAT|EnsemblGenome=TraesCS2B02G372900|UniProtKB=A0A3B6C973	TraesCS2B02G372900	S-adenosylmethionine decarboxylase proenzyme;unassigned;ortholog	S-ADENOSYLMETHIONINE DECARBOXYLASE PROENZYME (PTHR11570:SF24)	decarboxylase(PC00089)	Triticum aestivum
WHEAT|EnsemblGenome=TraesCS6B02G440200|UniProtKB=A0A3B6PT84	TraesCS6B02G440200	Aconitate hydratase;unassigned;ortholog	CITRATE HYDRO-LYASE (PTHR11670:SF54)	RNA metabolism protein(PC00031)	Triticum aestivum
WHEAT|EnsemblGenome=TraesCS1A02G151000|UniProtKB=A0A3B5XY69	TraesCS1A02G151000	Cyanate hydratase;CYN;ortholog	CYANATE HYDRATASE (PTHR34186:SF2)	hydratase(PC00120)	Triticum aestivum
WHEAT|EnsemblGenome=TraesCS5D02G327800|UniProtKB=A0A3B6MVT5	TraesCS5D02G327800	Metallophos domain-containing protein;unassigned;ortholog	METALLOPHOS DOMAIN-CONTAINING PROTEIN (PTHR32440:SF23)		Triticum aestivum
WHEAT|EnsemblGenome=TraesCS5B02G440300|UniProtKB=A0A3B6LUV7	TraesCS5B02G440300	Uncharacterized protein;unassigned;ortholog	VACUOLAR ATP SYNTHASE CATALYTIC SUBUNIT-RELATED / V-ATPASE-RELATED / VACUOLAR PROTON PUMP-LIKE PROTEIN (PTHR34892:SF2)	ATP synthase(PC00002)	Triticum aestivum
WHEAT|EnsemblGenome=TraesCS2B02G381600|UniProtKB=A0A3B6C9E7	TraesCS2B02G381600	Glutaredoxin domain-containing protein;unassigned;ortholog	GLUTAREDOXIN-C6 (PTHR45694:SF11)	oxidoreductase(PC00176)	Triticum aestivum
WHEAT|EnsemblGenome=TraesCS7D02G517800|UniProtKB=A0A3B6TYS2	TraesCS7D02G517800	HATPase_c domain-containing protein;unassigned;ortholog	ENDOPLASMIN (PTHR11528:SF97)	Hsp90 family chaperone(PC00028)	Triticum aestivum
WHEAT|EnsemblGenome=TraesCS5B02G209200|UniProtKB=A0A3B6LM78	TraesCS5B02G209200	Uncharacterized protein;unassigned;ortholog	CYTOCHROME P450 71A1-LIKE (PTHR24281:SF83)	hydroxylase(PC00122)	Triticum aestivum
WHEAT|EnsemblGenome=TraesCS6B02G217200|UniProtKB=A0A3B6PL82	TraesCS6B02G217200	PALP domain-containing protein;unassigned;ortholog	PALP DOMAIN-CONTAINING PROTEIN (PTHR10314:SF170)	lyase(PC00144)	Triticum aestivum
WHEAT|EnsemblGenome=TraesCS3D02G110700|UniProtKB=A0A3B6GPE4	TraesCS3D02G110700	Malic enzyme;unassigned;ortholog	NADP-DEPENDENT MALIC ENZYME 3 (PTHR23406:SF64)	oxidoreductase(PC00176)	Triticum aestivum
WHEAT|EnsemblGenome=TraesCS4B02G033300|UniProtKB=A0A3B6INB3	TraesCS4B02G033300	Germin-like protein;unassigned;ortholog	GERMIN-LIKE PROTEIN 3-5 (PTHR31238:SF26)		Triticum aestivum
WHEAT|EnsemblGenome=TraesCS3B02G188400|UniProtKB=A0A341XW26	TraesCS3B02G188400	Uncharacterized protein;unassigned;ortholog			Triticum aestivum
WHEAT|EnsemblGenome=TraesCS1A02G076900|UniProtKB=A0A3B5XVH0	TraesCS1A02G076900	Uncharacterized protein;unassigned;ortholog	OS01G0281100 PROTEIN (PTHR33334:SF6)		Triticum aestivum
WHEAT|EnsemblGenome=TraesCS5B02G063600|UniProtKB=A0A3B6LEZ5	TraesCS5B02G063600	Protein kinase domain-containing protein;unassigned;ortholog	WAK FAMILY RECEPTOR-LIKE PROTEIN KINASE-RELATED (PTHR27005:SF177)	transmembrane signal receptor(PC00197)	Triticum aestivum
WHEAT|EnsemblGenome=TraesCSU02G263900|UniProtKB=A0A3B6U9H5	TraesCSU02G263900	Uncharacterized protein;unassigned;ortholog	WU:FI09B08 (PTHR33187:SF11)		Triticum aestivum
WHEAT|EnsemblGenome=TraesCS2D02G132200|UniProtKB=A0A3B6DBA8	TraesCS2D02G132200	Uncharacterized protein;unassigned;ortholog	HALOACID DEHALOGENASE-LIKE HYDROLASE (HAD) SUPERFAMILY PROTEIN (PTHR46649:SF4)		Triticum aestivum
WHEAT|EnsemblGenome=TraesCS7A02G517700|UniProtKB=A0A3B6RN65	TraesCS7A02G517700	H(+)-exporting diphosphatase;VP2-A;ortholog	PYROPHOSPHATE-ENERGIZED VACUOLAR MEMBRANE PROTON PUMP 1 (PTHR31998:SF52)		Triticum aestivum
WHEAT|EnsemblGenome=TraesCS3B02G063000|UniProtKB=A0A077RVM2	TraesCS3B02G063000,TraesCS3B02G063100	Non-specific lipid-transfer protein;TRAES_3BF088300030CFD_c1;ortholog	NON-SPECIFIC LIPID-TRANSFER PROTEIN (PTHR33076:SF105)		Triticum aestivum
WHEAT|EnsemblGenome=TraesCS6A02G101000|UniProtKB=A0A3B6NJZ6	TraesCS6A02G101000	Uncharacterized protein;unassigned;ortholog			Triticum aestivum
WHEAT|EnsemblGenome=TraesCS3D02G518000|UniProtKB=A0A3B6H6L4	TraesCS3D02G518000	ABA/WDS induced protein;ASR;ortholog	ABA/WDS INDUCED PROTEIN (PTHR33801:SF17)		Triticum aestivum
WHEAT|EnsemblGenome=TraesCS7A02G097500|UniProtKB=A0A3B6R9D6	TraesCS7A02G097500	Uncharacterized protein;unassigned;ortholog			Triticum aestivum
WHEAT|EnsemblGenome=TraesCS2B02G521400|UniProtKB=A0A3B6CE81	TraesCS2B02G521400	Uncharacterized protein;unassigned;ortholog			Triticum aestivum
WHEAT|EnsemblGenome=TraesCS4A02G166900|UniProtKB=A0A3B6HSJ4	TraesCS4A02G166900	UDP-arabinopyranose mutase;unassigned;ortholog	UDP-ARABINOPYRANOSE MUTASE 1 (PTHR31682:SF46)	mutase(PC00160)	Triticum aestivum
WHEAT|EnsemblGenome=TraesCS6A02G093700|UniProtKB=A0A3B6NLG0	TraesCS6A02G093700	Chlorophyll a-b binding protein, chloroplastic;unassigned;ortholog	CHLOROPHYLL A-B BINDING PROTEIN, CHLOROPLASTIC (PTHR21649:SF157)		Triticum aestivum
WHEAT|EnsemblGenome=TraesCS7A02G009200|UniProtKB=A0A3B6RA58	TraesCS7A02G009200	Uncharacterized protein;unassigned;ortholog	SUBFAMILY NOT NAMED (PTHR31953:SF53)		Triticum aestivum
WHEAT|EnsemblGenome=TraesCS3B02G395600|UniProtKB=A0A077RWB4	TraesCS3B02G395600	Aldo_ket_red domain-containing protein;TRAES_3BF065800050CFD_c1;ortholog	OS01G0847700 PROTEIN (PTHR11732:SF386)	reductase(PC00198)	Triticum aestivum
WHEAT|EnsemblGenome=TraesCS6D02G090200|UniProtKB=A0A3B6QDR2	TraesCS6D02G090200	Uncharacterized protein;unassigned;ortholog	SUBFAMILY NOT NAMED (PTHR11073:SF57)	chaperone(PC00072)	Triticum aestivum
WHEAT|EnsemblGenome=TraesCS4D02G135000|UniProtKB=A0A3B6JJ08	TraesCS4D02G135000	ATPase_AAA_core domain-containing protein;unassigned;ortholog	ATPASE_AAA_CORE DOMAIN-CONTAINING PROTEIN (PTHR32429:SF24)		Triticum aestivum
WHEAT|EnsemblGenome=TraesCS6A02G142300|UniProtKB=A0A3B6NN31	TraesCS6A02G142300	Flotillin-like;unassigned;ortholog	FLOTILLIN-LIKE PROTEIN 1-RELATED (PTHR13806:SF31)		Triticum aestivum
WHEAT|EnsemblGenome=TraesCS6B02G250500|UniProtKB=A0A3B6PLX9	TraesCS6B02G250500	Uncharacterized protein;unassigned;ortholog			Triticum aestivum
WHEAT|EnsemblGenome=TraesCS4A02G214200|UniProtKB=Q7FYS2	TraesCS4A02G214200	Protein disulfide-isomerase;PDI1;ortholog	PROTEIN DISULFIDE-ISOMERASE A3 (PTHR18929:SF132)	chaperone(PC00072)	Triticum aestivum
WHEAT|EnsemblGenome=TraesCS1D02G144600|UniProtKB=A0A3B5ZRW3	TraesCS1D02G144600	PHB domain-containing protein;unassigned;ortholog	RESPONSE PROTEIN, PUTATIVE, EXPRESSED-RELATED (PTHR43327:SF28)	transporter(PC00227)	Triticum aestivum
WHEAT|EnsemblGenome=TraesCS5D02G241200|UniProtKB=A0A3B6MSX0	TraesCS5D02G241200	Protein disulfide-isomerase;unassigned;ortholog	PROTEIN DISULFIDE-ISOMERASE A6 (PTHR45815:SF3)	chaperone(PC00072)	Triticum aestivum
WHEAT|EnsemblGenome=TraesCS6A02G094500|UniProtKB=A0A3B6NL68	TraesCS6A02G094500	Chlorophyll a-b binding protein, chloroplastic;unassigned;ortholog	CHLOROPHYLL A-B BINDING PROTEIN, CHLOROPLASTIC (PTHR21649:SF128)		Triticum aestivum
WHEAT|EnsemblGenome=TraesCS3D02G517500|UniProtKB=A0A3B6H6L2	TraesCS3D02G517500	ABA/WDS induced protein;ASR;ortholog	OS01G0959100 PROTEIN (PTHR33801:SF12)		Triticum aestivum
WHEAT|EnsemblGenome=TraesCS7A02G313100|UniProtKB=A0A3B6RKE8	TraesCS7A02G313100	Glyceraldehyde-3-phosphate dehydrogenase;unassigned;ortholog	GLYCERALDEHYDE-3-PHOSPHATE DEHYDROGENASE-RELATED (PTHR10836:SF76)	dehydrogenase(PC00092)	Triticum aestivum
WHEAT|EnsemblGenome=TraesCS6B02G091100|UniProtKB=A0A3B6PI41	TraesCS6B02G091100	Uncharacterized protein;unassigned;ortholog	TERPENE_SYNTH_C DOMAIN-CONTAINING PROTEIN (PTHR31225:SF91)		Triticum aestivum
WHEAT|EnsemblGenome=TraesCS5A02G022200|UniProtKB=A0A3B6KBM0	TraesCS5A02G022200	Cysteine synthase;unassigned;ortholog	CYSTEINE SYNTHASE (PTHR10314:SF244)	lyase(PC00144)	Triticum aestivum
WHEAT|EnsemblGenome=TraesCS1A02G342900|UniProtKB=A0A3B5Y4X0	TraesCS1A02G342900	ABC transporter domain-containing protein;unassigned;ortholog	ABC TRANSPORTER A FAMILY MEMBER 2 (PTHR19229:SF205)	ATP-binding cassette (ABC) transporter(PC00003)	Triticum aestivum
WHEAT|EnsemblGenome=TraesCS5A02G214600|UniProtKB=A0A3B6KH30	TraesCS5A02G214600	Uncharacterized protein;unassigned;ortholog	CYTOCHROME P450 71A1-LIKE (PTHR24281:SF83)	hydroxylase(PC00122)	Triticum aestivum
WHEAT|EnsemblGenome=TraesCS1A02G000100|UniProtKB=A0A3B5XSR0	TraesCS1A02G000100	Uncharacterized protein;unassigned;ortholog			Triticum aestivum
WHEAT|EnsemblGenome=TraesCS5B02G232900|UniProtKB=D8L9B5	TraesCS5B02G232900	Protein disulfide-isomerase;pdil5-1;ortholog	PROTEIN DISULFIDE-ISOMERASE A6 (PTHR45815:SF3)	chaperone(PC00072)	Triticum aestivum
WHEAT|EnsemblGenome=TraesCS6B02G260800|UniProtKB=A0A3B6PPD2	TraesCS6B02G260800	CN hydrolase domain-containing protein;unassigned;ortholog	OS02G0635000 PROTEIN (PTHR46044:SF6)		Triticum aestivum
WHEAT|EnsemblGenome=TraesCS7A02G264500|UniProtKB=A0A3B6RIK4	TraesCS7A02G264500	Uncharacterized protein;unassigned;ortholog	STRESS UP-REGULATED NOD 19 PROTEIN (PTHR33390:SF1)		Triticum aestivum
WHEAT|EnsemblGenome=TraesCS2A02G130200|UniProtKB=A0A3B6ASL0	TraesCS2A02G130200	Uncharacterized protein;unassigned;ortholog	HALOACID DEHALOGENASE-LIKE HYDROLASE (HAD) SUPERFAMILY PROTEIN (PTHR46649:SF4)		Triticum aestivum
WHEAT|EnsemblGenome=TraesCS1A02G000700|UniProtKB=A0A341ZL95	TraesCSU02G258100	Uncharacterized protein;unassigned;ortholog	SUBFAMILY NOT NAMED (PTHR47188:SF4)		Triticum aestivum
WHEAT|EnsemblGenome=TraesCS1A02G435200|UniProtKB=A0A3B5Y7C4	TraesCS1A02G435200	Uncharacterized protein;unassigned;ortholog	SUBFAMILY NOT NAMED (PTHR10891:SF826)	calmodulin-related(PC00061)	Triticum aestivum
WHEAT|EnsemblGenome=TraesCS1A02G056200|UniProtKB=A0A3B5XUA7	TraesCS1A02G056200	Uncharacterized protein;unassigned;ortholog			Triticum aestivum
WHEAT|EnsemblGenome=TraesCS4B02G033100|UniProtKB=A0A3B6IMD2	TraesCS4B02G033100	Germin-like protein;unassigned;ortholog	OXALATE OXIDASE GF-3.8 (PTHR31238:SF233)		Triticum aestivum
WHEAT|EnsemblGenome=TraesCS1A02G343000|UniProtKB=A0A3B5Y5H7	TraesCS1A02G343000	ABC transporter domain-containing protein;unassigned;ortholog	ABC TRANSPORTER DOMAIN-CONTAINING PROTEIN (PTHR19229:SF259)	ATP-binding cassette (ABC) transporter(PC00003)	Triticum aestivum
WHEAT|EnsemblGenome=TraesCS1D02G189800|UniProtKB=A0A3B5ZV61	TraesCS1D02G189800	Uncharacterized protein;unassigned;ortholog	SUBFAMILY NOT NAMED (PTHR11260:SF721)	transferase(PC00220)	Triticum aestivum
WHEAT|EnsemblGenome=TraesCS3B02G458800|UniProtKB=D7NXU0	TraesCS3B02G458800	Zinc finger protein;ZFN1;ortholog	ZINC FINGER CCCH DOMAIN-CONTAINING PROTEIN 12 (PTHR12506:SF46)	protein phosphatase(PC00195)	Triticum aestivum
WHEAT|EnsemblGenome=TraesCS1A02G235600|UniProtKB=A0A341NMB9	TraesCS2D02G303100	Uncharacterized protein;unassigned;ortholog	DNA-DIRECTED RNA POLYMERASES I, II, AND III SUBUNIT RPABC4 (PTHR12056:SF2)	DNA-directed RNA polymerase(PC00019)	Triticum aestivum
WHEAT|EnsemblGenome=TraesCS4D02G050700|UniProtKB=A0A3B6JD12	TraesCS4D02G050700	Uncharacterized protein;unassigned;ortholog	LIGASE, PUTATIVE (DUF760)-RELATED (PTHR31808:SF4)		Triticum aestivum
WHEAT|EnsemblGenome=TraesCS1D02G081200|UniProtKB=A0A3B5ZPL5	TraesCS1D02G081200	Glutathione transferase;unassigned;ortholog	GLUTATHIONE S-TRANSFERASE GSTF1-RELATED (PTHR43900:SF49)	transferase(PC00220)	Triticum aestivum
WHEAT|EnsemblGenome=TraesCS1A02G404500|UniProtKB=A0A3B5Y6C7	TraesCS1A02G404500	Uncharacterized protein;unassigned;ortholog	ASPARTIC PROTEINASE A1 (PTHR47966:SF76)	aspartic protease(PC00053)	Triticum aestivum
WHEAT|EnsemblGenome=TraesCS7A02G269900|UniProtKB=A0A3B6RIS7	TraesCS7A02G269900	RHOMBOID-like protein;unassigned;ortholog	RHOMBOID-LIKE PROTEIN (PTHR22936:SF85)		Triticum aestivum
WHEAT|EnsemblGenome=TraesCS3B02G014600|UniProtKB=A0A3B6FFB1	TraesCS3B02G014600	Uncharacterized protein;unassigned;ortholog			Triticum aestivum
WHEAT|EnsemblGenome=TraesCS3A02G530400|UniProtKB=W5E8X2	TraesCS4D02G157600,TraesCS4A02G167400	Uncharacterized protein;unassigned;ortholog	40S RIBOSOMAL PROTEIN S28 (PTHR10769:SF3)	ribosomal protein(PC00202)	Triticum aestivum
WHEAT|EnsemblGenome=TraesCS3D02G517600|UniProtKB=A0A3B6H706	TraesCS3D02G517600	Uncharacterized protein;unassigned;ortholog	OS01G0959100 PROTEIN (PTHR33801:SF12)		Triticum aestivum
WHEAT|EnsemblGenome=TraesCS6B02G440600|UniProtKB=A0A3B6PTZ6	TraesCS6B02G440600	LRRNT_2 domain-containing protein;unassigned;ortholog	LRRNT_2 DOMAIN-CONTAINING PROTEIN (PTHR48063:SF22)	transmembrane signal receptor(PC00197)	Triticum aestivum
WHEAT|EnsemblGenome=TraesCS5B02G009000|UniProtKB=A0A3B6LDC9	TraesCS5B02G009000	Uncharacterized protein;unassigned;ortholog	PLAC8 FAMILY PROTEIN (PTHR15907:SF207)		Triticum aestivum
WHEAT|EnsemblGenome=TraesCS5D02G334700|UniProtKB=A0A3B6MVX1	TraesCS5D02G334700	Uncharacterized protein;unassigned;ortholog	SUBFAMILY NOT NAMED (PTHR24296:SF84)	oxygenase(PC00177)	Triticum aestivum
WHEAT|EnsemblGenome=TraesCS7A02G553800|UniProtKB=A0A3B6RQ46	TraesCS7A02G553800	HTH myb-type domain-containing protein;unassigned;ortholog	HTH MYB-TYPE DOMAIN-CONTAINING PROTEIN (PTHR12802:SF143)	chromatin/chromatin-binding, or -regulatory protein(PC00077)	Triticum aestivum
WHEAT|EnsemblGenome=TraesCS4B02G264500|UniProtKB=A0A3B6IW39	TraesCS4B02G264500	Aminotran_1_2 domain-containing protein;unassigned;ortholog	AMINOTRANSFERASE ALD1, CHLOROPLASTIC (PTHR43144:SF5)	transaminase(PC00216)	Triticum aestivum
WHEAT|EnsemblGenome=TraesCS2D02G465100|UniProtKB=A0A3B6DKM8	TraesCS2D02G465100	AvrRpt-cleavage domain-containing protein;unassigned;ortholog	PROTEIN NOI4 (PTHR33159:SF93)		Triticum aestivum
WHEAT|EnsemblGenome=TraesCS6A02G094600|UniProtKB=A0A3B6NM96	TraesCS6A02G094600	Chlorophyll a-b binding protein, chloroplastic;unassigned;ortholog	CHLOROPHYLL A-B BINDING PROTEIN, CHLOROPLASTIC (PTHR21649:SF128)		Triticum aestivum
WHEAT|EnsemblGenome=TraesCS6A02G276700|UniProtKB=A0A3B6NSR2	TraesCS6A02G276700	Uncharacterized protein;unassigned;ortholog	HYPOXIA UP-REGULATED PROTEIN 1 (PTHR45639:SF3)	Hsp70 family chaperone(PC00027)	Triticum aestivum
WHEAT|EnsemblGenome=TraesCS6A02G101800|UniProtKB=A0A3B6NLQ9	TraesCS6A02G101800	Uncharacterized protein;unassigned;ortholog	SUBFAMILY NOT NAMED (PTHR11073:SF57)	chaperone(PC00072)	Triticum aestivum
WHEAT|EnsemblGenome=TraesCS7D02G009400|UniProtKB=A0A3B6T7D3	TraesCS7D02G009400	Uncharacterized protein;unassigned;ortholog	SUCROSE:FRUCTAN 6-FRUCTOSYLTRANSFERASE (PTHR31953:SF46)		Triticum aestivum
WHEAT|EnsemblGenome=TraesCS1A02G384800|UniProtKB=A0A3B5Y696	TraesCS1A02G384800	Uncharacterized protein;unassigned;ortholog			Triticum aestivum
WHEAT|EnsemblGenome=TraesCS3A02G422100|UniProtKB=A0A3B6EN11	TraesCS3A02G422100	Methanethiol oxidase;unassigned;ortholog	METHANETHIOL OXIDASE (PTHR23300:SF0)	defense/immunity protein(PC00090)	Triticum aestivum
WHEAT|EnsemblGenome=TraesCS5D02G087500|UniProtKB=A0A3B6MN86	TraesCS5D02G087500	Uncharacterized protein;unassigned;ortholog	UBIQUITIN-LIKE PROTEIN FUBI (PTHR10666:SF446)		Triticum aestivum
WHEAT|EnsemblGenome=TraesCS3A02G509700|UniProtKB=A0A3B6EQN7	TraesCS3A02G509700	Uncharacterized protein;unassigned;ortholog	OS01G0959100 PROTEIN (PTHR33801:SF12)		Triticum aestivum
WHEAT|EnsemblGenome=TraesCS1B02G164200|UniProtKB=A0A3B5YWJ7	TraesCS1B02G164200	PHB domain-containing protein;unassigned;ortholog	RESPONSE PROTEIN, PUTATIVE, EXPRESSED-RELATED (PTHR43327:SF28)	transporter(PC00227)	Triticum aestivum
WHEAT|EnsemblGenome=TraesCS3B02G526700|UniProtKB=A0A3B6FXL2	TraesCS3B02G526700	Uncharacterized protein;unassigned;ortholog	OS01G0940800 PROTEIN (PTHR32227:SF218)	glucosidase(PC00108)	Triticum aestivum
WHEAT|EnsemblGenome=TraesCS6A02G094100|UniProtKB=A0A3B6NM91	TraesCS6A02G094100	Chlorophyll a-b binding protein, chloroplastic;unassigned;ortholog	CHLOROPHYLL A-B BINDING PROTEIN, CHLOROPLASTIC (PTHR21649:SF136)		Triticum aestivum
WHEAT|EnsemblGenome=TraesCS4A02G264500|UniProtKB=A0A3B6HY80	TraesCS4A02G264500	Uncharacterized protein;unassigned;ortholog	LIGASE, PUTATIVE (DUF760)-RELATED (PTHR31808:SF4)		Triticum aestivum
WHEAT|EnsemblGenome=TraesCS2B02G040600|UniProtKB=A0A3B6C053	TraesCS2B02G040600	Uncharacterized protein;unassigned;ortholog	GLYCOSYLTRANSFERASE (PTHR48047:SF19)	glycosyltransferase(PC00111)	Triticum aestivum
WHEAT|EnsemblGenome=TraesCSU02G056900|UniProtKB=A0A3B6TZU9	TraesCSU02G056900	Non-specific lipid-transfer protein;unassigned;ortholog	NON-SPECIFIC LIPID-TRANSFER PROTEIN (PTHR33076:SF105)		Triticum aestivum
WHEAT|EnsemblGenome=TraesCS4A02G188400|UniProtKB=A0A3B6HTF4	TraesCS4A02G188400	Mitochondrial import inner membrane translocase subunit;unassigned;ortholog	MITOCHONDRIAL IMPORT INNER MEMBRANE TRANSLOCASE SUBUNIT (PTHR19338:SF3)		Triticum aestivum
WHEAT|EnsemblGenome=TraesCS2A02G254600|UniProtKB=A0A3B6AYY2	TraesCS2A02G254600	PsbP domain-containing protein;unassigned;ortholog	OXYGEN-EVOLVING ENHANCER PROTEIN 2-1, CHLOROPLASTIC (PTHR31407:SF6)		Triticum aestivum
WHEAT|EnsemblGenome=TraesCS1B02G470900|UniProtKB=A0A3B5Z6K9	TraesCS1B02G470900	Uncharacterized protein;unassigned;ortholog	EF HAND FAMILY PROTEIN (PTHR10891:SF785)	calmodulin-related(PC00061)	Triticum aestivum
WHEAT|EnsemblGenome=TraesCS5D02G087400|UniProtKB=A0A3B6MLY6	TraesCS5D02G087400	Uncharacterized protein;unassigned;ortholog			Triticum aestivum
WHEAT|EnsemblGenome=TraesCS6D02G244400|UniProtKB=A0A3B6QGG5	TraesCS6D02G244400	Pectin acetylesterase;unassigned;ortholog	PECTIN ACETYLESTERASE 8 (PTHR21562:SF93)		Triticum aestivum
WHEAT|EnsemblGenome=TraesCS4D02G098400|UniProtKB=Q93XQ7	TraesCS4D02G098400	Protein disulfide-isomerase;PDI3;ortholog	PROTEIN DISULFIDE-ISOMERASE A3 (PTHR18929:SF132)	chaperone(PC00072)	Triticum aestivum
WHEAT|EnsemblGenome=TraesCS7A02G009800|UniProtKB=A0A3B6RA70	TraesCS7A02G009800	Uncharacterized protein;unassigned;ortholog	SUCROSE:FRUCTAN 6-FRUCTOSYLTRANSFERASE (PTHR31953:SF46)		Triticum aestivum
WHEAT|EnsemblGenome=TraesCS3A02G186600|UniProtKB=W5CXF2	TraesCS3B02G216100	Uncharacterized protein;TRAES_3BF029700060CFD_c1;ortholog	PROTEIN DELETION OF SUV3 SUPPRESSOR 1(I)-RELATED (PTHR16771:SF17)	protease(PC00190)	Triticum aestivum
WHEAT|EnsemblGenome=TraesCS7D02G124000|UniProtKB=A0A3B6TLA6	TraesCS7D02G124000	Uncharacterized protein;unassigned;ortholog			Triticum aestivum
WHEAT|EnsemblGenome=TraesCS4A02G298700|UniProtKB=A0A3B6HXB3	TraesCS4A02G298700	5-methyltetrahydropteroyltriglutamate--homocysteine S-methyltransferase;unassigned;ortholog	5-METHYLTETRAHYDROPTEROYLTRIGLUTAMATE--HOMOCYSTEINE METHYLTRANSFERASE 1 (PTHR30519:SF22)	methyltransferase(PC00155)	Triticum aestivum
WHEAT|EnsemblGenome=TraesCS3D02G476500|UniProtKB=A0A3B6H5T0	TraesCS3D02G476500	Uncharacterized protein;unassigned;ortholog	ENDO-1,3-BETA-GLUCOSIDASE GII,PUTATIVE, EXPRESSED-RELATED (PTHR32227:SF288)	glucosidase(PC00108)	Triticum aestivum
WHEAT|EnsemblGenome=TraesCS7B02G345500|UniProtKB=A0A3B6SQD4	TraesCS7B02G345500	Uncharacterized protein;unassigned;ortholog	F9L1.21 PROTEIN (PTHR28632:SF9)		Triticum aestivum
WHEAT|EnsemblGenome=TraesCS6A02G202900|UniProtKB=A0A3B6NQB4	TraesCS6A02G202900	Cytochrome b-c1 complex subunit Rieske, mitochondrial;unassigned;ortholog	CYTOCHROME B-C1 COMPLEX SUBUNIT RIESKE, MITOCHONDRIAL (PTHR10134:SF44)		Triticum aestivum
WHEAT|EnsemblGenome=TraesCS3D02G000900|UniProtKB=A0A3B6GMZ8	TraesCS3D02G000900	Uncharacterized protein;unassigned;ortholog			Triticum aestivum
WHEAT|EnsemblGenome=TraesCS1A02G166100|UniProtKB=Q41523	TraesCS1A02G166100	Uncharacterized protein;unassigned;ortholog	PR17D (PTHR33321:SF17)		Triticum aestivum
WHEAT|EnsemblGenome=TraesCS5B02G228500|UniProtKB=A0A3B6LMU4	TraesCS5B02G228500	STAS domain-containing protein;unassigned;ortholog	SULFATE TRANSPORTER 1.2 (PTHR11814:SF229)	transporter(PC00227)	Triticum aestivum
WHEAT|EnsemblGenome=TraesCS6D02G363100|UniProtKB=A0A3B6QNN0	TraesCS6D02G363100	Uncharacterized protein;unassigned;ortholog	SUBFAMILY NOT NAMED (PTHR24282:SF134)	oxygenase(PC00177)	Triticum aestivum
WHEAT|EnsemblGenome=TraesCS5B02G071100|UniProtKB=A0A3B6LF88	TraesCS5B02G071100	Uncharacterized protein;unassigned;ortholog	OS08G0566900 PROTEIN (PTHR11266:SF46)	transporter(PC00227)	Triticum aestivum
WHEAT|EnsemblGenome=TraesCS2A02G493700|UniProtKB=A0A1D5UPW5	TraesCS2D02G493600	Serine hydroxymethyltransferase;CAMPLR22A2D_LOCUS4912;ortholog	GLYCINE HYDROXYMETHYLTRANSFERASE (PTHR11680:SF35)	methyltransferase(PC00155)	Triticum aestivum
WHEAT|EnsemblGenome=TraesCS1D02G412200|UniProtKB=A0A3B6A2J7	TraesCS1D02G412200	Uncharacterized protein;unassigned;ortholog	ASPARTIC PROTEINASE A1 (PTHR47966:SF76)	aspartic protease(PC00053)	Triticum aestivum
WHEAT|EnsemblGenome=TraesCS3D02G517700|UniProtKB=A0A3B6H3P0	TraesCS3D02G517700	ABA/WDS induced protein;ASR;ortholog	OS01G0959100 PROTEIN (PTHR33801:SF12)		Triticum aestivum
WHEAT|EnsemblGenome=TraesCS7D02G332100|UniProtKB=A0A3B6TLF8	TraesCS7D02G332100	Uncharacterized protein;unassigned;ortholog	SUBFAMILY NOT NAMED (PTHR45684:SF36)		Triticum aestivum
WHEAT|EnsemblGenome=TraesCS4B02G393100|UniProtKB=A0A3B6IYI4	TraesCS4B02G393100	Clp R domain-containing protein;unassigned;ortholog	HEAT SHOCK PROTEIN 104 (PTHR11638:SF18)	protease(PC00190)	Triticum aestivum
WHEAT|EnsemblGenome=TraesCS5A02G105800|UniProtKB=A0A1D5ZKM9	TraesCS5D02G115300,TraesCS5A02G105800,TraesCS5B02G107700	Uncharacterized protein;unassigned;ortholog	40S RIBOSOMAL PROTEIN S29 (PTHR12010:SF2)	ribosomal protein(PC00202)	Triticum aestivum
WHEAT|EnsemblGenome=TraesCS7A02G242200|UniProtKB=A0A3B6RHR0	TraesCS7A02G242200	HATPase_c domain-containing protein;unassigned;ortholog	HEAT SHOCK PROTEIN 81-3 (PTHR11528:SF137)	Hsp90 family chaperone(PC00028)	Triticum aestivum
WHEAT|EnsemblGenome=TraesCS5D02G012000|UniProtKB=A0A3B6MJD7	TraesCS5D02G012000	Uncharacterized protein;unassigned;ortholog	OS05G0416400 PROTEIN (PTHR24286:SF40)	oxygenase(PC00177)	Triticum aestivum
WHEAT|EnsemblGenome=TraesCS3D02G396100|UniProtKB=S4UEA7	TraesCS3D02G396100	RLP1.801.3;unassigned;ortholog	OS01G0892300 PROTEIN (PTHR45974:SF198)	transmembrane signal receptor(PC00197)	Triticum aestivum
WHEAT|EnsemblGenome=TraesCS3A02G297200|UniProtKB=A0A3B6EJV7	TraesCS3A02G297200	Peroxidase;unassigned;ortholog	PEROXIDASE (PTHR31235:SF240)	peroxidase(PC00180)	Triticum aestivum
WHEAT|EnsemblGenome=TraesCS6B02G297800|UniProtKB=A0A3B6PQN0	TraesCS6B02G297800	Pectin acetylesterase;unassigned;ortholog	PECTIN ACETYLESTERASE 8 (PTHR21562:SF93)		Triticum aestivum
WHEAT|EnsemblGenome=TraesCS2B02G576100|UniProtKB=A0A3B6CG34	TraesCS2B02G576100	Calreticulin;unassigned;ortholog	CALRETICULIN-1 (PTHR11073:SF2)	chaperone(PC00072)	Triticum aestivum
WHEAT|EnsemblGenome=TraesCS6D02G280000|UniProtKB=A0A3B6QHM8	TraesCS6D02G280000	Uncharacterized protein;unassigned;ortholog	OS02G0737300 PROTEIN (PTHR35547:SF1)		Triticum aestivum
WHEAT|EnsemblGenome=TraesCS7A02G164100|UniProtKB=A0A3B6RBG8	TraesCS7A02G164100	Uncharacterized protein;unassigned;ortholog	SUBFAMILY NOT NAMED (PTHR33321:SF24)		Triticum aestivum
WHEAT|EnsemblGenome=TraesCS4B02G050500|UniProtKB=A0A3B6ILI9	TraesCS4B02G050500	Uncharacterized protein;unassigned;ortholog	LIGASE, PUTATIVE (DUF760)-RELATED (PTHR31808:SF4)		Triticum aestivum
WHEAT|EnsemblGenome=TraesCS1B02G011400|UniProtKB=A0A3B5YPZ8	TraesCS1B02G011400	Uncharacterized protein;unassigned;ortholog	OS05G0103300 PROTEIN (PTHR33128:SF45)		Triticum aestivum
WHEAT|EnsemblGenome=TraesCS1B02G262200|UniProtKB=A0A3B5Z031	TraesCS1B02G262200	Uncharacterized protein;unassigned;ortholog	PROTEIN LIFEGUARD 4 (PTHR23291:SF50)	ion channel(PC00133)	Triticum aestivum
WHEAT|EnsemblGenome=TraesCS6A02G300100|UniProtKB=A0A3B6NTT4	TraesCS6A02G300100	Uncharacterized protein;unassigned;ortholog	OS02G0737300 PROTEIN (PTHR35547:SF1)		Triticum aestivum
WHEAT|EnsemblGenome=TraesCS4A02G455900|UniProtKB=A0A3B6I6K2	TraesCS4A02G455900	6-phosphogluconate dehydrogenase, decarboxylating;unassigned;ortholog	6-PHOSPHOGLUCONATE DEHYDROGENASE, DECARBOXYLATING (PTHR11811:SF25)	dehydrogenase(PC00092)	Triticum aestivum
WHEAT|EnsemblGenome=TraesCS1D02G402400|UniProtKB=A0A3B6A1A5	TraesCS1D02G402400	Uncharacterized protein;unassigned;ortholog	CALCIUM-BINDING PROTEIN CML46-RELATED (PTHR10891:SF745)	calmodulin-related(PC00061)	Triticum aestivum
WHEAT|EnsemblGenome=TraesCS6A02G394700|UniProtKB=A0A3B6NV79	TraesCS6A02G394700	C2 domain-containing protein;unassigned;ortholog	OS07G0501700 PROTEIN (PTHR45933:SF7)		Triticum aestivum
WHEAT|EnsemblGenome=TraesCSU02G176200|UniProtKB=A0A3B6U7U6	TraesCSU02G176200	C1_2 domain-containing protein;unassigned;ortholog	OS08G0257100 PROTEIN (PTHR46477:SF8)		Triticum aestivum
WHEAT|EnsemblGenome=TraesCS2B02G521300|UniProtKB=A0A3B6CE53	TraesCS2B02G521300	C1_2 domain-containing protein;unassigned;ortholog	C1_2 DOMAIN-CONTAINING PROTEIN (PTHR46477:SF10)		Triticum aestivum
WHEAT|EnsemblGenome=TraesCS2A02G493400|UniProtKB=A0A3B6B7D2	TraesCS2A02G493400	Uncharacterized protein;unassigned;ortholog	C1_2 DOMAIN-CONTAINING PROTEIN (PTHR46477:SF10)		Triticum aestivum
WHEAT|EnsemblGenome=TraesCS2B02G002300|UniProtKB=A0A3B6BWI1	TraesCS2B02G002300	Uncharacterized protein;unassigned;ortholog			Triticum aestivum
WHEAT|EnsemblGenome=TraesCS2A02G505400|UniProtKB=A0A3B6B5Y0	TraesCS2A02G505400	Uncharacterized protein;unassigned;ortholog			Triticum aestivum
WHEAT|EnsemblGenome=TraesCS3D02G477300|UniProtKB=Q1ERG1	TraesCS3D02G477300	Endo-beta-1,3-glucanase;TaGlb2b;ortholog	GLUCAN ENDO-1,3-BETA-GLUCOSIDASE, ACIDIC ISOFORM (PTHR32227:SF232)	glucosidase(PC00108)	Triticum aestivum
WHEAT|EnsemblGenome=TraesCS5D02G327600|UniProtKB=A0A3B6MVN4	TraesCS5D02G327600	Uncharacterized protein;unassigned;ortholog			Triticum aestivum
WHEAT|EnsemblGenome=TraesCS6D02G131700|UniProtKB=A0A3B6QCE6	TraesCS6D02G131700	Flotillin-like;unassigned;ortholog	FLOTILLIN-LIKE PROTEIN 1-RELATED (PTHR13806:SF31)		Triticum aestivum
WHEAT|EnsemblGenome=TraesCS1A02G394100|UniProtKB=A0A3B5Y783	TraesCS1A02G394100	Uncharacterized protein;unassigned;ortholog	CALCIUM-BINDING PROTEIN CML46-RELATED (PTHR10891:SF745)	calmodulin-related(PC00061)	Triticum aestivum
WHEAT|EnsemblGenome=TraesCS1D02G431200|UniProtKB=A0A3B6A1X7	TraesCS1D02G431200	Glucan endo-1,3-beta-D-glucosidase;unassigned;ortholog	GLUCAN ENDO-1,3-BETA-D-GLUCOSIDASE (PTHR32227:SF235)	glucosidase(PC00108)	Triticum aestivum
WHEAT|EnsemblGenome=TraesCS7D02G295400|UniProtKB=A0A3B6TSF3	TraesCS7D02G295400	HTH myb-type domain-containing protein;unassigned;ortholog	OS06G0728700 PROTEIN (PTHR12802:SF165)	chromatin/chromatin-binding, or -regulatory protein(PC00077)	Triticum aestivum
WHEAT|EnsemblGenome=TraesCS6A02G213700|UniProtKB=A0A3B6NQQ5	TraesCS6A02G213700	Glyceraldehyde-3-phosphate dehydrogenase;unassigned;ortholog	GLYCERALDEHYDE-3-PHOSPHATE DEHYDROGENASE 2, CYTOSOLIC (PTHR10836:SF112)	dehydrogenase(PC00092)	Triticum aestivum
WHEAT|EnsemblGenome=TraesCS6D02G302300|UniProtKB=A0A3B6QKT9	TraesCS6D02G302300	Oxidored_FMN domain-containing protein;unassigned;ortholog	NADPH DEHYDROGENASE 2-RELATED (PTHR22893:SF91)	oxidoreductase(PC00176)	Triticum aestivum
WHEAT|EnsemblGenome=TraesCS1A02G001500|UniProtKB=A0A3B5XSJ8	TraesCS1A02G001500	Uncharacterized protein;unassigned;ortholog	SUBFAMILY NOT NAMED (PTHR47188:SF5)		Triticum aestivum
WHEAT|EnsemblGenome=TraesCS4B02G267200|UniProtKB=A0A3B6IUE5	TraesCS4B02G267200	Myo-inositol 1-phosphate synthase;unassigned;ortholog	INOSITOL-3-PHOSPHATE SYNTHASE 1 (PTHR11510:SF5)	isomerase(PC00135)	Triticum aestivum
WHEAT|EnsemblGenome=TraesCS7D02G374500|UniProtKB=A0A3B6THZ7	TraesCS7D02G374500	TPR_REGION domain-containing protein;unassigned;ortholog	F18B13.21 PROTEIN (PTHR26312:SF168)		Triticum aestivum
WHEAT|EnsemblGenome=TraesCSU02G075700|UniProtKB=A0A3B6U589	TraesCSU02G075700	Uncharacterized protein;unassigned;ortholog	SUBFAMILY NOT NAMED (PTHR47188:SF4)		Triticum aestivum
WHEAT|EnsemblGenome=TraesCS1A02G001200|UniProtKB=A0A3B5XT03	TraesCS1A02G001200	Uncharacterized protein;unassigned;ortholog			Triticum aestivum
WHEAT|EnsemblGenome=TraesCS6A02G077800|UniProtKB=W5GG94	TraesCS6A02G077800	Cellulose synthase;unassigned;ortholog	CELLULOSE SYNTHASE A CATALYTIC SUBUNIT 1 [UDP-FORMING] (PTHR13301:SF33)	DNA-binding transcription factor(PC00218)	Triticum aestivum
WHEAT|EnsemblGenome=TraesCS3D02G320700|UniProtKB=A0A3B6H0K0	TraesCS3D02G320700	Uncharacterized protein;unassigned;ortholog	SUBFAMILY NOT NAMED (PTHR10795:SF632)	serine protease(PC00203)	Triticum aestivum
WHEAT|EnsemblGenome=TraesCS3B02G234900|UniProtKB=A0A3B6FLU6	TraesCS3B02G234900	Protein transport protein Sec61 subunit beta;unassigned;ortholog	PROTEIN TRANSPORT PROTEIN SEC61 SUBUNIT BETA (PTHR13509:SF2)	membrane traffic protein(PC00150)	Triticum aestivum
WHEAT|EnsemblGenome=TraesCS6A02G248000|UniProtKB=A0A1D6B308	TraesCS6D02G230100,TraesCS6A02G248000,TraesCS6B02G276700	S-adenosylmethionine synthase;unassigned;ortholog	S-ADENOSYLMETHIONINE SYNTHASE (PTHR11964:SF66)	nucleotidyltransferase(PC00174)	Triticum aestivum
WHEAT|EnsemblGenome=TraesCS2D02G234500|UniProtKB=A0A3B6DET4	TraesCS2D02G234500	Malic enzyme;unassigned;ortholog	NADP-DEPENDENT MALIC ENZYME (PTHR23406:SF32)	oxidoreductase(PC00176)	Triticum aestivum
WHEAT|EnsemblGenome=TraesCS6A02G405700|UniProtKB=A0A1D6A5W6	TraesCS6A02G405700,TraesCS6D02G389500	Uncharacterized protein;unassigned;ortholog	AQUAPORIN PIP 1-3 (PTHR45687:SF12)		Triticum aestivum
WHEAT|EnsemblGenome=TraesCS5D02G395800|UniProtKB=A0A3B6MXT6	TraesCS5D02G395800	Dirigent protein;unassigned;ortholog	DIRIGENT PROTEIN (PTHR21495:SF240)	transporter(PC00227)	Triticum aestivum
WHEAT|EnsemblGenome=TraesCS6B02G090800|UniProtKB=A0A3B6PGM9	TraesCS6B02G090800	Uncharacterized protein;unassigned;ortholog	TERPENE_SYNTH_C DOMAIN-CONTAINING PROTEIN (PTHR31225:SF91)		Triticum aestivum
WHEAT|EnsemblGenome=TraesCS2A02G441600|UniProtKB=A0A1D5U586	TraesCS2A02G441600,TraesCS2B02G461800	Uncharacterized protein;unassigned;ortholog	OS12G0405700 PROTEIN (PTHR36752:SF2)		Triticum aestivum
WHEAT|EnsemblGenome=TraesCS6B02G304200|UniProtKB=A0A3B6PNP6	TraesCS6B02G304200	Uncharacterized protein;unassigned;ortholog	HYPOXIA UP-REGULATED PROTEIN 1 (PTHR45639:SF3)	Hsp70 family chaperone(PC00027)	Triticum aestivum
WHEAT|EnsemblGenome=TraesCS4D02G031700|UniProtKB=A0A3B6JFC5	TraesCS4D02G031700	Germin-like protein;unassigned;ortholog	GERMIN-LIKE PROTEIN 3-5 (PTHR31238:SF26)		Triticum aestivum
WHEAT|EnsemblGenome=TraesCS1D02G345100|UniProtKB=A0A3B5ZYW7	TraesCS1D02G345100	ABC transporter domain-containing protein;unassigned;ortholog	ABC TRANSPORTER A FAMILY MEMBER 2 (PTHR19229:SF205)	ATP-binding cassette (ABC) transporter(PC00003)	Triticum aestivum
WHEAT|EnsemblGenome=TraesCS1A02G412900|UniProtKB=A0A3B5Y7Z1	TraesCS1A02G412900	Malate dehydrogenase;unassigned;ortholog	MALATE DEHYDROGENASE (PTHR11540:SF47)	dehydrogenase(PC00092)	Triticum aestivum
WHEAT|EnsemblGenome=TraesCS2D02G290500|UniProtKB=A0A3B6DDL9	TraesCS2D02G290500	Uncharacterized protein;unassigned;ortholog	DNA-BINDING PROTEIN S1FA1-RELATED (PTHR35298:SF11)		Triticum aestivum
WHEAT|EnsemblGenome=TraesCS3D02G384100|UniProtKB=A0A3B6GZP8	TraesCS3D02G384100	Fructose-bisphosphate aldolase;unassigned;ortholog	FRUCTOSE-BISPHOSPHATE ALDOLASE (PTHR11627:SF53)	aldolase(PC00044)	Triticum aestivum
WHEAT|EnsemblGenome=TraesCS5D02G217400|UniProtKB=A0A3B6MRU3	TraesCS5D02G217400	Uncharacterized protein;unassigned;ortholog	CYTOCHROME P450 71A1-LIKE (PTHR24281:SF83)	hydroxylase(PC00122)	Triticum aestivum
WHEAT|EnsemblGenome=TraesCS3D02G418400|UniProtKB=A0A3B6H0E5	TraesCS3D02G418400	Uncharacterized protein;unassigned;ortholog	ZINC FINGER CCCH DOMAIN-CONTAINING PROTEIN 12 (PTHR12506:SF46)	protein phosphatase(PC00195)	Triticum aestivum
WHEAT|EnsemblGenome=TraesCS2B02G309100|UniProtKB=A0A3B6C6T6	TraesCS2B02G309100	Uncharacterized protein;unassigned;ortholog	DNA-BINDING PROTEIN S1FA1-RELATED (PTHR35298:SF11)		Triticum aestivum
WHEAT|EnsemblGenome=TraesCS6D02G088800|UniProtKB=A0A3B6QB29	TraesCS6D02G088800	Chlorophyll a-b binding protein, chloroplastic;unassigned;ortholog	CHLOROPHYLL A-B BINDING PROTEIN, CHLOROPLASTIC (PTHR21649:SF157)		Triticum aestivum
WHEAT|EnsemblGenome=TraesCS2A02G363600|UniProtKB=A0A3B6B2V5	TraesCS2A02G363600	Glutaredoxin domain-containing protein;unassigned;ortholog	GLUTAREDOXIN-C6 (PTHR45694:SF11)	oxidoreductase(PC00176)	Triticum aestivum
WHEAT|EnsemblGenome=TraesCS4A02G485900|UniProtKB=A0A3B6I3R0	TraesCS4A02G485900	Uncharacterized protein;unassigned;ortholog	SUBFAMILY NOT NAMED (PTHR31953:SF53)		Triticum aestivum
WHEAT|EnsemblGenome=TraesCS2D02G231100|UniProtKB=A0A1D5UXB2	TraesCS2D02G231100	Genome assembly, chromosome: II;CAMPLR22A2D_LOCUS2165;ortholog	5'-ADENYLYLSULFATE REDUCTASE 1, CHLOROPLASTIC (PTHR46482:SF9)	reductase(PC00198)	Triticum aestivum
WHEAT|EnsemblGenome=TraesCS7D02G256000|UniProtKB=A0A3B6TQS7	TraesCS7D02G256000	Uncharacterized protein;unassigned;ortholog			Triticum aestivum
WHEAT|EnsemblGenome=TraesCS2B02G398000|UniProtKB=A0A3B6CCG6	TraesCS2B02G398000	Phenylalanine ammonia-lyase;unassigned;ortholog	HISTIDINE AMMONIA-LYASE (PTHR10362:SF7)	lyase(PC00144)	Triticum aestivum
WHEAT|EnsemblGenome=TraesCS4D02G031900|UniProtKB=A0A3B6JDX6	TraesCS4D02G031900	Germin-like protein;unassigned;ortholog	GERMIN-LIKE PROTEIN 3-5 (PTHR31238:SF26)		Triticum aestivum
WHEAT|EnsemblGenome=TraesCS6B02G129800|UniProtKB=A0A3B6PGD2	TraesCS6B02G129800	Uncharacterized protein;unassigned;ortholog	SUBFAMILY NOT NAMED (PTHR11073:SF57)	chaperone(PC00072)	Triticum aestivum
WHEAT|EnsemblGenome=TraesCS4B02G382300|UniProtKB=A0A3B6IWQ0	TraesCS4B02G382300	Uncharacterized protein;unassigned;ortholog	OS07G0518100 PROTEIN (PTHR24286:SF335)	oxygenase(PC00177)	Triticum aestivum
ID
	TraesCS2B02G267500
	TraesCS3A02G419800
	TraesCS5B02G080200
	TraesCS3D02G498600
	TraesCS7A02G262300
	TraesCS7B02G360000
	TraesCSU02G254600

## Sheet: SR6HR 
	Gene ontology of differentially expressed gene in Sr6 lines under high temp
	SR6HRDAY1 VS LMPGHRDAY1
GENEID	MAPPED ID	GENE	FAMILY	PROTEIN	SPECIES
WHEAT|EnsemblGenome=TraesCS1B02G272900|UniProtKB=A0A1D5SVH1	TraesCS1B02G272900	Uncharacterized protein;unassigned;ortholog	PROTEIN ROOT UVB SENSITIVE 6 (PTHR12770:SF20)		Triticum aestivum
WHEAT|EnsemblGenome=TraesCS6A02G144300|UniProtKB=A0A3B6NN49	TraesCS6A02G144300	Uncharacterized protein;unassigned;ortholog			Triticum aestivum
WHEAT|EnsemblGenome=TraesCS3A02G151100|UniProtKB=A0A3B6EH86	TraesCS3A02G151100	Peptidyl-prolyl cis-trans isomerase;unassigned;ortholog	PEPTIDYL-PROLYL CIS-TRANS ISOMERASE CYP20-3, CHLOROPLASTIC (PTHR11071:SF420)	chaperone(PC00072)	Triticum aestivum
WHEAT|EnsemblGenome=TraesCS2B02G137700|UniProtKB=A0A3B6C394	TraesCS2B02G137700	Uncharacterized protein;unassigned;ortholog	OS05G0225800 PROTEIN (PTHR34403:SF14)		Triticum aestivum
WHEAT|EnsemblGenome=TraesCS2B02G278100|UniProtKB=A0A3B6C5V2	TraesCS2B02G278100	Uncharacterized protein;unassigned;ortholog	OS07G0118300 PROTEIN (PTHR34965:SF1)		Triticum aestivum
WHEAT|EnsemblGenome=TraesCS4D02G067200|UniProtKB=A0A3B6JEC1	TraesCS4D02G067200	UBC core domain-containing protein;unassigned;ortholog	UBIQUITIN-CONJUGATING ENZYME E2 30 (PTHR24068:SF434)	ubiquitin-protein ligase(PC00234)	Triticum aestivum
WHEAT|EnsemblGenome=TraesCSU02G172400|UniProtKB=A0A3B6U7H9	TraesCSU02G172400	Protein kinase domain-containing protein;unassigned;ortholog			Triticum aestivum
WHEAT|EnsemblGenome=TraesCS1A02G017900|UniProtKB=A0A3B5XUI2	TraesCS1A02G017900	Protein kinase domain-containing protein;unassigned;ortholog	OS01G0114600 PROTEIN (PTHR27009:SF74)		Triticum aestivum
WHEAT|EnsemblGenome=TraesCS6B02G340400|UniProtKB=A0A3B6PS63	TraesCS6B02G340400	Uncharacterized protein;unassigned;ortholog	SUBFAMILY NOT NAMED (PTHR33386:SF27)		Triticum aestivum
WHEAT|EnsemblGenome=TraesCS3B02G391300|UniProtKB=W5CY36	TraesCS3B02G391300	60S ribosomal protein L36;TRAES_3BF091800020CFD_c1;ortholog	60S RIBOSOMAL PROTEIN L36 (PTHR10114:SF20)	ribosomal protein(PC00202)	Triticum aestivum
WHEAT|EnsemblGenome=TraesCS1B02G022400|UniProtKB=A0A3B5YQJ9	TraesCS1B02G022400	Protein kinase domain-containing protein;unassigned;ortholog	RUST RESISTANCE KINASE LR10 (PTHR27009:SF150)		Triticum aestivum
WHEAT|EnsemblGenome=TraesCS1A02G018600|UniProtKB=A0A3B5XTC9	TraesCS1A02G018600	Protein kinase domain-containing protein;unassigned;ortholog	RUST RESISTANCE KINASE LR10 (PTHR27009:SF150)		Triticum aestivum
WHEAT|EnsemblGenome=TraesCS7A02G073000|UniProtKB=A0A1D6C0Q8	TraesCS7A02G073000	Uncharacterized protein;unassigned;ortholog			Triticum aestivum
WHEAT|EnsemblGenome=TraesCS6A02G411100|UniProtKB=A0A3B6NXF6	TraesCS6A02G411100	Uncharacterized protein;unassigned;ortholog			Triticum aestivum
WHEAT|EnsemblGenome=TraesCS6A02G412900|UniProtKB=A0A3B6NXB6	TraesCS6A02G412900	L-ascorbate peroxidase;unassigned;ortholog	L-ASCORBATE PEROXIDASE 8, CHLOROPLASTIC-RELATED (PTHR31356:SF11)		Triticum aestivum
WHEAT|EnsemblGenome=TraesCS1B02G448800|UniProtKB=A0A3B5Z5A1	TraesCS1B02G448800	Uncharacterized protein;unassigned;ortholog			Triticum aestivum
WHEAT|EnsemblGenome=TraesCS1A02G001900|UniProtKB=A0A3B5XSK3	TraesCS1A02G001900	Peroxin-14;unassigned;ortholog	PEROXISOMAL MEMBRANE PROTEIN PEX14 (PTHR23058:SF0)	primary active transporter(PC00068)	Triticum aestivum
WHEAT|EnsemblGenome=TraesCS2B02G137300|UniProtKB=A0A3B6C380	TraesCS2B02G137300	Xylose isomerase;unassigned;ortholog	XYLOSE ISOMERASE (PTHR32176:SF0)	isomerase(PC00135)	Triticum aestivum
WHEAT|EnsemblGenome=TraesCS7D02G068200|UniProtKB=A0A3B6T8T1	TraesCS7D02G068200	Uncharacterized protein;unassigned;ortholog			Triticum aestivum
WHEAT|EnsemblGenome=TraesCS1B02G262200|UniProtKB=A0A3B5Z031	TraesCS1B02G262200	Uncharacterized protein;unassigned;ortholog	PROTEIN LIFEGUARD 4 (PTHR23291:SF50)	ion channel(PC00133)	Triticum aestivum
WHEAT|EnsemblGenome=TraesCS6D02G186800|UniProtKB=A0A3B6QH83	TraesCS6D02G186800	ABC1 domain-containing protein;unassigned;ortholog	PROTEIN ACTIVITY OF BC1 COMPLEX KINASE 8, CHLOROPLASTIC (PTHR10566:SF115)		Triticum aestivum
WHEAT|EnsemblGenome=TraesCS3B02G004800|UniProtKB=A0A077RR54	TraesCS3B02G004800	Uncharacterized protein;TRAES_3BF060600260CFD_c1;ortholog			Triticum aestivum
WHEAT|EnsemblGenome=TraesCS7A02G549800|UniProtKB=A0A0H4LXI0	TraesCS7A02G549800	Catalase;Cat3-A1;ortholog	CATALASE ISOZYME B (PTHR11465:SF60)	peroxidase(PC00180)	Triticum aestivum
WHEAT|EnsemblGenome=TraesCS6A02G219900|UniProtKB=W5GVP9	TraesCS6B02G249300	Enhancer of rudimentary homolog;unassigned;ortholog	ENHANCER OF RUDIMENTARY HOMOLOG (PTHR12373:SF0)	DNA-binding transcription factor(PC00218)	Triticum aestivum
WHEAT|EnsemblGenome=TraesCS3B02G004700|UniProtKB=A0A077RWT8	TraesCS3B02G004700	J domain-containing protein;TRAES_3BF035300170CFD_c1;ortholog	DNAJ HOMOLOG SUBFAMILY C MEMBER 25 (PTHR44176:SF1)	chaperone(PC00072)	Triticum aestivum
UNMAPPED	IDTraesCS7A02G073100
	SR6HRDAY3 VS LMPGHRDAY3
GENE ID	MAPPED ID	GENE	FAMILY	PROTEIN	SPECIES
WHEAT|EnsemblGenome=TraesCS5A02G188000|UniProtKB=A0A3B6KHR6	TraesCS5A02G188000	Uncharacterized protein;unassigned;ortholog	SUBFAMILY NOT NAMED (PTHR19424:SF7)		Triticum aestivum
WHEAT|EnsemblGenome=TraesCS1A02G203600|UniProtKB=A0A3B5XZR6	TraesCS1A02G203600	Chitinase;unassigned;ortholog	CHITINASE 8 (PTHR22595:SF171)		Triticum aestivum
WHEAT|EnsemblGenome=TraesCS7A02G489000|UniProtKB=A0A3B6RR52	TraesCS7A02G489000	Peptidase A1 domain-containing protein;unassigned;ortholog	OS06G0119600 PROTEIN (PTHR13683:SF716)	aspartic protease(PC00053)	Triticum aestivum
WHEAT|EnsemblGenome=TraesCS3B02G525000|UniProtKB=A0A077S0N0	TraesCS3B02G525000	Uncharacterized protein;TRAES_3BF061600080CFD_c1;ortholog	GLUCAN ENDO-1,3-BETA-GLUCOSIDASE, ACIDIC ISOFORM (PTHR32227:SF443)	glucosidase(PC00108)	Triticum aestivum
WHEAT|EnsemblGenome=TraesCS7A02G558500|UniProtKB=A0A3B6RQ97	TraesCS7A02G558500	Uncharacterized protein;unassigned;ortholog	THAUMATIN-LIKE PROTEIN (PTHR31048:SF90)		Triticum aestivum
WHEAT|EnsemblGenome=TraesCSU02G258900|UniProtKB=A0A3B6U9E0	TraesCSU02G258900	Uncharacterized protein;unassigned;ortholog	WU:FI09B08 (PTHR33187:SF11)		Triticum aestivum
WHEAT|EnsemblGenome=TraesCS1B02G272900|UniProtKB=A0A1D5SVH1	TraesCS1B02G272900	Uncharacterized protein;unassigned;ortholog	PROTEIN ROOT UVB SENSITIVE 6 (PTHR12770:SF20)		Triticum aestivum
WHEAT|EnsemblGenome=TraesCS2A02G493600|UniProtKB=A0A1D5UKX4	TraesCS2D02G493500	Adenosylhomocysteinase;CAMPLR22A2D_LOCUS4911;ortholog	ADENOSYLHOMOCYSTEINASE (PTHR23420:SF0)	hydrolase(PC00121)	Triticum aestivum
WHEAT|EnsemblGenome=TraesCS3D02G493700|UniProtKB=A0A3B6H6A6	TraesCS3D02G493700	Orotate phosphoribosyltransferase;unassigned;ortholog	URIDINE 5'-MONOPHOSPHATE SYNTHASE (PTHR19278:SF40)	transferase(PC00220)	Triticum aestivum
WHEAT|EnsemblGenome=TraesCS2A02G152000|UniProtKB=A0A341PYM4	TraesCS2B02G177100,TraesCS2D02G157100,TraesCS2A02G152000	Uncharacterized protein;unassigned;ortholog	HYDROPHOBIC PROTEIN LTI6A (PTHR21659:SF70)		Triticum aestivum
WHEAT|EnsemblGenome=TraesCS2A02G007300|UniProtKB=A0A3B6ANS5	TraesCS2A02G007300	Uncharacterized protein;unassigned;ortholog	ATP SYNTHASE SUBUNIT E, MITOCHONDRIAL (PTHR36028:SF2)		Triticum aestivum
WHEAT|EnsemblGenome=TraesCS6B02G312900|UniProtKB=A0A3B6PR63	TraesCS6B02G312900	Chlorophyll a-b binding protein, chloroplastic;unassigned;ortholog			Triticum aestivum
WHEAT|EnsemblGenome=TraesCS1A02G248700|UniProtKB=A0A3B5Y1A6	TraesCS1A02G248700	CASP-like protein;unassigned;ortholog	CASP-LIKE PROTEIN 1D1 (PTHR11615:SF224)	dehydrogenase(PC00092)	Triticum aestivum
WHEAT|EnsemblGenome=TraesCS2B02G124800|UniProtKB=C6ETB3	TraesCS2B02G124800	Peroxidase;Prx113-F;ortholog	PEROXIDASE (PTHR31388:SF259)	peroxidase(PC00180)	Triticum aestivum
WHEAT|EnsemblGenome=TraesCS4B02G220200|UniProtKB=A0A3B6IUI2	TraesCS4B02G220200	Phosphoenolpyruvate carboxykinase (ATP);unassigned;ortholog	PHOSPHOENOLPYRUVATE CARBOXYKINASE (ATP) (PTHR30031:SF23)	kinase(PC00137)	Triticum aestivum
WHEAT|EnsemblGenome=TraesCS5B02G022800|UniProtKB=A0A3B6LDV5	TraesCS5B02G022800	5-methyltetrahydropteroyltriglutamate--homocysteine S-methyltransferase;unassigned;ortholog	5-METHYLTETRAHYDROPTEROYLTRIGLUTAMATE--HOMOCYSTEINE METHYLTRANSFERASE (PTHR30519:SF0)	methyltransferase(PC00155)	Triticum aestivum
WHEAT|EnsemblGenome=TraesCS5D02G011800|UniProtKB=A0A3B6MKN7	TraesCS5D02G011800	Terpene cyclase/mutase family member;unassigned;ortholog	TERPENE CYCLASE/MUTASE FAMILY MEMBER (PTHR11764:SF59)	cyclase(PC00079)	Triticum aestivum
WHEAT|EnsemblGenome=TraesCS2D02G329900|UniProtKB=A0A3B6DF55	TraesCS2D02G329900	Uncharacterized protein;unassigned;ortholog	HEAVY METAL-ASSOCIATED ISOPRENYLATED PLANT PROTEIN 46 (PTHR46371:SF7)		Triticum aestivum
WHEAT|EnsemblGenome=TraesCS5D02G023800|UniProtKB=A0A3B6MK09	TraesCS5D02G023800	Uncharacterized protein;unassigned;ortholog	SUBFAMILY NOT NAMED (PTHR47188:SF4)		Triticum aestivum
WHEAT|EnsemblGenome=TraesCS7A02G529900|UniProtKB=A0A3B6RS92	TraesCS7A02G529900	HATPase_c domain-containing protein;unassigned;ortholog	ENDOPLASMIN (PTHR11528:SF97)	Hsp90 family chaperone(PC00028)	Triticum aestivum
WHEAT|EnsemblGenome=TraesCS2A02G283600|UniProtKB=W5AYF3	TraesCS2B02G300600	Uncharacterized protein;unassigned;ortholog	OS04G0387600 PROTEIN (PTHR33128:SF34)		Triticum aestivum
WHEAT|EnsemblGenome=TraesCS3B02G528500|UniProtKB=Q1ERG2	TraesCS3B02G528500	Endo-beta-1,3-glucanase;TaGlb2a;ortholog	GLUCAN ENDO-1,3-BETA-GLUCOSIDASE, ACIDIC ISOFORM (PTHR32227:SF232)	glucosidase(PC00108)	Triticum aestivum
WHEAT|EnsemblGenome=TraesCS5A02G004700|UniProtKB=A0A3B6K987	TraesCS5A02G004700	Uncharacterized protein;unassigned;ortholog	OS05G0416400 PROTEIN (PTHR24286:SF40)	oxygenase(PC00177)	Triticum aestivum
WHEAT|EnsemblGenome=TraesCS3D02G478000|UniProtKB=A0A3B6H2C7	TraesCS3D02G478000	Uncharacterized protein;unassigned;ortholog	BETA 1,3-GLUCANASE (PTHR32227:SF94)	glucosidase(PC00108)	Triticum aestivum
WHEAT|EnsemblGenome=TraesCS1A02G001600|UniProtKB=A0A3B5XSS8	TraesCS1A02G001600	Uncharacterized protein;unassigned;ortholog	WU:FI09B08 (PTHR33187:SF11)		Triticum aestivum
WHEAT|EnsemblGenome=TraesCS1A02G369600|UniProtKB=A0A3B5Y5A8	TraesCS1A02G369600	Methyltransf_11 domain-containing protein;unassigned;ortholog	OS05G0548900 PROTEIN (PTHR44307:SF14)	methyltransferase(PC00155)	Triticum aestivum
WHEAT|EnsemblGenome=TraesCS7A02G033300|UniProtKB=A0A3B6RAY8	TraesCS7A02G033300	Dolichyl-diphosphooligosaccharide--protein glycosyltransferase subunit DAD1;unassigned;ortholog	DOLICHYL-DIPHOSPHOOLIGOSACCHARIDE--PROTEIN GLYCOSYLTRANSFERASE SUBUNIT DAD1 (PTHR10705:SF0)	glycosyltransferase(PC00111)	Triticum aestivum
WHEAT|EnsemblGenome=TraesCS5D02G345500|UniProtKB=A0A3B6MVU5	TraesCS5D02G345500	Uncharacterized protein;unassigned;ortholog			Triticum aestivum
WHEAT|EnsemblGenome=TraesCS7B02G149200|UniProtKB=F4Y593	TraesCS7B02G149200	Heat shock protein 90;Hsp90.2-B1;ortholog	HEAT SHOCK PROTEIN 81-3 (PTHR11528:SF137)	Hsp90 family chaperone(PC00028)	Triticum aestivum
WHEAT|EnsemblGenome=TraesCS5A02G017900|UniProtKB=Q8S4P7	TraesCS5A02G017900	Thaumatin-like protein;unassigned;ortholog	INHIBITOR, PUTATIVE, EXPRESSED-RELATED (PTHR31048:SF197)		Triticum aestivum
WHEAT|EnsemblGenome=TraesCS5D02G408200|UniProtKB=A0A3B6MXZ9	TraesCS5D02G408200	Chitinase;unassigned;ortholog	CHITINASE 8 (PTHR22595:SF171)		Triticum aestivum
WHEAT|EnsemblGenome=TraesCS1A02G000600|UniProtKB=A0A3B5XSR6	TraesCS1A02G000600	Uncharacterized protein;unassigned;ortholog	WU:FI09B08 (PTHR33187:SF11)		Triticum aestivum
WHEAT|EnsemblGenome=TraesCS7A02G069400|UniProtKB=A0A3B6R8N5	TraesCS7A02G069400	Uncharacterized protein;unassigned;ortholog			Triticum aestivum
WHEAT|EnsemblGenome=TraesCS1A02G203700|UniProtKB=A0A3B5XZR8	TraesCS1A02G203700	Chitinase;unassigned;ortholog	CHITINASE 8 (PTHR22595:SF171)		Triticum aestivum
WHEAT|EnsemblGenome=TraesCS6A02G144300|UniProtKB=A0A3B6NN49	TraesCS6A02G144300	Uncharacterized protein;unassigned;ortholog			Triticum aestivum
WHEAT|EnsemblGenome=TraesCSU02G146600|UniProtKB=A0A3B6U2C6	TraesCSU02G146600	Uncharacterized protein;unassigned;ortholog	THAUMATIN-LIKE PROTEIN (PTHR31048:SF90)		Triticum aestivum
WHEAT|EnsemblGenome=TraesCS3A02G430500|UniProtKB=A0A3B6ENB4	TraesCS3A02G430500	Uncharacterized protein;unassigned;ortholog			Triticum aestivum
WHEAT|EnsemblGenome=TraesCSU02G243900|UniProtKB=A0A3B6U912	TraesCSU02G243900	Uncharacterized protein;unassigned;ortholog			Triticum aestivum
WHEAT|EnsemblGenome=TraesCS6A02G218400|UniProtKB=A0A3B6NRT7	TraesCS6A02G218400	C2H2-type domain-containing protein;unassigned;ortholog	GEO09665P1-RELATED (PTHR21213:SF0)		Triticum aestivum
WHEAT|EnsemblGenome=TraesCS5D02G027600|UniProtKB=A0A3B6MJZ8	TraesCS5D02G027600	Cysteine synthase;unassigned;ortholog	CYSTEINE SYNTHASE (PTHR10314:SF244)	lyase(PC00144)	Triticum aestivum
WHEAT|EnsemblGenome=TraesCS5B02G478200|UniProtKB=M4VP35	TraesCS5B02G478200	BOWMAN_BIRK domain-containing protein;UES;ortholog	BOWMAN_BIRK DOMAIN-CONTAINING PROTEIN (PTHR37378:SF8)		Triticum aestivum
WHEAT|EnsemblGenome=TraesCS4D02G075100|UniProtKB=A0A3B6JEM1	TraesCS4D02G075100	Uncharacterized protein;unassigned;ortholog	MITOCHONDRIAL IMPORT RECEPTOR SUBUNIT TOM5 HOMOLOG (PTHR37251:SF1)	primary active transporter(PC00068)	Triticum aestivum
WHEAT|EnsemblGenome=TraesCS7B02G259700|UniProtKB=A0A3B6SFS7	TraesCS7B02G259700	Uncharacterized protein;unassigned;ortholog			Triticum aestivum
WHEAT|EnsemblGenome=TraesCS1D02G355100|UniProtKB=A0A0A7ABX0	TraesCS1D02G355100	Wheatwin-1-like protein;PR-4-1;ortholog	PATHOGENESIS-RELATED PROTEIN PR-4A (PTHR46351:SF6)		Triticum aestivum
WHEAT|EnsemblGenome=TraesCS5D02G004400|UniProtKB=Q5BHR6	TraesCS5D02G004700	Cell Division Protein AAA ATPase family;unassigned;ortholog	MITOCHONDRIAL CHAPERONE BCS1 (PTHR23070:SF144)		Triticum aestivum
WHEAT|EnsemblGenome=TraesCS5D02G488300|UniProtKB=A0A3B6N183	TraesCS5D02G488300	Uncharacterized protein;unassigned;ortholog	METHYLTRANSF_2 DOMAIN-CONTAINING PROTEIN (PTHR11746:SF226)	methyltransferase(PC00155)	Triticum aestivum
WHEAT|EnsemblGenome=TraesCS1B02G320300|UniProtKB=A0A341ZGE6	TraesCS1B02G320300,TraesCSU02G265800	Uncharacterized protein;unassigned;ortholog	WU:FI09B08 (PTHR33187:SF11)		Triticum aestivum
WHEAT|EnsemblGenome=TraesCS7B02G498100|UniProtKB=A0A3B6SMD0	TraesCS7B02G498100	J domain-containing protein;unassigned;ortholog	CHAPERONE PROTEIN DNAJ 16 (PTHR44272:SF1)	chaperone(PC00072)	Triticum aestivum
WHEAT|EnsemblGenome=TraesCS3A02G151100|UniProtKB=A0A3B6EH86	TraesCS3A02G151100	Peptidyl-prolyl cis-trans isomerase;unassigned;ortholog	PEPTIDYL-PROLYL CIS-TRANS ISOMERASE CYP20-3, CHLOROPLASTIC (PTHR11071:SF420)	chaperone(PC00072)	Triticum aestivum
WHEAT|EnsemblGenome=TraesCS5B02G018700|UniProtKB=A0A3B6LDM6	TraesCS5B02G018700	Cysteine synthase;unassigned;ortholog	CYSTEINE SYNTHASE (PTHR10314:SF244)	lyase(PC00144)	Triticum aestivum
WHEAT|EnsemblGenome=TraesCS3B02G526000|UniProtKB=A0A3B6G092	TraesCS3B02G526000	Uncharacterized protein;unassigned;ortholog	GLUCAN ENDO-1,3-BETA-GLUCOSIDASE, ACIDIC ISOFORM (PTHR32227:SF443)	glucosidase(PC00108)	Triticum aestivum
WHEAT|EnsemblGenome=TraesCS7D02G475300|UniProtKB=A0A3B6TQT1	TraesCS7D02G475300	Peptidase A1 domain-containing protein;unassigned;ortholog	OS06G0119600 PROTEIN (PTHR13683:SF716)	aspartic protease(PC00053)	Triticum aestivum
WHEAT|EnsemblGenome=TraesCS4D02G137900|UniProtKB=A0A3B6JFV5	TraesCS4D02G137900	ATP-synt_C domain-containing protein;unassigned;ortholog	ATP SYNTHASE SUBUNIT 9, MITOCHONDRIAL (PTHR10031:SF38)	ATP synthase(PC00002)	Triticum aestivum
WHEAT|EnsemblGenome=TraesCS7B02G338600|UniProtKB=A0A3B6SRJ0	TraesCS7B02G338600	Uncharacterized protein;unassigned;ortholog	VACUOLAR ATP SYNTHASE CATALYTIC SUBUNIT-RELATED / V-ATPASE-RELATED / VACUOLAR PROTON PUMP-LIKE PROTEIN (PTHR34892:SF2)	ATP synthase(PC00002)	Triticum aestivum
WHEAT|EnsemblGenome=TraesCSU02G248800|UniProtKB=A0A3B6U9A5	TraesCSU02G248800	ATP synthase subunit alpha, mitochondrial;unassigned;ortholog			Triticum aestivum
WHEAT|EnsemblGenome=TraesCS2D02G391700|UniProtKB=A0A1D5UI02	TraesCS2D02G391700	Genome assembly, chromosome: II;CAMPLR22A2D_LOCUS3929;ortholog	OS04G0583200 PROTEIN (PTHR33172:SF29)		Triticum aestivum
WHEAT|EnsemblGenome=TraesCS5B02G181500|UniProtKB=C3UZE5	TraesCS5B02G181500	Pathogenesis-related protein 1-1;Pr-1-1;ortholog	PATHOGENESIS-RELATED PROTEIN PRMS (PTHR10334:SF314)	defense/immunity protein(PC00090)	Triticum aestivum
WHEAT|EnsemblGenome=TraesCS2B02G278700|UniProtKB=A0A3B6C5K4	TraesCS2B02G278700	Protein kinase domain-containing protein;unassigned;ortholog	CASEIN KINASE II SUBUNIT ALPHA-1 (PTHR24054:SF56)		Triticum aestivum
WHEAT|EnsemblGenome=TraesCS7A02G300900|UniProtKB=A0A3B6RFZ3	TraesCS7A02G300900	Uncharacterized protein;unassigned;ortholog	OS08G0156000 PROTEIN (PTHR33528:SF15)		Triticum aestivum
WHEAT|EnsemblGenome=TraesCS6D02G086700|UniProtKB=A0A3B6QDK2	TraesCS6D02G086700	Uncharacterized protein;unassigned;ortholog	VACUOLAR ATP SYNTHASE CATALYTIC SUBUNIT-RELATED / V-ATPASE-RELATED / VACUOLAR PROTON PUMP-RELATED (PTHR34892:SF1)	ATP synthase(PC00002)	Triticum aestivum
WHEAT|EnsemblGenome=TraesCS1A02G041000|UniProtKB=A0A341NID8	TraesCS1A02G041000	Uncharacterized protein;unassigned;ortholog			Triticum aestivum
WHEAT|EnsemblGenome=TraesCS5D02G547400|UniProtKB=A0A3B6N2M4	TraesCS5D02G547400	Protein kinase domain-containing protein;unassigned;ortholog			Triticum aestivum
WHEAT|EnsemblGenome=TraesCS2A02G146000|UniProtKB=A0A1D5UUP9	TraesCS2B02G171400,TraesCS2A02G146000,TraesCS2D02G150600	Genome assembly, chromosome: II;CAMPLR22A2D_LOCUS1333;ortholog	OS06G0197500 PROTEIN (PTHR10772:SF39)	chaperonin(PC00073)	Triticum aestivum
WHEAT|EnsemblGenome=TraesCS2A02G110300|UniProtKB=A0A3B6ASH8	TraesCS2A02G110300	Uncharacterized protein;unassigned;ortholog	THAUMATIN-LIKE PROTEIN (PTHR31048:SF90)		Triticum aestivum
WHEAT|EnsemblGenome=TraesCS4D02G229500|UniProtKB=A0A3B6JKI4	TraesCS4D02G229500	Uncharacterized protein;unassigned;ortholog	WU:FI09B08 (PTHR33187:SF11)		Triticum aestivum
WHEAT|EnsemblGenome=TraesCS6A02G395500|UniProtKB=A0A3B6NWT0	TraesCS6A02G395500	PGG domain-containing protein;unassigned;ortholog			Triticum aestivum
WHEAT|EnsemblGenome=TraesCS3B02G185700|UniProtKB=A0A3B6FNU3	TraesCS3B02G185700	Oxidored_q6 domain-containing protein;unassigned;ortholog			Triticum aestivum
WHEAT|EnsemblGenome=TraesCSU02G265700|UniProtKB=A0A3B6U9N0	TraesCSU02G265700	Uncharacterized protein;unassigned;ortholog	WU:FI09B08 (PTHR33187:SF11)		Triticum aestivum
WHEAT|EnsemblGenome=TraesCS4A02G139600|UniProtKB=W5EL62	TraesCS4D02G167600	40S ribosomal protein S21;unassigned;ortholog	40S RIBOSOMAL PROTEIN S21 (PTHR10442:SF0)	ribosomal protein(PC00202)	Triticum aestivum
WHEAT|EnsemblGenome=TraesCS1A02G422900|UniProtKB=A0A3B5Y6Y9	TraesCS1A02G422900	Glucan endo-1,3-beta-D-glucosidase;unassigned;ortholog	GLUCAN ENDO-1,3-BETA-D-GLUCOSIDASE (PTHR32227:SF235)	glucosidase(PC00108)	Triticum aestivum
WHEAT|EnsemblGenome=TraesCS5D02G488800|UniProtKB=A5HB57	TraesCS5D02G488800	O-methyltransferase 3;OMT3;ortholog	METHYLTRANSF_2 DOMAIN-CONTAINING PROTEIN (PTHR11746:SF167)	methyltransferase(PC00155)	Triticum aestivum
WHEAT|EnsemblGenome=TraesCS3D02G339300|UniProtKB=A0A3B6H0R4	TraesCS3D02G339300	Uncharacterized protein;unassigned;ortholog	POTASSIUM TRANSPORTER (PTHR36771:SF2)	transporter(PC00227)	Triticum aestivum
WHEAT|EnsemblGenome=TraesCS3D02G260300|UniProtKB=A0A0H4TM98	TraesCS3D02G260300	Chitinase;unassigned;ortholog	CHITINASE 12 (PTHR22595:SF79)		Triticum aestivum
WHEAT|EnsemblGenome=TraesCS2B02G549900|UniProtKB=A0A3B6CF28	TraesCS2B02G549900	Uncharacterized protein;unassigned;ortholog			Triticum aestivum
WHEAT|EnsemblGenome=TraesCS4D02G311600|UniProtKB=A0A3B6JND7	TraesCS4D02G311600	Uncharacterized protein;unassigned;ortholog	VACUOLAR ATP SYNTHASE CATALYTIC SUBUNIT-RELATED / V-ATPASE-RELATED / VACUOLAR PROTON PUMP-RELATED (PTHR34892:SF1)	ATP synthase(PC00002)	Triticum aestivum
WHEAT|EnsemblGenome=TraesCS1D02G398700|UniProtKB=A0A3B6A2G2	TraesCS1D02G398700	Uncharacterized protein;unassigned;ortholog	PROTEIN PLANT CADMIUM RESISTANCE 1-RELATED (PTHR15907:SF182)		Triticum aestivum
WHEAT|EnsemblGenome=TraesCS5D02G488900|UniProtKB=A0A3B6MZH7	TraesCS5D02G488900	Uncharacterized protein;unassigned;ortholog	METHYLTRANSF_2 DOMAIN-CONTAINING PROTEIN (PTHR11746:SF167)	methyltransferase(PC00155)	Triticum aestivum
WHEAT|EnsemblGenome=TraesCS5D02G457000|UniProtKB=A0A077RV23	TraesCS5D02G457400,TraesCS7D02G255400,TraesCSU02G263800	Uncharacterized protein;TRAES_3BF007300450CFD_c1;ortholog	SUBFAMILY NOT NAMED (PTHR48245:SF1)		Triticum aestivum
WHEAT|EnsemblGenome=TraesCS2B02G540100|UniProtKB=A0A3B6CEV4	TraesCS2B02G540100	Uncharacterized protein;unassigned;ortholog	ORYZAIN ALPHA CHAIN (PTHR12411:SF854)	cysteine protease(PC00081)	Triticum aestivum
WHEAT|EnsemblGenome=TraesCS2B02G278100|UniProtKB=A0A3B6C5V2	TraesCS2B02G278100	Uncharacterized protein;unassigned;ortholog	OS07G0118300 PROTEIN (PTHR34965:SF1)		Triticum aestivum
WHEAT|EnsemblGenome=TraesCS4D02G067200|UniProtKB=A0A3B6JEC1	TraesCS4D02G067200	UBC core domain-containing protein;unassigned;ortholog	UBIQUITIN-CONJUGATING ENZYME E2 30 (PTHR24068:SF434)	ubiquitin-protein ligase(PC00234)	Triticum aestivum
WHEAT|EnsemblGenome=TraesCS5D02G488400|UniProtKB=A0A3B6N0J8	TraesCS5D02G488400	Uncharacterized protein;unassigned;ortholog	METHYLTRANSF_2 DOMAIN-CONTAINING PROTEIN (PTHR11746:SF226)	methyltransferase(PC00155)	Triticum aestivum
WHEAT|EnsemblGenome=TraesCS1D02G207100|UniProtKB=A0A3B5ZU70	TraesCS1D02G207100	Chitinase;unassigned;ortholog	CHITINASE 8 (PTHR22595:SF171)		Triticum aestivum
WHEAT|EnsemblGenome=TraesCSU02G201400|UniProtKB=A0A3B6U3S3	TraesCSU02G201400	Sulfotransferase;unassigned;ortholog	SULFOTRANSFERASE (PTHR11783:SF172)	transferase(PC00220)	Triticum aestivum
WHEAT|EnsemblGenome=TraesCS3B02G219900|UniProtKB=A0A3B6FKK9	TraesCS3B02G219900	Uncharacterized protein;unassigned;ortholog	CALMODULIN-7 (PTHR23050:SF512)	calmodulin-related(PC00061)	Triticum aestivum
WHEAT|EnsemblGenome=TraesCS1B02G466100|UniProtKB=A0A3B5Z5G1	TraesCS1B02G466100	Uncharacterized protein;unassigned;ortholog	SERINE-TYPE ENDOPEPTIDASE INHIBITOR (PTHR33832:SF15)	protease inhibitor(PC00191)	Triticum aestivum
WHEAT|EnsemblGenome=TraesCS6A02G392100|UniProtKB=A0A3B6NV41	TraesCS6A02G392100	Uncharacterized protein;unassigned;ortholog	CBS DOMAIN-CONTAINING PROTEIN (PTHR43080:SF29)		Triticum aestivum
WHEAT|EnsemblGenome=TraesCS3A02G095900|UniProtKB=A0A3B6EDD7	TraesCS3A02G095900	Uncharacterized protein;unassigned;ortholog			Triticum aestivum
WHEAT|EnsemblGenome=TraesCS2B02G241200|UniProtKB=A0A3B6C4D3	TraesCS2B02G241200	Glucan endo-1,3-beta-D-glucosidase;unassigned;ortholog	GLUCAN ENDO-1,3-BETA-D-GLUCOSIDASE (PTHR32227:SF437)	glucosidase(PC00108)	Triticum aestivum
WHEAT|EnsemblGenome=TraesCS2A02G242400|UniProtKB=A0A3B6AWN4	TraesCS2A02G242400	Uncharacterized protein;unassigned;ortholog			Triticum aestivum
WHEAT|EnsemblGenome=TraesCS2B02G521600|UniProtKB=A0A3B6CE50	TraesCS2B02G521600	Adenosylhomocysteinase;unassigned;ortholog	ADENOSYLHOMOCYSTEINASE (PTHR23420:SF0)	hydrolase(PC00121)	Triticum aestivum
WHEAT|EnsemblGenome=TraesCS3D02G094200|UniProtKB=A0A077RFQ1	TraesCS3D02G094200	(bread wheat) hypothetical protein;TRAES_3BF273400020CFD_c1;ortholog	(BREAD WHEAT) HYPOTHETICAL PROTEIN (PTHR33091:SF95)	protease inhibitor(PC00191)	Triticum aestivum
WHEAT|EnsemblGenome=TraesCS5D02G488500|UniProtKB=A0A3B6MZH3	TraesCS5D02G488500	Uncharacterized protein;unassigned;ortholog	GENOME ASSEMBLY, CHROMOSOME: II (PTHR24281:SF200)	hydroxylase(PC00122)	Triticum aestivum
WHEAT|EnsemblGenome=TraesCSU02G260700|UniProtKB=A0A3B6UD07	TraesCSU02G260700	Uncharacterized protein;unassigned;ortholog	PROTEIN TAR1 (PTHR47188:SF1)		Triticum aestivum
WHEAT|EnsemblGenome=TraesCS1A02G017900|UniProtKB=A0A3B5XUI2	TraesCS1A02G017900	Protein kinase domain-containing protein;unassigned;ortholog	OS01G0114600 PROTEIN (PTHR27009:SF74)		Triticum aestivum
WHEAT|EnsemblGenome=TraesCS2A02G395000|UniProtKB=A0A3B6B2Q4	TraesCS2A02G395000	Fe2OG dioxygenase domain-containing protein;unassigned;ortholog	FE2OG DIOXYGENASE DOMAIN-CONTAINING PROTEIN (PTHR47991:SF15)	oxygenase(PC00177)	Triticum aestivum
WHEAT|EnsemblGenome=TraesCSU02G009000|UniProtKB=A0A3B6U377	TraesCSU02G009000	Glycosyltransferase;unassigned;ortholog	GLYCOSYLTRANSFERASE (PTHR48047:SF19)	glycosyltransferase(PC00111)	Triticum aestivum
WHEAT|EnsemblGenome=TraesCS7D02G029800|UniProtKB=A0A3B6TBP4	TraesCS7D02G029800	Dolichyl-diphosphooligosaccharide--protein glycosyltransferase subunit DAD1;unassigned;ortholog	DOLICHYL-DIPHOSPHOOLIGOSACCHARIDE--PROTEIN GLYCOSYLTRANSFERASE SUBUNIT DAD1 (PTHR10705:SF0)	glycosyltransferase(PC00111)	Triticum aestivum
WHEAT|EnsemblGenome=TraesCS3B02G486700|UniProtKB=A0A077S6W3	TraesCS3B02G486700	Uncharacterized protein;TRAES_3BF091500080CFD_c1;ortholog	SUBFAMILY NOT NAMED (PTHR48245:SF1)		Triticum aestivum
WHEAT|EnsemblGenome=TraesCS3B02G515600|UniProtKB=A0A3B6G0M5	TraesCS3B02G515600	Uncharacterized protein;unassigned;ortholog			Triticum aestivum
WHEAT|EnsemblGenome=TraesCS2A02G240500|UniProtKB=A0A3B6AYG0	TraesCS2A02G240500	Uncharacterized protein;unassigned;ortholog			Triticum aestivum
WHEAT|EnsemblGenome=TraesCS5A02G199500|UniProtKB=A0A3B6KI55	TraesCS5A02G199500	Uncharacterized protein;unassigned;ortholog	PWI DOMAIN-CONTAINING PROTEIN (PTHR47334:SF3)	RNA splicing factor(PC00148)	Triticum aestivum
WHEAT|EnsemblGenome=TraesCS3D02G141100|UniProtKB=A0A3B6GPW2	TraesCS3D02G141100	Uncharacterized protein;unassigned;ortholog	METALLOTHIONEIN-LIKE PROTEIN 3 (PTHR33357:SF3)		Triticum aestivum
WHEAT|EnsemblGenome=TraesCS2B02G291600|UniProtKB=W5D405	TraesCS2B02G291600	Uncharacterized protein;unassigned;ortholog	50S RIBOSOMAL PROTEIN L27 (PTHR15893:SF16)	ribosomal protein(PC00202)	Triticum aestivum
WHEAT|EnsemblGenome=TraesCS2A02G511000|UniProtKB=A0A3B6B6Z3	TraesCS2A02G511000	Uncharacterized protein;unassigned;ortholog	BNACNNG33880D PROTEIN (PTHR34563:SF6)		Triticum aestivum
WHEAT|EnsemblGenome=TraesCS5B02G003700|UniProtKB=B6Z274	TraesCS5B02G003700	Cell division AAA ATPase family protein;unassigned;ortholog	MITOCHONDRIAL CHAPERONE BCS1 (PTHR23070:SF144)		Triticum aestivum
WHEAT|EnsemblGenome=TraesCS5A02G439100|UniProtKB=A0A3B6KRR4	TraesCS5A02G439100	Ribos_L4_asso_C domain-containing protein;unassigned;ortholog	60S RIBOSOMAL PROTEIN L4 (PTHR19431:SF0)	ribosomal protein(PC00202)	Triticum aestivum
WHEAT|EnsemblGenome=TraesCS1D02G266100|UniProtKB=A0A3B5ZWQ3	TraesCS1D02G266100	BOWMAN_BIRK domain-containing protein;unassigned;ortholog	BOWMAN_BIRK DOMAIN-CONTAINING PROTEIN (PTHR37378:SF8)		Triticum aestivum
WHEAT|EnsemblGenome=TraesCS2B02G601100|UniProtKB=A0A3B6CGR9	TraesCS2B02G601100	Uncharacterized protein;unassigned;ortholog			Triticum aestivum
WHEAT|EnsemblGenome=TraesCS2B02G372900|UniProtKB=A0A3B6C973	TraesCS2B02G372900	S-adenosylmethionine decarboxylase proenzyme;unassigned;ortholog	S-ADENOSYLMETHIONINE DECARBOXYLASE PROENZYME (PTHR11570:SF24)	decarboxylase(PC00089)	Triticum aestivum
WHEAT|EnsemblGenome=TraesCS7D02G551400|UniProtKB=P27357	TraesCS7D02G551400	Thaumatin-like protein PWIR2;unassigned;ortholog	THAUMATIN-LIKE PROTEIN (PTHR31048:SF90)		Triticum aestivum
WHEAT|EnsemblGenome=TraesCS3B02G524700|UniProtKB=D8L9Q1	TraesCS3B02G524700	Glucan endo-1,3-beta-glucosidase GII,putative, expressed;TAA_ctg0661b.00060.1;ortholog	OS01G0940800 PROTEIN (PTHR32227:SF218)	glucosidase(PC00108)	Triticum aestivum
WHEAT|EnsemblGenome=TraesCS4A02G389900|UniProtKB=A0A3B6I3W2	TraesCS4A02G389900	CYSTM domain-containing protein;unassigned;ortholog	CYSTM DOMAIN-CONTAINING PROTEIN (PTHR35470:SF6)		Triticum aestivum
WHEAT|EnsemblGenome=TraesCS3D02G478300|UniProtKB=A0A3B6H5F8	TraesCS3D02G478300	Uncharacterized protein;unassigned;ortholog	BETA 1,3-GLUCANASE (PTHR32227:SF94)	glucosidase(PC00108)	Triticum aestivum
WHEAT|EnsemblGenome=TraesCS5B02G463400|UniProtKB=A0A3B6LVT2	TraesCS5B02G463400	C1_2 domain-containing protein;unassigned;ortholog	OS08G0404500 PROTEIN (PTHR46477:SF16)		Triticum aestivum
WHEAT|EnsemblGenome=TraesCS6A02G360400|UniProtKB=Q5I7K7	TraesCS7D02G147000,TraesCS7A02G145700	Ribosomal protein L39;unassigned;ortholog	60S RIBOSOMAL PROTEIN L39-3 (PTHR19970:SF24)	ribosomal protein(PC00202)	Triticum aestivum
WHEAT|EnsemblGenome=TraesCS5B02G440300|UniProtKB=A0A3B6LUV7	TraesCS5B02G440300	Uncharacterized protein;unassigned;ortholog	VACUOLAR ATP SYNTHASE CATALYTIC SUBUNIT-RELATED / V-ATPASE-RELATED / VACUOLAR PROTON PUMP-LIKE PROTEIN (PTHR34892:SF2)	ATP synthase(PC00002)	Triticum aestivum
WHEAT|EnsemblGenome=TraesCS6D02G212200|UniProtKB=A0A3B6QF91	TraesCS6D02G212200	Phenylalanine ammonia-lyase;unassigned;ortholog	PHENYLALANINE AMMONIA-LYASE (PTHR10362:SF11)	lyase(PC00144)	Triticum aestivum
WHEAT|EnsemblGenome=TraesCSU02G263700|UniProtKB=A0A3B6U9L4	TraesCSU02G263700	Uncharacterized protein;unassigned;ortholog	WU:FI09B08 (PTHR33187:SF11)		Triticum aestivum
WHEAT|EnsemblGenome=TraesCS6A02G222900|UniProtKB=A0A3B6NR18	TraesCS6A02G222900	Phenylalanine ammonia-lyase;unassigned;ortholog	PHENYLALANINE AMMONIA-LYASE (PTHR10362:SF11)	lyase(PC00144)	Triticum aestivum
WHEAT|EnsemblGenome=TraesCS7B02G259400|UniProtKB=A0A3B6SHU2	TraesCS7B02G259400	Uncharacterized protein;unassigned;ortholog			Triticum aestivum
WHEAT|EnsemblGenome=TraesCS1A02G265600|UniProtKB=A0A3B5Y1V9	TraesCS1A02G265600	BOWMAN_BIRK domain-containing protein;unassigned;ortholog	BOWMAN_BIRK DOMAIN-CONTAINING PROTEIN (PTHR37378:SF7)		Triticum aestivum
WHEAT|EnsemblGenome=TraesCS2B02G292100|UniProtKB=A0A3B6C663	TraesCS2B02G292100	Aldo_ket_red domain-containing protein;unassigned;ortholog	GENOME ASSEMBLY, CHROMOSOME: II (PTHR43625:SF91)	reductase(PC00198)	Triticum aestivum
WHEAT|EnsemblGenome=TraesCS4B02G033300|UniProtKB=A0A3B6INB3	TraesCS4B02G033300	Germin-like protein;unassigned;ortholog	GERMIN-LIKE PROTEIN 3-5 (PTHR31238:SF26)		Triticum aestivum
WHEAT|EnsemblGenome=TraesCS2B02G124600|UniProtKB=A0A3B6C0H2	TraesCS2B02G124600	Peroxidase;unassigned;ortholog	PEROXIDASE (PTHR31388:SF256)	peroxidase(PC00180)	Triticum aestivum
WHEAT|EnsemblGenome=TraesCS3B02G391300|UniProtKB=W5CY36	TraesCS3B02G391300	60S ribosomal protein L36;TRAES_3BF091800020CFD_c1;ortholog	60S RIBOSOMAL PROTEIN L36 (PTHR10114:SF20)	ribosomal protein(PC00202)	Triticum aestivum
WHEAT|EnsemblGenome=TraesCS3B02G188400|UniProtKB=A0A341XW26	TraesCS3B02G188400	Uncharacterized protein;unassigned;ortholog			Triticum aestivum
WHEAT|EnsemblGenome=TraesCSU02G263900|UniProtKB=A0A3B6U9H5	TraesCSU02G263900	Uncharacterized protein;unassigned;ortholog	WU:FI09B08 (PTHR33187:SF11)		Triticum aestivum
WHEAT|EnsemblGenome=TraesCS3B02G293200|UniProtKB=A0A077RF77	TraesCS3B02G293200	Chitinase;TRAES_3BF280800020CFD_c1;ortholog	CHITINASE 12 (PTHR22595:SF79)		Triticum aestivum
WHEAT|EnsemblGenome=TraesCS7A02G517700|UniProtKB=A0A3B6RN65	TraesCS7A02G517700	H(+)-exporting diphosphatase;VP2-A;ortholog	PYROPHOSPHATE-ENERGIZED VACUOLAR MEMBRANE PROTON PUMP 1 (PTHR31998:SF52)		Triticum aestivum
WHEAT|EnsemblGenome=TraesCS7A02G097500|UniProtKB=A0A3B6R9D6	TraesCS7A02G097500	Uncharacterized protein;unassigned;ortholog			Triticum aestivum
WHEAT|EnsemblGenome=TraesCS2B02G521400|UniProtKB=A0A3B6CE81	TraesCS2B02G521400	Uncharacterized protein;unassigned;ortholog			Triticum aestivum
WHEAT|EnsemblGenome=TraesCS1A02G000200|UniProtKB=A0A3B5XSZ4	TraesCS1A02G000200	Uncharacterized protein;unassigned;ortholog	WU:FI09B08 (PTHR33187:SF11)		Triticum aestivum
WHEAT|EnsemblGenome=TraesCS2A02G513400|UniProtKB=A0A3B6B817	TraesCS2A02G513400	Uncharacterized protein;unassigned;ortholog			Triticum aestivum
WHEAT|EnsemblGenome=TraesCS2B02G517400|UniProtKB=A0A3B6CDZ6	TraesCS2B02G517400	WRKY domain-containing protein;unassigned;ortholog	WRKY DOMAIN-CONTAINING PROTEIN (PTHR31282:SF79)	DNA-binding transcription factor(PC00218)	Triticum aestivum
WHEAT|EnsemblGenome=TraesCS3B02G282300|UniProtKB=A0A3B6FNM8	TraesCS3B02G282300	Germin-like protein;unassigned;ortholog	GERMIN-LIKE PROTEIN 3-5 (PTHR31238:SF26)		Triticum aestivum
WHEAT|EnsemblGenome=TraesCSU02G269900|UniProtKB=A0A3B6UD08	TraesCSU02G269900	Uncharacterized protein;unassigned;ortholog	SUBFAMILY NOT NAMED (PTHR47188:SF5)		Triticum aestivum
WHEAT|EnsemblGenome=TraesCS1B02G276800|UniProtKB=W5ACP2	TraesCS1B02G276800,TraesCS1D02G266000	BOWMAN_BIRK domain-containing protein;unassigned;ortholog	BOWMAN_BIRK DOMAIN-CONTAINING PROTEIN (PTHR37378:SF9)		Triticum aestivum
WHEAT|EnsemblGenome=TraesCS5A02G003600|UniProtKB=A0A3B6KB51	TraesCS5A02G003600	Uncharacterized protein;unassigned;ortholog	MITOCHONDRIAL CHAPERONE BCS1 (PTHR23070:SF144)		Triticum aestivum
WHEAT|EnsemblGenome=TraesCS1B02G240000|UniProtKB=A0A1D5RRD3	TraesCS1D02G227300,TraesCS1B02G240000	60S ribosomal protein L29;unassigned;ortholog	60S RIBOSOMAL PROTEIN L29 (PTHR12884:SF0)	ribosomal protein(PC00202)	Triticum aestivum
WHEAT|EnsemblGenome=TraesCS5D02G502500|UniProtKB=A0A3B6N1B1	TraesCS5D02G502500	Uncharacterized protein;unassigned;ortholog			Triticum aestivum
WHEAT|EnsemblGenome=TraesCS4D02G135000|UniProtKB=A0A3B6JJ08	TraesCS4D02G135000	ATPase_AAA_core domain-containing protein;unassigned;ortholog	ATPASE_AAA_CORE DOMAIN-CONTAINING PROTEIN (PTHR32429:SF24)		Triticum aestivum
WHEAT|EnsemblGenome=TraesCS5B02G045100|UniProtKB=Q01482	TraesCS5B02G045100	Protein WIR1A;WIR1A;ortholog			Triticum aestivum
WHEAT|EnsemblGenome=TraesCS6B02G250500|UniProtKB=A0A3B6PLX9	TraesCS6B02G250500	Uncharacterized protein;unassigned;ortholog			Triticum aestivum
WHEAT|EnsemblGenome=TraesCS2D02G107800|UniProtKB=A0A3B6D6R2	TraesCS2D02G107800	Peroxidase;unassigned;ortholog	PEROXIDASE (PTHR31388:SF259)	peroxidase(PC00180)	Triticum aestivum
WHEAT|EnsemblGenome=TraesCS1A02G018600|UniProtKB=A0A3B5XTC9	TraesCS1A02G018600	Protein kinase domain-containing protein;unassigned;ortholog	RUST RESISTANCE KINASE LR10 (PTHR27009:SF150)		Triticum aestivum
WHEAT|EnsemblGenome=TraesCS7A02G313100|UniProtKB=A0A3B6RKE8	TraesCS7A02G313100	Glyceraldehyde-3-phosphate dehydrogenase;unassigned;ortholog	GLYCERALDEHYDE-3-PHOSPHATE DEHYDROGENASE-RELATED (PTHR10836:SF76)	dehydrogenase(PC00092)	Triticum aestivum
WHEAT|EnsemblGenome=TraesCSU02G269800|UniProtKB=A0A3B6UD52	TraesCSU02G269800	Uncharacterized protein;unassigned;ortholog	WU:FI09B08 (PTHR33187:SF11)		Triticum aestivum
WHEAT|EnsemblGenome=TraesCS7D02G030700|UniProtKB=Q8RW00	TraesCS7D02G030700	Glutathione transferase;gstu3;ortholog	GLUTATHIONE S-TRANSFERASE, N-TERMINAL DOMAIN CONTAINING PROTEIN, EXPRESSED (PTHR11260:SF525)	transferase(PC00220)	Triticum aestivum
WHEAT|EnsemblGenome=TraesCS1A02G001100|UniProtKB=A0A3B5XSS3	TraesCS1A02G001100	Uncharacterized protein;unassigned;ortholog	WU:FI09B08 (PTHR33187:SF11)		Triticum aestivum
WHEAT|EnsemblGenome=TraesCS1A02G000100|UniProtKB=A0A3B5XSR0	TraesCS1A02G000100	Uncharacterized protein;unassigned;ortholog			Triticum aestivum
WHEAT|EnsemblGenome=TraesCS6D02G148700|UniProtKB=A0A3B6QD37	TraesCS6D02G148700	Phosphoglycerate kinase;unassigned;ortholog	PHOSPHOGLYCERATE KINASE, CYTOSOLIC (PTHR11406:SF31)	carbohydrate kinase(PC00065)	Triticum aestivum
WHEAT|EnsemblGenome=TraesCS6A02G411100|UniProtKB=A0A3B6NXF6	TraesCS6A02G411100	Uncharacterized protein;unassigned;ortholog			Triticum aestivum
WHEAT|EnsemblGenome=TraesCS1A02G265700|UniProtKB=A0A3B5Y1X0	TraesCS1A02G265700	BOWMAN_BIRK domain-containing protein;unassigned;ortholog	BOWMAN_BIRK DOMAIN-CONTAINING PROTEIN (PTHR37378:SF8)		Triticum aestivum
WHEAT|EnsemblGenome=TraesCS7D02G161200|UniProtKB=Q94F73	TraesCS7D02G161200	Pathogenesis-related protein 1;Pr-1-4;ortholog	PATHOGENESIS-RELATED PROTEIN 1 (PTHR10334:SF394)	defense/immunity protein(PC00090)	Triticum aestivum
WHEAT|EnsemblGenome=TraesCS5A02G004600|UniProtKB=A0A3B6KAA1	TraesCS5A02G004600	Uncharacterized protein;unassigned;ortholog	SUBFAMILY NOT NAMED (PTHR24286:SF258)	oxygenase(PC00177)	Triticum aestivum
WHEAT|EnsemblGenome=TraesCS5B02G175700|UniProtKB=A0A3B6LLB3	TraesCS5B02G175700	TPT domain-containing protein;unassigned;ortholog	PHOSPHOENOLPYRUVATE/PHOSPHATE TRANSLOCATOR 1, CHLOROPLASTIC (PTHR11132:SF496)	secondary carrier transporter(PC00258)	Triticum aestivum
WHEAT|EnsemblGenome=TraesCS1A02G000700|UniProtKB=A0A341ZL95	TraesCSU02G258100	Uncharacterized protein;unassigned;ortholog	SUBFAMILY NOT NAMED (PTHR47188:SF4)		Triticum aestivum
WHEAT|EnsemblGenome=TraesCS5B02G478100|UniProtKB=A0A1D5ZVN9	TraesCS5B02G478100	BOWMAN_BIRK domain-containing protein;unassigned;ortholog	BOWMAN_BIRK DOMAIN-CONTAINING PROTEIN (PTHR37378:SF8)		Triticum aestivum
WHEAT|EnsemblGenome=TraesCS5A02G003700|UniProtKB=A0A3B6KC06	TraesCS5A02G003700	AAA domain-containing protein;unassigned;ortholog	MITOCHONDRIAL CHAPERONE BCS1 (PTHR23070:SF144)		Triticum aestivum
WHEAT|EnsemblGenome=TraesCS6D02G176500|UniProtKB=A0A3B6QE53	TraesCS6D02G176500	Uncharacterized protein;unassigned;ortholog	SUBFAMILY NOT NAMED (PTHR48245:SF1)		Triticum aestivum
WHEAT|EnsemblGenome=TraesCS7D02G509100|UniProtKB=A0A3B6TZ58	TraesCS7D02G509100	Uncharacterized protein;unassigned;ortholog			Triticum aestivum
WHEAT|EnsemblGenome=TraesCS4B02G033100|UniProtKB=A0A3B6IMD2	TraesCS4B02G033100	Germin-like protein;unassigned;ortholog	OXALATE OXIDASE GF-3.8 (PTHR31238:SF233)		Triticum aestivum
WHEAT|EnsemblGenome=TraesCS1D02G189800|UniProtKB=A0A3B5ZV61	TraesCS1D02G189800	Uncharacterized protein;unassigned;ortholog	SUBFAMILY NOT NAMED (PTHR11260:SF721)	transferase(PC00220)	Triticum aestivum
WHEAT|EnsemblGenome=TraesCS1A02G235600|UniProtKB=A0A341NMB9	TraesCS2D02G303100	Uncharacterized protein;unassigned;ortholog	DNA-DIRECTED RNA POLYMERASES I, II, AND III SUBUNIT RPABC4 (PTHR12056:SF2)	DNA-directed RNA polymerase(PC00019)	Triticum aestivum
WHEAT|EnsemblGenome=TraesCS6A02G395900|UniProtKB=A0A3B6NV95	TraesCS6A02G395900	PGG domain-containing protein;unassigned;ortholog			Triticum aestivum
WHEAT|EnsemblGenome=TraesCS1B02G276500|UniProtKB=A0A3B5Z0M5	TraesCS1B02G276500	BOWMAN_BIRK domain-containing protein;unassigned;ortholog	WALI5 PROTEIN (PTHR37378:SF5)		Triticum aestivum
WHEAT|EnsemblGenome=TraesCS1A02G404500|UniProtKB=A0A3B5Y6C7	TraesCS1A02G404500	Uncharacterized protein;unassigned;ortholog	ASPARTIC PROTEINASE A1 (PTHR47966:SF76)	aspartic protease(PC00053)	Triticum aestivum
WHEAT|EnsemblGenome=TraesCS3B02G014600|UniProtKB=A0A3B6FFB1	TraesCS3B02G014600	Uncharacterized protein;unassigned;ortholog			Triticum aestivum
WHEAT|EnsemblGenome=TraesCS3A02G530400|UniProtKB=W5E8X2	TraesCS4D02G157600,TraesCS3A02G530600,TraesCS4A02G167400	Uncharacterized protein;unassigned;ortholog	40S RIBOSOMAL PROTEIN S28 (PTHR10769:SF3)	ribosomal protein(PC00202)	Triticum aestivum
WHEAT|EnsemblGenome=TraesCS7D02G138000|UniProtKB=A0A3B6TAI2	TraesCS7D02G138000	Uncharacterized protein;unassigned;ortholog			Triticum aestivum
WHEAT|EnsemblGenome=TraesCS5A02G018200|UniProtKB=A0A3B6KCF5	TraesCS5A02G018200	Uncharacterized protein;unassigned;ortholog	SUBFAMILY NOT NAMED (PTHR31048:SF173)		Triticum aestivum
WHEAT|EnsemblGenome=TraesCS1A02G384800|UniProtKB=A0A3B5Y696	TraesCS1A02G384800	Uncharacterized protein;unassigned;ortholog			Triticum aestivum
WHEAT|EnsemblGenome=TraesCS5B02G463300|UniProtKB=A0A3B6LVL1	TraesCS5B02G463300	C1_2 domain-containing protein;unassigned;ortholog	OS08G0404500 PROTEIN (PTHR46477:SF16)		Triticum aestivum
WHEAT|EnsemblGenome=TraesCS5B02G403700|UniProtKB=A0A3B6LTN1	TraesCS5B02G403700	Chitinase;unassigned;ortholog	CHITINASE 8 (PTHR22595:SF171)		Triticum aestivum
WHEAT|EnsemblGenome=TraesCS3A02G480400|UniProtKB=A0A3B6EU53	TraesCS3A02G480400	Uncharacterized protein;unassigned;ortholog	GLUCAN ENDO-1,3-BETA-GLUCOSIDASE, ACIDIC ISOFORM (PTHR32227:SF443)	glucosidase(PC00108)	Triticum aestivum
WHEAT|EnsemblGenome=TraesCS1D02G000600|UniProtKB=A0A3B5ZN93	TraesCS1D02G000600	Uncharacterized protein;unassigned;ortholog	OS05G0103300 PROTEIN (PTHR33128:SF45)		Triticum aestivum
WHEAT|EnsemblGenome=TraesCS3A02G093900|UniProtKB=A0A3B6ECD1	TraesCS3A02G093900	Uncharacterized protein;unassigned;ortholog	(BREAD WHEAT) HYPOTHETICAL PROTEIN (PTHR33091:SF95)	protease inhibitor(PC00191)	Triticum aestivum
WHEAT|EnsemblGenome=TraesCS2B02G040600|UniProtKB=A0A3B6C053	TraesCS2B02G040600	Uncharacterized protein;unassigned;ortholog	GLYCOSYLTRANSFERASE (PTHR48047:SF19)	glycosyltransferase(PC00111)	Triticum aestivum
WHEAT|EnsemblGenome=TraesCS5B02G039000|UniProtKB=A0A3B6LEB9	TraesCS5B02G039000	Uncharacterized protein;unassigned;ortholog			Triticum aestivum
WHEAT|EnsemblGenome=TraesCS1A02G001900|UniProtKB=A0A3B5XSK3	TraesCS1A02G001900	Peroxin-14;unassigned;ortholog	PEROXISOMAL MEMBRANE PROTEIN PEX14 (PTHR23058:SF0)	primary active transporter(PC00068)	Triticum aestivum
WHEAT|EnsemblGenome=TraesCS1A02G343600|UniProtKB=A0A3B5Y4Y1	TraesCS1A02G343600	Uncharacterized protein;unassigned;ortholog	SUBFAMILY NOT NAMED (PTHR48245:SF1)		Triticum aestivum
WHEAT|EnsemblGenome=TraesCS2A02G254600|UniProtKB=A0A3B6AYY2	TraesCS2A02G254600	PsbP domain-containing protein;unassigned;ortholog	OXYGEN-EVOLVING ENHANCER PROTEIN 2-1, CHLOROPLASTIC (PTHR31407:SF6)		Triticum aestivum
WHEAT|EnsemblGenome=TraesCS7A02G090300|UniProtKB=A0A341Z3M0	TraesCS7D02G086500	CYSTM domain-containing protein;unassigned;ortholog	CYSTM DOMAIN-CONTAINING PROTEIN (PTHR35470:SF4)		Triticum aestivum
WHEAT|EnsemblGenome=TraesCS2D02G392800|UniProtKB=A0A1D5UG74	TraesCS2D02G392800	Genome assembly, chromosome: II;CAMPLR22A2D_LOCUS3944;ortholog	PROTEIN DOWNY MILDEW RESISTANCE 6 (PTHR47990:SF70)	oxygenase(PC00177)	Triticum aestivum
WHEAT|EnsemblGenome=TraesCS3A02G061600|UniProtKB=A0A3B6EAE1	TraesCS3A02G061600	Uncharacterized protein;unassigned;ortholog	GENOME ASSEMBLY, CHROMOSOME: II (PTHR24281:SF200)	hydroxylase(PC00122)	Triticum aestivum
WHEAT|EnsemblGenome=TraesCS1A02G018000|UniProtKB=A0A3B5XT41	TraesCS1A02G018000	Protein kinase domain-containing protein;unassigned;ortholog	RUST RESISTANCE KINASE LR10 (PTHR27009:SF150)		Triticum aestivum
WHEAT|EnsemblGenome=TraesCS3D02G518200|UniProtKB=A0A3B6H3P5	TraesCS3D02G518200	Peroxidase;unassigned;ortholog	PEROXIDASE (PTHR31235:SF12)	peroxidase(PC00180)	Triticum aestivum
WHEAT|EnsemblGenome=TraesCS7D02G124000|UniProtKB=A0A3B6TLA6	TraesCS7D02G124000	Uncharacterized protein;unassigned;ortholog			Triticum aestivum
WHEAT|EnsemblGenome=TraesCS4A02G298700|UniProtKB=A0A3B6HXB3	TraesCS4A02G298700	5-methyltetrahydropteroyltriglutamate--homocysteine S-methyltransferase;unassigned;ortholog	5-METHYLTETRAHYDROPTEROYLTRIGLUTAMATE--HOMOCYSTEINE METHYLTRANSFERASE 1 (PTHR30519:SF22)	methyltransferase(PC00155)	Triticum aestivum
WHEAT|EnsemblGenome=TraesCS3D02G476500|UniProtKB=A0A3B6H5T0	TraesCS3D02G476500	Uncharacterized protein;unassigned;ortholog	ENDO-1,3-BETA-GLUCOSIDASE GII,PUTATIVE, EXPRESSED-RELATED (PTHR32227:SF288)	glucosidase(PC00108)	Triticum aestivum
WHEAT|EnsemblGenome=TraesCS7B02G345500|UniProtKB=A0A3B6SQD4	TraesCS7B02G345500	Uncharacterized protein;unassigned;ortholog	F9L1.21 PROTEIN (PTHR28632:SF9)		Triticum aestivum
WHEAT|EnsemblGenome=TraesCS5D02G049200|UniProtKB=A0A3B6MJD1	TraesCS5D02G049200	Uncharacterized protein;unassigned;ortholog			Triticum aestivum
WHEAT|EnsemblGenome=TraesCS5D02G033400|UniProtKB=A0A3B6MKB7	TraesCS5D02G033400	Uncharacterized protein;unassigned;ortholog	WU:FI09B08 (PTHR33187:SF11)		Triticum aestivum
WHEAT|EnsemblGenome=TraesCS7D02G442700|UniProtKB=A0A3B6TPV3	TraesCS7D02G442700	Uncharacterized protein;unassigned;ortholog	UBIQUITIN-LIKE DOMAIN-CONTAINING PROTEIN (PTHR10666:SF421)		Triticum aestivum
WHEAT|EnsemblGenome=TraesCS3A02G481500|UniProtKB=Q9XEN5	TraesCS3A02G481500	Beta-1,3-glucanase;Glb3;ortholog	OS01G0940800 PROTEIN (PTHR32227:SF218)	glucosidase(PC00108)	Triticum aestivum
WHEAT|EnsemblGenome=TraesCSU02G262400|UniProtKB=A0A3B6UD13	TraesCSU02G262400	Uncharacterized protein;unassigned;ortholog	WU:FI09B08 (PTHR33187:SF11)		Triticum aestivum
WHEAT|EnsemblGenome=TraesCS1B02G087200|UniProtKB=A0A3B5YTI2	TraesCS1B02G087200	Uncharacterized protein;unassigned;ortholog	WU:FI09B08 (PTHR33187:SF11)		Triticum aestivum
WHEAT|EnsemblGenome=TraesCS1A02G355300|UniProtKB=A0A3B5Y5B5	TraesCS1A02G355300	Barwin domain-containing protein;unassigned;ortholog	PATHOGENESIS-RELATED PROTEIN PR-4A (PTHR46351:SF6)		Triticum aestivum
WHEAT|EnsemblGenome=TraesCS2B02G137300|UniProtKB=A0A3B6C380	TraesCS2B02G137300	Xylose isomerase;unassigned;ortholog	XYLOSE ISOMERASE (PTHR32176:SF0)	isomerase(PC00135)	Triticum aestivum
WHEAT|EnsemblGenome=TraesCS5B02G261700|UniProtKB=A9UIE7	TraesCS5B02G261700	Thionin-like protein;unassigned;ortholog			Triticum aestivum
WHEAT|EnsemblGenome=TraesCS1D02G183600|UniProtKB=A0A3B5ZTT4	TraesCS1D02G183600	Uncharacterized protein;unassigned;ortholog			Triticum aestivum
WHEAT|EnsemblGenome=TraesCS4B02G393100|UniProtKB=A0A3B6IYI4	TraesCS4B02G393100	Clp R domain-containing protein;unassigned;ortholog	HEAT SHOCK PROTEIN 104 (PTHR11638:SF18)	protease(PC00190)	Triticum aestivum
WHEAT|EnsemblGenome=TraesCS5A02G105800|UniProtKB=A0A1D5ZKM9	TraesCS5D02G115300,TraesCS5A02G105800,TraesCS5B02G107700	Uncharacterized protein;unassigned;ortholog	40S RIBOSOMAL PROTEIN S29 (PTHR12010:SF2)	ribosomal protein(PC00202)	Triticum aestivum
WHEAT|EnsemblGenome=TraesCSU02G173800|UniProtKB=A0A3B6U7J3	TraesCSU02G173800	Uncharacterized protein;unassigned;ortholog	WU:FI09B08 (PTHR33187:SF11)		Triticum aestivum
WHEAT|EnsemblGenome=TraesCS4A02G471900|UniProtKB=A0A3B6I2W1	TraesCS4A02G471900	Rx_N domain-containing protein;unassigned;ortholog			Triticum aestivum
WHEAT|EnsemblGenome=TraesCS5D02G012000|UniProtKB=A0A3B6MJD7	TraesCS5D02G012000	Uncharacterized protein;unassigned;ortholog	OS05G0416400 PROTEIN (PTHR24286:SF40)	oxygenase(PC00177)	Triticum aestivum
WHEAT|EnsemblGenome=TraesCS4A02G296300|UniProtKB=A0A3B6HXP8	TraesCS4A02G296300	Uncharacterized protein;unassigned;ortholog	PROTEIN P21 (PTHR31048:SF47)		Triticum aestivum
WHEAT|EnsemblGenome=TraesCS1B02G011400|UniProtKB=A0A3B5YPZ8	TraesCS1B02G011400	Uncharacterized protein;unassigned;ortholog	OS05G0103300 PROTEIN (PTHR33128:SF45)		Triticum aestivum
WHEAT|EnsemblGenome=TraesCS1B02G262200|UniProtKB=A0A3B5Z031	TraesCS1B02G262200	Uncharacterized protein;unassigned;ortholog	PROTEIN LIFEGUARD 4 (PTHR23291:SF50)	ion channel(PC00133)	Triticum aestivum
WHEAT|EnsemblGenome=TraesCSU02G176200|UniProtKB=A0A3B6U7U6	TraesCSU02G176200	C1_2 domain-containing protein;unassigned;ortholog	OS08G0257100 PROTEIN (PTHR46477:SF8)		Triticum aestivum
WHEAT|EnsemblGenome=TraesCS5D02G050200|UniProtKB=A0A3B6MLY1	TraesCS5D02G050200	Uncharacterized protein;unassigned;ortholog			Triticum aestivum
WHEAT|EnsemblGenome=TraesCS7A02G368800|UniProtKB=A0A3B6RJ60	TraesCS7A02G368800	Uncharacterized protein;unassigned;ortholog			Triticum aestivum
WHEAT|EnsemblGenome=TraesCS1D02G265800|UniProtKB=Q43665	TraesCS1D02G265800	Wali5 protein;wali5;ortholog	WALI5 PROTEIN (PTHR37378:SF5)		Triticum aestivum
WHEAT|EnsemblGenome=TraesCS5D02G560200|UniProtKB=A0A3B6N321	TraesCS5D02G560200	Uncharacterized protein;unassigned;ortholog	SUBFAMILY NOT NAMED (PTHR31009:SF80)	methyltransferase(PC00155)	Triticum aestivum
WHEAT|EnsemblGenome=TraesCS6D02G186800|UniProtKB=A0A3B6QH83	TraesCS6D02G186800	ABC1 domain-containing protein;unassigned;ortholog	PROTEIN ACTIVITY OF BC1 COMPLEX KINASE 8, CHLOROPLASTIC (PTHR10566:SF115)		Triticum aestivum
WHEAT|EnsemblGenome=TraesCS4B02G154700|UniProtKB=A0A3B6ISR9	TraesCS4B02G154700	40S ribosomal protein S21;unassigned;ortholog	40S RIBOSOMAL PROTEIN S21 (PTHR10442:SF0)	ribosomal protein(PC00202)	Triticum aestivum
WHEAT|EnsemblGenome=TraesCS2B02G002300|UniProtKB=A0A3B6BWI1	TraesCS2B02G002300	Uncharacterized protein;unassigned;ortholog			Triticum aestivum
WHEAT|EnsemblGenome=TraesCS2B02G320100|UniProtKB=A0A3B6C775	TraesCS2B02G320100	F-box domain-containing protein;unassigned;ortholog	F-BOX ONLY PROTEIN 9 (PTHR12874:SF9)		Triticum aestivum
WHEAT|EnsemblGenome=TraesCS7B02G483400|UniProtKB=A0A3B6SUB5	TraesCS7B02G483400	Uncharacterized protein;unassigned;ortholog	THAUMATIN-LIKE PROTEIN (PTHR31048:SF90)		Triticum aestivum
WHEAT|EnsemblGenome=TraesCS3D02G477300|UniProtKB=Q1ERG1	TraesCS3D02G477300	Endo-beta-1,3-glucanase;TaGlb2b;ortholog	GLUCAN ENDO-1,3-BETA-GLUCOSIDASE, ACIDIC ISOFORM (PTHR32227:SF232)	glucosidase(PC00108)	Triticum aestivum
WHEAT|EnsemblGenome=TraesCS3B02G109200|UniProtKB=W5D700	TraesCSU02G049500,TraesCS3B02G109200	Uncharacterized protein;TRAES_3BF070600020CFD_c1;ortholog	(BREAD WHEAT) HYPOTHETICAL PROTEIN (PTHR33091:SF95)	protease inhibitor(PC00191)	Triticum aestivum
WHEAT|EnsemblGenome=TraesCS5A02G004800|UniProtKB=A0A3B6KB67	TraesCS5A02G004800	3Beta_HSD domain-containing protein;unassigned;ortholog	3BETA_HSD DOMAIN-CONTAINING PROTEIN (PTHR10366:SF742)	dehydratase(PC00091)	Triticum aestivum
WHEAT|EnsemblGenome=TraesCS2B02G125200|UniProtKB=A0A3B6C0H7	TraesCS2B02G125200	Peroxidase;unassigned;ortholog	PEROXIDASE (PTHR31388:SF259)	peroxidase(PC00180)	Triticum aestivum
WHEAT|EnsemblGenome=TraesCS3B02G484000|UniProtKB=W5CVY3	TraesCS3B02G484000	4-hydroxy-7-methoxy-3-oxo-3,4-dihydro-2H-1,4-benzoxazin-2-yl glucosidebeta-D-glucosidase;TRAES_3BF010200100CFD_c1;ortholog	4-HYDROXY-7-METHOXY-3-OXO-3,4-DIHYDRO-2H-1,4-BENZOXAZIN-2-YL GLUCOSIDEBETA-D-GLUCOSIDASE (PTHR10353:SF321)	glycosidase(PC00110)	Triticum aestivum
WHEAT|EnsemblGenome=TraesCS1D02G431200|UniProtKB=A0A3B6A1X7	TraesCS1D02G431200	Glucan endo-1,3-beta-D-glucosidase;unassigned;ortholog	GLUCAN ENDO-1,3-BETA-D-GLUCOSIDASE (PTHR32227:SF235)	glucosidase(PC00108)	Triticum aestivum
WHEAT|EnsemblGenome=TraesCS4D02G118300|UniProtKB=A0A3B6JF54	TraesCS4D02G118300	Uncharacterized protein;unassigned;ortholog	SUBFAMILY NOT NAMED (PTHR34132:SF11)		Triticum aestivum
WHEAT|EnsemblGenome=TraesCS3B02G004800|UniProtKB=A0A077RR54	TraesCS3B02G004800	Uncharacterized protein;TRAES_3BF060600260CFD_c1;ortholog			Triticum aestivum
WHEAT|EnsemblGenome=TraesCS6B02G473800|UniProtKB=A0A3B6PTQ4	TraesCS6B02G473800	Uncharacterized protein;unassigned;ortholog	THAUMATIN-LIKE PROTEIN (PTHR31048:SF90)		Triticum aestivum
WHEAT|EnsemblGenome=TraesCS2B02G121900|UniProtKB=A0A0M4CBE0	TraesCS2B02G121900	WRKY49 transcriptional factor;unassigned;ortholog	OS07G0680400 PROTEIN (PTHR31282:SF19)	DNA-binding transcription factor(PC00218)	Triticum aestivum
WHEAT|EnsemblGenome=TraesCS7A02G549800|UniProtKB=A0A0H4LXI0	TraesCS7A02G549800	Catalase;Cat3-A1;ortholog	CATALASE ISOZYME B (PTHR11465:SF60)	peroxidase(PC00180)	Triticum aestivum
WHEAT|EnsemblGenome=TraesCS5D02G011900|UniProtKB=A0A3B6MJM4	TraesCS5D02G011900	3Beta_HSD domain-containing protein;unassigned;ortholog	3BETA_HSD DOMAIN-CONTAINING PROTEIN (PTHR10366:SF742)	dehydratase(PC00091)	Triticum aestivum
WHEAT|EnsemblGenome=TraesCS1A02G001500|UniProtKB=A0A3B5XSJ8	TraesCS1A02G001500	Uncharacterized protein;unassigned;ortholog	SUBFAMILY NOT NAMED (PTHR47188:SF5)		Triticum aestivum
WHEAT|EnsemblGenome=TraesCS7B02G280700|UniProtKB=A0A3B6SJT5	TraesCS7B02G280700	Amino_oxidase domain-containing protein;unassigned;ortholog	AMINO_OXIDASE DOMAIN-CONTAINING PROTEIN (PTHR10742:SF357)	oxidase(PC00175)	Triticum aestivum
WHEAT|EnsemblGenome=TraesCS6A02G219900|UniProtKB=W5GVP9	TraesCS6B02G249300	Enhancer of rudimentary homolog;unassigned;ortholog	ENHANCER OF RUDIMENTARY HOMOLOG (PTHR12373:SF0)	DNA-binding transcription factor(PC00218)	Triticum aestivum
WHEAT|EnsemblGenome=TraesCS6A02G403200|UniProtKB=A0A3B6NX10	TraesCS6A02G403200	Barwin domain-containing protein;unassigned;ortholog	PATHOGENESIS-RELATED PROTEIN PR-4A (PTHR46351:SF6)		Triticum aestivum
WHEAT|EnsemblGenome=TraesCSU02G075700|UniProtKB=A0A3B6U589	TraesCSU02G075700	Uncharacterized protein;unassigned;ortholog	SUBFAMILY NOT NAMED (PTHR47188:SF4)		Triticum aestivum
WHEAT|EnsemblGenome=TraesCS1A02G001200|UniProtKB=A0A3B5XT03	TraesCS1A02G001200	Uncharacterized protein;unassigned;ortholog			Triticum aestivum
WHEAT|EnsemblGenome=TraesCS3B02G524800|UniProtKB=D8L9Q2	TraesCS3B02G524800	Glucan endo-1,3-beta-glucosidase GII,putative, expressed;TAA_ctg0661b.00070.1;ortholog	ENDO-1,3-BETA-GLUCOSIDASE GII,PUTATIVE, EXPRESSED-RELATED (PTHR32227:SF288)	glucosidase(PC00108)	Triticum aestivum
WHEAT|EnsemblGenome=TraesCS3A02G058300|UniProtKB=A0A3B6EAA6	TraesCS3A02G058300	Uncharacterized protein;unassigned;ortholog	SUBFAMILY NOT NAMED (PTHR33102:SF83)		Triticum aestivum
WHEAT|EnsemblGenome=TraesCS7A02G164900|UniProtKB=A0A3B6RF81	TraesCS7A02G164900	Cytochrom_C_asm domain-containing protein;unassigned;ortholog	CYTOCHROME C ASSEMBLY PROTEIN-RELATED (PTHR30071:SF17)		Triticum aestivum
WHEAT|EnsemblGenome=TraesCS5B02G423500|UniProtKB=A0A3B6LUI3	TraesCS5B02G423500	Uncharacterized protein;unassigned;ortholog			Triticum aestivum
WHEAT|EnsemblGenome=TraesCS7D02G463700|UniProtKB=A0A3B6TQG2	TraesCS7D02G463700	Protein kinase domain-containing protein;unassigned;ortholog	LRR RECEPTOR-LIKE SERINE/THREONINE-PROTEIN KINASE EFR (PTHR27008:SF566)		Triticum aestivum
WHEAT|EnsemblGenome=TraesCS2A02G441600|UniProtKB=A0A1D5U586	TraesCS2D02G439300,TraesCS2A02G441600,TraesCS2B02G461800	Uncharacterized protein;unassigned;ortholog	OS12G0405700 PROTEIN (PTHR36752:SF2)		Triticum aestivum
WHEAT|EnsemblGenome=TraesCS3A02G517100|UniProtKB=O64392	TraesCS3A02G517100	Wheatwin-1;PR4A;ortholog	WHEATWIN-2 (PTHR46351:SF18)		Triticum aestivum
WHEAT|EnsemblGenome=TraesCS6B02G364600|UniProtKB=A0A3B6PRH7	TraesCS6B02G364600	Uncharacterized protein;unassigned;ortholog	FERREDOXIN--NITRITE REDUCTASE, CHLOROPLASTIC (PTHR32439:SF0)	reductase(PC00198)	Triticum aestivum
WHEAT|EnsemblGenome=TraesCS2D02G006500|UniProtKB=A0A3B6D4K6	TraesCS2D02G006500	Uncharacterized protein;unassigned;ortholog	SUBFAMILY NOT NAMED (PTHR24281:SF156)	hydroxylase(PC00122)	Triticum aestivum
WHEAT|EnsemblGenome=TraesCS5D02G488600|UniProtKB=A0A341W6Y5	TraesCS5D02G488700,TraesCS5D02G488600	Uncharacterized protein;unassigned;ortholog	CHALCONE SYNTHASE (PTHR11877:SF14)	transferase(PC00220)	Triticum aestivum
WHEAT|EnsemblGenome=TraesCS3B02G584700|UniProtKB=A0A3B6G229	TraesCS3B02G584700	Barwin domain-containing protein;unassigned;ortholog	WHEATWIN-2 (PTHR46351:SF18)		Triticum aestivum
WHEAT|EnsemblGenome=TraesCS2D02G290500|UniProtKB=A0A3B6DDL9	TraesCS2D02G290500	Uncharacterized protein;unassigned;ortholog	DNA-BINDING PROTEIN S1FA1-RELATED (PTHR35298:SF11)		Triticum aestivum
WHEAT|EnsemblGenome=TraesCS5A02G183300|UniProtKB=A0A3B6KF02	TraesCS5A02G183300	SCP domain-containing protein;unassigned;ortholog	PATHOGENESIS-RELATED PROTEIN PRMS (PTHR10334:SF314)	defense/immunity protein(PC00090)	Triticum aestivum
WHEAT|EnsemblGenome=TraesCS5B02G414000|UniProtKB=A0A3B6LU77	TraesCS5B02G414000	Uncharacterized protein;unassigned;ortholog	PROTEIN NRT1/ PTR FAMILY 6.4 (PTHR11654:SF451)	transporter(PC00227)	Triticum aestivum
WHEAT|EnsemblGenome=TraesCS5D02G487900|UniProtKB=A0A3B6N0J1	TraesCS5D02G487900	Uncharacterized protein;unassigned;ortholog	GENOME ASSEMBLY, CHROMOSOME: II (PTHR47956:SF99)	oxygenase(PC00177)	Triticum aestivum
WHEAT|EnsemblGenome=TraesCS3B02G522000|UniProtKB=A0A3B6FWH2	TraesCS3B02G522000	LRRNT_2 domain-containing protein;unassigned;ortholog	LRRNT_2 DOMAIN-CONTAINING PROTEIN (PTHR47988:SF39)	transmembrane signal receptor(PC00197)	Triticum aestivum
WHEAT|EnsemblGenome=TraesCS2B02G309100|UniProtKB=A0A3B6C6T6	TraesCS2B02G309100	Uncharacterized protein;unassigned;ortholog	DNA-BINDING PROTEIN S1FA1-RELATED (PTHR35298:SF11)		Triticum aestivum
WHEAT|EnsemblGenome=TraesCS5D02G050100|UniProtKB=I3NUT4	TraesCS5D02G050100	WIR1;unassigned;ortholog			Triticum aestivum
WHEAT|EnsemblGenome=TraesCS2A02G107600|UniProtKB=C6ETA3	TraesCS2A02G107600	Peroxidase;Prx112-M;ortholog	PEROXIDASE (PTHR31388:SF174)	peroxidase(PC00180)	Triticum aestivum
WHEAT|EnsemblGenome=TraesCS1B02G397200|UniProtKB=A0A3B5Z388	TraesCS1B02G397200	Uncharacterized protein;unassigned;ortholog	SUBFAMILY NOT NAMED (PTHR34538:SF20)		Triticum aestivum
WHEAT|EnsemblGenome=TraesCS3B02G004700|UniProtKB=A0A077RWT8	TraesCS3B02G004700	J domain-containing protein;TRAES_3BF035300170CFD_c1;ortholog	DNAJ HOMOLOG SUBFAMILY C MEMBER 25 (PTHR44176:SF1)	chaperone(PC00072)	Triticum aestivum
WHEAT|EnsemblGenome=TraesCS7D02G256000|UniProtKB=A0A3B6TQS7	TraesCS7D02G256000	Uncharacterized protein;unassigned;ortholog			Triticum aestivum
WHEAT|EnsemblGenome=TraesCS7A02G034300|UniProtKB=A0A3B6RAZ3	TraesCS7A02G034300	Uncharacterized protein;unassigned;ortholog	GLUTATHIONE S-TRANSFERASE, N-TERMINAL DOMAIN CONTAINING PROTEIN, EXPRESSED (PTHR11260:SF525)	transferase(PC00220)	Triticum aestivum
WHEAT|EnsemblGenome=TraesCS3A02G483000|UniProtKB=Q4JH28	TraesCS3A02G483000	Beta-1,3-glucanase;unassigned;ortholog	BETA 1,3-GLUCANASE (PTHR32227:SF94)	glucosidase(PC00108)	Triticum aestivum
WHEAT|EnsemblGenome=TraesCS4B02G382300|UniProtKB=A0A3B6IWQ0	TraesCS4B02G382300	Uncharacterized protein;unassigned;ortholog	OS07G0518100 PROTEIN (PTHR24286:SF335)	oxygenase(PC00177)	Triticum aestivum
