# Supplementary material for: Divergent molecular pathways govern temperature-dependent wheat stem rust resistance genes
Source: Nat Commun. 2025 May 28;16:4905. doi: 10.1038/s41467-025-60030-x (PMC12119863; doi:10.1038/s41467-025-60030-x)
Supplement: Supplementary file 12 — Source Data [file 41467_2025_60030_MOESM12_ESM.zip › Source Data_Suppl Fig 13-15_Sr13.xlsx]

## Sheet: Suppl Fig. 13-15_Sr13
Source Data. Differentially expressed genes between lines LMPG-Sr13 and LMPG at 1 and 3 days after inoculation and at low and high temperature regimes.
Line comparison	Timepoint	Experiment	Gene Number	Gene Name	logFC	unshrunk.logFC	logCPM	PValue	FDR
LMPG-Sr13, LMPG	Day 1	Low temperature	17133	TraesCS2A02G035300.1	-7.28392	-10.1295	2.06874	2.41666e-19	8.67144e-15
LMPG-Sr13, LMPG	Day 1	Low temperature	74636	TraesCS4D02G311600.1	11.3929	1.44269e+08	7.18588	1.27528e-17	2.28798e-13
LMPG-Sr13, LMPG	Day 1	Low temperature	122365	TraesCS7B02G345500.1	8.06699	1.44269e+08	4.4719	2.23142e-17	2.31989e-13
LMPG-Sr13, LMPG	Day 1	Low temperature	107402	TraesCS6D02G086700.1	11.3929	1.44269e+08	7.18548	2.58613e-17	2.31989e-13
LMPG-Sr13, LMPG	Day 1	Low temperature	122284	TraesCS7B02G338600.1	11.3929	1.44269e+08	7.25701	7.54135e-17	4.91789e-13
LMPG-Sr13, LMPG	Day 1	Low temperature	36657	TraesCS2D02G425300.1	7.91359	10.0329	3.76469	8.22343e-17	4.91789e-13
LMPG-Sr13, LMPG	Day 1	Low temperature	101	TraesCS1A02G007900.1	-7.59214	-9.95735	3.94927	1.91763e-15	9.82978e-12
LMPG-Sr13, LMPG	Day 1	Low temperature	87276	TraesCS5B02G440300.1	11.3929	1.44269e+08	7.59541	7.62118e-15	3.41829e-11
LMPG-Sr13, LMPG	Day 1	Low temperature	97230	TraesCS6A02G133200.1	-12.9649	-1.44269e+08	10.1362	2.66578e-14	1.06282e-10
LMPG-Sr13, LMPG	Day 1	Low temperature	53383	TraesCS3D02G053100.1	-2.22528	-2.22707	8.27308	5.02749e-11	1.80396e-07
LMPG-Sr13, LMPG	Day 1	Low temperature	17131	TraesCS2A02G035100.1	-5.78328	-5.8349	5.1994	5.60899e-11	1.82965e-07
LMPG-Sr13, LMPG	Day 1	Low temperature	45395	TraesCS3A02G539700.1	-7.55731	-8.11998	5.56984	8.62387e-11	2.29421e-07
LMPG-Sr13, LMPG	Day 1	Low temperature	16512	TraesCS1D02G435500.1	-2.69272	-2.69283	12.412	1.27875e-10	2.29421e-07
LMPG-Sr13, LMPG	Day 1	Low temperature	19607	TraesCS2A02G241200.1	-2.69272	-2.69283	12.412	1.27875e-10	2.29421e-07
LMPG-Sr13, LMPG	Day 1	Low temperature	88930	TraesCS5D02G009700.1	-2.69272	-2.69283	12.412	1.27875e-10	2.29421e-07
LMPG-Sr13, LMPG	Day 1	Low temperature	91585	TraesCS5D02G220400.1	-2.69272	-2.69283	12.412	1.27875e-10	2.29421e-07
LMPG-Sr13, LMPG	Day 1	Low temperature	95416	TraesCS5D02G544600.1	-2.69272	-2.69283	12.412	1.27875e-10	2.29421e-07
LMPG-Sr13, LMPG	Day 1	Low temperature	110442	TraesCS6D02G326000.1	-2.69272	-2.69283	12.412	1.27875e-10	2.29421e-07
LMPG-Sr13, LMPG	Day 1	Low temperature	133161	TraesCSU02G214200.1	-2.69272	-2.69283	12.412	1.27875e-10	2.29421e-07
LMPG-Sr13, LMPG	Day 1	Low temperature	133596	TraesCSU02G258800.1	-2.69272	-2.69283	12.412	1.27875e-10	2.29421e-07
LMPG-Sr13, LMPG	Day 1	Low temperature	108666	TraesCS6D02G186800.1	6.08284	1.44269e+08	2.96972	2.05071e-10	3.50398e-07
LMPG-Sr13, LMPG	Day 1	Low temperature	53628	TraesCS3D02G074400.1	8.27588	8.72247	5.10712	5.98333e-10	9.75881e-07
LMPG-Sr13, LMPG	Day 1	Low temperature	30782	TraesCS2B02G571700.2	5.97757	6.71884	3.76805	6.60816e-10	9.92206e-07
LMPG-Sr13, LMPG	Day 1	Low temperature	72300	TraesCS4D02G135000.5	7.7349	18.4579	4.21972	6.63646e-10	9.92206e-07
LMPG-Sr13, LMPG	Day 1	Low temperature	6021	TraesCS1B02G057300.1	-2.56835	-2.5922	4.94583	1.76825e-09	2.53793e-06
LMPG-Sr13, LMPG	Day 1	Low temperature	133491	TraesCSU02G248800.1	3.39127	3.40488	6.04646	5.67083e-09	7.82618e-06
LMPG-Sr13, LMPG	Day 1	Low temperature	34617	TraesCS2D02G264000.1	-8.77465	-32.8004	5.26168	8.96708e-09	1.19169e-05
LMPG-Sr13, LMPG	Day 1	Low temperature	124479	TraesCS7D02G029800.1	2.76151	2.81225	3.8016	9.95241e-09	1.2754e-05
LMPG-Sr13, LMPG	Day 1	Low temperature	30590	TraesCS2B02G555400.3	-6.87326	-7.73221	2.40943	1.16428e-08	1.44058e-05
LMPG-Sr13, LMPG	Day 1	Low temperature	10496	TraesCS1B02G422900.1	5.00675	6.07065	2.0685	1.91193e-08	2.28679e-05
LMPG-Sr13, LMPG	Day 1	Low temperature	121747	TraesCS7B02G291500.1	6.90513	1.44269e+08	2.51517	2.05183e-08	2.37496e-05
LMPG-Sr13, LMPG	Day 1	Low temperature	17326	TraesCS2A02G052500.1	-5.7347	-8.19086	1.42213	2.61809e-08	2.9357e-05
LMPG-Sr13, LMPG	Day 1	Low temperature	2	TraesCS1A02G000200.1	4.21566	4.2282	5.12954	3.11374e-08	3.38567e-05
LMPG-Sr13, LMPG	Day 1	Low temperature	10758	TraesCS1B02G445200.1	-3.92631	-4.15266	2.6211	3.60041e-08	3.7997e-05
LMPG-Sr13, LMPG	Day 1	Low temperature	13436	TraesCS1D02G180500.1	-2.44178	-2.44182	13.8945	1.17884e-07	0.000114322
LMPG-Sr13, LMPG	Day 1	Low temperature	38381	TraesCS2D02G573200.1	-2.44178	-2.44182	13.8945	1.17884e-07	0.000114322
LMPG-Sr13, LMPG	Day 1	Low temperature	52222	TraesCS3B02G563300.1	-2.44178	-2.44182	13.8945	1.17884e-07	0.000114322
LMPG-Sr13, LMPG	Day 1	Low temperature	99957	TraesCS6A02G350200.1	6.22294	1.44269e+08	2.74246	1.37803e-07	0.000130122
LMPG-Sr13, LMPG	Day 1	Low temperature	133696	TraesCSU02G268500.1	-2.40441	-2.40801	7.19284	2.94086e-07	0.000270574
LMPG-Sr13, LMPG	Day 1	Low temperature	27066	TraesCS2B02G267500.2	7.7262	1.44269e+08	4.82981	3.47066e-07	0.000304485
LMPG-Sr13, LMPG	Day 1	Low temperature	250	TraesCS1A02G020900.1	-4.20503	-4.60774	3.00815	3.47915e-07	0.000304485
LMPG-Sr13, LMPG	Day 1	Low temperature	93080	TraesCS5D02G345500.1	2.66758	2.72559	3.48559	3.66492e-07	0.000313107
LMPG-Sr13, LMPG	Day 1	Low temperature	15817	TraesCS1D02G375600.1	-5.28899	-7.08029	2.19497	3.92458e-07	0.000327493
LMPG-Sr13, LMPG	Day 1	Low temperature	51722	TraesCS3B02G515600.1	5.71292	5.76066	6.22238	4.18634e-07	0.000341396
LMPG-Sr13, LMPG	Day 1	Low temperature	4968	TraesCS1A02G412900.2	3.90281	4.26616	2.26558	4.74823e-07	0.000378614
LMPG-Sr13, LMPG	Day 1	Low temperature	73627	TraesCS4D02G229600.1	3.86818	3.99673	2.47875	6.69024e-07	0.000521868
LMPG-Sr13, LMPG	Day 1	Low temperature	30762	TraesCS2B02G570100.1	3.30689	3.38677	4.10226	7.83649e-07	0.000598275
LMPG-Sr13, LMPG	Day 1	Low temperature	130704	TraesCS7D02G551400.1	3.76737	3.85548	3.39727	8.55392e-07	0.000609725
LMPG-Sr13, LMPG	Day 1	Low temperature	4648	TraesCS1A02G385000.1	-2.3121	-2.31222	12.0549	8.8361e-07	0.000609725
LMPG-Sr13, LMPG	Day 1	Low temperature	22469	TraesCS2A02G470800.1	-2.3121	-2.31222	12.0549	8.8361e-07	0.000609725
LMPG-Sr13, LMPG	Day 1	Low temperature	43086	TraesCS3A02G343800.1	-2.3121	-2.31222	12.0549	8.8361e-07	0.000609725
LMPG-Sr13, LMPG	Day 1	Low temperature	88934	TraesCS5D02G010100.1	-2.3121	-2.31222	12.0549	8.8361e-07	0.000609725
LMPG-Sr13, LMPG	Day 1	Low temperature	45737	TraesCS3B02G030500.1	-4.58268	-5.31781	1.48878	9.75818e-07	0.000654893
LMPG-Sr13, LMPG	Day 1	Low temperature	131357	TraesCSU02G054500.1	-4.71256	-5.587	2.38863	9.8557e-07	0.000654893
LMPG-Sr13, LMPG	Day 1	Low temperature	13454	TraesCS1D02G182300.1	-2.78089	-2.81857	4.33013	1.11916e-06	0.00073014
LMPG-Sr13, LMPG	Day 1	Low temperature	183	TraesCS1A02G015100.1	-2.19244	-2.21191	4.44965	1.64686e-06	0.00105523
LMPG-Sr13, LMPG	Day 1	Low temperature	30589	TraesCS2B02G555400.2	-4.64672	-5.21701	1.94262	1.70812e-06	0.00107528
LMPG-Sr13, LMPG	Day 1	Low temperature	9631	TraesCS1B02G346800.1	4.95077	5.76027	2.05525	1.84904e-06	0.00114392
LMPG-Sr13, LMPG	Day 1	Low temperature	65847	TraesCS4B02G010400.1	-6.29743	-15.786	2.04157	2.17571e-06	0.0013232
LMPG-Sr13, LMPG	Day 1	Low temperature	30413	TraesCS2B02G540100.2	7.11833	13.2336	4.43786	2.80939e-06	0.00168011
LMPG-Sr13, LMPG	Day 1	Low temperature	72297	TraesCS4D02G135000.2	-4.67471	-4.71689	5.86221	3.01308e-06	0.00177238
LMPG-Sr13, LMPG	Day 1	Low temperature	94388	TraesCS5D02G457400.1	5.22389	5.23733	9.18959	3.28171e-06	0.00183991
LMPG-Sr13, LMPG	Day 1	Low temperature	127115	TraesCS7D02G255400.1	5.22389	5.23733	9.18959	3.28171e-06	0.00183991
LMPG-Sr13, LMPG	Day 1	Low temperature	133647	TraesCSU02G263800.1	5.22389	5.23733	9.18959	3.28171e-06	0.00183991
LMPG-Sr13, LMPG	Day 1	Low temperature	115796	TraesCS7A02G368800.1	2.98054	3.01783	3.70995	4.40916e-06	0.00243399
LMPG-Sr13, LMPG	Day 1	Low temperature	133463	TraesCSU02G245500.1	-1.61141	-1.61343	7.03241	4.97882e-06	0.00270682
LMPG-Sr13, LMPG	Day 1	Low temperature	1	TraesCS1A02G000100.1	4.86265	4.86492	11.7599	5.27201e-06	0.00282343
LMPG-Sr13, LMPG	Day 1	Low temperature	13443	TraesCS1D02G181200.1	-3.49793	-3.72809	2.97145	5.47762e-06	0.00289041
LMPG-Sr13, LMPG	Day 1	Low temperature	19600	TraesCS2A02G240500.2	6.05071	6.20107	6.65926	6.56177e-06	0.00341231
LMPG-Sr13, LMPG	Day 1	Low temperature	75424	TraesCS5A02G010700.1	-7.83942	-8.39913	7.17039	6.74248e-06	0.0034562
LMPG-Sr13, LMPG	Day 1	Low temperature	53614	TraesCS3D02G073000.1	3.23934	3.29829	3.10869	7.11063e-06	0.00359357
LMPG-Sr13, LMPG	Day 1	Low temperature	70255	TraesCS4B02G363700.1	2.61221	2.62698	5.39564	8.65351e-06	0.00431257
LMPG-Sr13, LMPG	Day 1	Low temperature	52599	TraesCS3B02G597800.1	4.44948	5.75871	1.40362	9.29937e-06	0.00452518
LMPG-Sr13, LMPG	Day 1	Low temperature	86115	TraesCS5B02G340900.1	-6.15829	-1.44269e+08	2.09859	9.33235e-06	0.00452518
LMPG-Sr13, LMPG	Day 1	Low temperature	45557	TraesCS3B02G014900.2	3.58133	3.93276	2.60616	9.52952e-06	0.00455918
LMPG-Sr13, LMPG	Day 1	Low temperature	13452	TraesCS1D02G182100.1	-3.39662	-3.49579	3.47271	1.02097e-05	0.00476767
LMPG-Sr13, LMPG	Day 1	Low temperature	77749	TraesCS5A02G199500.1	5.26248	5.32069	6.84306	1.0231e-05	0.00476767
LMPG-Sr13, LMPG	Day 1	Low temperature	45073	TraesCS3A02G510200.1	3.61879	4.00035	2.74738	1.13605e-05	0.00522612
LMPG-Sr13, LMPG	Day 1	Low temperature	23089	TraesCS2A02G523000.1	-3.07196	-3.11231	3.75878	1.23151e-05	0.00559356
LMPG-Sr13, LMPG	Day 1	Low temperature	59614	TraesCS3D02G540900.1	-4.01388	-4.53694	1.71288	1.27898e-05	0.00573655
LMPG-Sr13, LMPG	Day 1	Low temperature	30569	TraesCS2B02G553600.1	-3.14834	-3.31165	2.09256	1.55877e-05	0.00690517
LMPG-Sr13, LMPG	Day 1	Low temperature	70427	TraesCS4B02G379500.1	-2.73822	-2.82458	2.81155	1.64415e-05	0.00719456
LMPG-Sr13, LMPG	Day 1	Low temperature	84135	TraesCS5B02G175700.1	4.14005	5.043	1.87699	1.75521e-05	0.00758799
LMPG-Sr13, LMPG	Day 1	Low temperature	30476	TraesCS2B02G545600.1	3.24995	3.49009	2.30095	1.85929e-05	0.00794225
LMPG-Sr13, LMPG	Day 1	Low temperature	4646	TraesCS1A02G384800.1	4.93826	4.94789	10.4097	2.10168e-05	0.00887207
LMPG-Sr13, LMPG	Day 1	Low temperature	90304	TraesCS5D02G122700.1	-3.22429	-3.25418	3.96911	2.16941e-05	0.00905147
LMPG-Sr13, LMPG	Day 1	Low temperature	10824	TraesCS1B02G450900.1	-2.21934	-2.24724	4.29702	2.38008e-05	0.00981633
LMPG-Sr13, LMPG	Day 1	Low temperature	127121	TraesCS7D02G256000.1	4.0859	4.0877	11.1469	2.47966e-05	0.0101108
LMPG-Sr13, LMPG	Day 1	Low temperature	19780	TraesCS2A02G254600.1	5.42439	5.81289	4.84958	2.59983e-05	0.0104817
LMPG-Sr13, LMPG	Day 1	Low temperature	17155	TraesCS2A02G037400.1	-5.95534	-1.44269e+08	1.68034	3.1812e-05	0.0126831
LMPG-Sr13, LMPG	Day 1	Low temperature	17190	TraesCS2A02G040100.2	-4.95651	-13.0687	1.41638	3.22467e-05	0.0127151
LMPG-Sr13, LMPG	Day 1	Low temperature	59537	TraesCS3D02G534100.1	2.86888	2.9991	2.28654	3.31482e-05	0.0128368
LMPG-Sr13, LMPG	Day 1	Low temperature	43599	TraesCS3A02G383800.1	-2.22366	-2.22557	7.9873	3.50311e-05	0.0128368
LMPG-Sr13, LMPG	Day 1	Low temperature	52387	TraesCS3B02G578700.1	-6.73626	-1.44269e+08	2.88546	3.51281e-05	0.0128368
LMPG-Sr13, LMPG	Day 1	Low temperature	13450	TraesCS1D02G181900.1	-2.16913	-2.16917	13.1639	3.5775e-05	0.0128368
LMPG-Sr13, LMPG	Day 1	Low temperature	14874	TraesCS1D02G295200.1	-2.16913	-2.16917	13.1639	3.5775e-05	0.0128368
LMPG-Sr13, LMPG	Day 1	Low temperature	47590	TraesCS3B02G186500.1	-2.16913	-2.16917	13.1639	3.5775e-05	0.0128368
LMPG-Sr13, LMPG	Day 1	Low temperature	53379	TraesCS3D02G052700.1	-2.16913	-2.16917	13.1639	3.5775e-05	0.0128368
LMPG-Sr13, LMPG	Day 1	Low temperature	80543	TraesCS5A02G437100.1	-2.16913	-2.16917	13.1639	3.5775e-05	0.0128368
LMPG-Sr13, LMPG	Day 1	Low temperature	86561	TraesCS5B02G380100.1	-2.16913	-2.16917	13.1639	3.5775e-05	0.0128368
LMPG-Sr13, LMPG	Day 1	Low temperature	102843	TraesCS6B02G180800.1	-2.04369	-2.06647	3.94448	3.69073e-05	0.013112
LMPG-Sr13, LMPG	Day 1	Low temperature	9422	TraesCS1B02G329600.2	-3.59115	-3.94532	3.21207	3.84942e-05	0.0135082
LMPG-Sr13, LMPG	Day 1	Low temperature	103581	TraesCS6B02G236400.1	-4.6356	-4.63941	9.27695	3.87755e-05	0.0135082
LMPG-Sr13, LMPG	Day 1	Low temperature	37702	TraesCS2D02G514700.1	-5.98829	-1.44269e+08	2.64704	4.10518e-05	0.0141636
LMPG-Sr13, LMPG	Day 1	Low temperature	30431	TraesCS2B02G541900.1	-4.77564	-7.65994	1.33159	4.53333e-05	0.0154919
LMPG-Sr13, LMPG	Day 1	Low temperature	125665	TraesCS7D02G138100.1	-3.24134	-3.4541	2.6119	5.41108e-05	0.018317
LMPG-Sr13, LMPG	Day 1	Low temperature	110435	TraesCS6D02G325300.1	-1.77249	-1.77848	5.68189	5.7052e-05	0.0191322
LMPG-Sr13, LMPG	Day 1	Low temperature	112468	TraesCS7A02G097500.1	2.80773	2.83416	4.78746	5.83111e-05	0.0193733
LMPG-Sr13, LMPG	Day 1	Low temperature	63973	TraesCS4A02G342300.1	4.82306	7.50813	1.63375	6.05233e-05	0.0199238
LMPG-Sr13, LMPG	Day 1	Low temperature	119454	TraesCS7B02G117900.1	-1.71601	-1.72482	5.01051	6.21845e-05	0.0202846
LMPG-Sr13, LMPG	Day 1	Low temperature	16509	TraesCS1D02G435200.1	-1.64219	-1.64296	8.69076	6.54448e-05	0.0211558
LMPG-Sr13, LMPG	Day 1	Low temperature	50205	TraesCS3B02G386100.1	3.63841	3.79057	2.84497	6.72072e-05	0.0215315
LMPG-Sr13, LMPG	Day 1	Low temperature	97930	TraesCS6A02G188100.1	3.80343	4.53604	1.65219	7.04329e-05	0.0223652
LMPG-Sr13, LMPG	Day 1	Low temperature	15838	TraesCS1D02G377500.1	-4.42027	-5.54779	1.47474	7.14715e-05	0.022496
LMPG-Sr13, LMPG	Day 1	Low temperature	124471	TraesCS7D02G029100.1	4.2169	5.80709	2.47751	7.28489e-05	0.0227301
LMPG-Sr13, LMPG	Day 1	Low temperature	30781	TraesCS2B02G571700.1	4.44513	7.7563	1.86085	7.54432e-05	0.0229719
LMPG-Sr13, LMPG	Day 1	Low temperature	30687	TraesCS2B02G563700.1	-4.75183	-9.05896	1.19522	7.54801e-05	0.0229719
LMPG-Sr13, LMPG	Day 1	Low temperature	10375	TraesCS1B02G411700.3	4.50976	1.44269e+08	1.43102	7.55445e-05	0.0229719
LMPG-Sr13, LMPG	Day 1	Low temperature	47582	TraesCS3B02G185700.1	6.49731	6.7466	5.83578	8.07252e-05	0.024341
LMPG-Sr13, LMPG	Day 1	Low temperature	4866	TraesCS1A02G404500.2	3.58957	4.13152	2.25718	8.52132e-05	0.0254802
LMPG-Sr13, LMPG	Day 1	Low temperature	132140	TraesCSU02G121000.1	4.14826	5.61809	1.92412	8.74234e-05	0.0257576
LMPG-Sr13, LMPG	Day 1	Low temperature	42763	TraesCS3A02G318900.1	6.08042	1.44269e+08	2.70377	8.75768e-05	0.0257576
LMPG-Sr13, LMPG	Day 1	Low temperature	1819	TraesCS1A02G148700.1	-2.56736	-2.65256	2.97202	9.91714e-05	0.0286973
LMPG-Sr13, LMPG	Day 1	Low temperature	34701	TraesCS2D02G270500.1	-2.56736	-2.65256	2.97202	9.91714e-05	0.0286973
LMPG-Sr13, LMPG	Day 1	Low temperature	133667	TraesCSU02G265800.1	4.31198	4.3152	10.5636	0.000115802	0.0331747
LMPG-Sr13, LMPG	Day 1	Low temperature	76942	TraesCS5A02G135700.2	3.2009	3.51492	2.2936	0.000116493	0.0331747
LMPG-Sr13, LMPG	Day 1	Low temperature	29370	TraesCS2B02G450800.2	-4.67908	-1.44269e+08	1.31723	0.000123459	0.0348815
LMPG-Sr13, LMPG	Day 1	Low temperature	28341	TraesCS2B02G365600.1	5.41183	1.44269e+08	1.41376	0.000126	0.0353214
LMPG-Sr13, LMPG	Day 1	Low temperature	133589	TraesCSU02G258100.1	4.01606	4.01716	11.3668	0.0001317	0.036633
LMPG-Sr13, LMPG	Day 1	Low temperature	17259	TraesCS2A02G046100.1	-3.16072	-3.40344	1.57137	0.000133082	0.0367327
LMPG-Sr13, LMPG	Day 1	Low temperature	86107	TraesCS5B02G340100.1	-5.9404	-1.44269e+08	2.02617	0.000142737	0.0390968
LMPG-Sr13, LMPG	Day 1	Low temperature	96356	TraesCS6A02G057900.1	-2.88651	-3.04727	2.09351	0.000150346	0.040869
LMPG-Sr13, LMPG	Day 1	Low temperature	77745	TraesCS5A02G199100.3	-4.32175	-6.0301	1.91853	0.000167691	0.0452413
LMPG-Sr13, LMPG	Day 1	Low temperature	130850	TraesCSU02G009200.1	-3.30193	-3.49518	2.35993	0.000170339	0.0456127
LMPG-Sr13, LMPG	Day 3	Low temperature	122365	TraesCS7B02G345500.1	8.64443	1.44269e+08	4.35118	1.07476e-19	3.54703e-15
LMPG-Sr13, LMPG	Day 3	Low temperature	108666	TraesCS6D02G186800.1	7.34936	1.44269e+08	2.94383	3.3246e-19	5.48609e-15
LMPG-Sr13, LMPG	Day 3	Low temperature	74636	TraesCS4D02G311600.1	11.7542	1.44269e+08	7.02365	2.30708e-18	2.53802e-14
LMPG-Sr13, LMPG	Day 3	Low temperature	107402	TraesCS6D02G086700.1	11.7542	1.44269e+08	7.02307	4.0881e-18	3.37299e-14
LMPG-Sr13, LMPG	Day 3	Low temperature	122284	TraesCS7B02G338600.1	11.7542	1.44269e+08	7.0765	1.17265e-17	7.74016e-14
LMPG-Sr13, LMPG	Day 3	Low temperature	75842	TraesCS5A02G049600.1	-5.87934	-6.3188	3.28223	1.36754e-16	7.52213e-13
LMPG-Sr13, LMPG	Day 3	Low temperature	104871	TraesCS6B02G340400.1	-7.2333	-7.87255	3.94996	7.29932e-16	3.44142e-12
LMPG-Sr13, LMPG	Day 3	Low temperature	97230	TraesCS6A02G133200.1	-14.1586	-1.44269e+08	10.2744	1.40149e-15	5.78165e-12
LMPG-Sr13, LMPG	Day 3	Low temperature	87276	TraesCS5B02G440300.1	11.7542	1.44269e+08	7.38837	1.7278e-15	6.33583e-12
LMPG-Sr13, LMPG	Day 3	Low temperature	38004	TraesCS2D02G540300.1	-4.50267	-4.60779	3.91525	6.87159e-12	2.26783e-08
LMPG-Sr13, LMPG	Day 3	Low temperature	84487	TraesCS5B02G203000.1	-5.27989	-5.45255	3.33882	9.57043e-12	2.87139e-08
LMPG-Sr13, LMPG	Day 3	Low temperature	36656	TraesCS2D02G425200.1	-4.37228	-4.45877	4.25943	1.09484e-11	3.01108e-08
LMPG-Sr13, LMPG	Day 3	Low temperature	68844	TraesCS4B02G244100.1	-2.80923	-2.8299	4.33821	1.71186e-11	4.34588e-08
LMPG-Sr13, LMPG	Day 3	Low temperature	45395	TraesCS3A02G539700.1	-7.04405	-7.25945	5.64456	3.58844e-11	8.45923e-08
LMPG-Sr13, LMPG	Day 3	Low temperature	93080	TraesCS5D02G345500.1	2.8804	2.91605	3.42931	7.35685e-11	1.61865e-07
LMPG-Sr13, LMPG	Day 3	Low temperature	17131	TraesCS2A02G035100.1	-7.2438	-7.44312	5.29445	7.87799e-11	1.62498e-07
LMPG-Sr13, LMPG	Day 3	Low temperature	83032	TraesCS5B02G096700.1	8.86312	13.399	1.75249	1.38301e-10	2.6849e-07
LMPG-Sr13, LMPG	Day 3	Low temperature	93004	TraesCS5D02G338200.1	-3.71896	-3.79019	3.50102	2.09544e-10	3.81692e-07
LMPG-Sr13, LMPG	Day 3	Low temperature	4646	TraesCS1A02G384800.1	8.4484	8.46927	10.273	2.19742e-10	3.81692e-07
LMPG-Sr13, LMPG	Day 3	Low temperature	34617	TraesCS2D02G264000.1	-8.85993	-9.77228	5.34033	2.40545e-10	3.93633e-07
LMPG-Sr13, LMPG	Day 3	Low temperature	59537	TraesCS3D02G534100.1	3.84543	3.96845	2.23587	2.50471e-10	3.93633e-07
LMPG-Sr13, LMPG	Day 3	Low temperature	127121	TraesCS7D02G256000.1	6.79272	6.79682	11.008	2.78322e-10	4.1752e-07
LMPG-Sr13, LMPG	Day 3	Low temperature	66909	TraesCS4B02G097200.1	4.08362	4.26335	1.9939	3.16128e-10	4.53616e-07
LMPG-Sr13, LMPG	Day 3	Low temperature	72300	TraesCS4D02G135000.5	6.12285	6.47966	4.13472	3.48675e-10	4.64013e-07
LMPG-Sr13, LMPG	Day 3	Low temperature	101	TraesCS1A02G007900.1	-6.70621	-8.60197	3.92497	3.51493e-10	4.64013e-07
LMPG-Sr13, LMPG	Day 3	Low temperature	6021	TraesCS1B02G057300.1	-2.45153	-2.46093	4.99023	3.93943e-10	4.88436e-07
LMPG-Sr13, LMPG	Day 3	Low temperature	74482	TraesCS4D02G298700.1	-5.64197	-6.41286	2.42871	3.99593e-10	4.88436e-07
LMPG-Sr13, LMPG	Day 3	Low temperature	126174	TraesCS7D02G180900.1	-3.78186	-3.89005	2.56734	6.13101e-10	7.2265e-07
LMPG-Sr13, LMPG	Day 3	Low temperature	112468	TraesCS7A02G097500.1	4.77311	4.85354	4.70584	6.82765e-10	7.7701e-07
LMPG-Sr13, LMPG	Day 3	Low temperature	81303	TraesCS5A02G503800.1	-2.95186	-2.987	3.41396	1.2362e-09	1.25525e-06
LMPG-Sr13, LMPG	Day 3	Low temperature	94388	TraesCS5D02G457400.1	7.64607	7.67765	9.05585	1.25513e-09	1.25525e-06
LMPG-Sr13, LMPG	Day 3	Low temperature	127115	TraesCS7D02G255400.1	7.64607	7.67765	9.05585	1.25513e-09	1.25525e-06
LMPG-Sr13, LMPG	Day 3	Low temperature	133647	TraesCSU02G263800.1	7.64607	7.67765	9.05585	1.25513e-09	1.25525e-06
LMPG-Sr13, LMPG	Day 3	Low temperature	53383	TraesCS3D02G053100.1	-2.07955	-2.08064	8.37718	1.33861e-09	1.29936e-06
LMPG-Sr13, LMPG	Day 3	Low temperature	69891	TraesCS4B02G332700.1	-2.87707	-2.89856	4.95618	1.41899e-09	1.33802e-06
LMPG-Sr13, LMPG	Day 3	Low temperature	112197	TraesCS7A02G073000.1	-6.31574	-6.65303	4.87016	1.5591e-09	1.39068e-06
LMPG-Sr13, LMPG	Day 3	Low temperature	112198	TraesCS7A02G073100.1	-6.31574	-6.65303	4.87016	1.5591e-09	1.39068e-06
LMPG-Sr13, LMPG	Day 3	Low temperature	1	TraesCS1A02G000100.1	6.91212	6.91594	11.6176	2.35141e-09	2.0422e-06
LMPG-Sr13, LMPG	Day 3	Low temperature	36070	TraesCS2D02G378400.1	-4.48844	-4.7629	3.18485	4.78885e-09	4.05247e-06
LMPG-Sr13, LMPG	Day 3	Low temperature	100674	TraesCS6A02G413100.1	-5.16991	-5.44435	2.9308	6.02663e-09	4.97242e-06
LMPG-Sr13, LMPG	Day 3	Low temperature	89842	TraesCS5D02G087400.1	2.67245	2.70755	3.51331	7.91594e-09	6.37195e-06
LMPG-Sr13, LMPG	Day 3	Low temperature	4968	TraesCS1A02G412900.2	5.31744	6.5052	2.21788	9.39894e-09	7.38556e-06
LMPG-Sr13, LMPG	Day 3	Low temperature	133667	TraesCSU02G265800.1	7.33332	7.34602	10.4174	9.8206e-09	7.53742e-06
LMPG-Sr13, LMPG	Day 3	Low temperature	45073	TraesCS3A02G510200.1	3.79424	3.97995	2.70728	1.08511e-08	8.13905e-06
LMPG-Sr13, LMPG	Day 3	Low temperature	19600	TraesCS2A02G240500.2	8.04612	8.28873	6.53902	1.38636e-08	1.01675e-05
LMPG-Sr13, LMPG	Day 3	Low temperature	16243	TraesCS1D02G412200.1	2.43652	2.45937	3.56898	2.05194e-08	1.45855e-05
LMPG-Sr13, LMPG	Day 3	Low temperature	87731	TraesCS5B02G480900.2	-4.40095	-4.68084	2.83003	2.15379e-08	1.45855e-05
LMPG-Sr13, LMPG	Day 3	Low temperature	27066	TraesCS2B02G267500.2	5.99013	6.21067	4.73033	2.15973e-08	1.45855e-05
LMPG-Sr13, LMPG	Day 3	Low temperature	38144	TraesCS2D02G552200.1	-3.24915	-3.32061	3.14882	2.16553e-08	1.45855e-05
LMPG-Sr13, LMPG	Day 3	Low temperature	92179	TraesCS5D02G271100.1	-3.37757	-3.46413	3.10791	2.82204e-08	1.86272e-05
LMPG-Sr13, LMPG	Day 3	Low temperature	107967	TraesCS6D02G136200.1	-4.6213	-4.99022	2.65723	3.27218e-08	2.11749e-05
LMPG-Sr13, LMPG	Day 3	Low temperature	12350	TraesCS1D02G098100.1	-2.85377	-2.89217	4.85732	3.55077e-08	2.25358e-05
LMPG-Sr13, LMPG	Day 3	Low temperature	133491	TraesCSU02G248800.1	3.21651	3.22731	5.93662	3.92302e-08	2.44286e-05
LMPG-Sr13, LMPG	Day 3	Low temperature	86894	TraesCS5B02G407800.1	-3.41351	-3.42227	5.88944	5.2453e-08	3.20575e-05
LMPG-Sr13, LMPG	Day 3	Low temperature	116766	TraesCS7A02G453500.1	2.10202	2.11392	4.20726	5.90323e-08	3.54226e-05
LMPG-Sr13, LMPG	Day 3	Low temperature	51090	TraesCS3B02G458800.6	5.52586	7.86784	1.92753	6.12161e-08	3.5791e-05
LMPG-Sr13, LMPG	Day 3	Low temperature	52599	TraesCS3B02G597800.1	5.34375	6.97308	1.36913	6.18152e-08	3.5791e-05
LMPG-Sr13, LMPG	Day 3	Low temperature	1033	TraesCS1A02G089600.1	-3.24787	-3.29702	5.09012	7.16883e-08	4.07919e-05
LMPG-Sr13, LMPG	Day 3	Low temperature	19780	TraesCS2A02G254600.1	5.33019	5.43864	4.76396	8.98908e-08	5.02824e-05
LMPG-Sr13, LMPG	Day 3	Low temperature	93891	TraesCS5D02G413000.1	-3.14584	-3.17975	3.52139	9.5267e-08	5.24016e-05
LMPG-Sr13, LMPG	Day 3	Low temperature	77749	TraesCS5A02G199500.1	6.68672	6.76917	6.72233	1.07808e-07	5.83277e-05
LMPG-Sr13, LMPG	Day 3	Low temperature	130078	TraesCS7D02G497400.1	-5.16711	-5.96842	2.22641	1.4996e-07	7.98245e-05
LMPG-Sr13, LMPG	Day 3	Low temperature	76942	TraesCS5A02G135700.2	4.51712	5.09355	2.25001	1.53245e-07	8.02783e-05
LMPG-Sr13, LMPG	Day 3	Low temperature	9085	TraesCS1B02G299300.1	-4.07873	-4.31357	2.90113	1.68195e-07	8.67333e-05
LMPG-Sr13, LMPG	Day 3	Low temperature	69120	TraesCS4B02G267200.1	2.43726	2.46679	2.99081	1.75636e-07	8.79635e-05
LMPG-Sr13, LMPG	Day 3	Low temperature	99468	TraesCS6A02G310400.1	-6.12655	-7.19826	3.03157	1.75911e-07	8.79635e-05
LMPG-Sr13, LMPG	Day 3	Low temperature	77575	TraesCS5A02G185600.1	-4.82922	-5.38806	2.06435	2.00725e-07	9.88734e-05
LMPG-Sr13, LMPG	Day 3	Low temperature	71892	TraesCS4D02G102200.1	3.23945	3.34343	2.82224	2.33082e-07	0.000113006
LMPG-Sr13, LMPG	Day 3	Low temperature	123297	TraesCS7B02G430000.1	-4.85687	-5.44493	2.18417	2.37184e-07	0.000113006
LMPG-Sr13, LMPG	Day 3	Low temperature	13232	TraesCS1D02G164300.1	-2.20368	-2.21092	5.7677	2.41728e-07	0.000113006
LMPG-Sr13, LMPG	Day 3	Low temperature	75424	TraesCS5A02G010700.1	-8.42008	-8.67957	7.2847	2.43111e-07	0.000113006
LMPG-Sr13, LMPG	Day 3	Low temperature	117378	TraesCS7A02G508800.1	-5.39623	-6.56914	2.28804	2.87854e-07	0.000131945
LMPG-Sr13, LMPG	Day 3	Low temperature	34974	TraesCS2D02G290500.1	2.8246	2.88968	3.94647	3.08847e-07	0.000139628
LMPG-Sr13, LMPG	Day 3	Low temperature	133589	TraesCSU02G258100.1	5.69144	5.69355	11.2381	3.39362e-07	0.000151351
LMPG-Sr13, LMPG	Day 3	Low temperature	9422	TraesCS1B02G329600.2	-4.60907	-5.02199	3.21598	3.95137e-07	0.000173876
LMPG-Sr13, LMPG	Day 3	Low temperature	69500	TraesCS4B02G299800.1	-5.45898	-6.81193	2.21681	4.02127e-07	0.000174623
LMPG-Sr13, LMPG	Day 3	Low temperature	24323	TraesCS2B02G036800.1	-4.43531	-4.77846	2.98964	4.07998e-07	0.000174872
LMPG-Sr13, LMPG	Day 3	Low temperature	30915	TraesCS2B02G582300.1	-5.234	-6.23205	1.88734	4.13776e-07	0.000175075
LMPG-Sr13, LMPG	Day 3	Low temperature	43599	TraesCS3A02G383800.1	-2.6282	-2.62988	8.10691	4.25468e-07	0.000177743
LMPG-Sr13, LMPG	Day 3	Low temperature	124897	TraesCS7D02G068200.1	-5.75202	-6.59923	3.47594	4.85425e-07	0.000200256
LMPG-Sr13, LMPG	Day 3	Low temperature	106887	TraesCS6D02G042500.1	-4.27762	-4.3527	4.61988	5.11875e-07	0.00020856
LMPG-Sr13, LMPG	Day 3	Low temperature	55409	TraesCS3D02G209200.2	-4.45378	-4.85953	2.30221	5.18691e-07	0.000208761
LMPG-Sr13, LMPG	Day 3	Low temperature	86619	TraesCS5B02G384500.1	-5.56	-7.23559	1.83998	5.44635e-07	0.000216099
LMPG-Sr13, LMPG	Day 3	Low temperature	21960	TraesCS2A02G427100.1	-3.2078	-3.29504	3.39712	5.50021e-07	0.000216099
LMPG-Sr13, LMPG	Day 3	Low temperature	38006	TraesCS2D02G540500.1	-3.90861	-4.13077	2.17654	6.82656e-07	0.000265055
LMPG-Sr13, LMPG	Day 3	Low temperature	60474	TraesCS4A02G066500.1	-3.41513	-3.53571	2.7562	6.93205e-07	0.000266021
LMPG-Sr13, LMPG	Day 3	Low temperature	27364	TraesCS2B02G289900.1	-5.7512	-8.37524	1.96382	7.09463e-07	0.000269131
LMPG-Sr13, LMPG	Day 3	Low temperature	119333	TraesCS7B02G107700.1	-5.65566	-7.78881	1.77689	7.29054e-07	0.000272321
LMPG-Sr13, LMPG	Day 3	Low temperature	124896	TraesCS7D02G068100.1	-5.41947	-6.83986	2.29257	7.34376e-07	0.000272321
LMPG-Sr13, LMPG	Day 3	Low temperature	98710	TraesCS6A02G248000.1	2.28578	2.30106	4.17839	8.35301e-07	0.000306305
LMPG-Sr13, LMPG	Day 3	Low temperature	72343	TraesCS4D02G137900.1	5.78611	5.80156	7.77736	8.54465e-07	0.000309889
LMPG-Sr13, LMPG	Day 3	Low temperature	15	TraesCS1A02G001500.1	6.58076	6.76501	5.77792	8.64761e-07	0.000310214
LMPG-Sr13, LMPG	Day 3	Low temperature	133696	TraesCSU02G268500.1	-2.3174	-2.32021	7.31809	9.56555e-07	0.000339453
LMPG-Sr13, LMPG	Day 3	Low temperature	22949	TraesCS2A02G511000.1	2.73281	2.75919	3.70617	1.0097e-06	0.000354502
LMPG-Sr13, LMPG	Day 3	Low temperature	13443	TraesCS1D02G181200.1	-3.80123	-4.00677	2.97384	1.09854e-06	0.000381634
LMPG-Sr13, LMPG	Day 3	Low temperature	130852	TraesCSU02G009400.1	-4.06808	-4.15247	4.41603	1.23269e-06	0.000423774
LMPG-Sr13, LMPG	Day 3	Low temperature	47582	TraesCS3B02G185700.1	7.41531	7.59069	5.7758	1.26277e-06	0.000429641
LMPG-Sr13, LMPG	Day 3	Low temperature	38007	TraesCS2D02G540600.1	-3.99747	-4.26332	2.64591	1.31096e-06	0.000441486
LMPG-Sr13, LMPG	Day 3	Low temperature	132557	TraesCSU02G157000.1	2.47787	2.50456	4.09009	1.36016e-06	0.000448895
LMPG-Sr13, LMPG	Day 3	Low temperature	132912	TraesCSU02G190200.1	2.47787	2.50456	4.09009	1.36016e-06	0.000448895
LMPG-Sr13, LMPG	Day 3	Low temperature	38638	TraesCS2D02G596300.1	-4.59047	-5.13294	2.11249	1.48293e-06	0.000484566
LMPG-Sr13, LMPG	Day 3	Low temperature	109489	TraesCS6D02G248500.1	-4.93688	-5.76705	2.7944	1.52044e-06	0.000491953
LMPG-Sr13, LMPG	Day 3	Low temperature	111941	TraesCS7A02G049300.1	-3.76732	-3.9731	2.67797	1.57559e-06	0.000504845
LMPG-Sr13, LMPG	Day 3	Low temperature	124254	TraesCS7D02G009400.1	3.87923	3.9439	3.01282	1.5923e-06	0.000505295
LMPG-Sr13, LMPG	Day 3	Low temperature	21961	TraesCS2A02G427200.1	-2.73873	-2.77384	4.66511	1.61953e-06	0.000509041
LMPG-Sr13, LMPG	Day 3	Low temperature	90304	TraesCS5D02G122700.1	-7.80345	-1.44269e+08	3.98755	1.7479e-06	0.000544206
LMPG-Sr13, LMPG	Day 3	Low temperature	82528	TraesCS5B02G054800.2	-4.1867	-4.53484	2.46068	1.90174e-06	0.000586572
LMPG-Sr13, LMPG	Day 3	Low temperature	86246	TraesCS5B02G353200.1	-4.14075	-4.16469	4.72097	1.96507e-06	0.000600492
LMPG-Sr13, LMPG	Day 3	Low temperature	117350	TraesCS7A02G506000.1	-3.63792	-3.81541	2.93483	2.31662e-06	0.000701427
LMPG-Sr13, LMPG	Day 3	Low temperature	111479	TraesCS7A02G009200.1	3.87634	4.19834	1.61627	2.36831e-06	0.000710556
LMPG-Sr13, LMPG	Day 3	Low temperature	66319	TraesCS4B02G050500.2	3.82951	4.1268	2.0768	2.39268e-06	0.000711403
LMPG-Sr13, LMPG	Day 3	Low temperature	69892	TraesCS4B02G332800.1	-2.69025	-2.69876	6.01097	2.70102e-06	0.000795908
LMPG-Sr13, LMPG	Day 3	Low temperature	12592	TraesCS1D02G117900.1	-2.69074	-2.7412	3.66181	3.48933e-06	0.0010191
LMPG-Sr13, LMPG	Day 3	Low temperature	71489	TraesCS4D02G069100.1	-3.88388	-3.91743	6.29089	4.06466e-06	0.00117672
LMPG-Sr13, LMPG	Day 3	Low temperature	76539	TraesCS5A02G105800.1	2.00037	2.00429	6.24152	4.1706e-06	0.00119188
LMPG-Sr13, LMPG	Day 3	Low temperature	4866	TraesCS1A02G404500.2	3.77154	4.08861	2.20429	4.18925e-06	0.00119188
LMPG-Sr13, LMPG	Day 3	Low temperature	53253	TraesCS3D02G041500.1	-3.86817	-4.13182	2.47219	4.26747e-06	0.00120375
LMPG-Sr13, LMPG	Day 3	Low temperature	50494	TraesCS3B02G409300.2	-3.04433	-3.10527	4.33812	4.92623e-06	0.00137237
LMPG-Sr13, LMPG	Day 3	Low temperature	114056	TraesCS7A02G235100.1	-3.25626	-3.3368	3.26528	4.96828e-06	0.00137237
LMPG-Sr13, LMPG	Day 3	Low temperature	122464	TraesCS7B02G354200.1	2.41735	2.45833	2.99254	5.03067e-06	0.00137237
LMPG-Sr13, LMPG	Day 3	Low temperature	10630	TraesCS1B02G434000.1	2.07807	2.09625	3.23947	5.03156e-06	0.00137237
LMPG-Sr13, LMPG	Day 3	Low temperature	115888	TraesCS7A02G376800.1	-2.62371	-2.62943	5.56678	5.20268e-06	0.00140741
LMPG-Sr13, LMPG	Day 3	Low temperature	72640	TraesCS4D02G157600.1	1.83414	1.83959	5.8593	5.41099e-06	0.00145186
LMPG-Sr13, LMPG	Day 3	Low temperature	20000	TraesCS2A02G271700.1	-5.14174	-6.55108	1.80732	5.61695e-06	0.00149497
LMPG-Sr13, LMPG	Day 3	Low temperature	58211	TraesCS3D02G418400.6	4.68641	6.00067	1.74537	5.72737e-06	0.00151216
LMPG-Sr13, LMPG	Day 3	Low temperature	67011	TraesCS4B02G105300.2	3.06332	3.15088	2.96608	5.93907e-06	0.00155561
LMPG-Sr13, LMPG	Day 3	Low temperature	89505	TraesCS5D02G060300.1	-3.81931	-4.07957	2.51278	6.05731e-06	0.00157409
LMPG-Sr13, LMPG	Day 3	Low temperature	119064	TraesCS7B02G084800.1	-2.73017	-2.781	3.15416	6.32353e-06	0.00163043
LMPG-Sr13, LMPG	Day 3	Low temperature	2154	TraesCS1A02G174700.1	-2.09584	-2.108	4.66286	6.42614e-06	0.00163214
LMPG-Sr13, LMPG	Day 3	Low temperature	75226	TraesCS4D02G360000.1	-3.65	-3.86229	3.15242	6.43042e-06	0.00163214
LMPG-Sr13, LMPG	Day 3	Low temperature	84576	TraesCS5B02G211000.1	-4.92906	-5.98917	1.71298	6.4785e-06	0.00163214
LMPG-Sr13, LMPG	Day 3	Low temperature	6989	TraesCS1B02G136700.2	-3.57308	-3.76702	2.8824	6.79067e-06	0.00169782
LMPG-Sr13, LMPG	Day 3	Low temperature	5495	TraesCS1B02G011400.1	2.84534	2.93881	3.25559	7.01055e-06	0.00173962
LMPG-Sr13, LMPG	Day 3	Low temperature	250	TraesCS1A02G020900.1	-3.59062	-3.79077	2.97459	7.27179e-06	0.00179098
LMPG-Sr13, LMPG	Day 3	Low temperature	34699	TraesCS2D02G270300.1	-5.23513	-7.00836	1.74135	7.41513e-06	0.00181275
LMPG-Sr13, LMPG	Day 3	Low temperature	105395	TraesCS6B02G382200.1	-3.07791	-3.09753	5.08808	7.79505e-06	0.00189162
LMPG-Sr13, LMPG	Day 3	Low temperature	37674	TraesCS2D02G512400.1	3.33201	3.53113	1.96011	7.94914e-06	0.00191493
LMPG-Sr13, LMPG	Day 3	Low temperature	18916	TraesCS2A02G189600.1	-3.5805	-3.7807	2.80353	8.06557e-06	0.0019289
LMPG-Sr13, LMPG	Day 3	Low temperature	28748	TraesCS2B02G399200.2	-4.23463	-4.69377	2.17677	8.89288e-06	0.00211145
LMPG-Sr13, LMPG	Day 3	Low temperature	51722	TraesCS3B02G515600.1	5.54794	5.63057	6.10045	9.08338e-06	0.00213213
LMPG-Sr13, LMPG	Day 3	Low temperature	26369	TraesCS2B02G215800.1	-2.60434	-2.64014	4.01913	9.10918e-06	0.00213213
LMPG-Sr13, LMPG	Day 3	Low temperature	62811	TraesCS4A02G245100.1	-3.69765	-3.71575	7.09407	9.4545e-06	0.00219737
LMPG-Sr13, LMPG	Day 3	Low temperature	80896	TraesCS5A02G468300.1	-3.60232	-3.8133	2.60344	9.60975e-06	0.00221784
LMPG-Sr13, LMPG	Day 3	Low temperature	22122	TraesCS2A02G440500.1	3.2665	3.45498	1.623	1.05466e-05	0.00241715
LMPG-Sr13, LMPG	Day 3	Low temperature	63209	TraesCS4A02G278000.1	-3.3612	-3.49867	3.02427	1.07228e-05	0.0024269
LMPG-Sr13, LMPG	Day 3	Low temperature	77915	TraesCS5A02G212800.1	-5.10684	-6.67159	1.67112	1.07362e-05	0.0024269
LMPG-Sr13, LMPG	Day 3	Low temperature	86028	TraesCS5B02G332500.1	-3.64944	-3.87892	2.30846	1.1312e-05	0.00253966
LMPG-Sr13, LMPG	Day 3	Low temperature	73810	TraesCS4D02G243400.1	-2.47632	-2.51529	3.209	1.14806e-05	0.00255422
LMPG-Sr13, LMPG	Day 3	Low temperature	10824	TraesCS1B02G450900.1	-2.36478	-2.39203	4.31551	1.15317e-05	0.00255422
LMPG-Sr13, LMPG	Day 3	Low temperature	121718	TraesCS7B02G289200.1	-2.20578	-2.21582	5.30531	1.17013e-05	0.00257453
LMPG-Sr13, LMPG	Day 3	Low temperature	115745	TraesCS7A02G364800.1	-3.87166	-4.18003	2.32733	1.23941e-05	0.0027089
LMPG-Sr13, LMPG	Day 3	Low temperature	130932	TraesCSU02G016900.1	-5.20958	-7.24507	2.01786	1.35052e-05	0.00293168
LMPG-Sr13, LMPG	Day 3	Low temperature	57175	TraesCS3D02G339300.1	3.90328	3.99519	3.46036	1.35911e-05	0.00293168
LMPG-Sr13, LMPG	Day 3	Low temperature	116008	TraesCS7A02G386300.1	-2.1991	-2.20869	5.12899	1.37411e-05	0.00294479
LMPG-Sr13, LMPG	Day 3	Low temperature	129426	TraesCS7D02G439800.1	-4.32826	-4.88708	1.9974	1.4332e-05	0.00305162
LMPG-Sr13, LMPG	Day 3	Low temperature	111036	TraesCS6D02G378000.4	-2.39469	-2.41946	4.44346	1.48734e-05	0.00314658
LMPG-Sr13, LMPG	Day 3	Low temperature	74443	TraesCS4D02G296000.1	-5.23409	-7.4691	1.76152	1.50499e-05	0.00316363
LMPG-Sr13, LMPG	Day 3	Low temperature	79887	TraesCS5A02G380900.2	-5.46068	-14.4232	1.62645	1.59367e-05	0.0033126
LMPG-Sr13, LMPG	Day 3	Low temperature	107259	TraesCS6D02G075400.2	-4.46768	-5.14868	2.51155	1.59593e-05	0.0033126
LMPG-Sr13, LMPG	Day 3	Low temperature	33700	TraesCS2D02G198200.1	-3.17595	-3.30421	2.80194	1.65354e-05	0.0034042
LMPG-Sr13, LMPG	Day 3	Low temperature	116050	TraesCS7A02G389700.1	-2.7041	-2.71391	5.91424	1.66069e-05	0.0034042
LMPG-Sr13, LMPG	Day 3	Low temperature	53628	TraesCS3D02G074400.1	6.68571	7.2317	5.00158	1.71953e-05	0.00350307
LMPG-Sr13, LMPG	Day 3	Low temperature	91734	TraesCS5D02G232900.2	-5.00784	-6.26437	1.58007	1.73169e-05	0.0035062
LMPG-Sr13, LMPG	Day 3	Low temperature	102759	TraesCS6B02G175100.2	-4.81404	-5.92893	2.24645	1.75064e-05	0.00352294
LMPG-Sr13, LMPG	Day 3	Low temperature	116731	TraesCS7A02G450400.1	-4.04093	-4.44458	1.94416	1.76605e-05	0.00352783
LMPG-Sr13, LMPG	Day 3	Low temperature	132689	TraesCSU02G168900.1	3.49785	3.58855	2.72334	1.77444e-05	0.00352783
LMPG-Sr13, LMPG	Day 3	Low temperature	86202	TraesCS5B02G349300.1	-5.4182	-10.7429	1.36759	1.80266e-05	0.00356246
LMPG-Sr13, LMPG	Day 3	Low temperature	43501	TraesCS3A02G376800.1	-3.52607	-3.73667	3.23934	1.89003e-05	0.00370245
LMPG-Sr13, LMPG	Day 3	Low temperature	18221	TraesCS2A02G130200.1	3.13998	3.31013	2.07287	1.89706e-05	0.00370245
LMPG-Sr13, LMPG	Day 3	Low temperature	113655	TraesCS7A02G201100.1	-5.1694	-7.28657	1.57223	1.90715e-05	0.00370245
LMPG-Sr13, LMPG	Day 3	Low temperature	18637	TraesCS2A02G166600.1	-5.42102	-1.44269e+08	1.94171	1.99487e-05	0.0038501
LMPG-Sr13, LMPG	Day 3	Low temperature	50094	TraesCS3B02G377300.1	3.98549	4.10275	3.24617	2.022e-05	0.00387977
LMPG-Sr13, LMPG	Day 3	Low temperature	112143	TraesCS7A02G067800.1	-2.05807	-2.07577	4.1744	2.04846e-05	0.00390783
LMPG-Sr13, LMPG	Day 3	Low temperature	19030	TraesCS2A02G199300.1	-4.21966	-4.74182	1.82998	2.11526e-05	0.00401206
LMPG-Sr13, LMPG	Day 3	Low temperature	89697	TraesCS5D02G075300.1	-4.40401	-5.0677	2.4145	2.14596e-05	0.00404704
LMPG-Sr13, LMPG	Day 3	Low temperature	82773	TraesCS5B02G076200.1	3.46891	3.59822	2.49871	2.22513e-05	0.00416563
LMPG-Sr13, LMPG	Day 3	Low temperature	25600	TraesCS2B02G148900.1	-2.79351	-2.86844	3.29023	2.23409e-05	0.00416563
LMPG-Sr13, LMPG	Day 3	Low temperature	100588	TraesCS6A02G405600.1	2.13206	2.14904	4.06599	2.27769e-05	0.00421081
LMPG-Sr13, LMPG	Day 3	Low temperature	71790	TraesCS4D02G093600.1	2.27331	2.28339	4.16077	2.28384e-05	0.00421081
LMPG-Sr13, LMPG	Day 3	Low temperature	128666	TraesCS7D02G374500.2	4.92207	30.4443	1.44722	2.32005e-05	0.00425381
LMPG-Sr13, LMPG	Day 3	Low temperature	113400	TraesCS7A02G178800.1	-2.89343	-2.96335	3.04871	2.34208e-05	0.00427048
LMPG-Sr13, LMPG	Day 3	Low temperature	91034	TraesCS5D02G176400.1	-3.41759	-3.6079	2.29908	2.46971e-05	0.00446138
LMPG-Sr13, LMPG	Day 3	Low temperature	3851	TraesCS1A02G314500.1	5.06142	5.481	2.92151	2.47381e-05	0.00446138
LMPG-Sr13, LMPG	Day 3	Low temperature	97401	TraesCS6A02G146900.1	-4.09309	-4.55107	2.16296	2.4955e-05	0.00447602
LMPG-Sr13, LMPG	Day 3	Low temperature	128768	TraesCS7D02G382900.1	-2.09753	-2.10459	5.52917	2.52114e-05	0.00449758
LMPG-Sr13, LMPG	Day 3	Low temperature	128462	TraesCS7D02G358000.1	-3.83034	-3.97	3.33981	2.62169e-05	0.0046295
LMPG-Sr13, LMPG	Day 3	Low temperature	5211	TraesCS1A02G433800.1	-1.94093	-1.94166	7.91113	2.62314e-05	0.0046295
LMPG-Sr13, LMPG	Day 3	Low temperature	89843	TraesCS5D02G087500.1	2.54998	2.61648	2.70051	2.66595e-05	0.00468003
LMPG-Sr13, LMPG	Day 3	Low temperature	62301	TraesCS4A02G201200.1	2.58124	2.64379	3.02856	2.74225e-05	0.00478848
LMPG-Sr13, LMPG	Day 3	Low temperature	3082	TraesCS1A02G251200.1	-2.1586	-2.17607	4.19093	2.94836e-05	0.00512129
LMPG-Sr13, LMPG	Day 3	Low temperature	129028	TraesCS7D02G403700.2	-2.80669	-2.88744	3.41444	3.01783e-05	0.00521453
LMPG-Sr13, LMPG	Day 3	Low temperature	103739	TraesCS6B02G248900.1	2.35832	2.36825	4.87214	3.11446e-05	0.00535346
LMPG-Sr13, LMPG	Day 3	Low temperature	7003	TraesCS1B02G137900.1	2.88879	2.91811	3.70382	3.20795e-05	0.0054856
LMPG-Sr13, LMPG	Day 3	Low temperature	100589	TraesCS6A02G405700.1	2.24373	2.26518	3.79118	3.24719e-05	0.00550455
LMPG-Sr13, LMPG	Day 3	Low temperature	43128	TraesCS3A02G347500.1	-3.95749	-4.36153	2.08025	3.25239e-05	0.00550455
LMPG-Sr13, LMPG	Day 3	Low temperature	26101	TraesCS2B02G192700.1	-4.96754	-6.70322	2.01766	3.44298e-05	0.00578511
LMPG-Sr13, LMPG	Day 3	Low temperature	128464	TraesCS7D02G358200.1	-2.92663	-3.02579	3.3173	3.45322e-05	0.00578511
LMPG-Sr13, LMPG	Day 3	Low temperature	133478	TraesCSU02G247100.1	3.35282	3.61259	1.6432	3.54871e-05	0.00591505
LMPG-Sr13, LMPG	Day 3	Low temperature	60886	TraesCS4A02G099000.1	-3.263	-3.42727	3.00763	3.67226e-05	0.00609023
LMPG-Sr13, LMPG	Day 3	Low temperature	53704	TraesCS3D02G080100.1	-2.69265	-2.7619	3.08624	3.74911e-05	0.00612212
LMPG-Sr13, LMPG	Day 3	Low temperature	91229	TraesCS5D02G190700.1	-4.3996	-5.14027	1.62892	3.75277e-05	0.00612212
LMPG-Sr13, LMPG	Day 3	Low temperature	1604	TraesCS1A02G134000.1	-3.30259	-3.47643	2.50128	3.75858e-05	0.00612212
LMPG-Sr13, LMPG	Day 3	Low temperature	122415	TraesCS7B02G350200.1	-4.9114	-6.52275	1.76537	3.76569e-05	0.00612212
LMPG-Sr13, LMPG	Day 3	Low temperature	109984	TraesCS6D02G289800.1	-4.32981	-5.01576	1.79913	4.06293e-05	0.00657299
LMPG-Sr13, LMPG	Day 3	Low temperature	39665	TraesCS3A02G081300.1	-3.18137	-3.20308	6.08248	4.13088e-05	0.00662115
LMPG-Sr13, LMPG	Day 3	Low temperature	70049	TraesCS4B02G346900.1	-4.27755	-4.91962	1.90052	4.13283e-05	0.00662115
LMPG-Sr13, LMPG	Day 3	Low temperature	32942	TraesCS2D02G132200.2	3.55858	3.92277	1.76315	4.27639e-05	0.00681805
LMPG-Sr13, LMPG	Day 3	Low temperature	111491	TraesCS7A02G009800.2	3.3911	3.42409	3.33324	4.41935e-05	0.0069816
LMPG-Sr13, LMPG	Day 3	Low temperature	84670	TraesCS5B02G219700.1	-3.0101	-3.12697	3.07119	4.42128e-05	0.0069816
LMPG-Sr13, LMPG	Day 3	Low temperature	6737	TraesCS1B02G117500.1	-2.41899	-2.46201	3.76846	4.46665e-05	0.00701967
LMPG-Sr13, LMPG	Day 3	Low temperature	65847	TraesCS4B02G010400.1	-6.08616	-11.5049	2.02811	4.54385e-05	0.00706517
LMPG-Sr13, LMPG	Day 3	Low temperature	38002	TraesCS2D02G540100.1	-4.81558	-6.2624	1.76259	4.56102e-05	0.00706517
LMPG-Sr13, LMPG	Day 3	Low temperature	10503	TraesCS1B02G423500.2	4.67085	6.92719	1.42241	4.57614e-05	0.00706517
LMPG-Sr13, LMPG	Day 3	Low temperature	36526	TraesCS2D02G414200.1	-4.48239	-5.35193	1.74634	4.59325e-05	0.00706517
LMPG-Sr13, LMPG	Day 3	Low temperature	32908	TraesCS2D02G129500.1	-1.92978	-1.94347	4.4173	4.62047e-05	0.00706517
LMPG-Sr13, LMPG	Day 3	Low temperature	100430	TraesCS6A02G392100.2	-3.87567	-3.94351	5.92694	4.62405e-05	0.00706517
LMPG-Sr13, LMPG	Day 3	Low temperature	124255	TraesCS7D02G009400.2	3.66285	3.71456	3.03407	4.65381e-05	0.00707787
LMPG-Sr13, LMPG	Day 3	Low temperature	109163	TraesCS6D02G223400.1	4.77891	23.9905	1.41906	5.15315e-05	0.00780134
LMPG-Sr13, LMPG	Day 3	Low temperature	11180	TraesCS1D02G000600.1	2.36844	2.42114	4.072	5.28257e-05	0.0079321
LMPG-Sr13, LMPG	Day 3	Low temperature	117484	TraesCS7A02G517700.1	4.54363	6.5382	1.78764	5.28759e-05	0.0079321
LMPG-Sr13, LMPG	Day 3	Low temperature	76097	TraesCS5A02G070400.1	3.48688	3.67434	1.99636	5.64393e-05	0.00842835
LMPG-Sr13, LMPG	Day 3	Low temperature	9317	TraesCS1B02G320300.1	13.744	1.44269e+08	9.20153	5.71143e-05	0.00849073
LMPG-Sr13, LMPG	Day 3	Low temperature	44982	TraesCS3A02G501200.1	-4.09793	-4.35141	2.53019	5.74567e-05	0.00850334
LMPG-Sr13, LMPG	Day 3	Low temperature	33354	TraesCS2D02G168600.1	-4.39867	-5.21581	1.72981	5.78656e-05	0.00852561
LMPG-Sr13, LMPG	Day 3	Low temperature	59764	TraesCS4A02G007800.1	-5.14172	-9.04101	1.57956	6.08863e-05	0.0089308
LMPG-Sr13, LMPG	Day 3	Low temperature	12349	TraesCS1D02G098000.1	-1.94599	-1.95848	5.77234	6.18983e-05	0.00903907
LMPG-Sr13, LMPG	Day 3	Low temperature	130146	TraesCS7D02G503400.1	-5.02688	-7.66071	1.65708	6.50151e-05	0.00945239
LMPG-Sr13, LMPG	Day 3	Low temperature	32941	TraesCS2D02G132200.1	3.30409	3.57582	1.88668	6.72153e-05	0.00972942
LMPG-Sr13, LMPG	Day 3	Low temperature	28435	TraesCS2B02G372900.1	1.70785	1.71413	5.17479	6.91598e-05	0.00996717
LMPG-Sr13, LMPG	Day 3	Low temperature	119056	TraesCS7B02G084000.1	-2.89156	-2.92925	3.41114	7.01101e-05	0.0100602
LMPG-Sr13, LMPG	Day 3	Low temperature	76603	TraesCS5A02G109300.1	-4.1748	-4.80483	1.74056	7.10361e-05	0.0101489
LMPG-Sr13, LMPG	Day 3	Low temperature	90294	TraesCS5D02G121500.1	-3.72629	-4.07465	1.85714	7.31454e-05	0.0104052
LMPG-Sr13, LMPG	Day 3	Low temperature	119334	TraesCS7B02G107800.1	-5.03423	-8.01995	1.47401	7.59326e-05	0.0107554
LMPG-Sr13, LMPG	Day 3	Low temperature	57578	TraesCS3D02G369800.1	-2.98089	-3.10303	3.43263	7.8001e-05	0.0110011
LMPG-Sr13, LMPG	Day 3	Low temperature	70427	TraesCS4B02G379500.1	-3.14113	-3.29938	2.80003	8.41515e-05	0.0118181
LMPG-Sr13, LMPG	Day 3	Low temperature	93620	TraesCS5D02G390700.2	-4.77062	-6.43571	1.57501	8.65266e-05	0.0121002
LMPG-Sr13, LMPG	Day 3	Low temperature	34333	TraesCS2D02G243900.1	4.05232	4.76708	1.17468	8.71375e-05	0.0121342
LMPG-Sr13, LMPG	Day 3	Low temperature	113656	TraesCS7A02G201200.1	-4.99862	-7.98335	1.41069	8.99135e-05	0.0124567
LMPG-Sr13, LMPG	Day 3	Low temperature	12	TraesCS1A02G001200.1	13.9622	1.44269e+08	9.67404	9.02087e-05	0.0124567
LMPG-Sr13, LMPG	Day 3	Low temperature	16413	TraesCS1D02G426500.1	1.71519	1.72165	4.893	9.09489e-05	0.0125066
LMPG-Sr13, LMPG	Day 3	Low temperature	26394	TraesCS2B02G217500.1	-2.89504	-3.00619	2.83763	9.33053e-05	0.0127774
LMPG-Sr13, LMPG	Day 3	Low temperature	59240	TraesCS3D02G508500.1	-3.73087	-3.85042	3.23136	9.46803e-05	0.0128804
LMPG-Sr13, LMPG	Day 3	Low temperature	14792	TraesCS1D02G288400.1	-3.78329	-3.94726	3.50681	9.48379e-05	0.0128804
LMPG-Sr13, LMPG	Day 3	Low temperature	56209	TraesCS3D02G266100.2	-2.80647	-2.90349	2.3753	9.72993e-05	0.0131605
LMPG-Sr13, LMPG	Day 3	Low temperature	132331	TraesCSU02G138400.1	-5.33493	-1.44269e+08	1.53026	9.83063e-05	0.0132425
LMPG-Sr13, LMPG	Day 3	Low temperature	33679	TraesCS2D02G196800.1	-2.20277	-2.22144	4.45318	9.97091e-05	0.0133768
LMPG-Sr13, LMPG	Day 3	Low temperature	10758	TraesCS1B02G445200.1	-3.93935	-4.43733	2.60726	0.000102493	0.0136947
LMPG-Sr13, LMPG	Day 3	Low temperature	85176	TraesCS5B02G262900.1	-2.69752	-2.78029	2.9951	0.000108388	0.0144239
LMPG-Sr13, LMPG	Day 3	Low temperature	132881	TraesCSU02G187200.1	3.82864	4.50444	1.44571	0.000110117	0.0145952
LMPG-Sr13, LMPG	Day 3	Low temperature	59878	TraesCS4A02G017100.1	-2.30567	-2.31578	5.40222	0.000112575	0.0148613
LMPG-Sr13, LMPG	Day 3	Low temperature	27628	TraesCS2B02G309100.1	2.18177	2.22116	3.81685	0.000113941	0.0149816
LMPG-Sr13, LMPG	Day 3	Low temperature	96124	TraesCS6A02G036600.1	-3.93774	-4.09735	4.30095	0.000117378	0.0153491
LMPG-Sr13, LMPG	Day 3	Low temperature	128648	TraesCS7D02G373100.1	3.97846	4.85513	1.20323	0.000117666	0.0153491
LMPG-Sr13, LMPG	Day 3	Low temperature	89058	TraesCS5D02G020900.1	-1.65865	-1.66119	6.75396	0.000121062	0.01573
LMPG-Sr13, LMPG	Day 3	Low temperature	33421	TraesCS2D02G174200.1	-4.81468	-6.95992	1.85101	0.000123975	0.0160453
LMPG-Sr13, LMPG	Day 3	Low temperature	10496	TraesCS1B02G422900.1	2.44066	2.51018	2.03427	0.000124538	0.0160552
LMPG-Sr13, LMPG	Day 3	Low temperature	73328	TraesCS4D02G206200.1	-2.7023	-2.78882	2.74276	0.000133835	0.0171866
LMPG-Sr13, LMPG	Day 3	Low temperature	124246	TraesCS7D02G008800.2	2.97529	3.10035	1.9213	0.000138806	0.0177186
LMPG-Sr13, LMPG	Day 3	Low temperature	78508	TraesCS5A02G263500.1	-3.03698	-3.18636	2.4614	0.000139363	0.0177186
LMPG-Sr13, LMPG	Day 3	Low temperature	29193	TraesCS2B02G435900.1	-4.7461	-6.68829	1.96312	0.000139589	0.0177186
LMPG-Sr13, LMPG	Day 3	Low temperature	74314	TraesCS4D02G285800.1	-4.70642	-6.5027	1.89898	0.000141731	0.0178287
LMPG-Sr13, LMPG	Day 3	Low temperature	99681	TraesCS6A02G327900.1	-3.25872	-3.46717	2.39934	0.000141916	0.0178287
LMPG-Sr13, LMPG	Day 3	Low temperature	31215	TraesCS2B02G608900.1	2.74009	2.84436	2.14137	0.000142076	0.0178287
LMPG-Sr13, LMPG	Day 3	Low temperature	97605	TraesCS6A02G162900.1	2.15743	2.19601	2.77344	0.0001478	0.0184767
LMPG-Sr13, LMPG	Day 3	Low temperature	103758	TraesCS6B02G250500.1	2.68161	2.68173	12.3711	0.000161598	0.0201254
LMPG-Sr13, LMPG	Day 3	Low temperature	32929	TraesCS2D02G131100.1	-2.39719	-2.40018	6.62705	0.000168432	0.0208899
LMPG-Sr13, LMPG	Day 3	Low temperature	133709	TraesCSU02G269800.1	9.78607	1.44269e+08	4.79741	0.000169003	0.0208899
LMPG-Sr13, LMPG	Day 3	Low temperature	41319	TraesCS3A02G209100.1	-3.81404	-4.28623	1.86696	0.000169637	0.0208901
LMPG-Sr13, LMPG	Day 3	Low temperature	82819	TraesCS5B02G080200.1	1.93565	1.95722	3.55055	0.000176267	0.0216258
LMPG-Sr13, LMPG	Day 3	Low temperature	16509	TraesCS1D02G435200.1	-1.58096	-1.58151	8.7808	0.000180429	0.0220496
LMPG-Sr13, LMPG	Day 3	Low temperature	16101	TraesCS1D02G400100.1	-2.24277	-2.24689	5.86857	0.000181476	0.0220496
LMPG-Sr13, LMPG	Day 3	Low temperature	9040	TraesCS1B02G296300.1	-2.18577	-2.21854	3.3418	0.000181726	0.0220496
LMPG-Sr13, LMPG	Day 3	Low temperature	115119	TraesCS7A02G313100.1	1.77279	1.78342	4.44031	0.00018796	0.0227225
LMPG-Sr13, LMPG	Day 3	Low temperature	110306	TraesCS6D02G314600.1	-3.62458	-3.99699	1.91322	0.000188988	0.0227634
LMPG-Sr13, LMPG	Day 3	Low temperature	45371	TraesCS3A02G537700.1	-3.41972	-3.69938	2.27583	0.000190574	0.022871
LMPG-Sr13, LMPG	Day 3	Low temperature	23291	TraesCS2A02G539100.1	-4.66784	-6.57442	1.75845	0.000191954	0.0229532
LMPG-Sr13, LMPG	Day 3	Low temperature	111480	TraesCS7A02G009200.2	2.98607	3.18969	1.6086	0.000192687	0.0229576
LMPG-Sr13, LMPG	Day 3	Low temperature	119454	TraesCS7B02G117900.1	-1.70162	-1.70982	5.04204	0.00019613	0.0232213
LMPG-Sr13, LMPG	Day 3	Low temperature	31373	TraesCS2B02G623400.1	-2.48838	-2.55169	2.57682	0.000196308	0.0232213
LMPG-Sr13, LMPG	Day 3	Low temperature	114946	TraesCS7A02G299400.2	3.00978	3.10395	2.33598	0.000200781	0.0236656
LMPG-Sr13, LMPG	Day 3	Low temperature	102452	TraesCS6B02G148000.2	1.80511	1.81963	3.69769	0.000202255	0.0237545
LMPG-Sr13, LMPG	Day 3	Low temperature	85960	TraesCS5B02G326500.1	-2.44616	-2.50506	2.63004	0.000205031	0.0239952
LMPG-Sr13, LMPG	Day 3	Low temperature	48908	TraesCS3B02G288900.1	-3.54003	-3.88146	2.26452	0.000216192	0.025212
LMPG-Sr13, LMPG	Day 3	Low temperature	69344	TraesCS4B02G287000.1	-2.30566	-2.31578	5.37783	0.000219283	0.0253529
LMPG-Sr13, LMPG	Day 3	Low temperature	74313	TraesCS4D02G285700.1	-3.82503	-4.31864	2.53913	0.000219422	0.0253529
LMPG-Sr13, LMPG	Day 3	Low temperature	59735	TraesCS4A02G005200.1	-3.8781	-4.42963	1.67629	0.000219705	0.0253529
LMPG-Sr13, LMPG	Day 3	Low temperature	122942	TraesCS7B02G395600.1	-1.58125	-1.58177	8.65902	0.000221353	0.0254541
LMPG-Sr13, LMPG	Day 3	Low temperature	98925	TraesCS6A02G266100.1	-4.59023	-6.32586	2.12619	0.0002232	0.0255773
LMPG-Sr13, LMPG	Day 3	Low temperature	10466	TraesCS1B02G420100.1	-2.49217	-2.49633	6.0141	0.000225857	0.0257923
LMPG-Sr13, LMPG	Day 3	Low temperature	74860	TraesCS4D02G329400.1	-1.95449	-1.9618	4.93996	0.000234063	0.0266372
LMPG-Sr13, LMPG	Day 3	Low temperature	47552	TraesCS3B02G183300.2	-2.30173	-2.3429	3.70761	0.000247402	0.0279485
LMPG-Sr13, LMPG	Day 3	Low temperature	112180	TraesCS7A02G071100.1	-2.82446	-2.93158	2.72292	0.000247975	0.0279485
LMPG-Sr13, LMPG	Day 3	Low temperature	52560	TraesCS3B02G594300.1	-4.86439	-10.3301	1.6783	0.000248699	0.0279485
LMPG-Sr13, LMPG	Day 3	Low temperature	34093	TraesCS2D02G227800.1	-2.95022	-3.09737	1.92877	0.000248973	0.0279485
LMPG-Sr13, LMPG	Day 3	Low temperature	109354	TraesCS6D02G238200.1	-4.83604	-9.10045	1.51535	0.0002528	0.0282819
LMPG-Sr13, LMPG	Day 3	Low temperature	126948	TraesCS7D02G243700.1	-2.37385	-2.42706	3.72083	0.000260441	0.0290383
LMPG-Sr13, LMPG	Day 3	Low temperature	29332	TraesCS2B02G447600.1	-4.08247	-4.86189	2.84819	0.000263198	0.0291742
LMPG-Sr13, LMPG	Day 3	Low temperature	120415	TraesCS7B02G188000.3	3.22448	3.34336	2.23062	0.000263622	0.0291742
LMPG-Sr13, LMPG	Day 3	Low temperature	57195	TraesCS3D02G341100.1	-3.56487	-3.93657	1.85737	0.000265229	0.0291742
LMPG-Sr13, LMPG	Day 3	Low temperature	90866	TraesCS5D02G164600.1	-3.49953	-3.83907	2.0445	0.000268155	0.0291742
LMPG-Sr13, LMPG	Day 3	Low temperature	96349	TraesCS6A02G057400.1	-3.66513	-4.09628	1.91899	0.00027138	0.0291742
LMPG-Sr13, LMPG	Day 3	Low temperature	16512	TraesCS1D02G435500.1	-1.74987	-1.74993	12.5534	0.000273151	0.0291742
LMPG-Sr13, LMPG	Day 3	Low temperature	19607	TraesCS2A02G241200.1	-1.74987	-1.74993	12.5534	0.000273151	0.0291742
LMPG-Sr13, LMPG	Day 3	Low temperature	88930	TraesCS5D02G009700.1	-1.74987	-1.74993	12.5534	0.000273151	0.0291742
LMPG-Sr13, LMPG	Day 3	Low temperature	91585	TraesCS5D02G220400.1	-1.74987	-1.74993	12.5534	0.000273151	0.0291742
LMPG-Sr13, LMPG	Day 3	Low temperature	95416	TraesCS5D02G544600.1	-1.74987	-1.74993	12.5534	0.000273151	0.0291742
LMPG-Sr13, LMPG	Day 3	Low temperature	110442	TraesCS6D02G326000.1	-1.74987	-1.74993	12.5534	0.000273151	0.0291742
LMPG-Sr13, LMPG	Day 3	Low temperature	133161	TraesCSU02G214200.1	-1.74987	-1.74993	12.5534	0.000273151	0.0291742
LMPG-Sr13, LMPG	Day 3	Low temperature	133596	TraesCSU02G258800.1	-1.74987	-1.74993	12.5534	0.000273151	0.0291742
LMPG-Sr13, LMPG	Day 3	Low temperature	84251	TraesCS5B02G183700.1	-4.34186	-5.53529	1.42173	0.000275147	0.0292925
LMPG-Sr13, LMPG	Day 3	Low temperature	132443	TraesCSU02G147900.1	-1.58338	-1.58861	5.31751	0.000282559	0.0299629
LMPG-Sr13, LMPG	Day 3	Low temperature	43104	TraesCS3A02G345200.1	3.09176	3.14703	3.48046	0.00028326	0.0299629
LMPG-Sr13, LMPG	Day 3	Low temperature	111167	TraesCS6D02G389500.1	2.8355	3.0081	2.39306	0.000289689	0.0305451
LMPG-Sr13, LMPG	Day 3	Low temperature	74997	TraesCS4D02G341800.1	-4.01575	-4.74432	1.79994	0.000290786	0.030563
LMPG-Sr13, LMPG	Day 3	Low temperature	57354	TraesCS3D02G353600.1	-2.61813	-2.70533	2.54739	0.000292053	0.0305988
LMPG-Sr13, LMPG	Day 3	Low temperature	91572	TraesCS5D02G219300.2	-4.4959	-6.13281	1.5121	0.000297655	0.0310125
LMPG-Sr13, LMPG	Day 3	Low temperature	121972	TraesCS7B02G309900.1	-2.39218	-2.45023	3.42475	0.00029788	0.0310125
LMPG-Sr13, LMPG	Day 3	Low temperature	42084	TraesCS3A02G265900.2	-3.00621	-3.17388	1.96715	0.000301405	0.0312635
LMPG-Sr13, LMPG	Day 3	Low temperature	77390	TraesCS5A02G171600.1	-3.75798	-4.26448	1.75634	0.000302187	0.0312635
LMPG-Sr13, LMPG	Day 3	Low temperature	54945	TraesCS3D02G180900.1	-4.10455	-4.94983	2.19052	0.000304946	0.0314505
LMPG-Sr13, LMPG	Day 3	Low temperature	26065	TraesCS2B02G189600.1	-4.20166	-5.19174	1.60765	0.000310774	0.0319517
LMPG-Sr13, LMPG	Day 3	Low temperature	124479	TraesCS7D02G029800.1	2.00717	2.03622	3.73195	0.000312717	0.0320516
LMPG-Sr13, LMPG	Day 3	Low temperature	21829	TraesCS2A02G416900.2	-3.91943	-4.56828	1.79215	0.000317239	0.0323256
LMPG-Sr13, LMPG	Day 3	Low temperature	57444	TraesCS3D02G359900.2	-2.20383	-2.23613	3.20111	0.00031735	0.0323256
LMPG-Sr13, LMPG	Day 3	Low temperature	56362	TraesCS3D02G277600.1	-2.96805	-3.12819	2.56158	0.000320636	0.0325599
LMPG-Sr13, LMPG	Day 3	Low temperature	31154	TraesCS2B02G603600.1	-4.52803	-6.36287	1.42913	0.000326863	0.0329677
LMPG-Sr13, LMPG	Day 3	Low temperature	81424	TraesCS5A02G515600.1	-3.76477	-4.28768	1.96284	0.000327209	0.0329677
LMPG-Sr13, LMPG	Day 3	Low temperature	29846	TraesCS2B02G490900.1	-2.47236	-2.50029	3.31245	0.000328275	0.0329677
LMPG-Sr13, LMPG	Day 3	Low temperature	1032	TraesCS1A02G089500.1	-2.42351	-2.47118	4.66181	0.000328648	0.0329677
LMPG-Sr13, LMPG	Day 3	Low temperature	50114	TraesCS3B02G379200.1	-3.534	-3.91005	1.81955	0.000330082	0.0330112
LMPG-Sr13, LMPG	Day 3	Low temperature	69402	TraesCS4B02G291800.1	-3.24765	-3.49609	1.72425	0.000335252	0.0333928
LMPG-Sr13, LMPG	Day 3	Low temperature	126477	TraesCS7D02G207000.1	-4.07498	-4.90921	1.69208	0.000336533	0.0333928
LMPG-Sr13, LMPG	Day 3	Low temperature	94380	TraesCS5D02G456600.1	-1.63192	-1.63268	7.63138	0.000336933	0.0333928
LMPG-Sr13, LMPG	Day 3	Low temperature	124641	TraesCS7D02G044400.1	-3.12529	-3.33234	2.17627	0.000338275	0.0334254
LMPG-Sr13, LMPG	Day 3	Low temperature	26162	TraesCS2B02G198200.1	1.52704	1.53137	5.7983	0.000348676	0.0343503
LMPG-Sr13, LMPG	Day 3	Low temperature	68257	TraesCS4B02G197800.1	-2.71455	-2.82253	2.71507	0.000356838	0.0349483
LMPG-Sr13, LMPG	Day 3	Low temperature	49282	TraesCS3B02G317500.1	-4.43768	-6.02333	1.69385	0.000356864	0.0349483
LMPG-Sr13, LMPG	Day 3	Low temperature	124900	TraesCS7D02G068500.1	-4.53275	-6.49254	1.85886	0.000361763	0.0353233
LMPG-Sr13, LMPG	Day 3	Low temperature	38572	TraesCS2D02G590200.1	2.41644	2.42818	3.91528	0.000373788	0.0363897
LMPG-Sr13, LMPG	Day 3	Low temperature	114457	TraesCS7A02G264500.1	2.0674	2.08082	5.23834	0.000380045	0.0368327
LMPG-Sr13, LMPG	Day 3	Low temperature	18578	TraesCS2A02G161500.1	-4.09586	-4.99401	1.58819	0.00038057	0.0368327
LMPG-Sr13, LMPG	Day 3	Low temperature	55461	TraesCS3D02G212000.1	-3.73578	-4.25993	1.86252	0.000382357	0.0368975
LMPG-Sr13, LMPG	Day 3	Low temperature	25245	TraesCS2B02G118800.1	-2.94502	-3.10601	2.10346	0.000383995	0.0369475
LMPG-Sr13, LMPG	Day 3	Low temperature	38372	TraesCS2D02G572300.1	-2.58461	-2.67206	2.70418	0.000391091	0.0375209
LMPG-Sr13, LMPG	Day 3	Low temperature	1842	TraesCS1A02G151000.1	3.32395	3.74563	1.85739	0.000393894	0.0375859
LMPG-Sr13, LMPG	Day 3	Low temperature	14654	TraesCS1D02G277900.1	-4.14538	-5.12932	1.79375	0.000394047	0.0375859
LMPG-Sr13, LMPG	Day 3	Low temperature	4648	TraesCS1A02G385000.1	-1.81497	-1.81503	12.2029	0.000401601	0.0378687
LMPG-Sr13, LMPG	Day 3	Low temperature	22469	TraesCS2A02G470800.1	-1.81497	-1.81503	12.2029	0.000401601	0.0378687
LMPG-Sr13, LMPG	Day 3	Low temperature	43086	TraesCS3A02G343800.1	-1.81497	-1.81503	12.2029	0.000401601	0.0378687
LMPG-Sr13, LMPG	Day 3	Low temperature	88934	TraesCS5D02G010100.1	-1.81497	-1.81503	12.2029	0.000401601	0.0378687
LMPG-Sr13, LMPG	Day 3	Low temperature	13452	TraesCS1D02G182100.1	-2.9048	-2.97717	3.49543	0.000419365	0.039431
LMPG-Sr13, LMPG	Day 3	Low temperature	27604	TraesCS2B02G307100.1	-2.82424	-2.95947	2.44118	0.000423278	0.0396859
LMPG-Sr13, LMPG	Day 3	Low temperature	127672	TraesCS7D02G295400.3	3.06708	3.16983	2.30412	0.000439115	0.0410542
LMPG-Sr13, LMPG	Day 3	Low temperature	45907	TraesCS3B02G045900.1	-3.91486	-4.64016	1.58024	0.000462565	0.0431243
LMPG-Sr13, LMPG	Day 3	Low temperature	102019	TraesCS6B02G111800.1	-2.9908	-3.17252	2.41025	0.000468115	0.0434032
LMPG-Sr13, LMPG	Day 3	Low temperature	38646	TraesCS2D02G597200.1	-4.6178	-7.6609	1.38938	0.000468186	0.0434032
LMPG-Sr13, LMPG	Day 3	Low temperature	12051	TraesCS1D02G072900.1	-4.27034	-5.58745	1.77114	0.000479424	0.0443205
LMPG-Sr13, LMPG	Day 3	Low temperature	12697	TraesCS1D02G125800.1	-2.88339	-3.03796	2.17969	0.000490869	0.0452519
LMPG-Sr13, LMPG	Day 3	Low temperature	23787	TraesCS2A02G582200.1	-4.94912	-1.44269e+08	1.61355	0.000494162	0.0454285
LMPG-Sr13, LMPG	Day 3	Low temperature	94653	TraesCS5D02G481200.1	-4.35632	-5.93433	1.7392	0.000495708	0.045444
LMPG-Sr13, LMPG	Day 3	Low temperature	45345	TraesCS3A02G535300.1	-2.62742	-2.72748	3.0101	0.000498396	0.0455394
LMPG-Sr13, LMPG	Day 3	Low temperature	30296	TraesCS2B02G529400.1	-2.64733	-2.75109	2.56483	0.000500629	0.0455394
LMPG-Sr13, LMPG	Day 3	Low temperature	25	TraesCS1A02G001900.9	3.97208	5.41398	1.74124	0.000500888	0.0455394
LMPG-Sr13, LMPG	Day 3	Low temperature	12186	TraesCS1D02G083900.1	-2.36759	-2.37042	8.38561	0.000504065	0.0457023
LMPG-Sr13, LMPG	Day 3	Low temperature	130585	TraesCS7D02G540700.3	4.24166	7.37248	1.35727	0.000506071	0.0457585
LMPG-Sr13, LMPG	Day 3	Low temperature	44986	TraesCS3A02G501700.1	-3.13691	-3.28332	2.42433	0.00051371	0.0461961
LMPG-Sr13, LMPG	Day 3	Low temperature	44989	TraesCS3A02G502000.1	-3.13691	-3.28332	2.42433	0.00051371	0.0461961
LMPG-Sr13, LMPG	Day 3	Low temperature	33385	TraesCS2D02G170700.1	-2.34392	-2.40262	3.22799	0.000522937	0.0468981
LMPG-Sr13, LMPG	Day 3	Low temperature	78004	TraesCS5A02G220600.1	-3.0339	-3.23441	2.62705	0.000526931	0.0471282
LMPG-Sr13, LMPG	Day 3	Low temperature	49059	TraesCS3B02G299300.2	-3.22237	-3.49422	1.77462	0.000551738	0.0492136
LMPG-Sr13, LMPG	Day 1	High temperature	122365	TraesCS7B02G345500.1	6.79613	7.30264	4.35118	3.83528e-18	1.26576e-13
LMPG-Sr13, LMPG	Day 1	High temperature	74636	TraesCS4D02G311600.1	11.4087	30.6987	7.02365	1.17487e-17	1.93872e-13
LMPG-Sr13, LMPG	Day 1	High temperature	107402	TraesCS6D02G086700.1	11.4087	30.6987	7.02307	1.89405e-17	2.08364e-13
LMPG-Sr13, LMPG	Day 1	High temperature	122284	TraesCS7B02G338600.1	11.4087	30.6988	7.0765	5.31607e-17	4.38616e-13
LMPG-Sr13, LMPG	Day 1	High temperature	97230	TraesCS6A02G133200.1	-14.0547	-1.44269e+08	10.2744	1.40638e-15	9.28298e-12
LMPG-Sr13, LMPG	Day 1	High temperature	87276	TraesCS5B02G440300.1	11.4088	30.6989	7.38837	6.97989e-15	3.83929e-11
LMPG-Sr13, LMPG	Day 1	High temperature	101	TraesCS1A02G007900.1	-7.84341	-1.44269e+08	3.92497	8.05838e-14	3.7993e-10
LMPG-Sr13, LMPG	Day 1	High temperature	53628	TraesCS3D02G074400.1	10.02	10.594	5.00158	1.54118e-13	6.35794e-10
LMPG-Sr13, LMPG	Day 1	High temperature	45395	TraesCS3A02G539700.1	-7.68581	-8.05837	5.64456	1.26713e-11	4.64657e-08
LMPG-Sr13, LMPG	Day 1	High temperature	64552	TraesCS4A02G393500.1	3.23565	3.24352	5.79789	1.55135e-11	5.11993e-08
LMPG-Sr13, LMPG	Day 1	High temperature	250	TraesCS1A02G020900.1	-4.67509	-4.93526	2.97459	8.68758e-11	2.60651e-07
LMPG-Sr13, LMPG	Day 1	High temperature	9422	TraesCS1B02G329600.2	-4.86708	-5.15435	3.21598	2.95369e-10	8.12339e-07
LMPG-Sr13, LMPG	Day 1	High temperature	133491	TraesCSU02G248800.1	3.64141	3.65481	5.93662	4.70097e-10	1.19343e-06
LMPG-Sr13, LMPG	Day 1	High temperature	108666	TraesCS6D02G186800.1	6.0873	10.96	2.94383	6.27217e-10	1.47857e-06
LMPG-Sr13, LMPG	Day 1	High temperature	72300	TraesCS4D02G135000.5	6.66525	7.38121	4.13472	9.24654e-10	2.03442e-06
LMPG-Sr13, LMPG	Day 1	High temperature	63973	TraesCS4A02G342300.1	6.56949	1.44269e+08	1.60009	2.15139e-09	4.43764e-06
LMPG-Sr13, LMPG	Day 1	High temperature	27066	TraesCS2B02G267500.2	7.30339	8.0065	4.73033	5.35861e-09	1.0403e-05
LMPG-Sr13, LMPG	Day 1	High temperature	46488	TraesCS3B02G096200.1	-6.09938	-8.93379	2.33099	1.72243e-08	3.15808e-05
LMPG-Sr13, LMPG	Day 1	High temperature	133696	TraesCSU02G268500.1	-2.54122	-2.54465	7.31809	4.72243e-08	8.20287e-05
LMPG-Sr13, LMPG	Day 1	High temperature	75424	TraesCS5A02G010700.1	-8.57439	-8.80423	7.2847	7.73914e-08	0.000127707
LMPG-Sr13, LMPG	Day 1	High temperature	34617	TraesCS2D02G264000.1	-6.7868	-7.19361	5.34033	1.30116e-07	0.000204486
LMPG-Sr13, LMPG	Day 1	High temperature	127776	TraesCS7D02G304100.1	-6.04442	-1.44269e+08	2.36985	1.40276e-07	0.000210433
LMPG-Sr13, LMPG	Day 1	High temperature	10824	TraesCS1B02G450900.1	-2.45765	-2.47569	4.31551	2.42662e-07	0.000343788
LMPG-Sr13, LMPG	Day 1	High temperature	4646	TraesCS1A02G384800.1	6.33618	6.352	10.273	2.54058e-07	0.000343788
LMPG-Sr13, LMPG	Day 1	High temperature	112468	TraesCS7A02G097500.1	3.54335	3.57601	4.70584	2.65769e-07	0.000343788
LMPG-Sr13, LMPG	Day 1	High temperature	17131	TraesCS2A02G035100.1	-5.38311	-5.50949	5.29445	2.70839e-07	0.000343788
LMPG-Sr13, LMPG	Day 1	High temperature	65273	TraesCS4A02G458600.1	-6.0675	-1.44269e+08	2.49613	3.22414e-07	0.000394097
LMPG-Sr13, LMPG	Day 1	High temperature	59335	TraesCS3D02G517100.1	-2.57855	-2.59565	5.09119	3.53275e-07	0.000416398
LMPG-Sr13, LMPG	Day 1	High temperature	16512	TraesCS1D02G435500.1	-2.17957	-2.17963	12.5534	5.2922e-07	0.000485162
LMPG-Sr13, LMPG	Day 1	High temperature	19607	TraesCS2A02G241200.1	-2.17957	-2.17963	12.5534	5.2922e-07	0.000485162
LMPG-Sr13, LMPG	Day 1	High temperature	88930	TraesCS5D02G009700.1	-2.17957	-2.17963	12.5534	5.2922e-07	0.000485162
LMPG-Sr13, LMPG	Day 1	High temperature	91585	TraesCS5D02G220400.1	-2.17957	-2.17963	12.5534	5.2922e-07	0.000485162
LMPG-Sr13, LMPG	Day 1	High temperature	95416	TraesCS5D02G544600.1	-2.17957	-2.17963	12.5534	5.2922e-07	0.000485162
LMPG-Sr13, LMPG	Day 1	High temperature	110442	TraesCS6D02G326000.1	-2.17957	-2.17963	12.5534	5.2922e-07	0.000485162
LMPG-Sr13, LMPG	Day 1	High temperature	133161	TraesCSU02G214200.1	-2.17957	-2.17963	12.5534	5.2922e-07	0.000485162
LMPG-Sr13, LMPG	Day 1	High temperature	133596	TraesCSU02G258800.1	-2.17957	-2.17963	12.5534	5.2922e-07	0.000485162
LMPG-Sr13, LMPG	Day 1	High temperature	1	TraesCS1A02G000100.1	5.36966	5.37214	11.6176	8.25461e-07	0.000736289
LMPG-Sr13, LMPG	Day 1	High temperature	19780	TraesCS2A02G254600.1	5.44705	5.64047	4.76396	1.08425e-06	0.00094167
LMPG-Sr13, LMPG	Day 1	High temperature	133463	TraesCSU02G245500.1	-1.65989	-1.66148	7.08649	1.21603e-06	0.00102904
LMPG-Sr13, LMPG	Day 1	High temperature	53614	TraesCS3D02G073000.1	4.02326	4.13331	3.05764	1.24901e-06	0.00103053
LMPG-Sr13, LMPG	Day 1	High temperature	93080	TraesCS5D02G345500.1	2.8108	2.88707	3.42931	1.67681e-06	0.00134975
LMPG-Sr13, LMPG	Day 1	High temperature	72343	TraesCS4D02G137900.1	5.50211	5.51382	7.77736	1.75594e-06	0.00137979
LMPG-Sr13, LMPG	Day 1	High temperature	133721	TraesCSU02G271000.1	6.0459	1.44269e+08	1.66677	1.81982e-06	0.00139673
LMPG-Sr13, LMPG	Day 1	High temperature	132557	TraesCSU02G157000.1	2.31528	2.33435	4.09009	2.06587e-06	0.00151511
LMPG-Sr13, LMPG	Day 1	High temperature	132912	TraesCSU02G190200.1	2.31528	2.33435	4.09009	2.06587e-06	0.00151511
LMPG-Sr13, LMPG	Day 1	High temperature	90304	TraesCS5D02G122700.1	-6.46727	-7.23698	3.98755	3.23469e-06	0.00232075
LMPG-Sr13, LMPG	Day 1	High temperature	53383	TraesCS3D02G053100.1	-1.7506	-1.75161	8.37718	3.36899e-06	0.00236568
LMPG-Sr13, LMPG	Day 1	High temperature	94388	TraesCS5D02G457400.1	5.33205	5.35161	9.05585	3.9802e-06	0.00260708
LMPG-Sr13, LMPG	Day 1	High temperature	127115	TraesCS7D02G255400.1	5.33205	5.35161	9.05585	3.9802e-06	0.00260708
LMPG-Sr13, LMPG	Day 1	High temperature	133647	TraesCSU02G263800.1	5.33205	5.35161	9.05585	3.9802e-06	0.00260708
LMPG-Sr13, LMPG	Day 1	High temperature	127121	TraesCS7D02G256000.1	4.53283	4.53534	11.008	4.02875e-06	0.00260708
LMPG-Sr13, LMPG	Day 1	High temperature	65726	TraesCS4A02G499500.1	-8.72197	-11.3105	6.11874	4.11019e-06	0.00260863
LMPG-Sr13, LMPG	Day 1	High temperature	133667	TraesCSU02G265800.1	5.34474	5.35043	10.4174	5.04146e-06	0.0031393
LMPG-Sr13, LMPG	Day 1	High temperature	100430	TraesCS6A02G392100.2	-4.51571	-4.61908	5.92694	5.58134e-06	0.00341113
LMPG-Sr13, LMPG	Day 1	High temperature	65417	TraesCS4A02G472500.1	-7.79214	-1.44269e+08	4.82323	6.75189e-06	0.0040515
LMPG-Sr13, LMPG	Day 1	High temperature	111036	TraesCS6D02G378000.4	-2.36528	-2.38622	4.44346	7.37944e-06	0.004349
LMPG-Sr13, LMPG	Day 1	High temperature	84980	TraesCS5B02G247000.1	1.82066	1.82201	7.37618	1.0446e-05	0.00604822
LMPG-Sr13, LMPG	Day 1	High temperature	3876	TraesCS1A02G316900.1	2.19507	2.22164	3.08489	1.18433e-05	0.00673906
LMPG-Sr13, LMPG	Day 1	High temperature	94390	TraesCS5D02G457600.1	2.19055	2.19338	6.57358	1.26397e-05	0.0070703
LMPG-Sr13, LMPG	Day 1	High temperature	47582	TraesCS3B02G185700.1	6.16025	6.25963	5.7758	1.44061e-05	0.00792407
LMPG-Sr13, LMPG	Day 1	High temperature	108949	TraesCS6D02G207200.1	2.56185	2.62921	2.81477	1.71795e-05	0.00929465
LMPG-Sr13, LMPG	Day 1	High temperature	19600	TraesCS2A02G240500.2	6.23344	6.46003	6.53902	1.87553e-05	0.00998359
LMPG-Sr13, LMPG	Day 1	High temperature	76942	TraesCS5A02G135700.2	3.70176	4.12119	2.25001	2.13765e-05	0.0111982
LMPG-Sr13, LMPG	Day 1	High temperature	109163	TraesCS6D02G223400.1	4.76807	7.80348	1.41906	2.26644e-05	0.0116874
LMPG-Sr13, LMPG	Day 1	High temperature	43599	TraesCS3A02G383800.1	-2.26999	-2.27181	8.10691	2.36136e-05	0.0119895
LMPG-Sr13, LMPG	Day 1	High temperature	125665	TraesCS7D02G138100.1	-3.70154	-3.98031	2.60506	2.57434e-05	0.0128729
LMPG-Sr13, LMPG	Day 1	High temperature	13454	TraesCS1D02G182300.1	-2.36465	-2.38574	4.37617	2.69926e-05	0.0132961
LMPG-Sr13, LMPG	Day 1	High temperature	65231	TraesCS4A02G454800.1	-5.2363	-1.44269e+08	2.65801	3.10179e-05	0.0148357
LMPG-Sr13, LMPG	Day 1	High temperature	13443	TraesCS1D02G181200.1	-3.30054	-3.48248	2.97384	3.12084e-05	0.0148357
LMPG-Sr13, LMPG	Day 1	High temperature	4866	TraesCS1A02G404500.2	4.53725	6.1931	2.20429	3.16375e-05	0.0148357
LMPG-Sr13, LMPG	Day 1	High temperature	64915	TraesCS4A02G426100.1	-5.18934	-9.54863	2.45574	3.19164e-05	0.0148357
LMPG-Sr13, LMPG	Day 1	High temperature	54548	TraesCS3D02G148700.1	4.51055	6.31829	1.32798	3.6403e-05	0.0166412
LMPG-Sr13, LMPG	Day 1	High temperature	116050	TraesCS7A02G389700.1	-2.60282	-2.61267	5.91424	3.68089e-05	0.0166412
LMPG-Sr13, LMPG	Day 1	High temperature	107259	TraesCS6D02G075400.2	-3.18787	-3.35164	2.51155	4.30832e-05	0.0192145
LMPG-Sr13, LMPG	Day 1	High temperature	48085	TraesCS3B02G226100.1	-4.56058	-5.69899	1.93917	5.13594e-05	0.0226002
LMPG-Sr13, LMPG	Day 1	High temperature	103581	TraesCS6B02G236400.1	-4.5146	-4.51721	9.46522	5.21703e-05	0.0226549
LMPG-Sr13, LMPG	Day 1	High temperature	47600	TraesCS3B02G187500.1	3.18268	3.20094	5.02305	5.53988e-05	0.0237445
LMPG-Sr13, LMPG	Day 1	High temperature	61833	TraesCS4A02G167400.1	2.26614	2.28192	4.48954	6.40024e-05	0.0270804
LMPG-Sr13, LMPG	Day 1	High temperature	84135	TraesCS5B02G175700.1	4.54224	7.18921	1.8349	6.64299e-05	0.0276525
LMPG-Sr13, LMPG	Day 1	High temperature	4648	TraesCS1A02G385000.1	-1.96587	-1.96594	12.2029	6.9544e-05	0.0276525
LMPG-Sr13, LMPG	Day 1	High temperature	22469	TraesCS2A02G470800.1	-1.96587	-1.96594	12.2029	6.9544e-05	0.0276525
LMPG-Sr13, LMPG	Day 1	High temperature	43086	TraesCS3A02G343800.1	-1.96587	-1.96594	12.2029	6.9544e-05	0.0276525
LMPG-Sr13, LMPG	Day 1	High temperature	88934	TraesCS5D02G010100.1	-1.96587	-1.96594	12.2029	6.9544e-05	0.0276525
LMPG-Sr13, LMPG	Day 1	High temperature	25919	TraesCS2B02G177100.1	2.2072	2.21457	5.02266	7.88461e-05	0.0309781
LMPG-Sr13, LMPG	Day 1	High temperature	118477	TraesCS7B02G033600.1	4.50237	4.6046	3.43104	8.04954e-05	0.031254
LMPG-Sr13, LMPG	Day 1	High temperature	85165	TraesCS5B02G261700.1	3.3403	3.6638	1.51988	8.95515e-05	0.0343659
LMPG-Sr13, LMPG	Day 1	High temperature	77749	TraesCS5A02G199500.1	5.07877	5.16917	6.72233	9.73789e-05	0.0369402
LMPG-Sr13, LMPG	Day 1	High temperature	76539	TraesCS5A02G105800.1	1.79368	1.79707	6.24152	0.000101849	0.0381967
LMPG-Sr13, LMPG	Day 3	High temperature	74636	TraesCS4D02G311600.1	11.5286	1.44269e+08	7.02365	1.34041e-17	3.5394e-13
LMPG-Sr13, LMPG	Day 3	High temperature	107402	TraesCS6D02G086700.1	11.5286	1.44269e+08	7.02307	2.1449e-17	3.5394e-13
LMPG-Sr13, LMPG	Day 3	High temperature	124897	TraesCS7D02G068200.1	-7.70554	-8.32408	3.47594	3.25473e-17	3.58053e-13
LMPG-Sr13, LMPG	Day 3	High temperature	122284	TraesCS7B02G338600.1	11.5286	1.44269e+08	7.0765	6.00965e-17	4.95841e-13
LMPG-Sr13, LMPG	Day 3	High temperature	104871	TraesCS6B02G340400.1	-6.00035	-6.15818	3.94996	1.26741e-16	8.36569e-13
LMPG-Sr13, LMPG	Day 3	High temperature	36070	TraesCS2D02G378400.1	-4.53128	-4.64692	3.18485	8.6901e-16	4.77999e-12
LMPG-Sr13, LMPG	Day 3	High temperature	97230	TraesCS6A02G133200.1	-14.3748	-1.44269e+08	10.2744	1.22846e-15	5.79185e-12
LMPG-Sr13, LMPG	Day 3	High temperature	71748	TraesCS4D02G089600.1	-4.26566	-4.36062	3.1796	2.92798e-15	1.2079e-11
LMPG-Sr13, LMPG	Day 3	High temperature	87276	TraesCS5B02G440300.1	11.5286	1.44269e+08	7.38837	7.81809e-15	2.8669e-11
LMPG-Sr13, LMPG	Day 3	High temperature	122365	TraesCS7B02G345500.1	5.30539	5.50677	4.35118	6.43811e-14	2.12477e-10
LMPG-Sr13, LMPG	Day 3	High temperature	108666	TraesCS6D02G186800.1	6.86146	1.44269e+08	2.94383	1.4249e-13	4.27509e-10
LMPG-Sr13, LMPG	Day 3	High temperature	112197	TraesCS7A02G073000.1	-6.15537	-6.24467	4.87016	2.00377e-13	5.08695e-10
LMPG-Sr13, LMPG	Day 3	High temperature	112198	TraesCS7A02G073100.1	-6.15537	-6.24467	4.87016	2.00377e-13	5.08695e-10
LMPG-Sr13, LMPG	Day 3	High temperature	53253	TraesCS3D02G041500.1	-5.98794	-6.58517	2.47219	2.44938e-13	5.55953e-10
LMPG-Sr13, LMPG	Day 3	High temperature	38004	TraesCS2D02G540300.1	-4.47203	-4.54224	3.91525	2.52683e-13	5.55953e-10
LMPG-Sr13, LMPG	Day 3	High temperature	127121	TraesCS7D02G256000.1	8.32149	8.32513	11.008	4.49675e-13	9.27539e-10
LMPG-Sr13, LMPG	Day 3	High temperature	26032	TraesCS2B02G187300.1	-3.99771	-4.08495	3.13054	8.29965e-13	1.61125e-09
LMPG-Sr13, LMPG	Day 3	High temperature	4646	TraesCS1A02G384800.1	10.1137	10.1348	10.273	1.04235e-12	1.91115e-09
LMPG-Sr13, LMPG	Day 3	High temperature	1	TraesCS1A02G000100.1	8.96466	8.96853	11.6176	1.34127e-12	2.26671e-09
LMPG-Sr13, LMPG	Day 3	High temperature	11805	TraesCS1D02G053700.1	-2.90483	-2.92852	4.50671	1.38172e-12	2.26671e-09
LMPG-Sr13, LMPG	Day 3	High temperature	94388	TraesCS5D02G457400.1	9.39425	9.42258	9.05585	1.57968e-12	2.26671e-09
LMPG-Sr13, LMPG	Day 3	High temperature	127115	TraesCS7D02G255400.1	9.39425	9.42258	9.05585	1.57968e-12	2.26671e-09
LMPG-Sr13, LMPG	Day 3	High temperature	133647	TraesCSU02G263800.1	9.39425	9.42258	9.05585	1.57968e-12	2.26671e-09
LMPG-Sr13, LMPG	Day 3	High temperature	18916	TraesCS2A02G189600.1	-4.47188	-4.62101	2.80353	1.73845e-12	2.39058e-09
LMPG-Sr13, LMPG	Day 3	High temperature	18573	TraesCS2A02G161300.1	-4.13801	-4.24478	3.06331	2.23932e-12	2.85363e-09
LMPG-Sr13, LMPG	Day 3	High temperature	26369	TraesCS2B02G215800.1	-4.12536	-4.18711	4.01913	2.24811e-12	2.85363e-09
LMPG-Sr13, LMPG	Day 3	High temperature	99468	TraesCS6A02G310400.1	-6.71478	-7.29238	3.03157	4.77514e-12	5.83682e-09
LMPG-Sr13, LMPG	Day 3	High temperature	75842	TraesCS5A02G049600.1	-3.70033	-3.76854	3.28223	5.13781e-12	5.8729e-09
LMPG-Sr13, LMPG	Day 3	High temperature	33700	TraesCS2D02G198200.1	-4.27007	-4.3978	2.80194	5.16056e-12	5.8729e-09
LMPG-Sr13, LMPG	Day 3	High temperature	69891	TraesCS4B02G332700.1	-3.39403	-3.42302	4.95618	6.06066e-12	6.66734e-09
LMPG-Sr13, LMPG	Day 3	High temperature	68844	TraesCS4B02G244100.1	-3.13533	-3.16843	4.33821	7.40074e-12	7.87892e-09
LMPG-Sr13, LMPG	Day 3	High temperature	19600	TraesCS2A02G240500.2	9.64944	9.87861	6.53902	8.12633e-12	8.38104e-09
LMPG-Sr13, LMPG	Day 3	High temperature	33679	TraesCS2D02G196800.1	-3.81312	-3.85156	4.45318	9.99638e-12	9.99729e-09
LMPG-Sr13, LMPG	Day 3	High temperature	119064	TraesCS7B02G084800.1	-3.69381	-3.74689	3.15416	1.28351e-11	1.24587e-08
LMPG-Sr13, LMPG	Day 3	High temperature	133667	TraesCSU02G265800.1	9.31261	9.32466	10.4174	1.39983e-11	1.31996e-08
LMPG-Sr13, LMPG	Day 3	High temperature	12592	TraesCS1D02G117900.1	-3.35813	-3.39711	3.66181	1.53484e-11	1.40707e-08
LMPG-Sr13, LMPG	Day 3	High temperature	53628	TraesCS3D02G074400.1	8.97654	9.39894	5.00158	2.3275e-11	2.06964e-08
LMPG-Sr13, LMPG	Day 3	High temperature	6989	TraesCS1B02G136700.2	-4.16991	-4.29467	2.8824	2.383e-11	2.06964e-08
LMPG-Sr13, LMPG	Day 3	High temperature	92179	TraesCS5D02G271100.1	-3.6845	-3.7579	3.10791	2.91308e-11	2.46514e-08
LMPG-Sr13, LMPG	Day 3	High temperature	77749	TraesCS5A02G199500.1	8.63195	8.72237	6.72233	3.2643e-11	2.69329e-08
LMPG-Sr13, LMPG	Day 3	High temperature	39145	TraesCS3A02G038300.1	-5.00556	-5.31313	2.3194	6.36588e-11	5.12423e-08
LMPG-Sr13, LMPG	Day 3	High temperature	125501	TraesCS7D02G124000.1	5.7508	5.752	10.1037	9.29812e-11	7.30633e-08
LMPG-Sr13, LMPG	Day 3	High temperature	24323	TraesCS2B02G036800.1	-4.85056	-5.0681	2.98964	9.72395e-11	7.46325e-08
LMPG-Sr13, LMPG	Day 3	High temperature	133589	TraesCSU02G258100.1	7.85026	7.8526	11.2381	1.11803e-10	8.38602e-08
LMPG-Sr13, LMPG	Day 3	High temperature	117378	TraesCS7A02G508800.1	-5.71068	-6.38377	2.28804	1.70552e-10	1.25083e-07
LMPG-Sr13, LMPG	Day 3	High temperature	15	TraesCS1A02G001500.1	8.41369	8.60209	5.77792	1.88239e-10	1.35054e-07
LMPG-Sr13, LMPG	Day 3	High temperature	51722	TraesCS3B02G515600.1	7.77749	7.84777	6.10045	2.30221e-10	1.61659e-07
LMPG-Sr13, LMPG	Day 3	High temperature	84487	TraesCS5B02G203000.1	-4.55392	-4.65138	3.33882	3.13695e-10	2.15685e-07
LMPG-Sr13, LMPG	Day 3	High temperature	6737	TraesCS1B02G117500.1	-3.37865	-3.43758	3.76846	4.14348e-10	2.74017e-07
LMPG-Sr13, LMPG	Day 3	High temperature	124896	TraesCS7D02G068100.1	-4.89995	-5.21133	2.29257	4.1514e-10	2.74017e-07
LMPG-Sr13, LMPG	Day 3	High temperature	47609	TraesCS3B02G188400.1	6.68402	7.0711	2.92994	4.57111e-10	2.74291e-07
LMPG-Sr13, LMPG	Day 3	High temperature	59119	TraesCS3D02G498600.1	6.68402	7.0711	2.92994	4.57111e-10	2.74291e-07
LMPG-Sr13, LMPG	Day 3	High temperature	114424	TraesCS7A02G262300.1	6.68402	7.0711	2.92994	4.57111e-10	2.74291e-07
LMPG-Sr13, LMPG	Day 3	High temperature	122537	TraesCS7B02G360000.1	6.68402	7.0711	2.92994	4.57111e-10	2.74291e-07
LMPG-Sr13, LMPG	Day 3	High temperature	133550	TraesCSU02G254600.1	6.68402	7.0711	2.92994	4.57111e-10	2.74291e-07
LMPG-Sr13, LMPG	Day 3	High temperature	64552	TraesCS4A02G393500.1	3.05968	3.06785	5.79789	4.6845e-10	2.76076e-07
LMPG-Sr13, LMPG	Day 3	High temperature	26394	TraesCS2B02G217500.1	-3.86768	-3.97421	2.83763	5.4113e-10	3.13314e-07
LMPG-Sr13, LMPG	Day 3	High temperature	1604	TraesCS1A02G134000.1	-4.9211	-5.24805	2.50128	6.21084e-10	3.53407e-07
LMPG-Sr13, LMPG	Day 3	High temperature	103758	TraesCS6B02G250500.1	4.27199	4.27211	12.3711	6.58724e-10	3.68472e-07
LMPG-Sr13, LMPG	Day 3	High temperature	27066	TraesCS2B02G267500.2	5.67695	5.76935	4.73033	7.2262e-10	3.97477e-07
LMPG-Sr13, LMPG	Day 3	High temperature	100674	TraesCS6A02G413100.1	-4.4995	-4.60633	2.9308	7.87345e-10	4.20636e-07
LMPG-Sr13, LMPG	Day 3	High temperature	10877	TraesCS1B02G455900.1	-2.79278	-2.81983	3.98026	7.90215e-10	4.20636e-07
LMPG-Sr13, LMPG	Day 3	High temperature	99681	TraesCS6A02G327900.1	-5.24076	-5.6698	2.39934	8.50995e-10	4.458e-07
LMPG-Sr13, LMPG	Day 3	High temperature	69892	TraesCS4B02G332800.1	-3.54353	-3.55545	6.01097	9.14271e-10	4.71464e-07
LMPG-Sr13, LMPG	Day 3	High temperature	59879	TraesCS4A02G017200.1	-2.99542	-3.02586	4.25591	9.56845e-10	4.85827e-07
LMPG-Sr13, LMPG	Day 3	High temperature	2	TraesCS1A02G000200.1	4.98594	5.00711	5.00194	1.01551e-09	5.078e-07
LMPG-Sr13, LMPG	Day 3	High temperature	5094	TraesCS1A02G423800.1	-3.33143	-3.39037	3.24467	1.07398e-09	5.29024e-07
LMPG-Sr13, LMPG	Day 3	High temperature	74861	TraesCS4D02G329500.1	-3.86972	-3.88442	5.96879	1.15941e-09	5.62705e-07
LMPG-Sr13, LMPG	Day 3	High temperature	130852	TraesCSU02G009400.1	-4.74936	-4.81428	4.41603	1.24512e-09	5.95545e-07
LMPG-Sr13, LMPG	Day 3	High temperature	33349	TraesCS2D02G168400.1	-3.44223	-3.51041	3.16541	1.34144e-09	6.3245e-07
LMPG-Sr13, LMPG	Day 3	High temperature	70100	TraesCS4B02G351200.1	-8.2855	-11.4998	3.18988	1.41418e-09	6.57353e-07
LMPG-Sr13, LMPG	Day 3	High temperature	116008	TraesCS7A02G386300.1	-3.04327	-3.06014	5.12899	1.46023e-09	6.69332e-07
LMPG-Sr13, LMPG	Day 3	High temperature	587	TraesCS1A02G051700.1	-2.54813	-2.56765	4.56764	1.59748e-09	7.22212e-07
LMPG-Sr13, LMPG	Day 3	High temperature	81303	TraesCS5A02G503800.1	-3.56101	-3.63901	3.41396	1.99656e-09	8.90441e-07
LMPG-Sr13, LMPG	Day 3	High temperature	27364	TraesCS2B02G289900.1	-5.95798	-7.06111	1.96382	2.04187e-09	8.98503e-07
LMPG-Sr13, LMPG	Day 3	High temperature	45395	TraesCS3A02G539700.1	-6.16444	-6.31135	5.64456	2.37418e-09	1.03099e-06
LMPG-Sr13, LMPG	Day 3	High temperature	124900	TraesCS7D02G068500.1	-6.75077	-1.44269e+08	1.85886	2.61552e-09	1.12104e-06
LMPG-Sr13, LMPG	Day 3	High temperature	26663	TraesCS2B02G239400.1	-4.25131	-4.43135	2.32072	2.69283e-09	1.13938e-06
LMPG-Sr13, LMPG	Day 3	High temperature	13842	TraesCS1D02G212600.1	7.30482	1.44269e+08	1.32992	2.80916e-09	1.17355e-06
LMPG-Sr13, LMPG	Day 3	High temperature	121972	TraesCS7B02G309900.1	-3.00603	-3.04685	3.42475	3.08898e-09	1.27432e-06
LMPG-Sr13, LMPG	Day 3	High temperature	28748	TraesCS2B02G399200.2	-4.84547	-5.19054	2.17677	3.79535e-09	1.54639e-06
LMPG-Sr13, LMPG	Day 3	High temperature	129028	TraesCS7D02G403700.2	-3.01065	-3.05242	3.41444	4.40857e-09	1.77434e-06
LMPG-Sr13, LMPG	Day 3	High temperature	130078	TraesCS7D02G497400.1	-5.18513	-5.68447	2.22641	4.55652e-09	1.81179e-06
LMPG-Sr13, LMPG	Day 3	High temperature	19780	TraesCS2A02G254600.1	5.35645	5.42231	4.76396	5.22795e-09	2.05402e-06
LMPG-Sr13, LMPG	Day 3	High temperature	86894	TraesCS5B02G407800.1	-4.10953	-4.13507	5.88944	6.08312e-09	2.3619e-06
LMPG-Sr13, LMPG	Day 3	High temperature	107967	TraesCS6D02G136200.1	-4.02839	-4.17809	2.65723	6.19904e-09	2.37892e-06
LMPG-Sr13, LMPG	Day 3	High temperature	19232	TraesCS2A02G214400.1	-4.40018	-4.62594	2.2063	6.71276e-09	2.54645e-06
LMPG-Sr13, LMPG	Day 3	High temperature	75424	TraesCS5A02G010700.1	-9.78637	-10.0761	7.2847	7.67096e-09	2.87687e-06
LMPG-Sr13, LMPG	Day 3	High temperature	62555	TraesCS4A02G223200.1	-3.71101	-3.81731	2.71121	8.20231e-09	3.04158e-06
LMPG-Sr13, LMPG	Day 3	High temperature	75226	TraesCS4D02G360000.1	-4.35977	-4.58153	3.15242	8.95659e-09	3.28438e-06
LMPG-Sr13, LMPG	Day 3	High temperature	73627	TraesCS4D02G229600.1	4.87078	5.06544	2.42967	9.10744e-09	3.303e-06
LMPG-Sr13, LMPG	Day 3	High temperature	119333	TraesCS7B02G107700.1	-6.3369	-9.00441	1.77689	1.44752e-08	5.19266e-06
LMPG-Sr13, LMPG	Day 3	High temperature	35991	TraesCS2D02G371300.1	-4.39769	-4.63865	2.08636	1.59269e-08	5.652e-06
LMPG-Sr13, LMPG	Day 3	High temperature	18468	TraesCS2A02G152400.1	-4.34782	-4.57817	2.1108	1.76943e-08	6.21238e-06
LMPG-Sr13, LMPG	Day 3	High temperature	42227	TraesCS3A02G277200.1	-3.24834	-3.31196	2.97889	1.8807e-08	6.53354e-06
LMPG-Sr13, LMPG	Day 3	High temperature	128768	TraesCS7D02G382900.1	-2.73764	-2.74949	5.52917	2.17502e-08	7.47733e-06
LMPG-Sr13, LMPG	Day 3	High temperature	12697	TraesCS1D02G125800.1	-5.00759	-5.48718	2.17969	2.47308e-08	8.41435e-06
LMPG-Sr13, LMPG	Day 3	High temperature	45902	TraesCS3B02G045500.1	-5.30373	-5.97638	1.89364	2.88303e-08	9.70905e-06
LMPG-Sr13, LMPG	Day 3	High temperature	112468	TraesCS7A02G097500.1	4.42965	4.50784	4.70584	2.94461e-08	9.81626e-06
LMPG-Sr13, LMPG	Day 3	High temperature	18181	TraesCS2A02G127100.1	-2.74515	-2.77692	4.07174	3.69908e-08	1.22081e-05
LMPG-Sr13, LMPG	Day 3	High temperature	123297	TraesCS7B02G430000.1	-5.6407	-6.67381	2.18417	3.93892e-08	1.28709e-05
LMPG-Sr13, LMPG	Day 3	High temperature	93080	TraesCS5D02G345500.1	2.86638	2.91737	3.42931	4.87464e-08	1.57401e-05
LMPG-Sr13, LMPG	Day 3	High temperature	25600	TraesCS2B02G148900.1	-3.30835	-3.38189	3.29023	4.9449e-08	1.57401e-05
LMPG-Sr13, LMPG	Day 3	High temperature	6502	TraesCS1B02G097700.1	-3.2345	-3.30186	3.04775	4.96006e-08	1.57401e-05
LMPG-Sr13, LMPG	Day 3	High temperature	11180	TraesCS1D02G000600.1	2.89862	2.95494	4.072	6.18934e-08	1.9454e-05
LMPG-Sr13, LMPG	Day 3	High temperature	89697	TraesCS5D02G075300.1	-3.8178	-3.95992	2.4145	6.72049e-08	2.09242e-05
LMPG-Sr13, LMPG	Day 3	High temperature	34617	TraesCS2D02G264000.1	-7.21825	-7.6589	5.34033	7.12221e-08	2.18841e-05
LMPG-Sr13, LMPG	Day 3	High temperature	124894	TraesCS7D02G067900.1	-5.40945	-6.24788	1.96145	7.16141e-08	2.18841e-05
LMPG-Sr13, LMPG	Day 3	High temperature	48908	TraesCS3B02G288900.1	-3.91408	-4.07433	2.26452	7.38154e-08	2.23498e-05
LMPG-Sr13, LMPG	Day 3	High temperature	99532	TraesCS6A02G315500.1	-5.38532	-6.20497	1.79683	7.52506e-08	2.25772e-05
LMPG-Sr13, LMPG	Day 3	High temperature	74482	TraesCS4D02G298700.1	-4.37257	-4.64155	2.42871	7.7836e-08	2.31425e-05
LMPG-Sr13, LMPG	Day 3	High temperature	63973	TraesCS4A02G342300.1	5.79375	7.25262	1.60009	8.32367e-08	2.45273e-05
LMPG-Sr13, LMPG	Day 3	High temperature	38144	TraesCS2D02G552200.1	-2.74079	-2.77549	3.14882	8.80637e-08	2.57201e-05
LMPG-Sr13, LMPG	Day 3	High temperature	113370	TraesCS7A02G176400.1	-6.07464	-8.38275	1.50095	9.70606e-08	2.80915e-05
LMPG-Sr13, LMPG	Day 3	High temperature	50381	TraesCS3B02G400800.1	-5.00454	-5.55238	1.81594	9.78856e-08	2.80915e-05
LMPG-Sr13, LMPG	Day 3	High temperature	93891	TraesCS5D02G413000.1	-4.45844	-4.61746	3.52139	9.88301e-08	2.8118e-05
LMPG-Sr13, LMPG	Day 3	High temperature	121718	TraesCS7B02G289200.1	-2.54528	-2.55451	5.30531	1.06087e-07	2.99247e-05
LMPG-Sr13, LMPG	Day 3	High temperature	32908	TraesCS2D02G129500.1	-2.36135	-2.37847	4.4173	1.07602e-07	3.00949e-05
LMPG-Sr13, LMPG	Day 3	High temperature	72300	TraesCS4D02G135000.5	4.04587	4.11111	4.13472	1.22358e-07	3.3845e-05
LMPG-Sr13, LMPG	Day 3	High temperature	128464	TraesCS7D02G358200.1	-3.22553	-3.29773	3.3173	1.24275e-07	3.3845e-05
LMPG-Sr13, LMPG	Day 3	High temperature	26101	TraesCS2B02G192700.1	-5.31743	-6.12093	2.01766	1.24895e-07	3.3845e-05
LMPG-Sr13, LMPG	Day 3	High temperature	12350	TraesCS1D02G098100.1	-2.39866	-2.41114	4.85732	1.25112e-07	3.3845e-05
LMPG-Sr13, LMPG	Day 3	High temperature	86619	TraesCS5B02G384500.1	-5.6842	-6.96984	1.83998	1.3193e-07	3.53992e-05
LMPG-Sr13, LMPG	Day 3	High temperature	59240	TraesCS3D02G508500.1	-4.34407	-4.42793	3.23136	1.495e-07	3.97898e-05
LMPG-Sr13, LMPG	Day 3	High temperature	78508	TraesCS5A02G263500.1	-3.66666	-3.79618	2.4614	1.78833e-07	4.72161e-05
LMPG-Sr13, LMPG	Day 3	High temperature	130932	TraesCSU02G016900.1	-6.23199	-30.9022	2.01786	2.37676e-07	6.2254e-05
LMPG-Sr13, LMPG	Day 3	High temperature	126365	TraesCS7D02G197500.1	-5.01225	-5.63091	1.67196	2.6779e-07	6.95895e-05
LMPG-Sr13, LMPG	Day 3	High temperature	129426	TraesCS7D02G439800.1	-4.36456	-4.66611	1.9974	2.74504e-07	7.07769e-05
LMPG-Sr13, LMPG	Day 3	High temperature	6148	TraesCS1B02G068500.1	-3.15107	-3.22134	3.31084	2.77112e-07	7.08957e-05
LMPG-Sr13, LMPG	Day 3	High temperature	53383	TraesCS3D02G053100.1	-1.85572	-1.85648	8.37718	2.94453e-07	7.47525e-05
LMPG-Sr13, LMPG	Day 3	High temperature	17131	TraesCS2A02G035100.1	-6.24584	-6.49958	5.29445	3.10752e-07	7.77363e-05
LMPG-Sr13, LMPG	Day 3	High temperature	25919	TraesCS2B02G177100.1	2.9318	2.94893	5.02266	3.10917e-07	7.77363e-05
LMPG-Sr13, LMPG	Day 3	High temperature	1385	TraesCS1A02G118200.1	7.35431	1.44269e+08	2.81693	3.28815e-07	8.1593e-05
LMPG-Sr13, LMPG	Day 3	High temperature	109489	TraesCS6D02G248500.1	-4.03091	-4.24436	2.7944	3.61478e-07	8.86529e-05
LMPG-Sr13, LMPG	Day 3	High temperature	22974	TraesCS2A02G513400.1	4.32161	4.77377	2.57857	3.62638e-07	8.86529e-05
LMPG-Sr13, LMPG	Day 3	High temperature	29193	TraesCS2B02G435900.1	-4.89732	-5.46181	1.96312	3.71592e-07	9.0174e-05
LMPG-Sr13, LMPG	Day 3	High temperature	115745	TraesCS7A02G364800.1	-4.2498	-4.5236	2.32733	3.81433e-07	9.18864e-05
LMPG-Sr13, LMPG	Day 3	High temperature	33228	TraesCS2D02G157800.1	-5.71562	-7.3419	1.48816	4.05792e-07	9.68565e-05
LMPG-Sr13, LMPG	Day 3	High temperature	54266	TraesCS3D02G126300.1	-4.2067	-4.47011	2.18431	4.08802e-07	9.68565e-05
LMPG-Sr13, LMPG	Day 3	High temperature	72343	TraesCS4D02G137900.1	6.12988	6.1493	7.77736	4.10869e-07	9.68565e-05
LMPG-Sr13, LMPG	Day 3	High temperature	133648	TraesCSU02G263900.1	5.89314	6.54457	2.23998	4.1464e-07	9.70523e-05
LMPG-Sr13, LMPG	Day 3	High temperature	116050	TraesCS7A02G389700.1	-3.34837	-3.36625	5.91424	4.29922e-07	9.96327e-05
LMPG-Sr13, LMPG	Day 3	High temperature	128181	TraesCS7D02G335800.1	-1.93306	-1.93754	5.84734	4.31702e-07	9.96327e-05
LMPG-Sr13, LMPG	Day 3	High temperature	93863	TraesCS5D02G410700.1	-3.99967	-4.21028	2.07747	4.624e-07	0.000105976
LMPG-Sr13, LMPG	Day 3	High temperature	44982	TraesCS3A02G501200.1	-4.72861	-4.95291	2.53019	4.9724e-07	0.000113175
LMPG-Sr13, LMPG	Day 3	High temperature	38638	TraesCS2D02G596300.1	-4.91989	-5.52263	2.11249	5.14146e-07	0.000116222
LMPG-Sr13, LMPG	Day 3	High temperature	128462	TraesCS7D02G358000.1	-3.92848	-4.0088	3.33981	5.51868e-07	0.0001239
LMPG-Sr13, LMPG	Day 3	High temperature	74443	TraesCS4D02G296000.1	-5.21553	-6.07986	1.76152	5.59939e-07	0.000124863
LMPG-Sr13, LMPG	Day 3	High temperature	35139	TraesCS2D02G303100.1	2.02459	2.03169	5.18571	6.11052e-07	0.000135346
LMPG-Sr13, LMPG	Day 3	High temperature	43389	TraesCS3A02G368800.1	-5.50465	-6.79054	1.64664	6.35608e-07	0.000139847
LMPG-Sr13, LMPG	Day 3	High temperature	20000	TraesCS2A02G271700.1	-5.4739	-6.71035	1.80732	6.50572e-07	0.000142191
LMPG-Sr13, LMPG	Day 3	High temperature	924	TraesCS1A02G079700.1	-2.91715	-2.97113	3.10917	6.77109e-07	0.000147017
LMPG-Sr13, LMPG	Day 3	High temperature	122415	TraesCS7B02G350200.1	-5.56077	-6.97815	1.76537	6.96176e-07	0.000150169
LMPG-Sr13, LMPG	Day 3	High temperature	129239	TraesCS7D02G422400.1	-5.5491	-6.94605	1.74116	7.0643e-07	0.000150593
LMPG-Sr13, LMPG	Day 3	High temperature	26066	TraesCS2B02G189600.2	-2.79094	-2.83567	3.35421	7.07265e-07	0.000150593
LMPG-Sr13, LMPG	Day 3	High temperature	93004	TraesCS5D02G338200.1	-2.88246	-2.925	3.50102	7.22738e-07	0.000152901
LMPG-Sr13, LMPG	Day 3	High temperature	79887	TraesCS5A02G380900.2	-5.7039	-7.50623	1.62645	7.38691e-07	0.00015528
LMPG-Sr13, LMPG	Day 3	High temperature	68904	TraesCS4B02G248900.1	-3.26618	-3.32201	3.15006	7.43807e-07	0.000155366
LMPG-Sr13, LMPG	Day 3	High temperature	1437	TraesCS1A02G121800.1	-5.6014	-7.13511	1.51791	7.61888e-07	0.000158142
LMPG-Sr13, LMPG	Day 3	High temperature	111036	TraesCS6D02G378000.4	-2.83746	-2.87309	4.44346	7.80121e-07	0.000160036
LMPG-Sr13, LMPG	Day 3	High temperature	250	TraesCS1A02G020900.1	-3.89338	-4.08961	2.97459	7.80711e-07	0.000160036
LMPG-Sr13, LMPG	Day 3	High temperature	34699	TraesCS2D02G270300.1	-5.47903	-6.78065	1.74135	8.40091e-07	0.000171145
LMPG-Sr13, LMPG	Day 3	High temperature	80896	TraesCS5A02G468300.1	-3.52595	-3.65418	2.60344	9.39068e-07	0.000190135
LMPG-Sr13, LMPG	Day 3	High temperature	59882	TraesCS4A02G017400.1	-4.08223	-4.2804	2.37001	9.74443e-07	0.000196095
LMPG-Sr13, LMPG	Day 3	High temperature	116731	TraesCS7A02G450400.1	-4.48176	-4.88026	1.94416	1.01889e-06	0.000203796
LMPG-Sr13, LMPG	Day 3	High temperature	103850	TraesCS6B02G257800.1	-4.87074	-5.49375	1.7198	1.02916e-06	0.00020461
LMPG-Sr13, LMPG	Day 3	High temperature	69893	TraesCS4B02G332900.1	-5.53288	-6.14335	3.01206	1.04008e-06	0.000205543
LMPG-Sr13, LMPG	Day 3	High temperature	84670	TraesCS5B02G219700.1	-2.85356	-2.90448	3.07119	1.04713e-06	0.000205705
LMPG-Sr13, LMPG	Day 3	High temperature	79216	TraesCS5A02G321300.1	-3.06411	-3.1206	3.09833	1.12437e-06	0.000219572
LMPG-Sr13, LMPG	Day 3	High temperature	68356	TraesCS4B02G205100.3	-2.50003	-2.52765	3.86126	1.13331e-06	0.000220016
LMPG-Sr13, LMPG	Day 3	High temperature	69345	TraesCS4B02G287100.1	-5.42445	-6.69772	1.83641	1.14656e-06	0.000221286
LMPG-Sr13, LMPG	Day 3	High temperature	113400	TraesCS7A02G178800.1	-2.93333	-2.97728	3.04871	1.16009e-06	0.000222596
LMPG-Sr13, LMPG	Day 3	High temperature	16512	TraesCS1D02G435500.1	-2.1269	-2.12696	12.5534	1.21866e-06	0.000223441
LMPG-Sr13, LMPG	Day 3	High temperature	19607	TraesCS2A02G241200.1	-2.1269	-2.12696	12.5534	1.21866e-06	0.000223441
LMPG-Sr13, LMPG	Day 3	High temperature	88930	TraesCS5D02G009700.1	-2.1269	-2.12696	12.5534	1.21866e-06	0.000223441
LMPG-Sr13, LMPG	Day 3	High temperature	91585	TraesCS5D02G220400.1	-2.1269	-2.12696	12.5534	1.21866e-06	0.000223441
LMPG-Sr13, LMPG	Day 3	High temperature	95416	TraesCS5D02G544600.1	-2.1269	-2.12696	12.5534	1.21866e-06	0.000223441
LMPG-Sr13, LMPG	Day 3	High temperature	110442	TraesCS6D02G326000.1	-2.1269	-2.12696	12.5534	1.21866e-06	0.000223441
LMPG-Sr13, LMPG	Day 3	High temperature	133161	TraesCSU02G214200.1	-2.1269	-2.12696	12.5534	1.21866e-06	0.000223441
LMPG-Sr13, LMPG	Day 3	High temperature	133596	TraesCSU02G258800.1	-2.1269	-2.12696	12.5534	1.21866e-06	0.000223441
LMPG-Sr13, LMPG	Day 3	High temperature	104946	TraesCS6B02G346000.1	-5.33772	-6.50233	1.46549	1.37105e-06	0.000249994
LMPG-Sr13, LMPG	Day 3	High temperature	115888	TraesCS7A02G376800.1	-3.62132	-3.67144	5.56678	1.37921e-06	0.000250099
LMPG-Sr13, LMPG	Day 3	High temperature	133573	TraesCSU02G256700.1	5.46206	1.44269e+08	1.21788	1.38971e-06	0.000250626
LMPG-Sr13, LMPG	Day 3	High temperature	115494	TraesCS7A02G343800.1	-1.87354	-1.87897	5.67067	1.46853e-06	0.000262079
LMPG-Sr13, LMPG	Day 3	High temperature	124889	TraesCS7D02G067400.1	-4.46247	-4.87041	1.86672	1.4691e-06	0.000262079
LMPG-Sr13, LMPG	Day 3	High temperature	41319	TraesCS3A02G209100.1	-4.65423	-5.16458	1.86696	1.51265e-06	0.000268397
LMPG-Sr13, LMPG	Day 3	High temperature	111941	TraesCS7A02G049300.1	-3.40719	-3.52364	2.67797	1.57368e-06	0.000277733
LMPG-Sr13, LMPG	Day 3	High temperature	101	TraesCS1A02G007900.1	-6.08529	-1.44269e+08	3.92497	1.64931e-06	0.000289533
LMPG-Sr13, LMPG	Day 3	High temperature	76539	TraesCS5A02G105800.1	2.09271	2.09818	6.24152	1.66986e-06	0.000291589
LMPG-Sr13, LMPG	Day 3	High temperature	43228	TraesCS3A02G355400.1	-4.19404	-4.49934	1.81297	1.70218e-06	0.000295668
LMPG-Sr13, LMPG	Day 3	High temperature	36986	TraesCS2D02G452900.1	-4.49369	-4.92866	2.11286	1.82862e-06	0.000315969
LMPG-Sr13, LMPG	Day 3	High temperature	54269	TraesCS3D02G126500.1	-3.78123	-3.97161	2.25851	1.92197e-06	0.000330369
LMPG-Sr13, LMPG	Day 3	High temperature	12649	TraesCS1D02G122600.1	-5.2784	-6.42682	1.4993	2.00254e-06	0.000342434
LMPG-Sr13, LMPG	Day 3	High temperature	15828	TraesCS1D02G376700.1	-5.94474	-1.44269e+08	1.43389	2.03366e-06	0.000345964
LMPG-Sr13, LMPG	Day 3	High temperature	102019	TraesCS6B02G111800.1	-3.70807	-3.88396	2.41025	2.09239e-06	0.000353787
LMPG-Sr13, LMPG	Day 3	High temperature	33982	TraesCS2D02G220200.1	-4.05225	-4.3179	1.94708	2.10109e-06	0.000353787
LMPG-Sr13, LMPG	Day 3	High temperature	113655	TraesCS7A02G201100.1	-5.15852	-6.17196	1.57223	2.45754e-06	0.000411707
LMPG-Sr13, LMPG	Day 3	High temperature	30192	TraesCS2B02G521400.1	6.0386	7.2974	2.09732	2.55532e-06	0.000425926
LMPG-Sr13, LMPG	Day 3	High temperature	34974	TraesCS2D02G290500.1	2.18764	2.21095	3.94647	2.7076e-06	0.000449039
LMPG-Sr13, LMPG	Day 3	High temperature	13443	TraesCS1D02G181200.1	-3.85523	-4.07214	2.97384	2.78987e-06	0.00046037
LMPG-Sr13, LMPG	Day 3	High temperature	59878	TraesCS4A02G017100.1	-2.81981	-2.83455	5.40222	2.98502e-06	0.000490123
LMPG-Sr13, LMPG	Day 3	High temperature	55409	TraesCS3D02G209200.2	-4.33358	-4.71997	2.30221	3.0218e-06	0.000493706
LMPG-Sr13, LMPG	Day 3	High temperature	100588	TraesCS6A02G405600.1	2.90304	2.97334	4.06599	3.38192e-06	0.000548493
LMPG-Sr13, LMPG	Day 3	High temperature	133447	TraesCSU02G243900.1	5.81534	7.90838	1.72181	3.39038e-06	0.000548493
LMPG-Sr13, LMPG	Day 3	High temperature	24446	TraesCS2B02G048200.1	-2.20182	-2.20393	7.9459	3.58559e-06	0.000577245
LMPG-Sr13, LMPG	Day 3	High temperature	119334	TraesCS7B02G107800.1	-5.68675	-8.44377	1.47401	3.61549e-06	0.000579233
LMPG-Sr13, LMPG	Day 3	High temperature	4182	TraesCS1A02G343600.1	5.38152	6.83737	1.57259	3.77085e-06	0.000601205
LMPG-Sr13, LMPG	Day 3	High temperature	89058	TraesCS5D02G020900.1	-1.85433	-1.85701	6.75396	3.86364e-06	0.000613038
LMPG-Sr13, LMPG	Day 3	High temperature	75044	TraesCS4D02G346000.1	-4.29834	-4.58311	2.11729	4.10958e-06	0.00064894
LMPG-Sr13, LMPG	Day 3	High temperature	6736	TraesCS1B02G117400.1	-2.11683	-2.13108	4.60237	4.19917e-06	0.000659929
LMPG-Sr13, LMPG	Day 3	High temperature	21386	TraesCS2A02G381900.1	-3.57597	-3.73869	2.39149	4.27318e-06	0.000668379
LMPG-Sr13, LMPG	Day 3	High temperature	4866	TraesCS1A02G404500.2	5.38209	1.44269e+08	2.20429	4.39861e-06	0.000684752
LMPG-Sr13, LMPG	Day 3	High temperature	108262	TraesCS6D02G157600.1	-5.28247	-6.63511	1.54374	4.44637e-06	0.000688937
LMPG-Sr13, LMPG	Day 3	High temperature	98925	TraesCS6A02G266100.1	-4.44117	-4.90542	2.12619	4.55482e-06	0.000702443
LMPG-Sr13, LMPG	Day 3	High temperature	55461	TraesCS3D02G212000.1	-4.24452	-4.61447	1.86252	4.69562e-06	0.000720788
LMPG-Sr13, LMPG	Day 3	High temperature	23945	TraesCS2B02G002300.1	6.78479	9.16634	2.10092	4.80591e-06	0.000734302
LMPG-Sr13, LMPG	Day 3	High temperature	5495	TraesCS1B02G011400.1	3.26026	3.41468	3.25559	5.04506e-06	0.000767291
LMPG-Sr13, LMPG	Day 3	High temperature	133710	TraesCSU02G269900.1	5.37032	6.98108	1.64493	5.18343e-06	0.00078472
LMPG-Sr13, LMPG	Day 3	High temperature	57465	TraesCS3D02G361800.1	-4.97251	-5.88302	1.54675	5.29793e-06	0.000798392
LMPG-Sr13, LMPG	Day 3	High temperature	132742	TraesCSU02G173800.1	8.66042	1.44269e+08	3.32521	5.3398e-06	0.000801043
LMPG-Sr13, LMPG	Day 3	High temperature	133646	TraesCSU02G263700.1	5.93892	8.17811	1.83322	5.56975e-06	0.000831757
LMPG-Sr13, LMPG	Day 3	High temperature	30753	TraesCS2B02G569200.1	-4.06953	-4.18233	3.01059	5.83369e-06	0.000867249
LMPG-Sr13, LMPG	Day 3	High temperature	56026	TraesCS3D02G253500.1	-3.68359	-3.87789	2.16839	5.92232e-06	0.000874544
LMPG-Sr13, LMPG	Day 3	High temperature	10503	TraesCS1B02G423500.2	5.32138	10.9097	1.42241	5.93576e-06	0.000874544
LMPG-Sr13, LMPG	Day 3	High temperature	48543	TraesCS3B02G259300.2	2.72888	2.741	4.84756	5.99072e-06	0.000876895
LMPG-Sr13, LMPG	Day 3	High temperature	73223	TraesCS4D02G198600.1	-2.97049	-3.045	2.93848	6.00486e-06	0.000876895
LMPG-Sr13, LMPG	Day 3	High temperature	102759	TraesCS6B02G175100.2	-3.56901	-3.73813	2.24645	6.18023e-06	0.000898529
LMPG-Sr13, LMPG	Day 3	High temperature	82358	TraesCS5B02G039000.1	4.60438	5.48836	1.55785	6.27628e-06	0.000908491
LMPG-Sr13, LMPG	Day 3	High temperature	16477	TraesCS1D02G432400.1	-2.55324	-2.59225	3.2998	6.37537e-06	0.000917367
LMPG-Sr13, LMPG	Day 3	High temperature	111256	TraesCS6D02G397500.1	-5.56162	-8.06383	1.3845	6.39319e-06	0.000917367
LMPG-Sr13, LMPG	Day 3	High temperature	60323	TraesCS4A02G055900.1	-3.33904	-3.43749	2.53586	6.48303e-06	0.000926232
LMPG-Sr13, LMPG	Day 3	High temperature	19619	TraesCS2A02G242400.1	6.90156	7.44561	3.71214	6.70456e-06	0.000951164
LMPG-Sr13, LMPG	Day 3	High temperature	49846	TraesCS3B02G357500.1	-4.77213	-5.5083	1.81743	6.73144e-06	0.000951164
LMPG-Sr13, LMPG	Day 3	High temperature	60059	TraesCS4A02G033600.1	-3.18516	-3.24996	3.96139	6.744e-06	0.000951164
LMPG-Sr13, LMPG	Day 3	High temperature	13467	TraesCS1D02G183600.1	4.44692	5.2822	1.49808	7.40834e-06	0.00104041
LMPG-Sr13, LMPG	Day 3	High temperature	63398	TraesCS4A02G293000.1	-3.08896	-3.10022	6.19183	7.44679e-06	0.00104138
LMPG-Sr13, LMPG	Day 3	High temperature	112143	TraesCS7A02G067800.1	-2.14024	-2.15806	4.1744	7.7745e-06	0.00108262
LMPG-Sr13, LMPG	Day 3	High temperature	51409	TraesCS3B02G486700.1	5.83652	1.44269e+08	1.53127	7.95431e-06	0.00110301
LMPG-Sr13, LMPG	Day 3	High temperature	102671	TraesCS6B02G167900.1	-3.64821	-3.84199	1.91627	8.07136e-06	0.00111353
LMPG-Sr13, LMPG	Day 3	High temperature	113351	TraesCS7A02G174700.1	-4.35945	-4.81931	1.71432	8.1268e-06	0.00111353
LMPG-Sr13, LMPG	Day 3	High temperature	69344	TraesCS4B02G287000.1	-2.81994	-2.83468	5.37783	8.13174e-06	0.00111353
LMPG-Sr13, LMPG	Day 3	High temperature	126174	TraesCS7D02G180900.1	-3.62728	-3.81641	2.56734	8.19305e-06	0.00111353
LMPG-Sr13, LMPG	Day 3	High temperature	55613	TraesCS3D02G223300.3	3.0295	3.05377	4.31137	8.20225e-06	0.00111353
LMPG-Sr13, LMPG	Day 3	High temperature	55926	TraesCS3D02G246800.1	-3.03093	-3.11536	2.66826	8.23261e-06	0.00111353
LMPG-Sr13, LMPG	Day 3	High temperature	93620	TraesCS5D02G390700.2	-5.00023	-6.03429	1.57501	8.48073e-06	0.00114241
LMPG-Sr13, LMPG	Day 3	High temperature	33385	TraesCS2D02G170700.1	-2.6835	-2.73328	3.22799	8.69802e-06	0.00116691
LMPG-Sr13, LMPG	Day 3	High temperature	60216	TraesCS4A02G046800.3	-3.06318	-3.15275	2.72646	8.99018e-06	0.00120123
LMPG-Sr13, LMPG	Day 3	High temperature	107092	TraesCS6D02G061000.1	-5.10303	-6.31637	1.75304	9.09866e-06	0.00121082
LMPG-Sr13, LMPG	Day 3	High temperature	109984	TraesCS6D02G289800.1	-4.76435	-5.536	1.79913	9.26857e-06	0.00122848
LMPG-Sr13, LMPG	Day 3	High temperature	30020	TraesCS2B02G507200.1	-3.2485	-3.36549	2.46225	9.37014e-06	0.00123697
LMPG-Sr13, LMPG	Day 3	High temperature	51090	TraesCS3B02G458800.6	5.02955	7.70505	1.92753	9.43877e-06	0.00124107
LMPG-Sr13, LMPG	Day 3	High temperature	59243	TraesCS3D02G508800.1	-4.40351	-4.90221	1.76166	9.70487e-06	0.00127099
LMPG-Sr13, LMPG	Day 3	High temperature	87731	TraesCS5B02G480900.2	-3.11247	-3.21005	2.83003	9.99251e-06	0.00130349
LMPG-Sr13, LMPG	Day 3	High temperature	58467	TraesCS3D02G440200.1	3.09133	3.22285	2.96989	1.02181e-05	0.00132767
LMPG-Sr13, LMPG	Day 3	High temperature	89597	TraesCS5D02G068000.1	-4.11194	-4.46703	1.69319	1.04277e-05	0.00134673
LMPG-Sr13, LMPG	Day 3	High temperature	41891	TraesCS3A02G252800.1	-3.52364	-3.69494	2.09364	1.04464e-05	0.00134673
LMPG-Sr13, LMPG	Day 3	High temperature	43484	TraesCS3A02G375500.1	-5.68256	-1.44269e+08	1.365	1.05404e-05	0.00135356
LMPG-Sr13, LMPG	Day 3	High temperature	18637	TraesCS2A02G166600.1	-4.55028	-5.15655	1.94171	1.07268e-05	0.00137216
LMPG-Sr13, LMPG	Day 3	High temperature	12	TraesCS1A02G001200.1	15.9788	1.44269e+08	9.67404	1.10096e-05	0.0014029
LMPG-Sr13, LMPG	Day 3	High temperature	130146	TraesCS7D02G503400.1	-5.28872	-7.04389	1.65708	1.20544e-05	0.00153012
LMPG-Sr13, LMPG	Day 3	High temperature	36526	TraesCS2D02G414200.1	-4.76463	-5.57975	1.74634	1.24021e-05	0.00156823
LMPG-Sr13, LMPG	Day 3	High temperature	126477	TraesCS7D02G207000.1	-4.72327	-5.49707	1.69208	1.248e-05	0.00157205
LMPG-Sr13, LMPG	Day 3	High temperature	81304	TraesCS5A02G503900.1	-2.62392	-2.63181	5.72901	1.34306e-05	0.00168247
LMPG-Sr13, LMPG	Day 3	High temperature	9317	TraesCS1B02G320300.1	15.0606	1.44269e+08	9.20153	1.34585e-05	0.00168247
LMPG-Sr13, LMPG	Day 3	High temperature	97401	TraesCS6A02G146900.1	-3.69366	-3.91466	2.16296	1.3589e-05	0.00169237
LMPG-Sr13, LMPG	Day 3	High temperature	133696	TraesCSU02G268500.1	-2.11832	-2.12067	7.31809	1.37376e-05	0.00170445
LMPG-Sr13, LMPG	Day 3	High temperature	47582	TraesCS3B02G185700.1	7.14176	7.37632	5.7758	1.41031e-05	0.00174324
LMPG-Sr13, LMPG	Day 3	High temperature	99545	TraesCS6A02G316700.1	-3.97512	-4.29029	2.94187	1.42213e-05	0.00175129
LMPG-Sr13, LMPG	Day 3	High temperature	102142	TraesCS6B02G122600.1	3.91918	4.11624	1.7087	1.45271e-05	0.0017823
LMPG-Sr13, LMPG	Day 3	High temperature	68257	TraesCS4B02G197800.1	-2.9613	-3.04384	2.71507	1.50004e-05	0.00182925
LMPG-Sr13, LMPG	Day 3	High temperature	87113	TraesCS5B02G426300.1	-4.13457	-4.52114	1.78677	1.50206e-05	0.00182925
LMPG-Sr13, LMPG	Day 3	High temperature	117350	TraesCS7A02G506000.1	-3.17142	-3.2819	2.93483	1.52704e-05	0.00185283
LMPG-Sr13, LMPG	Day 3	High temperature	29477	TraesCS2B02G459000.1	-4.58548	-5.27011	1.63363	1.65098e-05	0.00199587
LMPG-Sr13, LMPG	Day 3	High temperature	103711	TraesCS6B02G246800.1	-5.44379	-8.27543	1.3806	1.71136e-05	0.00205712
LMPG-Sr13, LMPG	Day 3	High temperature	59764	TraesCS4A02G007800.1	-5.18784	-6.81622	1.57956	1.71717e-05	0.00205712
LMPG-Sr13, LMPG	Day 3	High temperature	61211	TraesCS4A02G123100.1	-3.4043	-3.56161	1.98684	1.72034e-05	0.00205712
LMPG-Sr13, LMPG	Day 3	High temperature	22133	TraesCS2A02G441600.1	1.8814	1.88704	5.76379	1.80613e-05	0.0021519
LMPG-Sr13, LMPG	Day 3	High temperature	85176	TraesCS5B02G262900.1	-2.52176	-2.56336	2.9951	1.99111e-05	0.00235945
LMPG-Sr13, LMPG	Day 3	High temperature	35261	TraesCS2D02G311100.1	2.50966	2.56367	2.86612	1.99462e-05	0.00235945
LMPG-Sr13, LMPG	Day 3	High temperature	98714	TraesCS6A02G248400.1	-4.77579	-5.69014	1.66392	2.02765e-05	0.00238995
LMPG-Sr13, LMPG	Day 3	High temperature	21310	TraesCS2A02G375000.1	-3.94512	-4.2691	1.81793	2.11572e-05	0.00248488
LMPG-Sr13, LMPG	Day 3	High temperature	133491	TraesCSU02G248800.1	2.54784	2.55434	5.93662	2.12991e-05	0.00249268
LMPG-Sr13, LMPG	Day 3	High temperature	96349	TraesCS6A02G057400.1	-4.09938	-4.49338	1.91899	2.18174e-05	0.0025443
LMPG-Sr13, LMPG	Day 3	High temperature	90372	TraesCS5D02G125700.1	-2.6683	-2.72287	2.8258	2.23106e-05	0.00259267
LMPG-Sr13, LMPG	Day 3	High temperature	21829	TraesCS2A02G416900.2	-4.32728	-4.85265	1.79215	2.26164e-05	0.00261898
LMPG-Sr13, LMPG	Day 3	High temperature	60983	TraesCS4A02G106400.1	-3.03951	-3.13823	2.60831	2.33377e-05	0.00268389
LMPG-Sr13, LMPG	Day 3	High temperature	77931	TraesCS5A02G213900.2	-3.892	-4.20026	2.36877	2.33396e-05	0.00268389
LMPG-Sr13, LMPG	Day 3	High temperature	80747	TraesCS5A02G454500.1	-2.86267	-2.93901	2.76922	2.49304e-05	0.00285687
LMPG-Sr13, LMPG	Day 3	High temperature	113656	TraesCS7A02G201200.1	-4.99256	-6.3129	1.41069	2.55449e-05	0.00291715
LMPG-Sr13, LMPG	Day 3	High temperature	116292	TraesCS7A02G410700.2	-2.64628	-2.7002	2.75572	2.60376e-05	0.00296316
LMPG-Sr13, LMPG	Day 3	High temperature	45298	TraesCS3A02G530600.1	2.1642	2.18528	4.57454	2.61767e-05	0.00296876
LMPG-Sr13, LMPG	Day 3	High temperature	119340	TraesCS7B02G108400.1	-5.00352	-6.36261	1.42305	2.66761e-05	0.00301504
LMPG-Sr13, LMPG	Day 3	High temperature	62517	TraesCS4A02G219700.1	-3.38113	-3.54417	2.25581	2.6777e-05	0.00301611
LMPG-Sr13, LMPG	Day 3	High temperature	6402	TraesCS1B02G088900.2	-4.2842	-4.79836	1.79946	2.69091e-05	0.00302069
LMPG-Sr13, LMPG	Day 3	High temperature	104515	TraesCS6B02G312200.1	-3.67091	-3.90993	2.52959	2.71517e-05	0.00303758
LMPG-Sr13, LMPG	Day 3	High temperature	47085	TraesCS3B02G144800.1	-4.29441	-4.81776	1.70524	2.76333e-05	0.00308102
LMPG-Sr13, LMPG	Day 3	High temperature	31129	TraesCS2B02G601100.1	5.2833	1.44269e+08	1.47303	2.98868e-05	0.00332106
LMPG-Sr13, LMPG	Day 3	High temperature	100466	TraesCS6A02G394800.1	3.12965	3.29392	2.91521	3.08646e-05	0.00340812
LMPG-Sr13, LMPG	Day 3	High temperature	54984	TraesCS3D02G183900.2	-2.86924	-2.94869	2.52318	3.0923e-05	0.00340812
LMPG-Sr13, LMPG	Day 3	High temperature	107889	TraesCS6D02G129900.1	-3.66364	-3.90563	1.8706	3.09801e-05	0.00340812
LMPG-Sr13, LMPG	Day 3	High temperature	72640	TraesCS4D02G157600.1	1.74373	1.74866	5.8593	3.214e-05	0.00352397
LMPG-Sr13, LMPG	Day 3	High temperature	9422	TraesCS1B02G329600.2	-3.17813	-3.29513	3.21598	3.23254e-05	0.00353257
LMPG-Sr13, LMPG	Day 3	High temperature	74138	TraesCS4D02G270900.1	-3.26638	-3.31545	4.22104	3.2756e-05	0.00356781
LMPG-Sr13, LMPG	Day 3	High temperature	44200	TraesCS3A02G430500.1	5.24114	8.87076	1.42962	3.36071e-05	0.00364847
LMPG-Sr13, LMPG	Day 3	High temperature	127112	TraesCS7D02G255100.1	4.61899	6.25209	1.23978	3.44026e-05	0.00372259
LMPG-Sr13, LMPG	Day 3	High temperature	90866	TraesCS5D02G164600.1	-3.6863	-3.94004	2.0445	3.45476e-05	0.00372605
LMPG-Sr13, LMPG	Day 3	High temperature	6384	TraesCS1B02G087200.1	4.94981	1.44269e+08	1.34188	3.52612e-05	0.00379064
LMPG-Sr13, LMPG	Day 3	High temperature	119259	TraesCS7B02G101700.1	-3.40895	-3.58631	1.57258	3.5849e-05	0.00384131
LMPG-Sr13, LMPG	Day 3	High temperature	133709	TraesCSU02G269800.1	10.4766	1.44269e+08	4.79741	3.64778e-05	0.00389604
LMPG-Sr13, LMPG	Day 3	High temperature	132557	TraesCSU02G157000.1	2.09755	2.11313	4.09009	3.70485e-05	0.0039221
LMPG-Sr13, LMPG	Day 3	High temperature	132912	TraesCSU02G190200.1	2.09755	2.11313	4.09009	3.70485e-05	0.0039221
LMPG-Sr13, LMPG	Day 3	High temperature	18574	TraesCS2A02G161300.2	-4.74594	-5.75328	1.39164	3.70783e-05	0.0039221
LMPG-Sr13, LMPG	Day 3	High temperature	86028	TraesCS5B02G332500.1	-3.20832	-3.34388	2.30846	3.77184e-05	0.00397706
LMPG-Sr13, LMPG	Day 3	High temperature	107425	TraesCS6D02G088800.1	3.93713	3.99491	2.7782	3.79535e-05	0.00398911
LMPG-Sr13, LMPG	Day 3	High temperature	13454	TraesCS1D02G182300.1	-2.38602	-2.40635	4.37617	3.93527e-05	0.00412304
LMPG-Sr13, LMPG	Day 3	High temperature	131609	TraesCSU02G075700.1	7.61616	10.343	2.90939	4.0568e-05	0.00423692
LMPG-Sr13, LMPG	Day 3	High temperature	10124	TraesCS1B02G389700.1	-5.42902	-1.44269e+08	1.33022	4.09383e-05	0.0042621
LMPG-Sr13, LMPG	Day 3	High temperature	12186	TraesCS1D02G083900.1	-2.70434	-2.70575	8.38561	4.12355e-05	0.00427352
LMPG-Sr13, LMPG	Day 3	High temperature	119838	TraesCS7B02G146400.1	-2.17055	-2.19318	3.73678	4.14404e-05	0.00427352
LMPG-Sr13, LMPG	Day 3	High temperature	124893	TraesCS7D02G067800.1	-3.45199	-3.64452	1.60572	4.15226e-05	0.00427352
LMPG-Sr13, LMPG	Day 3	High temperature	25	TraesCS1A02G001900.9	4.86216	8.57476	1.74124	4.15659e-05	0.00427352
LMPG-Sr13, LMPG	Day 3	High temperature	89208	TraesCS5D02G033400.1	5.6419	8.02015	1.61986	4.20182e-05	0.0043066
LMPG-Sr13, LMPG	Day 3	High temperature	126002	TraesCS7D02G165800.1	-4.08468	-4.5218	1.65922	4.29351e-05	0.00436627
LMPG-Sr13, LMPG	Day 3	High temperature	12051	TraesCS1D02G072900.1	-4.17354	-4.66317	1.77114	4.31715e-05	0.00436627
LMPG-Sr13, LMPG	Day 3	High temperature	48851	TraesCS3B02G284600.1	-3.65418	-3.90717	1.67806	4.32207e-05	0.00436627
LMPG-Sr13, LMPG	Day 3	High temperature	12608	TraesCS1D02G119300.1	3.29995	3.34975	3.3609	4.32609e-05	0.00436627
LMPG-Sr13, LMPG	Day 3	High temperature	30296	TraesCS2B02G529400.1	-2.95603	-3.05181	2.56483	4.33449e-05	0.00436627
LMPG-Sr13, LMPG	Day 3	High temperature	49282	TraesCS3B02G317500.1	-4.81867	-5.98561	1.69385	4.35229e-05	0.00436627
LMPG-Sr13, LMPG	Day 3	High temperature	92889	TraesCS5D02G328100.1	-2.77734	-2.82366	3.25029	4.36452e-05	0.00436627
LMPG-Sr13, LMPG	Day 3	High temperature	46488	TraesCS3B02G096200.1	-4.4967	-5.24106	2.33099	4.36588e-05	0.00436627
LMPG-Sr13, LMPG	Day 3	High temperature	92902	TraesCS5D02G329100.1	-3.95271	-4.325	1.80521	4.43669e-05	0.00442369
LMPG-Sr13, LMPG	Day 3	High temperature	89093	TraesCS5D02G023800.1	4.47688	5.36082	1.55774	4.53219e-05	0.0045053
LMPG-Sr13, LMPG	Day 3	High temperature	18221	TraesCS2A02G130200.1	3.06479	3.22471	2.07287	4.59274e-05	0.00455178
LMPG-Sr13, LMPG	Day 3	High temperature	53614	TraesCS3D02G073000.1	3.48064	3.56504	3.05764	4.66432e-05	0.00460888
LMPG-Sr13, LMPG	Day 3	High temperature	22099	TraesCS2A02G438200.1	-4.03615	-4.45446	1.80632	4.69981e-05	0.00463008
LMPG-Sr13, LMPG	Day 3	High temperature	108509	TraesCS6D02G176500.1	7.71081	1.44269e+08	2.64936	4.75351e-05	0.00466304
LMPG-Sr13, LMPG	Day 3	High temperature	76671	TraesCS5A02G115100.1	-3.24495	-3.39328	2.21803	4.76152e-05	0.00466304
LMPG-Sr13, LMPG	Day 3	High temperature	133424	TraesCSU02G242000.1	4.80085	7.57369	1.39518	4.8054e-05	0.00469209
LMPG-Sr13, LMPG	Day 3	High temperature	114946	TraesCS7A02G299400.2	4.02371	4.27938	2.33598	4.95415e-05	0.00482307
LMPG-Sr13, LMPG	Day 3	High temperature	48280	TraesCS3B02G239400.1	-4.14739	-4.63504	1.74197	5.00077e-05	0.00484264
LMPG-Sr13, LMPG	Day 3	High temperature	22587	TraesCS2A02G481100.1	-3.8347	-4.16231	1.93472	5.00361e-05	0.00484264
LMPG-Sr13, LMPG	Day 3	High temperature	16	TraesCS1A02G001600.1	6.32293	1.44269e+08	1.76176	5.14413e-05	0.00496409
LMPG-Sr13, LMPG	Day 3	High temperature	29627	TraesCS2B02G472100.1	-3.12222	-3.24924	2.92634	5.28905e-05	0.00507881
LMPG-Sr13, LMPG	Day 3	High temperature	84594	TraesCS5B02G212600.1	-4.64336	-5.59476	1.95315	5.2938e-05	0.00507881
LMPG-Sr13, LMPG	Day 3	High temperature	125664	TraesCS7D02G138000.1	5.54301	1.44269e+08	1.54451	5.33827e-05	0.00509216
LMPG-Sr13, LMPG	Day 3	High temperature	58765	TraesCS3D02G467600.1	-3.03783	-3.13599	2.70527	5.33857e-05	0.00509216
LMPG-Sr13, LMPG	Day 3	High temperature	33421	TraesCS2D02G174200.1	-4.24687	-4.80947	1.85101	5.39766e-05	0.00513369
LMPG-Sr13, LMPG	Day 3	High temperature	69500	TraesCS4B02G299800.1	-3.35111	-3.52731	2.21681	5.50575e-05	0.00522144
LMPG-Sr13, LMPG	Day 3	High temperature	82528	TraesCS5B02G054800.2	-2.99086	-3.09594	2.46068	5.5398e-05	0.00523869
LMPG-Sr13, LMPG	Day 3	High temperature	1833	TraesCS1A02G150100.1	-2.46829	-2.51276	3.27552	5.606e-05	0.00528614
LMPG-Sr13, LMPG	Day 3	High temperature	26727	TraesCS2B02G244100.1	-4.48476	-5.26868	1.55409	5.8746e-05	0.00552363
LMPG-Sr13, LMPG	Day 3	High temperature	119366	TraesCS7B02G110900.1	-5.04546	-6.9435	1.57587	5.92008e-05	0.00555058
LMPG-Sr13, LMPG	Day 3	High temperature	98223	TraesCS6A02G209000.1	-2.53563	-2.58624	3.00747	5.98792e-05	0.00557711
LMPG-Sr13, LMPG	Day 3	High temperature	52253	TraesCS3B02G565600.1	-4.33883	-4.86302	1.9122	6.04948e-05	0.00557711
LMPG-Sr13, LMPG	Day 3	High temperature	94384	TraesCS5D02G457000.1	6.13204	1.44269e+08	1.51853	6.05566e-05	0.00557711
LMPG-Sr13, LMPG	Day 3	High temperature	4648	TraesCS1A02G385000.1	-1.97739	-1.97746	12.2029	6.06667e-05	0.00557711
LMPG-Sr13, LMPG	Day 3	High temperature	22469	TraesCS2A02G470800.1	-1.97739	-1.97746	12.2029	6.06667e-05	0.00557711
LMPG-Sr13, LMPG	Day 3	High temperature	43086	TraesCS3A02G343800.1	-1.97739	-1.97746	12.2029	6.06667e-05	0.00557711
LMPG-Sr13, LMPG	Day 3	High temperature	88934	TraesCS5D02G010100.1	-1.97739	-1.97746	12.2029	6.06667e-05	0.00557711
LMPG-Sr13, LMPG	Day 3	High temperature	57978	TraesCS3D02G401200.1	-2.58694	-2.64113	3.06315	6.24822e-05	0.00572806
LMPG-Sr13, LMPG	Day 3	High temperature	64448	TraesCS4A02G384200.1	-5.24621	-8.63786	1.77286	6.34509e-05	0.00579697
LMPG-Sr13, LMPG	Day 3	High temperature	57555	TraesCS3D02G368000.1	-5.16533	-7.76206	1.33548	6.35853e-05	0.00579697
LMPG-Sr13, LMPG	Day 3	High temperature	127750	TraesCS7D02G301800.1	4.83694	1.44269e+08	1.27711	6.54921e-05	0.00593801
LMPG-Sr13, LMPG	Day 3	High temperature	133517	TraesCSU02G251200.1	4.83694	1.44269e+08	1.27711	6.54921e-05	0.00593801
LMPG-Sr13, LMPG	Day 3	High temperature	45371	TraesCS3A02G537700.1	-3.49142	-3.71141	2.27583	6.57715e-05	0.00594701
LMPG-Sr13, LMPG	Day 3	High temperature	13358	TraesCS1D02G173800.1	-4.20966	-4.76961	1.58941	6.61823e-05	0.0059678
LMPG-Sr13, LMPG	Day 3	High temperature	86796	TraesCS5B02G399800.1	-3.08487	-3.21022	2.62936	6.84587e-05	0.00615625
LMPG-Sr13, LMPG	Day 3	High temperature	70996	TraesCS4D02G027800.2	-5.31781	-14.4641	1.4778	6.9512e-05	0.00623398
LMPG-Sr13, LMPG	Day 3	High temperature	119024	TraesCS7B02G081400.1	-5.28345	-9.95121	1.23665	6.99156e-05	0.00625318
LMPG-Sr13, LMPG	Day 3	High temperature	66919	TraesCS4B02G098200.1	-3.78526	-4.1146	1.76908	7.18911e-05	0.0064125
LMPG-Sr13, LMPG	Day 3	High temperature	10	TraesCS1A02G001100.1	5.43801	8.33674	1.61396	7.2709e-05	0.00643695
LMPG-Sr13, LMPG	Day 3	High temperature	109163	TraesCS6D02G223400.1	4.81735	1.44269e+08	1.41906	7.2721e-05	0.00643695
LMPG-Sr13, LMPG	Day 3	High temperature	108847	TraesCS6D02G199500.1	-4.81476	-6.16149	1.4526	7.27505e-05	0.00643695
LMPG-Sr13, LMPG	Day 3	High temperature	10125	TraesCS1B02G389800.1	-5.52024	-1.44269e+08	1.32068	7.44121e-05	0.00656637
LMPG-Sr13, LMPG	Day 3	High temperature	69466	TraesCS4B02G297100.1	-4.06055	-4.53461	1.70474	7.49426e-05	0.00658306
LMPG-Sr13, LMPG	Day 3	High temperature	15982	TraesCS1D02G389200.1	-3.66311	-3.94623	1.51984	7.50002e-05	0.00658306
LMPG-Sr13, LMPG	Day 3	High temperature	130042	TraesCS7D02G494000.1	-4.48049	-5.30971	1.52473	7.58647e-05	0.00664128
LMPG-Sr13, LMPG	Day 3	High temperature	14967	TraesCS1D02G303700.1	-3.38752	-3.58407	1.97833	7.67585e-05	0.00669381
LMPG-Sr13, LMPG	Day 3	High temperature	10291	TraesCS1B02G403900.1	-5.15184	-7.95056	1.24203	7.68704e-05	0.00669381
LMPG-Sr13, LMPG	Day 3	High temperature	94653	TraesCS5D02G481200.1	-4.86051	-6.34849	1.7392	7.79865e-05	0.00677313
LMPG-Sr13, LMPG	Day 3	High temperature	94654	TraesCS5D02G481200.2	-3.11511	-3.2497	2.37873	7.97061e-05	0.0069043
LMPG-Sr13, LMPG	Day 3	High temperature	32929	TraesCS2D02G131100.1	-2.56	-2.56533	6.62705	8.39996e-05	0.007245
LMPG-Sr13, LMPG	Day 3	High temperature	55823	TraesCS3D02G238300.1	-3.41015	-3.61635	2.36648	8.40847e-05	0.007245
LMPG-Sr13, LMPG	Day 3	High temperature	133597	TraesCSU02G258900.1	5.94363	8.09363	1.85639	8.42978e-05	0.007245
LMPG-Sr13, LMPG	Day 3	High temperature	127672	TraesCS7D02G295400.3	4.22559	4.5226	2.30412	8.47785e-05	0.00726739
LMPG-Sr13, LMPG	Day 3	High temperature	36247	TraesCS2D02G391700.1	4.15784	5.10048	2.29279	8.54782e-05	0.00730838
LMPG-Sr13, LMPG	Day 3	High temperature	11580	TraesCS1D02G034700.1	-2.89813	-2.9434	3.69875	8.67623e-05	0.00739901
LMPG-Sr13, LMPG	Day 3	High temperature	31567	TraesCS2D02G010800.1	2.05363	2.0771	3.40605	8.71692e-05	0.00741455
LMPG-Sr13, LMPG	Day 3	High temperature	109011	TraesCS6D02G212200.2	3.69891	4.16878	1.77934	8.80911e-05	0.0074737
LMPG-Sr13, LMPG	Day 3	High temperature	193	TraesCS1A02G015900.1	-3.88956	-4.28372	2.23459	8.94739e-05	0.00757155
LMPG-Sr13, LMPG	Day 3	High temperature	96719	TraesCS6A02G089400.2	-3.91104	-4.31695	1.89419	9.00436e-05	0.00760028
LMPG-Sr13, LMPG	Day 3	High temperature	71799	TraesCS4D02G094400.1	-3.39638	-3.60162	2.13726	9.0694e-05	0.00763565
LMPG-Sr13, LMPG	Day 3	High temperature	133633	TraesCSU02G262400.1	5.62943	1.44269e+08	1.65248	9.25828e-05	0.00775987
LMPG-Sr13, LMPG	Day 3	High temperature	126948	TraesCS7D02G243700.1	-2.14226	-2.16635	3.72083	9.26398e-05	0.00775987
LMPG-Sr13, LMPG	Day 3	High temperature	25924	TraesCS2B02G177600.1	-5.17241	-8.68337	1.24994	9.34088e-05	0.00780448
LMPG-Sr13, LMPG	Day 3	High temperature	85903	TraesCS5B02G321800.1	-2.84675	-2.88937	3.43856	9.47579e-05	0.00789721
LMPG-Sr13, LMPG	Day 3	High temperature	6	TraesCS1A02G000600.1	5.13385	1.44269e+08	1.41644	9.85147e-05	0.00818962
LMPG-Sr13, LMPG	Day 3	High temperature	66860	TraesCS4B02G092900.1	-3.05093	-3.1782	2.28091	9.89066e-05	0.00820155
LMPG-Sr13, LMPG	Day 3	High temperature	43128	TraesCS3A02G347500.1	-3.73661	-4.06701	2.08025	0.000100285	0.008295
LMPG-Sr13, LMPG	Day 3	High temperature	13769	TraesCS1D02G207000.2	-3.74598	-4.04927	2.61671	0.00010231	0.00843209
LMPG-Sr13, LMPG	Day 3	High temperature	13452	TraesCS1D02G182100.1	-3.32653	-3.41511	3.49543	0.000102453	0.00843209
LMPG-Sr13, LMPG	Day 3	High temperature	40849	TraesCS3A02G176500.1	-2.77183	-2.85468	2.48808	0.00010333	0.00848306
LMPG-Sr13, LMPG	Day 3	High temperature	13450	TraesCS1D02G181900.1	-2.05593	-2.05596	13.3213	0.000109517	0.00885879
LMPG-Sr13, LMPG	Day 3	High temperature	14874	TraesCS1D02G295200.1	-2.05593	-2.05596	13.3213	0.000109517	0.00885879
LMPG-Sr13, LMPG	Day 3	High temperature	47590	TraesCS3B02G186500.1	-2.05593	-2.05596	13.3213	0.000109517	0.00885879
LMPG-Sr13, LMPG	Day 3	High temperature	53379	TraesCS3D02G052700.1	-2.05593	-2.05596	13.3213	0.000109517	0.00885879
LMPG-Sr13, LMPG	Day 3	High temperature	80543	TraesCS5A02G437100.1	-2.05593	-2.05596	13.3213	0.000109517	0.00885879
LMPG-Sr13, LMPG	Day 3	High temperature	86561	TraesCS5B02G380100.1	-2.05593	-2.05596	13.3213	0.000109517	0.00885879
LMPG-Sr13, LMPG	Day 3	High temperature	41589	TraesCS3A02G230000.3	2.35025	2.36669	4.3526	0.000110501	0.00891651
LMPG-Sr13, LMPG	Day 3	High temperature	6149	TraesCS1B02G068500.2	-2.32354	-2.36151	3.46493	0.000111323	0.00896092
LMPG-Sr13, LMPG	Day 3	High temperature	19030	TraesCS2A02G199300.1	-3.75812	-4.10568	1.82998	0.000111664	0.00896658
LMPG-Sr13, LMPG	Day 3	High temperature	28664	TraesCS2B02G391900.1	-3.38018	-3.59152	1.83707	0.000118483	0.00949102
LMPG-Sr13, LMPG	Day 3	High temperature	45300	TraesCS3A02G530800.1	-2.52924	-2.54216	5.73731	0.00011952	0.00954027
LMPG-Sr13, LMPG	Day 3	High temperature	132443	TraesCSU02G147900.1	-1.64653	-1.65191	5.31751	0.000119676	0.00954027
LMPG-Sr13, LMPG	Day 3	High temperature	110049	TraesCS6D02G294800.1	-4.30236	-5.03238	1.4578	0.000120805	0.00959652
LMPG-Sr13, LMPG	Day 3	High temperature	6765	TraesCS1B02G119600.1	-4.12571	-4.70074	1.71954	0.000120963	0.00959652
LMPG-Sr13, LMPG	Day 3	High temperature	102786	TraesCS6B02G176800.1	-3.34852	-3.55174	1.78461	0.000121378	0.00960636
LMPG-Sr13, LMPG	Day 3	High temperature	12349	TraesCS1D02G098000.1	-1.79403	-1.79944	5.77234	0.000123264	0.00973225
LMPG-Sr13, LMPG	Day 3	High temperature	126393	TraesCS7D02G199400.1	4.4978	5.20458	1.73792	0.000123746	0.009747
LMPG-Sr13, LMPG	Day 3	High temperature	118477	TraesCS7B02G033600.1	3.83898	3.88309	3.43104	0.000124049	0.00974756
LMPG-Sr13, LMPG	Day 3	High temperature	123684	TraesCS7B02G461900.1	-3.92422	-4.36775	1.80245	0.000124985	0.00979784
LMPG-Sr13, LMPG	Day 3	High temperature	108377	TraesCS6D02G166600.1	-3.72303	-4.06385	2.2705	0.000126688	0.00990777
LMPG-Sr13, LMPG	Day 3	High temperature	23291	TraesCS2A02G539100.1	-4.11701	-4.69237	1.75845	0.000127273	0.00992997
LMPG-Sr13, LMPG	Day 3	High temperature	45418	TraesCS3B02G002300.1	-4.93029	-7.01195	1.48369	0.000127693	0.00993928
LMPG-Sr13, LMPG	Day 3	High temperature	133640	TraesCSU02G263100.1	4.68911	6.98032	1.31101	0.000129123	0.0100214
LMPG-Sr13, LMPG	Day 3	High temperature	43599	TraesCS3A02G383800.1	-2.09336	-2.09456	8.10691	0.000129625	0.0100214
LMPG-Sr13, LMPG	Day 3	High temperature	125447	TraesCS7D02G119300.1	4.70676	1.44269e+08	1.1678	0.000129659	0.0100214
LMPG-Sr13, LMPG	Day 3	High temperature	76860	TraesCS5A02G129500.1	-5.08979	-8.46086	1.34803	0.000130126	0.010034
LMPG-Sr13, LMPG	Day 3	High temperature	89801	TraesCS5D02G083800.1	4.70379	1.44269e+08	1.27932	0.000131673	0.0101296
LMPG-Sr13, LMPG	Day 3	High temperature	953	TraesCS1A02G082500.2	-2.581	-2.58324	7.54334	0.000133862	0.0102309
LMPG-Sr13, LMPG	Day 3	High temperature	6529	TraesCS1B02G100100.1	-2.581	-2.58324	7.54334	0.000133862	0.0102309
LMPG-Sr13, LMPG	Day 3	High temperature	8933	TraesCS1B02G287400.1	-4.38969	-5.23745	1.72306	0.00013392	0.0102309
LMPG-Sr13, LMPG	Day 3	High temperature	37705	TraesCS2D02G515000.1	2.65129	2.71592	3.4499	0.000136271	0.0103764
LMPG-Sr13, LMPG	Day 3	High temperature	60474	TraesCS4A02G066500.1	-2.96375	-3.08217	2.7562	0.000136453	0.0103764
LMPG-Sr13, LMPG	Day 3	High temperature	59877	TraesCS4A02G017000.1	-4.48457	-5.47104	1.536	0.000140474	0.0106576
LMPG-Sr13, LMPG	Day 3	High temperature	17462	TraesCS2A02G064900.1	-3.34195	-3.55108	1.84125	0.000146524	0.0110911
LMPG-Sr13, LMPG	Day 3	High temperature	101721	TraesCS6B02G085600.1	-3.41713	-3.53919	2.65951	0.000147788	0.0111612
LMPG-Sr13, LMPG	Day 3	High temperature	133666	TraesCSU02G265700.1	4.67815	1.44269e+08	1.28684	0.000150078	0.0113083
LMPG-Sr13, LMPG	Day 3	High temperature	115039	TraesCS7A02G306600.1	-3.87321	-4.306	1.6465	0.000151069	0.011357
LMPG-Sr13, LMPG	Day 3	High temperature	64553	TraesCS4A02G393600.1	3.16822	3.40651	2.18999	0.000157009	0.0117646
LMPG-Sr13, LMPG	Day 3	High temperature	20505	TraesCS2A02G309500.1	-3.33833	-3.54944	1.99601	0.000157204	0.0117646
LMPG-Sr13, LMPG	Day 3	High temperature	41412	TraesCS3A02G216800.1	-5.10534	-10.0237	1.3281	0.000159473	0.0119074
LMPG-Sr13, LMPG	Day 3	High temperature	61167	TraesCS4A02G120900.1	-2.62075	-2.69031	2.50935	0.000161715	0.0120476
LMPG-Sr13, LMPG	Day 3	High temperature	121092	TraesCS7B02G239300.1	-1.6235	-1.62886	5.35288	0.000162761	0.0120982
LMPG-Sr13, LMPG	Day 3	High temperature	12418	TraesCS1D02G103500.1	-4.06276	-4.63302	1.77345	0.000165183	0.0122506
LMPG-Sr13, LMPG	Day 3	High temperature	43875	TraesCS3A02G405700.1	3.73454	3.91766	1.87886	0.000167554	0.0123905
LMPG-Sr13, LMPG	Day 3	High temperature	91608	TraesCS5D02G222600.1	-4.78569	-6.52592	1.90574	0.00016782	0.0123905
LMPG-Sr13, LMPG	Day 3	High temperature	75674	TraesCS5A02G033900.1	-2.96336	-3.08717	2.90783	0.000170598	0.0125675
LMPG-Sr13, LMPG	Day 3	High temperature	7045	TraesCS1B02G141000.1	-4.91464	-7.30107	1.27925	0.000176237	0.012954
LMPG-Sr13, LMPG	Day 3	High temperature	84576	TraesCS5B02G211000.1	-3.48837	-3.75503	1.71298	0.000176784	0.0129653
LMPG-Sr13, LMPG	Day 3	High temperature	107716	TraesCS6D02G113500.1	-4.40633	-5.35322	1.67519	0.00018038	0.0131816
LMPG-Sr13, LMPG	Day 3	High temperature	13436	TraesCS1D02G180500.1	-1.87412	-1.87414	14.0402	0.00018133	0.0131816
LMPG-Sr13, LMPG	Day 3	High temperature	38381	TraesCS2D02G573200.1	-1.87412	-1.87414	14.0402	0.00018133	0.0131816
LMPG-Sr13, LMPG	Day 3	High temperature	52222	TraesCS3B02G563300.1	-1.87412	-1.87414	14.0402	0.00018133	0.0131816
LMPG-Sr13, LMPG	Day 3	High temperature	105395	TraesCS6B02G382200.1	-2.60652	-2.62098	5.08808	0.000181859	0.013191
LMPG-Sr13, LMPG	Day 3	High temperature	109164	TraesCS6D02G223400.2	-4.10895	-4.73278	2.25508	0.000183364	0.0132709
LMPG-Sr13, LMPG	Day 3	High temperature	69172	TraesCS4B02G271800.1	-3.34198	-3.44192	3.43865	0.000194403	0.0140392
LMPG-Sr13, LMPG	Day 3	High temperature	50277	TraesCS3B02G392100.1	-3.09235	-3.24694	2.07757	0.0001951	0.0140587
LMPG-Sr13, LMPG	Day 3	High temperature	125667	TraesCS7D02G138300.1	4.3204	5.07137	1.58632	0.000197055	0.0141686
LMPG-Sr13, LMPG	Day 3	High temperature	3325	TraesCS1A02G270900.1	-3.24789	-3.44296	2.74828	0.000198225	0.0142218
LMPG-Sr13, LMPG	Day 3	High temperature	12155	TraesCS1D02G081400.3	-2.62106	-2.69354	2.50585	0.00019929	0.0142671
LMPG-Sr13, LMPG	Day 3	High temperature	73626	TraesCS4D02G229500.1	5.19611	8.34497	1.50853	0.000200874	0.0143494
LMPG-Sr13, LMPG	Day 3	High temperature	111253	TraesCS6D02G397200.1	2.32481	2.36673	2.52265	0.000204559	0.0145811
LMPG-Sr13, LMPG	Day 3	High temperature	117484	TraesCS7A02G517700.1	4.55403	8.17779	1.78764	0.000208431	0.0147998
LMPG-Sr13, LMPG	Day 3	High temperature	115200	TraesCS7A02G319900.1	-4.59346	-5.92962	1.46618	0.000208524	0.0147998
LMPG-Sr13, LMPG	Day 3	High temperature	4493	TraesCS1A02G370600.1	-5.02378	-9.52186	1.28209	0.000215309	0.0152486
LMPG-Sr13, LMPG	Day 3	High temperature	33783	TraesCS2D02G204700.1	-4.47036	-5.5802	1.53647	0.000218061	0.0154104
LMPG-Sr13, LMPG	Day 3	High temperature	101547	TraesCS6B02G069800.1	-3.18303	-3.36432	2.04584	0.000219621	0.0154875
LMPG-Sr13, LMPG	Day 3	High temperature	120415	TraesCS7B02G188000.3	3.95713	4.2301	2.23062	0.000225539	0.0158709
LMPG-Sr13, LMPG	Day 3	High temperature	82676	TraesCS5B02G068200.1	-4.68257	-6.31539	1.63609	0.00022999	0.0161497
LMPG-Sr13, LMPG	Day 3	High temperature	31733	TraesCS2D02G025400.1	-4.0265	-4.62531	1.85957	0.000240711	0.0168666
LMPG-Sr13, LMPG	Day 3	High temperature	29770	TraesCS2B02G484300.1	-3.18632	-3.37388	1.78037	0.000251135	0.0175598
LMPG-Sr13, LMPG	Day 3	High temperature	53704	TraesCS3D02G080100.1	-2.37062	-2.41905	3.08624	0.000255432	0.0177805
LMPG-Sr13, LMPG	Day 3	High temperature	19000	TraesCS2A02G196700.1	-3.99074	-4.56985	1.69243	0.000255449	0.0177805
LMPG-Sr13, LMPG	Day 3	High temperature	105610	TraesCS6B02G402800.1	3.49457	3.94022	1.36195	0.000255908	0.0177805
LMPG-Sr13, LMPG	Day 3	High temperature	127776	TraesCS7D02G304100.1	-4.12574	-4.82947	2.36985	0.000260772	0.0180775
LMPG-Sr13, LMPG	Day 3	High temperature	35700	TraesCS2D02G347700.1	-3.36091	-3.60446	1.84655	0.000261278	0.0180775
LMPG-Sr13, LMPG	Day 3	High temperature	30877	TraesCS2B02G579100.1	-3.328	-3.56111	2.25769	0.000264839	0.0182855
LMPG-Sr13, LMPG	Day 3	High temperature	87476	TraesCS5B02G458300.1	-3.54462	-3.86216	2.11139	0.000269611	0.0185761
LMPG-Sr13, LMPG	Day 3	High temperature	15826	TraesCS1D02G376500.1	-5.00254	-1.44269e+08	1.25616	0.000270857	0.0186231
LMPG-Sr13, LMPG	Day 3	High temperature	47081	TraesCS3B02G144400.1	-3.93337	-4.47735	1.65811	0.000271807	0.0186496
LMPG-Sr13, LMPG	Day 3	High temperature	93581	TraesCS5D02G387900.1	-4.38173	-5.42771	1.82269	0.000275642	0.0188734
LMPG-Sr13, LMPG	Day 3	High temperature	65996	TraesCS4B02G023200.1	-3.09982	-3.26618	2.201	0.00027763	0.0189702
LMPG-Sr13, LMPG	Day 3	High temperature	74313	TraesCS4D02G285700.1	-3.53524	-3.84433	2.53913	0.000286598	0.0195099
LMPG-Sr13, LMPG	Day 3	High temperature	58951	TraesCS3D02G483900.1	-4.98826	-1.44269e+08	1.4877	0.00028671	0.0195099
LMPG-Sr13, LMPG	Day 3	High temperature	97988	TraesCS6A02G191400.1	1.89483	1.90393	4.50788	0.000289677	0.0196712
LMPG-Sr13, LMPG	Day 3	High temperature	127100	TraesCS7D02G254000.2	-3.32202	-3.55814	2.1708	0.000290603	0.0196936
LMPG-Sr13, LMPG	Day 3	High temperature	73621	TraesCS4D02G229200.1	-2.86157	-2.97945	2.08079	0.000294455	0.0199138
LMPG-Sr13, LMPG	Day 3	High temperature	94613	TraesCS5D02G477500.1	-2.37965	-2.43092	3.36564	0.000295965	0.0199739
LMPG-Sr13, LMPG	Day 3	High temperature	109257	TraesCS6D02G230500.1	-3.28935	-3.51569	1.8326	0.000296555	0.0199739
LMPG-Sr13, LMPG	Day 3	High temperature	101722	TraesCS6B02G085700.1	-3.44957	-3.70881	2.02368	0.000301386	0.0202241
LMPG-Sr13, LMPG	Day 3	High temperature	110306	TraesCS6D02G314600.1	-3.77786	-4.22888	1.91322	0.000301495	0.0202241
LMPG-Sr13, LMPG	Day 3	High temperature	82140	TraesCS5B02G018700.2	2.24637	2.25702	4.81509	0.000305098	0.020381
LMPG-Sr13, LMPG	Day 3	High temperature	30915	TraesCS2B02G582300.1	-3.82991	-4.31635	1.88734	0.0003055	0.020381
LMPG-Sr13, LMPG	Day 3	High temperature	33229	TraesCS2D02G157900.1	-4.75068	-6.93477	1.23222	0.000305687	0.020381
LMPG-Sr13, LMPG	Day 3	High temperature	26040	TraesCS2B02G187700.1	-4.08886	-4.78995	2.01423	0.000307805	0.0204808
LMPG-Sr13, LMPG	Day 3	High temperature	892	TraesCS1A02G076900.1	3.35484	3.56876	1.95225	0.00030905	0.0205223
LMPG-Sr13, LMPG	Day 3	High temperature	47349	TraesCS3B02G165400.1	-2.23425	-2.27185	2.94042	0.000313607	0.0207831
LMPG-Sr13, LMPG	Day 3	High temperature	114355	TraesCS7A02G257200.2	-3.76853	-4.21976	1.71995	0.000317103	0.0209726
LMPG-Sr13, LMPG	Day 3	High temperature	63209	TraesCS4A02G278000.1	-2.23286	-2.26613	3.02427	0.000320321	0.0211431
LMPG-Sr13, LMPG	Day 3	High temperature	94105	TraesCS5D02G432800.1	-2.8806	-3.00502	2.04235	0.000327233	0.0215562
LMPG-Sr13, LMPG	Day 3	High temperature	53252	TraesCS3D02G041400.1	-4.27538	-5.21811	1.41904	0.000329134	0.0216383
LMPG-Sr13, LMPG	Day 3	High temperature	84798	TraesCS5B02G230800.1	-3.42907	-3.71304	1.75917	0.00033154	0.0217147
LMPG-Sr13, LMPG	Day 3	High temperature	103037	TraesCS6B02G196500.1	-4.09601	-4.82052	1.4217	0.000331613	0.0217147
LMPG-Sr13, LMPG	Day 3	High temperature	40213	TraesCS3A02G124700.1	-2.93409	-3.07011	2.28028	0.000332696	0.0217425
LMPG-Sr13, LMPG	Day 3	High temperature	54520	TraesCS3D02G146400.1	-3.26652	-3.40976	2.34473	0.000335462	0.02188
LMPG-Sr13, LMPG	Day 3	High temperature	15827	TraesCS1D02G376600.1	-4.92759	-10.17	1.23159	0.000337571	0.0219741
LMPG-Sr13, LMPG	Day 3	High temperature	128457	TraesCS7D02G357500.1	-4.68039	-6.64817	1.41085	0.000340482	0.0220804
LMPG-Sr13, LMPG	Day 3	High temperature	69565	TraesCS4B02G305400.1	-3.06874	-3.23739	2.08865	0.000341611	0.0220804
LMPG-Sr13, LMPG	Day 3	High temperature	65246	TraesCS4A02G456300.1	-4.29823	-5.28798	1.80435	0.000342362	0.0220804
LMPG-Sr13, LMPG	Day 3	High temperature	44986	TraesCS3A02G501700.1	-2.8883	-2.96998	2.42433	0.00034255	0.0220804
LMPG-Sr13, LMPG	Day 3	High temperature	44989	TraesCS3A02G502000.1	-2.8883	-2.96998	2.42433	0.00034255	0.0220804
LMPG-Sr13, LMPG	Day 3	High temperature	11496	TraesCS1D02G027300.1	3.81712	4.08872	1.28416	0.000345005	0.0221953
LMPG-Sr13, LMPG	Day 3	High temperature	116510	TraesCS7A02G430300.1	-4.60355	-6.29125	1.45103	0.000346908	0.022231
LMPG-Sr13, LMPG	Day 3	High temperature	74442	TraesCS4D02G295900.1	-4.37197	-5.4902	1.53092	0.000347386	0.022231
LMPG-Sr13, LMPG	Day 3	High temperature	15960	TraesCS1D02G387400.1	3.97835	5.05183	1.25337	0.000348102	0.022231
LMPG-Sr13, LMPG	Day 3	High temperature	6805	TraesCS1B02G122800.1	-4.42396	-5.64338	1.60518	0.000348254	0.022231
LMPG-Sr13, LMPG	Day 3	High temperature	121386	TraesCS7B02G262400.1	-3.69997	-4.12139	1.59325	0.000350946	0.0223596
LMPG-Sr13, LMPG	Day 3	High temperature	7510	TraesCS1B02G174600.2	-2.64925	-2.73506	2.69023	0.000352726	0.0224297
LMPG-Sr13, LMPG	Day 3	High temperature	86870	TraesCS5B02G406000.1	-4.01692	-4.67677	1.62047	0.000354443	0.0224955
LMPG-Sr13, LMPG	Day 3	High temperature	40008	TraesCS3A02G108900.2	2.83157	2.99561	1.9909	0.000355402	0.0225131
LMPG-Sr13, LMPG	Day 3	High temperature	102255	TraesCS6B02G131500.1	-4.93256	-1.44269e+08	1.46671	0.000356635	0.0225479
LMPG-Sr13, LMPG	Day 3	High temperature	119339	TraesCS7B02G108300.1	-4.87484	-8.76032	1.22747	0.000359797	0.0226752
LMPG-Sr13, LMPG	Day 3	High temperature	74314	TraesCS4D02G285800.1	-3.35509	-3.61577	1.89898	0.000360025	0.0226752
LMPG-Sr13, LMPG	Day 3	High temperature	79336	TraesCS5A02G332300.1	-4.02311	-4.69263	1.74475	0.00036139	0.0226752
LMPG-Sr13, LMPG	Day 3	High temperature	27628	TraesCS2B02G309100.1	2.00722	2.0393	3.81685	0.000361396	0.0226752
LMPG-Sr13, LMPG	Day 3	High temperature	84560	TraesCS5B02G209800.1	-3.40793	-3.68983	2.46408	0.000363565	0.0227336
LMPG-Sr13, LMPG	Day 3	High temperature	1033	TraesCS1A02G089600.1	-1.90676	-1.91355	5.09012	0.000363704	0.0227336
LMPG-Sr13, LMPG	Day 3	High temperature	62809	TraesCS4A02G244900.1	4.45552	8.83827	1.26838	0.000384692	0.0239331
LMPG-Sr13, LMPG	Day 3	High temperature	638	TraesCS1A02G056200.1	2.26627	2.2927	3.84874	0.000384956	0.0239331
LMPG-Sr13, LMPG	Day 3	High temperature	122949	TraesCS7B02G396200.1	6.46879	1.44269e+08	1.73364	0.00038507	0.0239331
LMPG-Sr13, LMPG	Day 3	High temperature	125665	TraesCS7D02G138100.1	-3.13926	-3.3217	2.60506	0.000387987	0.0240691
LMPG-Sr13, LMPG	Day 3	High temperature	29478	TraesCS2B02G459100.1	-3.73751	-4.19481	1.75639	0.000390675	0.0241903
LMPG-Sr13, LMPG	Day 3	High temperature	68209	TraesCS4B02G194000.1	-4.01943	-4.70377	1.49946	0.000394692	0.0243933
LMPG-Sr13, LMPG	Day 3	High temperature	6382	TraesCS1B02G087000.1	4.47901	1.44269e+08	1.24823	0.000397281	0.0245074
LMPG-Sr13, LMPG	Day 3	High temperature	61352	TraesCS4A02G132300.1	-3.54725	-3.89899	1.91254	0.000398337	0.0245267
LMPG-Sr13, LMPG	Day 3	High temperature	69499	TraesCS4B02G299700.1	-2.6522	-2.74118	2.8348	0.000404274	0.0248026
LMPG-Sr13, LMPG	Day 3	High temperature	104962	TraesCS6B02G347200.1	-4.31205	-5.38594	2.25826	0.000404321	0.0248026
LMPG-Sr13, LMPG	Day 3	High temperature	123238	TraesCS7B02G424100.1	-4.60085	-6.41883	1.37431	0.000406788	0.0249076
LMPG-Sr13, LMPG	Day 3	High temperature	104079	TraesCS6B02G276300.1	-2.83514	-2.95679	2.21708	0.000409985	0.0250569
LMPG-Sr13, LMPG	Day 3	High temperature	93898	TraesCS5D02G413600.1	-3.13122	-3.32465	2.89832	0.000414003	0.0252243
LMPG-Sr13, LMPG	Day 3	High temperature	32170	TraesCS2D02G063000.1	-3.70917	-4.15579	1.33586	0.000414252	0.0252243
LMPG-Sr13, LMPG	Day 3	High temperature	131737	TraesCSU02G086800.1	3.19066	3.20248	4.4161	0.000423492	0.0256946
LMPG-Sr13, LMPG	Day 3	High temperature	46511	TraesCS3B02G098200.1	4.32547	6.87626	1.44069	0.000423534	0.0256946
LMPG-Sr13, LMPG	Day 3	High temperature	99357	TraesCS6A02G301300.1	-4.43602	-5.78509	1.43989	0.000424558	0.0257095
LMPG-Sr13, LMPG	Day 3	High temperature	70298	TraesCS4B02G367500.1	-4.88597	-1.44269e+08	1.70587	0.000426692	0.0257914
LMPG-Sr13, LMPG	Day 3	High temperature	42303	TraesCS3A02G283800.1	-4.38965	-5.63973	1.5431	0.000429245	0.0258962
LMPG-Sr13, LMPG	Day 3	High temperature	79228	TraesCS5A02G322300.1	-3.28055	-3.5252	1.8739	0.000430696	0.0258962
LMPG-Sr13, LMPG	Day 3	High temperature	107091	TraesCS6D02G060900.1	-3.4669	-3.54899	2.9646	0.000431179	0.0258962
LMPG-Sr13, LMPG	Day 3	High temperature	94390	TraesCS5D02G457600.1	1.90823	1.91113	6.57358	0.000431565	0.0258962
LMPG-Sr13, LMPG	Day 3	High temperature	73810	TraesCS4D02G243400.1	-2.31445	-2.36134	3.209	0.000434753	0.0260402
LMPG-Sr13, LMPG	Day 3	High temperature	103581	TraesCS6B02G236400.1	-3.80433	-3.80647	9.46522	0.000437184	0.0261384
LMPG-Sr13, LMPG	Day 3	High temperature	78004	TraesCS5A02G220600.1	-2.48132	-2.54758	2.62705	0.000438711	0.0261823
LMPG-Sr13, LMPG	Day 3	High temperature	57354	TraesCS3D02G353600.1	-2.45205	-2.51476	2.54739	0.000440726	0.026255
LMPG-Sr13, LMPG	Day 3	High temperature	4611	TraesCS1A02G381400.1	-4.87673	-1.44269e+08	1.17521	0.000441742	0.0262681
LMPG-Sr13, LMPG	Day 3	High temperature	36858	TraesCS2D02G442000.1	-2.98139	-3.13825	2.06621	0.000445385	0.0264371
LMPG-Sr13, LMPG	Day 3	High temperature	18671	TraesCS2A02G169300.1	-2.13504	-2.16728	3.35121	0.000446232	0.0264399
LMPG-Sr13, LMPG	Day 3	High temperature	108748	TraesCS6D02G192500.1	-2.29595	-2.3423	2.95974	0.000453114	0.0267995
LMPG-Sr13, LMPG	Day 3	High temperature	38003	TraesCS2D02G540200.1	-2.21802	-2.22851	5.07519	0.000465155	0.0274625
LMPG-Sr13, LMPG	Day 3	High temperature	132435	TraesCSU02G147100.1	3.61486	3.80957	2.85864	0.000473083	0.0278309
LMPG-Sr13, LMPG	Day 3	High temperature	133520	TraesCSU02G251500.1	3.61486	3.80957	2.85864	0.000473083	0.0278309
LMPG-Sr13, LMPG	Day 3	High temperature	91537	TraesCS5D02G216300.1	-1.80691	-1.81867	4.75869	0.000481469	0.0282739
LMPG-Sr13, LMPG	Day 3	High temperature	41279	TraesCS3A02G206400.1	-2.98896	-3.15111	2.12729	0.00048584	0.0284799
LMPG-Sr13, LMPG	Day 3	High temperature	119285	TraesCS7B02G103400.1	2.82343	2.84504	3.163	0.000489875	0.0286655
LMPG-Sr13, LMPG	Day 3	High temperature	56970	TraesCS3D02G321500.1	-3.67218	-4.11725	1.56886	0.000492049	0.0287192
LMPG-Sr13, LMPG	Day 3	High temperature	26457	TraesCS2B02G222900.1	-2.74567	-2.85504	2.53592	0.000492533	0.0287192
LMPG-Sr13, LMPG	Day 3	High temperature	99137	TraesCS6A02G283500.1	-2.79305	-2.91166	2.68381	0.000495042	0.0288146
LMPG-Sr13, LMPG	Day 3	High temperature	114179	TraesCS7A02G245100.1	-2.13833	-2.17136	3.36784	0.000503774	0.0292712
LMPG-Sr13, LMPG	Day 3	High temperature	43759	TraesCS3A02G396800.1	3.65262	4.35096	1.55709	0.000505814	0.0292961
LMPG-Sr13, LMPG	Day 3	High temperature	101606	TraesCS6B02G075200.1	-3.08774	-3.27865	2.01091	0.000505977	0.0292961
LMPG-Sr13, LMPG	Day 3	High temperature	4858	TraesCS1A02G403800.1	2.72953	2.75093	3.04414	0.000515681	0.0297585
LMPG-Sr13, LMPG	Day 3	High temperature	1290	TraesCS1A02G110000.1	-4.40932	-5.80965	1.40214	0.000516002	0.0297585
LMPG-Sr13, LMPG	Day 3	High temperature	119002	TraesCS7B02G079500.1	-4.2691	-5.36904	1.3081	0.000516668	0.0297585
LMPG-Sr13, LMPG	Day 3	High temperature	96424	TraesCS6A02G063900.1	-3.36222	-3.4803	2.53331	0.00052116	0.0299649
LMPG-Sr13, LMPG	Day 3	High temperature	16232	TraesCS1D02G411600.1	2.78208	2.8035	2.94934	0.000522608	0.0299959
LMPG-Sr13, LMPG	Day 3	High temperature	130050	TraesCS7D02G494800.1	-3.83568	-4.41103	1.52525	0.000530519	0.0303971
LMPG-Sr13, LMPG	Day 3	High temperature	32665	TraesCS2D02G107100.1	-4.41583	-5.85369	1.27024	0.000532682	0.0304681
LMPG-Sr13, LMPG	Day 3	High temperature	86965	TraesCS5B02G414000.2	4.13225	5.86444	1.48158	0.0005361	0.0306106
LMPG-Sr13, LMPG	Day 3	High temperature	50474	TraesCS3B02G407700.1	-4.82393	-20.1223	1.26198	0.000538761	0.0306636
LMPG-Sr13, LMPG	Day 3	High temperature	124641	TraesCS7D02G044400.1	-2.93106	-3.08282	2.17627	0.000538888	0.0306636
LMPG-Sr13, LMPG	Day 3	High temperature	68126	TraesCS4B02G187300.1	-3.92683	-4.5894	1.60916	0.00054493	0.0309541
LMPG-Sr13, LMPG	Day 3	High temperature	10824	TraesCS1B02G450900.1	-1.98116	-2.00201	4.31551	0.000547161	0.0310274
LMPG-Sr13, LMPG	Day 3	High temperature	9246	TraesCS1B02G314700.1	-2.71263	-2.81898	2.20752	0.000554622	0.0313965
LMPG-Sr13, LMPG	Day 3	High temperature	9085	TraesCS1B02G299300.1	-2.45097	-2.51732	2.90113	0.000555711	0.0314043
LMPG-Sr13, LMPG	Day 3	High temperature	28341	TraesCS2B02G365600.1	5.38606	1.44269e+08	1.37743	0.000557049	0.0314261
LMPG-Sr13, LMPG	Day 3	High temperature	73186	TraesCS4D02G195600.1	-4.16887	-5.13503	1.4216	0.000561362	0.031562
LMPG-Sr13, LMPG	Day 3	High temperature	14889	TraesCS1D02G296600.1	-3.73058	-4.23388	1.75861	0.000561848	0.031562
LMPG-Sr13, LMPG	Day 3	High temperature	4483	TraesCS1A02G369600.2	3.01613	3.05634	5.72849	0.000562326	0.031562
LMPG-Sr13, LMPG	Day 3	High temperature	30429	TraesCS2B02G541700.1	2.56391	2.67632	2.53629	0.000566039	0.0317164
LMPG-Sr13, LMPG	Day 3	High temperature	66853	TraesCS4B02G092200.1	-3.60658	-4.03168	1.71894	0.000579952	0.032441
LMPG-Sr13, LMPG	Day 3	High temperature	94684	TraesCS5D02G484000.1	-3.97571	-4.70509	1.41213	0.000585197	0.032679
LMPG-Sr13, LMPG	Day 3	High temperature	93787	TraesCS5D02G404300.1	-2.8882	-3.0338	2.57071	0.00060167	0.0335421
LMPG-Sr13, LMPG	Day 3	High temperature	110315	TraesCS6D02G315500.1	-1.83136	-1.84741	4.17415	0.000617847	0.0343859
LMPG-Sr13, LMPG	Day 3	High temperature	115743	TraesCS7A02G364600.1	-2.44616	-2.51361	3.08653	0.000619571	0.0344238
LMPG-Sr13, LMPG	Day 3	High temperature	126481	TraesCS7D02G207300.1	-3.51793	-3.90058	1.70024	0.000626966	0.0347761
LMPG-Sr13, LMPG	Day 3	High temperature	93902	TraesCS5D02G414000.1	-4.4972	-6.34174	1.37649	0.000630068	0.0348895
LMPG-Sr13, LMPG	Day 3	High temperature	125448	TraesCS7D02G119400.1	5.09208	1.44269e+08	1.4378	0.000637395	0.0352236
LMPG-Sr13, LMPG	Day 3	High temperature	90526	TraesCS5D02G137000.1	-4.7136	-8.36332	1.27517	0.000638236	0.0352236
LMPG-Sr13, LMPG	Day 3	High temperature	84893	TraesCS5B02G239600.1	-3.3731	-3.68501	1.91003	0.000642382	0.0353932
LMPG-Sr13, LMPG	Day 3	High temperature	127837	TraesCS7D02G309400.1	-2.515	-2.56776	3.25289	0.000647541	0.035618
LMPG-Sr13, LMPG	Day 3	High temperature	103556	TraesCS6B02G234800.1	-1.83412	-1.84524	4.78948	0.000655444	0.0359927
LMPG-Sr13, LMPG	Day 3	High temperature	90574	TraesCS5D02G140900.1	-3.29084	-3.56976	2.06996	0.000665299	0.0364732
LMPG-Sr13, LMPG	Day 3	High temperature	80745	TraesCS5A02G454300.1	2.59895	2.61444	3.45785	0.000667023	0.0365071
LMPG-Sr13, LMPG	Day 3	High temperature	83180	TraesCS5B02G107700.1	1.75737	1.76309	5.78341	0.000674764	0.0368696
LMPG-Sr13, LMPG	Day 3	High temperature	117886	TraesCS7A02G553800.1	3.836	4.89273	1.81363	0.000676809	0.0369145
LMPG-Sr13, LMPG	Day 3	High temperature	102144	TraesCS6B02G122800.1	3.49747	3.59287	2.52606	0.000678079	0.0369145
LMPG-Sr13, LMPG	Day 3	High temperature	68638	TraesCS4B02G228000.1	-3.63376	-4.09766	1.5292	0.000679679	0.0369145
LMPG-Sr13, LMPG	Day 3	High temperature	133590	TraesCSU02G258200.1	6.95738	1.44269e+08	2.15109	0.00068006	0.0369145
LMPG-Sr13, LMPG	Day 3	High temperature	119335	TraesCS7B02G107900.1	-4.64693	-7.64856	1.23444	0.000694278	0.0375571
LMPG-Sr13, LMPG	Day 3	High temperature	86758	TraesCS5B02G396400.1	-2.26211	-2.30945	2.51532	0.000695234	0.0375571
LMPG-Sr13, LMPG	Day 3	High temperature	73211	TraesCS4D02G197700.1	-3.04373	-3.05508	6.46934	0.000695545	0.0375571
LMPG-Sr13, LMPG	Day 3	High temperature	20545	TraesCS2A02G312600.1	1.95108	1.96848	3.54275	0.000696451	0.0375571
LMPG-Sr13, LMPG	Day 3	High temperature	74860	TraesCS4D02G329400.1	-1.89718	-1.90567	4.93996	0.000702489	0.0378209
LMPG-Sr13, LMPG	Day 3	High temperature	102884	TraesCS6B02G183800.1	-2.76609	-2.88985	2.21217	0.000704726	0.0378796
LMPG-Sr13, LMPG	Day 3	High temperature	33816	TraesCS2D02G207400.1	-2.45411	-2.52451	2.34459	0.00070749	0.0379663
LMPG-Sr13, LMPG	Day 3	High temperature	10110	TraesCS1B02G388500.1	3.02668	3.25698	1.475	0.000712982	0.0381989
LMPG-Sr13, LMPG	Day 3	High temperature	81890	TraesCS5A02G555600.1	4.35011	1.44269e+08	1.23974	0.000716832	0.038343
LMPG-Sr13, LMPG	Day 3	High temperature	119336	TraesCS7B02G108000.1	-4.74523	-1.44269e+08	1.20735	0.000719582	0.0384278
LMPG-Sr13, LMPG	Day 3	High temperature	8934	TraesCS1B02G287500.1	-4.11827	-5.1057	1.60799	0.000732213	0.0389964
LMPG-Sr13, LMPG	Day 3	High temperature	48734	TraesCS3B02G275400.1	-3.28754	-3.57281	1.88482	0.000732592	0.0389964
LMPG-Sr13, LMPG	Day 3	High temperature	42892	TraesCS3A02G328000.1	-3.61896	-4.08409	1.58415	0.000734506	0.0390353
LMPG-Sr13, LMPG	Day 3	High temperature	28774	TraesCS2B02G401300.1	-3.30979	-3.60591	1.6108	0.000742926	0.0394193
LMPG-Sr13, LMPG	Day 3	High temperature	114096	TraesCS7A02G238400.1	2.88351	2.93299	2.47054	0.0007481	0.0396301
LMPG-Sr13, LMPG	Day 3	High temperature	47843	TraesCS3B02G208300.2	-2.55017	-2.63597	2.18609	0.000752395	0.0397938
LMPG-Sr13, LMPG	Day 3	High temperature	21415	TraesCS2A02G384100.1	-3.5862	-4.03367	1.49904	0.000756162	0.0399068
LMPG-Sr13, LMPG	Day 3	High temperature	27918	TraesCS2B02G329600.1	2.27255	2.29578	3.63681	0.000756951	0.0399068
LMPG-Sr13, LMPG	Day 3	High temperature	17014	TraesCS2A02G024900.1	-4.32745	-5.77184	1.48541	0.000762425	0.0401313
LMPG-Sr13, LMPG	Day 3	High temperature	12128	TraesCS1D02G079100.1	3.47304	3.70946	1.94303	0.000764038	0.0401522
LMPG-Sr13, LMPG	Day 3	High temperature	38823	TraesCS3A02G011800.1	-4.72187	-1.44269e+08	1.39558	0.000782894	0.0410777
LMPG-Sr13, LMPG	Day 3	High temperature	59242	TraesCS3D02G508700.1	-3.48628	-3.77025	1.86915	0.000784472	0.0410951
LMPG-Sr13, LMPG	Day 3	High temperature	28166	TraesCS2B02G350700.1	2.16183	2.18062	3.83733	0.000787396	0.0411543
LMPG-Sr13, LMPG	Day 3	High temperature	61409	TraesCS4A02G136500.1	-2.51509	-2.59668	2.85978	0.000788095	0.0411543
LMPG-Sr13, LMPG	Day 3	High temperature	19036	TraesCS2A02G199700.1	-2.46503	-2.539	2.2749	0.000791649	0.0412746
LMPG-Sr13, LMPG	Day 3	High temperature	75469	TraesCS5A02G015000.1	-1.56456	-1.56831	5.97084	0.000797848	0.0415322
LMPG-Sr13, LMPG	Day 3	High temperature	61032	TraesCS4A02G110100.1	-3.63499	-4.12463	1.50303	0.000801109	0.0416362
LMPG-Sr13, LMPG	Day 3	High temperature	40745	TraesCS3A02G167200.1	-3.50618	-3.91151	1.80898	0.000802579	0.041647
LMPG-Sr13, LMPG	Day 3	High temperature	33350	TraesCS2D02G168400.2	-4.23891	-5.50096	1.16949	0.000807865	0.0418555
LMPG-Sr13, LMPG	Day 3	High temperature	97035	TraesCS6A02G115400.1	-3.7039	-4.24779	1.57736	0.000809468	0.0418729
LMPG-Sr13, LMPG	Day 3	High temperature	108270	TraesCS6D02G158200.1	-4.45149	-6.39878	1.3366	0.000821225	0.0424145
LMPG-Sr13, LMPG	Day 3	High temperature	34334	TraesCS2D02G244000.1	6.4753	1.44269e+08	1.87633	0.000824835	0.042514
LMPG-Sr13, LMPG	Day 3	High temperature	133687	TraesCSU02G267700.1	5.52758	8.53226	1.53194	0.000825727	0.042514
LMPG-Sr13, LMPG	Day 3	High temperature	810	TraesCS1A02G070400.1	-3.61258	-4.09151	1.65801	0.000828363	0.0425833
LMPG-Sr13, LMPG	Day 3	High temperature	49211	TraesCS3B02G311700.1	-2.88718	-3.04617	1.83783	0.000844775	0.0433594
LMPG-Sr13, LMPG	Day 3	High temperature	47600	TraesCS3B02G187500.1	2.76005	2.77742	5.02305	0.000848756	0.0434961
LMPG-Sr13, LMPG	Day 3	High temperature	108753	TraesCS6D02G193000.1	1.78573	1.79888	4.20482	0.000861266	0.0440688
LMPG-Sr13, LMPG	Day 3	High temperature	73387	TraesCS4D02G210900.1	-4.62994	-8.25821	1.20876	0.000863936	0.044137
LMPG-Sr13, LMPG	Day 3	High temperature	73326	TraesCS4D02G206000.1	-2.33524	-2.39373	2.56587	0.000872732	0.044378
LMPG-Sr13, LMPG	Day 3	High temperature	84980	TraesCS5B02G247000.1	1.56021	1.56124	7.37618	0.000873314	0.044378
LMPG-Sr13, LMPG	Day 3	High temperature	23806	TraesCS2A02G583900.1	-4.19164	-5.3951	1.349	0.00087396	0.044378
LMPG-Sr13, LMPG	Day 3	High temperature	97930	TraesCS6A02G188100.1	4.15979	6.63151	1.61507	0.000874032	0.044378
LMPG-Sr13, LMPG	Day 3	High temperature	122942	TraesCS7B02G395600.1	-1.50085	-1.50137	8.65902	0.000877382	0.0444796
LMPG-Sr13, LMPG	Day 3	High temperature	130051	TraesCS7D02G494900.1	-4.03599	-4.96684	1.37612	0.000880081	0.044548
LMPG-Sr13, LMPG	Day 3	High temperature	51946	TraesCS3B02G537600.1	-2.93782	-2.97521	4.82541	0.000884253	0.0446589
LMPG-Sr13, LMPG	Day 3	High temperature	86966	TraesCS5B02G414000.3	4.30231	1.44269e+08	1.56349	0.000884978	0.0446589
LMPG-Sr13, LMPG	Day 3	High temperature	73089	TraesCS4D02G188600.1	-3.91056	-4.6785	1.49556	0.000890999	0.0448941
LMPG-Sr13, LMPG	Day 3	High temperature	32942	TraesCS2D02G132200.2	2.99954	3.28102	1.76315	0.000893363	0.0449446
LMPG-Sr13, LMPG	Day 3	High temperature	10126	TraesCS1B02G389900.1	-4.64282	-8.92571	1.18833	0.000906486	0.0455354
LMPG-Sr13, LMPG	Day 3	High temperature	71957	TraesCS4D02G107400.1	2.16026	2.16392	6.06477	0.000908373	0.0455608
LMPG-Sr13, LMPG	Day 3	High temperature	37563	TraesCS2D02G502200.1	2.47321	2.58052	2.86629	0.000913718	0.0457594
LMPG-Sr13, LMPG	Day 3	High temperature	47461	TraesCS3B02G175900.1	-1.63161	-1.63726	5.36362	0.000922493	0.0461289
LMPG-Sr13, LMPG	Day 3	High temperature	112386	TraesCS7A02G090100.1	-3.99838	-4.47922	1.94719	0.000929573	0.0464125
LMPG-Sr13, LMPG	Day 3	High temperature	47523	TraesCS3B02G181300.1	3.21775	3.2472	4.91116	0.000936574	0.0466915
LMPG-Sr13, LMPG	Day 3	High temperature	6549	TraesCS1B02G101400.1	5.12645	1.44269e+08	1.37529	0.000941218	0.0468522
LMPG-Sr13, LMPG	Day 3	High temperature	1368	TraesCS1A02G116700.1	-3.63528	-4.15298	1.73379	0.000945843	0.0469677
LMPG-Sr13, LMPG	Day 3	High temperature	36096	TraesCS2D02G380500.1	-3.63448	-4.15169	1.43355	0.000946384	0.0469677
LMPG-Sr13, LMPG	Day 3	High temperature	129458	TraesCS7D02G442700.1	3.01255	3.30591	2.68878	0.000949556	0.0470543
LMPG-Sr13, LMPG	Day 3	High temperature	8001	TraesCS1B02G213400.1	-2.89121	-3.05666	1.94528	0.000951495	0.0470798
LMPG-Sr13, LMPG	Day 3	High temperature	11100	TraesCS1B02G475500.1	-4.66689	-1.44269e+08	1.45578	0.000952935	0.0470804
LMPG-Sr13, LMPG	Day 3	High temperature	14	TraesCS1A02G001300.1	5.01721	1.44269e+08	1.38948	0.000958624	0.0472805
LMPG-Sr13, LMPG	Day 3	High temperature	71087	TraesCS4D02G035200.1	-3.13509	-3.37987	2.10015	0.000959851	0.0472805
LMPG-Sr13, LMPG	Day 3	High temperature	7806	TraesCS1B02G196600.1	-4.08777	-5.14126	1.39799	0.000966803	0.047552
LMPG-Sr13, LMPG	Day 3	High temperature	47720	TraesCS3B02G199000.1	-3.49645	-3.92108	1.72283	0.000970812	0.0476781
LMPG-Sr13, LMPG	Day 3	High temperature	26467	TraesCS2B02G223800.1	4.41673	1.44269e+08	1.25556	0.000972383	0.0476843
LMPG-Sr13, LMPG	Day 3	High temperature	109354	TraesCS6D02G238200.1	-4.09537	-5.16795	1.51535	0.000978491	0.0479127
LMPG-Sr13, LMPG	Day 3	High temperature	35691	TraesCS2D02G347200.1	-3.89512	-4.67522	2.08453	0.000988923	0.0483035
LMPG-Sr13, LMPG	Day 3	High temperature	9879	TraesCS1B02G367800.1	-2.39288	-2.46089	2.1153	0.000990803	0.0483035
LMPG-Sr13, LMPG	Day 3	High temperature	130933	TraesCSU02G016900.2	-2.40399	-2.47355	2.40317	0.000991486	0.0483035
LMPG-Sr13, LMPG	Day 3	High temperature	109381	TraesCS6D02G240300.1	-4.46626	-6.76657	1.27056	0.000992328	0.0483035
LMPG-Sr13, LMPG	Day 3	High temperature	75043	TraesCS4D02G345900.1	-4.57461	-8.05114	1.27163	0.00102252	0.0496123
LMPG-Sr13, LMPG	Day 3	High temperature	9	TraesCS1A02G000900.1	4.26879	1.44269e+08	1.13007	0.00102291	0.0496123
LMPG-Sr13, LMPG	Day 3	High temperature	68626	TraesCS4B02G227300.1	-2.05228	-2.08451	3.62371	0.00102372	0.0496123
LMPG-Sr13, LMPG	Day 3	High temperature	64520	TraesCS4A02G390200.1	4.92973	6.62355	2.4617	0.00102541	0.0496209
LMPG-Sr13, LMPG	Day 3	High temperature	107423	TraesCS6D02G088600.1	3.86286	4.62681	1.37484	0.00102938	0.0497402

## Sheet: SR21CR-GENEONTOLOGY
	GeneOntology of the differentially expressed genes in Sr21 lines under high and low temp contions.
TABLE3.3
SR21CR VS LMPGCRDAY1
GANE ID	MAPPED ID	GENE NAME	FAMILY	PROTEIN	SPECIES
WHEAT|EnsemblGenome=TraesCS5A02G188000|UniProtKB=A0A3B6KHR6	TraesCS5A02G188000	Uncharacterized protein;unassigned;ortholog	SUBFAMILY NOT NAMED (PTHR19424:SF7)		Triticum aestivum
WHEAT|EnsemblGenome=TraesCS7D02G119100|UniProtKB=A0A3B6TL52	TraesCS7D02G119100	Uncharacterized protein;unassigned;ortholog	WU:FI09B08 (PTHR33187:SF11)		Triticum aestivum
WHEAT|EnsemblGenome=TraesCSU02G258900|UniProtKB=A0A3B6U9E0	TraesCSU02G258900	Uncharacterized protein;unassigned;ortholog	WU:FI09B08 (PTHR33187:SF11)		Triticum aestivum
WHEAT|EnsemblGenome=TraesCS1B02G272900|UniProtKB=A0A1D5SVH1	TraesCS1B02G272900	Uncharacterized protein;unassigned;ortholog	PROTEIN ROOT UVB SENSITIVE 6 (PTHR12770:SF20)		Triticum aestivum
WHEAT|EnsemblGenome=TraesCS6B02G117700|UniProtKB=A0A3B6PHK4	TraesCS6B02G117700	Uncharacterized protein;unassigned;ortholog	WU:FI09B08 (PTHR33187:SF11)		Triticum aestivum
WHEAT|EnsemblGenome=TraesCS1A02G000500|UniProtKB=A0A3B5XSI4	TraesCS1A02G000500	Uncharacterized protein;unassigned;ortholog	PROTEIN TAR1 (PTHR47188:SF1)		Triticum aestivum
WHEAT|EnsemblGenome=TraesCS5D02G023800|UniProtKB=A0A3B6MK09	TraesCS5D02G023800	Uncharacterized protein;unassigned;ortholog	SUBFAMILY NOT NAMED (PTHR47188:SF4)		Triticum aestivum
WHEAT|EnsemblGenome=TraesCS7D02G029100|UniProtKB=A0A3B6TBT3	TraesCS7D02G029100	PNP_UDP_1 domain-containing protein;unassigned;ortholog	5'-METHYLTHIOADENOSINE NUCLEOSIDASE (PTHR46994:SF1)		Triticum aestivum
WHEAT|EnsemblGenome=TraesCS4A02G498000|UniProtKB=Q41584	TraesCS4A02G498000	Thaumatin-like protein;unassigned;ortholog	THAUMATIN-LIKE PROTEIN (PTHR31048:SF90)		Triticum aestivum
WHEAT|EnsemblGenome=TraesCS5B02G150300|UniProtKB=A0A341VIT6	TraesCS5B02G150300	Uncharacterized protein;unassigned;ortholog	MACROPHAGE MIGRATION INHIBITORY FACTOR FAMILY PROTEIN, EXPRESSED (PTHR11954:SF45)	decarboxylase(PC00089)	Triticum aestivum
WHEAT|EnsemblGenome=TraesCS1A02G001600|UniProtKB=A0A3B5XSS8	TraesCS1A02G001600	Uncharacterized protein;unassigned;ortholog	WU:FI09B08 (PTHR33187:SF11)		Triticum aestivum
WHEAT|EnsemblGenome=TraesCS1A02G000600|UniProtKB=A0A3B5XSR6	TraesCS1A02G000600	Uncharacterized protein;unassigned;ortholog	WU:FI09B08 (PTHR33187:SF11)		Triticum aestivum
WHEAT|EnsemblGenome=TraesCS7A02G069400|UniProtKB=A0A3B6R8N5	TraesCS7A02G069400	Uncharacterized protein;unassigned;ortholog			Triticum aestivum
WHEAT|EnsemblGenome=TraesCS1A02G203700|UniProtKB=A0A3B5XZR8	TraesCS1A02G203700	Chitinase;unassigned;ortholog	CHITINASE 8 (PTHR22595:SF171)		Triticum aestivum
WHEAT|EnsemblGenome=TraesCS6A02G144300|UniProtKB=A0A3B6NN49	TraesCS6A02G144300	Uncharacterized protein;unassigned;ortholog			Triticum aestivum
WHEAT|EnsemblGenome=TraesCS3A02G430500|UniProtKB=A0A3B6ENB4	TraesCS3A02G430500	Uncharacterized protein;unassigned;ortholog			Triticum aestivum
WHEAT|EnsemblGenome=TraesCSU02G243900|UniProtKB=A0A3B6U912	TraesCSU02G243900	Uncharacterized protein;unassigned;ortholog			Triticum aestivum
WHEAT|EnsemblGenome=TraesCS1A02G000400|UniProtKB=A0A341Y9B6	TraesCSU02G258200	Uncharacterized protein;unassigned;ortholog	WU:FI09B08 (PTHR33187:SF11)		Triticum aestivum
WHEAT|EnsemblGenome=TraesCS7B02G291500|UniProtKB=A0A3B6SNM9	TraesCS7B02G291500	Uncharacterized protein;unassigned;ortholog			Triticum aestivum
WHEAT|EnsemblGenome=TraesCS1B02G320300|UniProtKB=A0A341ZGE6	TraesCS1B02G320300,TraesCSU02G265800	Uncharacterized protein;unassigned;ortholog	WU:FI09B08 (PTHR33187:SF11)		Triticum aestivum
WHEAT|EnsemblGenome=TraesCS2A02G518200|UniProtKB=A0A3B6B778	TraesCS2A02G518200	Uncharacterized protein;unassigned;ortholog	SUBFAMILY NOT NAMED (PTHR33065:SF179)		Triticum aestivum
WHEAT|EnsemblGenome=TraesCS4A02G480900|UniProtKB=A0A3B6I514	TraesCS4A02G480900	Mitochondrial pyruvate carrier;unassigned;ortholog	MITOCHONDRIAL PYRUVATE CARRIER (PTHR14154:SF80)		Triticum aestivum
WHEAT|EnsemblGenome=TraesCS7B02G338600|UniProtKB=A0A3B6SRJ0	TraesCS7B02G338600	Uncharacterized protein;unassigned;ortholog	VACUOLAR ATP SYNTHASE CATALYTIC SUBUNIT-RELATED / V-ATPASE-RELATED / VACUOLAR PROTON PUMP-LIKE PROTEIN (PTHR34892:SF2)	ATP synthase(PC00002)	Triticum aestivum
WHEAT|EnsemblGenome=TraesCSU02G248800|UniProtKB=A0A3B6U9A5	TraesCSU02G248800	ATP synthase subunit alpha, mitochondrial;unassigned;ortholog			Triticum aestivum
WHEAT|EnsemblGenome=TraesCS7D02G255100|UniProtKB=A0A3B6TQ64	TraesCS7D02G255100	Uncharacterized protein;unassigned;ortholog			Triticum aestivum
WHEAT|EnsemblGenome=TraesCS6B02G117800|UniProtKB=A0A3B6PHI3	TraesCS6B02G117800	Uncharacterized protein;unassigned;ortholog	WU:FI09B08 (PTHR33187:SF11)		Triticum aestivum
WHEAT|EnsemblGenome=TraesCS2A02G539800|UniProtKB=Q5XUV4	TraesCS2B02G570100	Ubiquitin-conjugating enzyme;unassigned;ortholog	UBIQUITIN-CONJUGATING ENZYME E2 30 (PTHR24068:SF434)	ubiquitin-protein ligase(PC00234)	Triticum aestivum
WHEAT|EnsemblGenome=TraesCS6A02G132200|UniProtKB=A0A341WW51	TraesCS6A02G132500,TraesCS6A02G132200	Lipoxygenase;unassigned;ortholog	LINOLEATE 9S-LIPOXYGENASE 5 (PTHR11771:SF112)	oxygenase(PC00177)	Triticum aestivum
WHEAT|EnsemblGenome=TraesCS6D02G086700|UniProtKB=A0A3B6QDK2	TraesCS6D02G086700	Uncharacterized protein;unassigned;ortholog	VACUOLAR ATP SYNTHASE CATALYTIC SUBUNIT-RELATED / V-ATPASE-RELATED / VACUOLAR PROTON PUMP-RELATED (PTHR34892:SF1)	ATP synthase(PC00002)	Triticum aestivum
WHEAT|EnsemblGenome=TraesCS1B02G087000|UniProtKB=A0A3B5YTQ4	TraesCS1B02G087000	Uncharacterized protein;unassigned;ortholog	WU:FI09B08 (PTHR33187:SF11)		Triticum aestivum
WHEAT|EnsemblGenome=TraesCS4D02G229500|UniProtKB=A0A3B6JKI4	TraesCS4D02G229500	Uncharacterized protein;unassigned;ortholog	WU:FI09B08 (PTHR33187:SF11)		Triticum aestivum
WHEAT|EnsemblGenome=TraesCS3B02G185700|UniProtKB=A0A3B6FNU3	TraesCS3B02G185700	Oxidored_q6 domain-containing protein;unassigned;ortholog			Triticum aestivum
WHEAT|EnsemblGenome=TraesCSU02G265700|UniProtKB=A0A3B6U9N0	TraesCSU02G265700	Uncharacterized protein;unassigned;ortholog	WU:FI09B08 (PTHR33187:SF11)		Triticum aestivum
WHEAT|EnsemblGenome=TraesCS4D02G311600|UniProtKB=A0A3B6JND7	TraesCS4D02G311600	Uncharacterized protein;unassigned;ortholog	VACUOLAR ATP SYNTHASE CATALYTIC SUBUNIT-RELATED / V-ATPASE-RELATED / VACUOLAR PROTON PUMP-RELATED (PTHR34892:SF1)	ATP synthase(PC00002)	Triticum aestivum
WHEAT|EnsemblGenome=TraesCS5D02G457000|UniProtKB=A0A077RV23	TraesCS5D02G457400,TraesCSU02G251200,TraesCS7D02G301800,TraesCS7D02G255400,TraesCS5D02G457000,TraesCSU02G263800	Uncharacterized protein;TRAES_3BF007300450CFD_c1;ortholog	SUBFAMILY NOT NAMED (PTHR48245:SF1)		Triticum aestivum
WHEAT|EnsemblGenome=TraesCS2B02G540100|UniProtKB=A0A3B6CEV4	TraesCS2B02G540100	Uncharacterized protein;unassigned;ortholog	ORYZAIN ALPHA CHAIN (PTHR12411:SF854)	cysteine protease(PC00081)	Triticum aestivum
WHEAT|EnsemblGenome=TraesCS2A02G502400|UniProtKB=P83970	TraesCS2A02G502400	Plasma membrane ATPase;ha1;ortholog	ATPASE 2, PLASMA MEMBRANE-TYPE (PTHR42861:SF124)	primary active transporter(PC00068)	Triticum aestivum
WHEAT|EnsemblGenome=TraesCS3B02G014900|UniProtKB=A0A3B6FI74	TraesCS3B02G014900	TPR_REGION domain-containing protein;unassigned;ortholog	TETRATRICOPEPTIDE REPEAT DOMAIN-CONTAINING PROTEIN PYG7, CHLOROPLASTIC (PTHR26312:SF177)		Triticum aestivum
WHEAT|EnsemblGenome=TraesCS7D02G138300|UniProtKB=A0A3B6TKM9	TraesCS7D02G138300	Uncharacterized protein;unassigned;ortholog			Triticum aestivum
WHEAT|EnsemblGenome=TraesCS2A02G527700|UniProtKB=A0A3B6B6N6	TraesCS2A02G527700	Uncharacterized protein;unassigned;ortholog	CHAL_STI_SYNT_N DOMAIN-CONTAINING PROTEIN (PTHR11877:SF95)	transferase(PC00220)	Triticum aestivum
WHEAT|EnsemblGenome=TraesCS1A02G001700|UniProtKB=A0A3B5XT08	TraesCS1A02G001700	Uncharacterized protein;unassigned;ortholog	WU:FI09B08 (PTHR33187:SF11)		Triticum aestivum
WHEAT|EnsemblGenome=TraesCS2A02G242400|UniProtKB=A0A3B6AWN4	TraesCS2A02G242400	Uncharacterized protein;unassigned;ortholog			Triticum aestivum
WHEAT|EnsemblGenome=TraesCS5B02G016100|UniProtKB=A0A3B6LDJ7	TraesCS5B02G016100	Uncharacterized protein;unassigned;ortholog	SUBFAMILY NOT NAMED (PTHR31048:SF118)		Triticum aestivum
WHEAT|EnsemblGenome=TraesCS5A02G135700|UniProtKB=A0A3B6KFT8	TraesCS5A02G135700	DsbD domain-containing protein;unassigned;ortholog	CYTOCHROME C-TYPE BIOGENESIS CCDA-LIKE CHLOROPLASTIC PROTEIN (PTHR31272:SF6)		Triticum aestivum
WHEAT|EnsemblGenome=TraesCS7D02G029800|UniProtKB=A0A3B6TBP4	TraesCS7D02G029800	Dolichyl-diphosphooligosaccharide--protein glycosyltransferase subunit DAD1;unassigned;ortholog	DOLICHYL-DIPHOSPHOOLIGOSACCHARIDE--PROTEIN GLYCOSYLTRANSFERASE SUBUNIT DAD1 (PTHR10705:SF0)	glycosyltransferase(PC00111)	Triticum aestivum
WHEAT|EnsemblGenome=TraesCS1A02G001300|UniProtKB=A0A3B5XT14	TraesCS1A02G001300	Uncharacterized protein;unassigned;ortholog	SUBFAMILY NOT NAMED (PTHR47188:SF4)		Triticum aestivum
WHEAT|EnsemblGenome=TraesCS6A02G350200|UniProtKB=A0A3B6NWD7	TraesCS6A02G350200	Uncharacterized protein;unassigned;ortholog	DEHYDRIN XERO 2 (PTHR33346:SF14)		Triticum aestivum
WHEAT|EnsemblGenome=TraesCS3B02G486700|UniProtKB=A0A077S6W3	TraesCS3B02G486700	Uncharacterized protein;TRAES_3BF091500080CFD_c1;ortholog	SUBFAMILY NOT NAMED (PTHR48245:SF1)		Triticum aestivum
WHEAT|EnsemblGenome=TraesCS3B02G515600|UniProtKB=A0A3B6G0M5	TraesCS3B02G515600	Uncharacterized protein;unassigned;ortholog			Triticum aestivum
WHEAT|EnsemblGenome=TraesCS2A02G240500|UniProtKB=A0A3B6AYG0	TraesCS2A02G240500	Uncharacterized protein;unassigned;ortholog			Triticum aestivum
WHEAT|EnsemblGenome=TraesCS5A02G199500|UniProtKB=A0A3B6KI55	TraesCS5A02G199500	Uncharacterized protein;unassigned;ortholog	PWI DOMAIN-CONTAINING PROTEIN (PTHR47334:SF3)	RNA splicing factor(PC00148)	Triticum aestivum
WHEAT|EnsemblGenome=TraesCS2B02G601100|UniProtKB=A0A3B6CGR9	TraesCS2B02G601100	Uncharacterized protein;unassigned;ortholog			Triticum aestivum
WHEAT|EnsemblGenome=TraesCS7D02G551400|UniProtKB=P27357	TraesCS7D02G551400	Thaumatin-like protein PWIR2;unassigned;ortholog	THAUMATIN-LIKE PROTEIN (PTHR31048:SF90)		Triticum aestivum
WHEAT|EnsemblGenome=TraesCS6A02G078400|UniProtKB=A0A3B6NKN6	TraesCS6A02G078400	Uncharacterized protein;unassigned;ortholog	PLANT BASIC SECRETORY PROTEIN (BSP) FAMILY PROTEIN (PTHR33321:SF12)		Triticum aestivum
WHEAT|EnsemblGenome=TraesCS6B02G117900|UniProtKB=A0A3B6PFY4	TraesCS6B02G117900	Uncharacterized protein;unassigned;ortholog	WU:FI09B08 (PTHR33187:SF11)		Triticum aestivum
WHEAT|EnsemblGenome=TraesCS5B02G440300|UniProtKB=A0A3B6LUV7	TraesCS5B02G440300	Uncharacterized protein;unassigned;ortholog	VACUOLAR ATP SYNTHASE CATALYTIC SUBUNIT-RELATED / V-ATPASE-RELATED / VACUOLAR PROTON PUMP-LIKE PROTEIN (PTHR34892:SF2)	ATP synthase(PC00002)	Triticum aestivum
WHEAT|EnsemblGenome=TraesCSU02G263700|UniProtKB=A0A3B6U9L4	TraesCSU02G263700	Uncharacterized protein;unassigned;ortholog	WU:FI09B08 (PTHR33187:SF11)		Triticum aestivum
WHEAT|EnsemblGenome=TraesCS3B02G188400|UniProtKB=A0A341XW26	TraesCS3B02G188400	Uncharacterized protein;unassigned;ortholog			Triticum aestivum
WHEAT|EnsemblGenome=TraesCS1A02G000900|UniProtKB=A0A3B5XTZ2	TraesCS1A02G000900	Uncharacterized protein;unassigned;ortholog	WU:FI09B08 (PTHR33187:SF11)		Triticum aestivum
WHEAT|EnsemblGenome=TraesCS7B02G396200|UniProtKB=A0A3B6SN16	TraesCS7B02G396200	Uncharacterized protein;unassigned;ortholog	SUBFAMILY NOT NAMED (PTHR48245:SF1)		Triticum aestivum
WHEAT|EnsemblGenome=TraesCSU02G263900|UniProtKB=A0A3B6U9H5	TraesCSU02G263900	Uncharacterized protein;unassigned;ortholog	WU:FI09B08 (PTHR33187:SF11)		Triticum aestivum
WHEAT|EnsemblGenome=TraesCS7A02G517700|UniProtKB=A0A3B6RN65	TraesCS7A02G517700	H(+)-exporting diphosphatase;VP2-A;ortholog	PYROPHOSPHATE-ENERGIZED VACUOLAR MEMBRANE PROTON PUMP 1 (PTHR31998:SF52)		Triticum aestivum
WHEAT|EnsemblGenome=TraesCS6A02G101000|UniProtKB=A0A3B6NJZ6	TraesCS6A02G101000	Uncharacterized protein;unassigned;ortholog			Triticum aestivum
WHEAT|EnsemblGenome=TraesCS7A02G097500|UniProtKB=A0A3B6R9D6	TraesCS7A02G097500	Uncharacterized protein;unassigned;ortholog			Triticum aestivum
WHEAT|EnsemblGenome=TraesCS2B02G521400|UniProtKB=A0A3B6CE81	TraesCS2B02G521400	Uncharacterized protein;unassigned;ortholog			Triticum aestivum
WHEAT|EnsemblGenome=TraesCS1B02G101400|UniProtKB=A0A3B5YT75	TraesCS1B02G101400	Uncharacterized protein;unassigned;ortholog	WU:FI09B08 (PTHR33187:SF11)		Triticum aestivum
WHEAT|EnsemblGenome=TraesCS4A02G244900|UniProtKB=A0A3B6HYY8	TraesCS4A02G244900	Uncharacterized protein;unassigned;ortholog	SUBFAMILY NOT NAMED (PTHR47188:SF5)		Triticum aestivum
WHEAT|EnsemblGenome=TraesCSU02G269900|UniProtKB=A0A3B6UD08	TraesCSU02G269900	Uncharacterized protein;unassigned;ortholog	SUBFAMILY NOT NAMED (PTHR47188:SF5)		Triticum aestivum
WHEAT|EnsemblGenome=TraesCS4D02G229600|UniProtKB=A0A3B6JL42	TraesCS4D02G229600	Uncharacterized protein;unassigned;ortholog	SUBFAMILY NOT NAMED (PTHR47188:SF5)		Triticum aestivum
WHEAT|EnsemblGenome=TraesCS4D02G135000|UniProtKB=A0A3B6JJ08	TraesCS4D02G135000	ATPase_AAA_core domain-containing protein;unassigned;ortholog	ATPASE_AAA_CORE DOMAIN-CONTAINING PROTEIN (PTHR32429:SF24)		Triticum aestivum
WHEAT|EnsemblGenome=TraesCS6B02G250500|UniProtKB=A0A3B6PLX9	TraesCS6B02G250500	Uncharacterized protein;unassigned;ortholog			Triticum aestivum
WHEAT|EnsemblGenome=TraesCSU02G269800|UniProtKB=A0A3B6UD52	TraesCSU02G269800	Uncharacterized protein;unassigned;ortholog	WU:FI09B08 (PTHR33187:SF11)		Triticum aestivum
WHEAT|EnsemblGenome=TraesCS1A02G001100|UniProtKB=A0A3B5XSS3	TraesCS1A02G001100	Uncharacterized protein;unassigned;ortholog	WU:FI09B08 (PTHR33187:SF11)		Triticum aestivum
WHEAT|EnsemblGenome=TraesCS5B02G152600|UniProtKB=A0A3B6LIG5	TraesCS5B02G152600	Asparagine synthetase [glutamine-hydrolyzing];unassigned;ortholog	ASPARAGINE SYNTHETASE [GLUTAMINE-HYDROLYZING] 1 (PTHR11772:SF48)	ligase(PC00142)	Triticum aestivum
WHEAT|EnsemblGenome=TraesCS1A02G000100|UniProtKB=A0A3B5XSR0	TraesCS1A02G000100	Uncharacterized protein;unassigned;ortholog			Triticum aestivum
WHEAT|EnsemblGenome=TraesCS6B02G260800|UniProtKB=A0A3B6PPD2	TraesCS6B02G260800	CN hydrolase domain-containing protein;unassigned;ortholog	OS02G0635000 PROTEIN (PTHR46044:SF6)		Triticum aestivum
WHEAT|EnsemblGenome=TraesCS5B02G175700|UniProtKB=A0A3B6LLB3	TraesCS5B02G175700	TPT domain-containing protein;unassigned;ortholog	PHOSPHOENOLPYRUVATE/PHOSPHATE TRANSLOCATOR 1, CHLOROPLASTIC (PTHR11132:SF496)	secondary carrier transporter(PC00258)	Triticum aestivum
WHEAT|EnsemblGenome=TraesCS1A02G000700|UniProtKB=A0A341ZL95	TraesCSU02G258100	Uncharacterized protein;unassigned;ortholog	SUBFAMILY NOT NAMED (PTHR47188:SF4)		Triticum aestivum
WHEAT|EnsemblGenome=TraesCS2B02G331900|UniProtKB=A0A3B6C7M7	TraesCS2B02G331900	Uncharacterized protein;unassigned;ortholog	SUBFAMILY NOT NAMED (PTHR48245:SF1)		Triticum aestivum
WHEAT|EnsemblGenome=TraesCS6D02G176500|UniProtKB=A0A3B6QE53	TraesCS6D02G176500	Uncharacterized protein;unassigned;ortholog	SUBFAMILY NOT NAMED (PTHR48245:SF1)		Triticum aestivum
WHEAT|EnsemblGenome=TraesCSU02G263100|UniProtKB=A0A3B6U9L0	TraesCSU02G263100	Uncharacterized protein;unassigned;ortholog	WU:FI09B08 (PTHR33187:SF11)		Triticum aestivum
WHEAT|EnsemblGenome=TraesCS1A02G404500|UniProtKB=A0A3B5Y6C7	TraesCS1A02G404500	Uncharacterized protein;unassigned;ortholog	ASPARTIC PROTEINASE A1 (PTHR47966:SF76)	aspartic protease(PC00053)	Triticum aestivum
WHEAT|EnsemblGenome=TraesCS3B02G189500|UniProtKB=A0A3B6FNA8	TraesCS3B02G189500	Uncharacterized protein;unassigned;ortholog			Triticum aestivum
WHEAT|EnsemblGenome=TraesCS4B02G363700|UniProtKB=A0A3B6IZA2	TraesCS4B02G363700	Uncharacterized protein;unassigned;ortholog	SUBFAMILY NOT NAMED (PTHR11782:SF119)	nucleotide phosphatase(PC00173)	Triticum aestivum
WHEAT|EnsemblGenome=TraesCS7D02G138000|UniProtKB=A0A3B6TAI2	TraesCS7D02G138000	Uncharacterized protein;unassigned;ortholog			Triticum aestivum
WHEAT|EnsemblGenome=TraesCS1A02G384800|UniProtKB=A0A3B5Y696	TraesCS1A02G384800	Uncharacterized protein;unassigned;ortholog			Triticum aestivum
WHEAT|EnsemblGenome=TraesCS1A02G316900|UniProtKB=W5A520	TraesCS1D02G316900,TraesCS1B02G329300	SUI1 domain-containing protein;unassigned;ortholog	OS05G0498400 PROTEIN (PTHR10388:SF58)	translation initiation factor(PC00224)	Triticum aestivum
WHEAT|EnsemblGenome=TraesCS2B02G571700|UniProtKB=A0A3B6CFT2	TraesCS2B02G571700	Ubiquinol oxidase;unassigned;ortholog	UBIQUINOL OXIDASE 4, CHLOROPLASTIC/CHROMOPLASTIC (PTHR31803:SF10)	oxidase(PC00175)	Triticum aestivum
WHEAT|EnsemblGenome=TraesCS2D02G244000|UniProtKB=A0A3B6DC50	TraesCS2D02G244000	Uncharacterized protein;unassigned;ortholog	SUBFAMILY NOT NAMED (PTHR48245:SF1)		Triticum aestivum
WHEAT|EnsemblGenome=TraesCS5B02G039000|UniProtKB=A0A3B6LEB9	TraesCS5B02G039000	Uncharacterized protein;unassigned;ortholog			Triticum aestivum
WHEAT|EnsemblGenome=TraesCS1A02G343600|UniProtKB=A0A3B5Y4Y1	TraesCS1A02G343600	Uncharacterized protein;unassigned;ortholog	SUBFAMILY NOT NAMED (PTHR48245:SF1)		Triticum aestivum
WHEAT|EnsemblGenome=TraesCS2A02G254600|UniProtKB=A0A3B6AYY2	TraesCS2A02G254600	PsbP domain-containing protein;unassigned;ortholog	OXYGEN-EVOLVING ENHANCER PROTEIN 2-1, CHLOROPLASTIC (PTHR31407:SF6)		Triticum aestivum
WHEAT|EnsemblGenome=TraesCS2D02G425300|UniProtKB=W5C237	TraesCS2D02G425300	Cold-responsive protein WCOR15-2D;Wcs19b;ortholog			Triticum aestivum
WHEAT|EnsemblGenome=TraesCS4A02G454800|UniProtKB=A0A3B6I5M9	TraesCS4A02G454800	Uncharacterized protein;unassigned;ortholog	GLUTATHIONE S-TRANSFERASE, N-TERMINAL DOMAIN CONTAINING PROTEIN, EXPRESSED (PTHR11260:SF525)	transferase(PC00220)	Triticum aestivum
WHEAT|EnsemblGenome=TraesCS7D02G124000|UniProtKB=A0A3B6TLA6	TraesCS7D02G124000	Uncharacterized protein;unassigned;ortholog			Triticum aestivum
WHEAT|EnsemblGenome=TraesCS7B02G345500|UniProtKB=A0A3B6SQD4	TraesCS7B02G345500	Uncharacterized protein;unassigned;ortholog	F9L1.21 PROTEIN (PTHR28632:SF9)		Triticum aestivum
WHEAT|EnsemblGenome=TraesCS5D02G033400|UniProtKB=A0A3B6MKB7	TraesCS5D02G033400	Uncharacterized protein;unassigned;ortholog	WU:FI09B08 (PTHR33187:SF11)		Triticum aestivum
WHEAT|EnsemblGenome=TraesCSU02G262400|UniProtKB=A0A3B6UD13	TraesCSU02G262400	Uncharacterized protein;unassigned;ortholog	WU:FI09B08 (PTHR33187:SF11)		Triticum aestivum
WHEAT|EnsemblGenome=TraesCS1B02G087200|UniProtKB=A0A3B5YTI2	TraesCS1B02G087200	Uncharacterized protein;unassigned;ortholog	WU:FI09B08 (PTHR33187:SF11)		Triticum aestivum
WHEAT|EnsemblGenome=TraesCS1D02G183600|UniProtKB=A0A3B5ZTT4	TraesCS1D02G183600	Uncharacterized protein;unassigned;ortholog			Triticum aestivum
WHEAT|EnsemblGenome=TraesCS2B02G541700|UniProtKB=A0A3B6CES9	TraesCS2B02G541700	Uncharacterized protein;unassigned;ortholog			Triticum aestivum
WHEAT|EnsemblGenome=TraesCSU02G173800|UniProtKB=A0A3B6U7J3	TraesCSU02G173800	Uncharacterized protein;unassigned;ortholog	WU:FI09B08 (PTHR33187:SF11)		Triticum aestivum
WHEAT|EnsemblGenome=TraesCS1B02G262200|UniProtKB=A0A3B5Z031	TraesCS1B02G262200	Uncharacterized protein;unassigned;ortholog	PROTEIN LIFEGUARD 4 (PTHR23291:SF50)	ion channel(PC00133)	Triticum aestivum
WHEAT|EnsemblGenome=TraesCS5D02G050200|UniProtKB=A0A3B6MLY1	TraesCS5D02G050200	Uncharacterized protein;unassigned;ortholog			Triticum aestivum
WHEAT|EnsemblGenome=TraesCSU02G267700|UniProtKB=A0A3B6U9P6	TraesCSU02G267700	Uncharacterized protein;unassigned;ortholog	WU:FI09B08 (PTHR33187:SF11)		Triticum aestivum
WHEAT|EnsemblGenome=TraesCS2B02G002300|UniProtKB=A0A3B6BWI1	TraesCS2B02G002300	Uncharacterized protein;unassigned;ortholog			Triticum aestivum
WHEAT|EnsemblGenome=TraesCSU02G263200|UniProtKB=A0A3B6U5E0	TraesCSU02G263200	Uncharacterized protein;unassigned;ortholog	WU:FI09B08 (PTHR33187:SF11)		Triticum aestivum
WHEAT|EnsemblGenome=TraesCSU02G242000|UniProtKB=A0A3B6UCM7	TraesCSU02G242000	Uncharacterized protein;unassigned;ortholog	WU:FI09B08 (PTHR33187:SF11)		Triticum aestivum
WHEAT|EnsemblGenome=TraesCS1A02G001500|UniProtKB=A0A3B5XSJ8	TraesCS1A02G001500	Uncharacterized protein;unassigned;ortholog	SUBFAMILY NOT NAMED (PTHR47188:SF5)		Triticum aestivum
WHEAT|EnsemblGenome=TraesCS2A02G067300|UniProtKB=W5C9Y4	TraesCS2A02G067300	Ribulose bisphosphate carboxylase small subunit;rbcS;ortholog	RIBULOSE BISPHOSPHATE CARBOXYLASE SMALL SUBUNIT 1B, CHLOROPLASTIC-RELATED (PTHR31262:SF10)		Triticum aestivum
WHEAT|EnsemblGenome=TraesCSU02G075700|UniProtKB=A0A3B6U589	TraesCSU02G075700	Uncharacterized protein;unassigned;ortholog	SUBFAMILY NOT NAMED (PTHR47188:SF4)		Triticum aestivum
WHEAT|EnsemblGenome=TraesCS1A02G001200|UniProtKB=A0A3B5XT03	TraesCS1A02G001200	Uncharacterized protein;unassigned;ortholog			Triticum aestivum
WHEAT|EnsemblGenome=TraesCS5D02G083800|UniProtKB=A0A3B6MKG5	TraesCS5D02G083800	Uncharacterized protein;unassigned;ortholog			Triticum aestivum
WHEAT|EnsemblGenome=TraesCS2B02G483200|UniProtKB=A0A3B6CD06	TraesCS2B02G483200	Uncharacterized protein;unassigned;ortholog	GAMMA-SOLUBLE NSF ATTACHMENT PROTEIN (PTHR13768:SF2)	membrane traffic protein(PC00150)	Triticum aestivum
WHEAT|EnsemblGenome=TraesCS5B02G423500|UniProtKB=A0A3B6LUI3	TraesCS5B02G423500	Uncharacterized protein;unassigned;ortholog			Triticum aestivum
WHEAT|EnsemblGenome=TraesCS7B02G033600|UniProtKB=A0A3B6S8Q3	TraesCS7B02G033600	ATP-synt_C domain-containing protein;unassigned;ortholog	ATP SYNTHASE SUBUNIT 9, MITOCHONDRIAL (PTHR10031:SF38)	ATP synthase(PC00002)	Triticum aestivum
WHEAT|EnsemblGenome=TraesCS1A02G412900|UniProtKB=A0A3B5Y7Z1	TraesCS1A02G412900	Malate dehydrogenase;unassigned;ortholog	MALATE DEHYDROGENASE (PTHR11540:SF47)	dehydrogenase(PC00092)	Triticum aestivum
WHEAT|EnsemblGenome=TraesCS5A02G555600|UniProtKB=A0A3B6KSJ0	TraesCS5A02G555600	Uncharacterized protein;unassigned;ortholog	SUBFAMILY NOT NAMED (PTHR47188:SF5)		Triticum aestivum
WHEAT|EnsemblGenome=TraesCS7D02G119400|UniProtKB=A0A3B6TA16	TraesCS7D02G119400	Uncharacterized protein;unassigned;ortholog	WU:FI09B08 (PTHR33187:SF11)		Triticum aestivum
WHEAT|EnsemblGenome=TraesCS7D02G119000|UniProtKB=A0A3B6TEF4	TraesCS7D02G119000	Uncharacterized protein;unassigned;ortholog	WU:FI09B08 (PTHR33187:SF11)		Triticum aestivum
WHEAT|EnsemblGenome=TraesCS7D02G256000|UniProtKB=A0A3B6TQS7	TraesCS7D02G256000	Uncharacterized protein;unassigned;ortholog			Triticum aestivum
ID
	TraesCS6B02G451400
	TraesCS2B02G267500
	TraesCS3D02G498600
	TraesCS7A02G262300
	TraesCS7B02G360000
	TraesCSU02G254600
TABLE3.4
SR21CR VS LMPGCRDAY3
GENE ID	MAPPED ID	GENE NAME	FAMILY	protein phosphatase(PC00195)	SPECIES
WHEAT|EnsemblGenome=TraesCS4B02G105300|UniProtKB=A0A3B6IPZ5	TraesCS4B02G105300	GDP-L-galactose phosphorylase;GGP2-B;ortholog	GDP-L-GALACTOSE PHOSPHORYLASE (PTHR20884:SF13)		Triticum aestivum
WHEAT|EnsemblGenome=TraesCS1B02G422600|UniProtKB=A0A3B5Z4E2	TraesCS1B02G422600	Uncharacterized protein;unassigned;ortholog	CALCIUM-BINDING PROTEIN CML46-RELATED (PTHR10891:SF745)	calmodulin-related(PC00061)	Triticum aestivum
WHEAT|EnsemblGenome=TraesCS2B02G413000|UniProtKB=A0A3B6CAG9	TraesCS2B02G413000	Fe2OG dioxygenase domain-containing protein;unassigned;ortholog	FE2OG DIOXYGENASE DOMAIN-CONTAINING PROTEIN (PTHR47991:SF15)	oxygenase(PC00177)	Triticum aestivum
WHEAT|EnsemblGenome=TraesCS2D02G503600|UniProtKB=A0A3B6DL58	TraesCS2D02G503600	Uncharacterized protein;unassigned;ortholog	GENOME ASSEMBLY, CHROMOSOME: II (PTHR35832:SF14)		Triticum aestivum
WHEAT|EnsemblGenome=TraesCS3B02G565200|UniProtKB=W5CQC7	TraesCS3B02G565200	6-phosphogluconate dehydrogenase, decarboxylating;TRAES_3BF052700140CFD_c1;ortholog	6-PHOSPHOGLUCONATE DEHYDROGENASE, DECARBOXYLATING (PTHR11811:SF25)	dehydrogenase(PC00092)	Triticum aestivum
WHEAT|EnsemblGenome=TraesCS5A02G061000|UniProtKB=A0A3B6KBV4	TraesCS5A02G061000	Uncharacterized protein;unassigned;ortholog	OS08G0566900 PROTEIN (PTHR11266:SF46)	transporter(PC00227)	Triticum aestivum
WHEAT|EnsemblGenome=TraesCS2A02G493600|UniProtKB=A0A1D5UKX4	TraesCS2A02G493600,TraesCS2D02G493500	Adenosylhomocysteinase;CAMPLR22A2D_LOCUS4911;ortholog	ADENOSYLHOMOCYSTEINASE (PTHR23420:SF0)	hydrolase(PC00121)	Triticum aestivum
WHEAT|EnsemblGenome=TraesCS1B02G272900|UniProtKB=A0A1D5SVH1	TraesCS1B02G272900	Uncharacterized protein;unassigned;ortholog	PROTEIN ROOT UVB SENSITIVE 6 (PTHR12770:SF20)		Triticum aestivum
WHEAT|EnsemblGenome=TraesCS7A02G299400|UniProtKB=A0A3B6RJX7	TraesCS7A02G299400	HTH myb-type domain-containing protein;unassigned;ortholog	OS06G0728700 PROTEIN (PTHR12802:SF165)	chromatin/chromatin-binding, or -regulatory protein(PC00077)	Triticum aestivum
WHEAT|EnsemblGenome=TraesCS6A02G083200|UniProtKB=E2I9G8	TraesCS6A02G083200	Bax inhibitor 1-like protein;BI_85;ortholog	BAX INHIBITOR 1 (PTHR23291:SF32)	ion channel(PC00133)	Triticum aestivum
WHEAT|EnsemblGenome=TraesCS3A02G345200|UniProtKB=A0A3B6EKN7	TraesCS3A02G345200	Uncharacterized protein;unassigned;ortholog	POTASSIUM TRANSPORTER (PTHR36771:SF2)	transporter(PC00227)	Triticum aestivum
WHEAT|EnsemblGenome=TraesCS2A02G007300|UniProtKB=A0A3B6ANS5	TraesCS2A02G007300	Uncharacterized protein;unassigned;ortholog	ATP SYNTHASE SUBUNIT E, MITOCHONDRIAL (PTHR36028:SF2)		Triticum aestivum
WHEAT|EnsemblGenome=TraesCS3A02G207800|UniProtKB=A0A341RU06	TraesCS3D02G208200,TraesCS3A02G207800	Protein transport protein Sec61 subunit beta;unassigned;ortholog	PROTEIN TRANSPORT PROTEIN SEC61 SUBUNIT BETA (PTHR13509:SF15)	membrane traffic protein(PC00150)	Triticum aestivum
WHEAT|EnsemblGenome=TraesCS2D02G561700|UniProtKB=A0A1D5UPJ6	TraesCS2D02G561700	Pyruvate kinase;CAMPLR22A2D_LOCUS5537;ortholog	PYRUVATE KINASE (PTHR11817:SF126)	kinase(PC00137)	Triticum aestivum
WHEAT|EnsemblGenome=TraesCSU02G157000|UniProtKB=A0A341ZLR3	TraesCSU02G190200,TraesCSU02G157000	Ribosomal protein S7;unassigned;ortholog	RIBOSOMAL PROTEIN S7 (PTHR11205:SF39)	ribosomal protein(PC00202)	Triticum aestivum
WHEAT|EnsemblGenome=TraesCS5B02G321500|UniProtKB=A0A3B6LQZ4	TraesCS5B02G321500	Metallophos domain-containing protein;unassigned;ortholog	METALLOPHOS DOMAIN-CONTAINING PROTEIN (PTHR32440:SF23)		Triticum aestivum
WHEAT|EnsemblGenome=TraesCS5B02G022800|UniProtKB=A0A3B6LDV5	TraesCS5B02G022800	5-methyltetrahydropteroyltriglutamate--homocysteine S-methyltransferase;unassigned;ortholog	5-METHYLTETRAHYDROPTEROYLTRIGLUTAMATE--HOMOCYSTEINE METHYLTRANSFERASE (PTHR30519:SF0)	methyltransferase(PC00155)	Triticum aestivum
WHEAT|EnsemblGenome=TraesCS2D02G027700|UniProtKB=A0A3B6D564	TraesCS2D02G027700	Uncharacterized protein;unassigned;ortholog	CHALCONE SYNTHASE (PTHR11877:SF14)	transferase(PC00220)	Triticum aestivum
WHEAT|EnsemblGenome=TraesCS2D02G512400|UniProtKB=A0A3B6DM63	TraesCS2D02G512400	Uncharacterized protein;unassigned;ortholog	BNACNNG33880D PROTEIN (PTHR34563:SF6)		Triticum aestivum
WHEAT|EnsemblGenome=TraesCS7A02G529900|UniProtKB=A0A3B6RS92	TraesCS7A02G529900	HATPase_c domain-containing protein;unassigned;ortholog	ENDOPLASMIN (PTHR11528:SF97)	Hsp90 family chaperone(PC00028)	Triticum aestivum
WHEAT|EnsemblGenome=TraesCS6A02G405600|UniProtKB=A0A1D6AM47	TraesCS6A02G405600	Aquaporin;PIP1;ortholog	AQUAPORIN PIP 1-3 (PTHR45687:SF12)		Triticum aestivum
WHEAT|EnsemblGenome=TraesCS4A02G498000|UniProtKB=Q41584	TraesCS4A02G498000	Thaumatin-like protein;unassigned;ortholog	THAUMATIN-LIKE PROTEIN (PTHR31048:SF90)		Triticum aestivum
WHEAT|EnsemblGenome=TraesCS2D02G546500|UniProtKB=W5BVA4	TraesCS2D02G546500	Calreticulin;CAMPLR22A2D_LOCUS5386;ortholog	CALRETICULIN-1 (PTHR11073:SF2)	chaperone(PC00072)	Triticum aestivum
WHEAT|EnsemblGenome=TraesCS2A02G380800|UniProtKB=A0A3B6B2K3	TraesCS2A02G380800	Phenylalanine ammonia-lyase;unassigned;ortholog	HISTIDINE AMMONIA-LYASE (PTHR10362:SF7)	lyase(PC00144)	Triticum aestivum
WHEAT|EnsemblGenome=TraesCS3D02G227500|UniProtKB=A0A3B6GRW0	TraesCS3D02G227500	Uncharacterized protein;unassigned;ortholog	PROTEIN SGT1 HOMOLOG (PTHR45862:SF1)		Triticum aestivum
WHEAT|EnsemblGenome=TraesCS3D02G534100|UniProtKB=A0A3B6H4N9	TraesCS3D02G534100	Uncharacterized protein;unassigned;ortholog	VACUOLAR-PROCESSING ENZYME GAMMA-ISOZYME (PTHR12000:SF50)	cysteine protease(PC00081)	Triticum aestivum
WHEAT|EnsemblGenome=TraesCS6D02G088600|UniProtKB=A0A3B6QDP2	TraesCS6D02G088600	Chlorophyll a-b binding protein, chloroplastic;unassigned;ortholog	CHLOROPHYLL A-B BINDING PROTEIN, CHLOROPLASTIC (PTHR21649:SF128)		Triticum aestivum
WHEAT|EnsemblGenome=TraesCSU02G147200|UniProtKB=Q1KMV0	TraesCSU02G253500,TraesCSU02G154200,TraesCSU02G237900,TraesCSU02G147200	Non-specific lipid-transfer protein;TRAES_3BF088400030CFD_c1;ortholog	NON-SPECIFIC LIPID-TRANSFER PROTEIN (PTHR33076:SF105)		Triticum aestivum
WHEAT|EnsemblGenome=TraesCS1B02G234300|UniProtKB=A0A3B5YYW1	TraesCS1B02G234300	D-3-phosphoglycerate dehydrogenase;unassigned;ortholog	D-3-PHOSPHOGLYCERATE DEHYDROGENASE (PTHR42938:SF20)	dehydrogenase(PC00092)	Triticum aestivum
WHEAT|EnsemblGenome=TraesCS2A02G464200|UniProtKB=A0A3B6B525	TraesCS2A02G464200	AvrRpt-cleavage domain-containing protein;unassigned;ortholog	PROTEIN NOI4 (PTHR33159:SF93)		Triticum aestivum
WHEAT|EnsemblGenome=TraesCS5A02G052900|UniProtKB=A0A3B6KDI2	TraesCS5A02G052900	Protein kinase domain-containing protein;unassigned;ortholog	WAK FAMILY RECEPTOR-LIKE PROTEIN KINASE-RELATED (PTHR27005:SF177)	transmembrane signal receptor(PC00197)	Triticum aestivum
WHEAT|EnsemblGenome=TraesCS2B02G046900|UniProtKB=A0A3B6BXU3	TraesCS2B02G046900	Uncharacterized protein;unassigned;ortholog			Triticum aestivum
WHEAT|EnsemblGenome=TraesCS1A02G021000|UniProtKB=A0A3B5XT66	TraesCS1A02G021000	BOWMAN_BIRK domain-containing protein;unassigned;ortholog	BOWMAN-BIRK INHIBITOR1 (PTHR33479:SF4)		Triticum aestivum
WHEAT|EnsemblGenome=TraesCS7A02G033300|UniProtKB=A0A3B6RAY8	TraesCS7A02G033300	Dolichyl-diphosphooligosaccharide--protein glycosyltransferase subunit DAD1;unassigned;ortholog	DOLICHYL-DIPHOSPHOOLIGOSACCHARIDE--PROTEIN GLYCOSYLTRANSFERASE SUBUNIT DAD1 (PTHR10705:SF0)	glycosyltransferase(PC00111)	Triticum aestivum
WHEAT|EnsemblGenome=TraesCS7B02G149200|UniProtKB=F4Y593	TraesCS7B02G149200	Heat shock protein 90;Hsp90.2-B1;ortholog	HEAT SHOCK PROTEIN 81-3 (PTHR11528:SF137)	Hsp90 family chaperone(PC00028)	Triticum aestivum
WHEAT|EnsemblGenome=TraesCS6B02G169300|UniProtKB=A0A3B6PKU0	TraesCS6B02G169300	Tubulin beta chain;unassigned;ortholog	TUBULIN BETA-7 CHAIN (PTHR11588:SF428)	tubulin(PC00228)	Triticum aestivum
WHEAT|EnsemblGenome=TraesCS7A02G453500|UniProtKB=A0A3B6RQ55	TraesCS7A02G453500	Uncharacterized protein;unassigned;ortholog	UBIQUITIN (PTHR10666:SF425)		Triticum aestivum
WHEAT|EnsemblGenome=TraesCS4B02G097200|UniProtKB=A0A3B6IN64	TraesCS4B02G097200	Aldehyde oxygenase (deformylating);unassigned;ortholog	ALDEHYDE OXYGENASE (DEFORMYLATING) (PTHR11863:SF128)	oxidase(PC00175)	Triticum aestivum
WHEAT|EnsemblGenome=TraesCS6A02G144300|UniProtKB=A0A3B6NN49	TraesCS6A02G144300	Uncharacterized protein;unassigned;ortholog			Triticum aestivum
WHEAT|EnsemblGenome=TraesCS3B02G377300|UniProtKB=A0A3B6FW07	TraesCS3B02G377300	Uncharacterized protein;unassigned;ortholog	POTASSIUM TRANSPORTER (PTHR36771:SF2)	transporter(PC00227)	Triticum aestivum
WHEAT|EnsemblGenome=TraesCSU02G243900|UniProtKB=A0A3B6U912	TraesCSU02G243900	Uncharacterized protein;unassigned;ortholog			Triticum aestivum
WHEAT|EnsemblGenome=TraesCS4D02G075100|UniProtKB=A0A3B6JEM1	TraesCS4D02G075100	Uncharacterized protein;unassigned;ortholog	MITOCHONDRIAL IMPORT RECEPTOR SUBUNIT TOM5 HOMOLOG (PTHR37251:SF1)	primary active transporter(PC00068)	Triticum aestivum
WHEAT|EnsemblGenome=TraesCS3A02G482200|UniProtKB=Q1ERF7	TraesCS3A02G482200	Endo-beta-1,3-glucanase;TaGlb2f;ortholog	GLUCAN ENDO-1,3-BETA-GLUCOSIDASE, ACIDIC ISOFORM (PTHR32227:SF232)	glucosidase(PC00108)	Triticum aestivum
WHEAT|EnsemblGenome=TraesCS3D02G394200|UniProtKB=A0A3B6H2R9	TraesCS3D02G394200	PfkB domain-containing protein;unassigned;ortholog	FRUCTOKINASE-4-RELATED (PTHR43085:SF24)	carbohydrate kinase(PC00065)	Triticum aestivum
WHEAT|EnsemblGenome=TraesCS4D02G200700|UniProtKB=O82071	TraesCS4D02G200700	Putative In2.1 protein;cla30;ortholog	PROTEIN IN2-1 HOMOLOG A (PTHR44328:SF5)	transferase(PC00220)	Triticum aestivum
WHEAT|EnsemblGenome=TraesCS5B02G517500|UniProtKB=A0A341VNV6	TraesCS5B02G517500	Cellulose synthase;unassigned;ortholog	CELLULOSE SYNTHASE (PTHR13301:SF193)	DNA-binding transcription factor(PC00218)	Triticum aestivum
WHEAT|EnsemblGenome=TraesCS2D02G377200|UniProtKB=A0A3B6DGQ9	TraesCS2D02G377200	Phenylalanine ammonia-lyase;unassigned;ortholog	HISTIDINE AMMONIA-LYASE (PTHR10362:SF7)	lyase(PC00144)	Triticum aestivum
WHEAT|EnsemblGenome=TraesCS5D02G072500|UniProtKB=A0A3B6MK33	TraesCS5D02G072500	Uncharacterized protein;unassigned;ortholog	OS08G0566900 PROTEIN (PTHR11266:SF46)	transporter(PC00227)	Triticum aestivum
WHEAT|EnsemblGenome=TraesCS3D02G518100|UniProtKB=A0A3B6H711	TraesCS3D02G518100	ABA/WDS induced protein;ASR;ortholog	ABA/WDS INDUCED PROTEIN (PTHR33801:SF17)		Triticum aestivum
WHEAT|EnsemblGenome=TraesCS5A02G270500|UniProtKB=A0A3B6KIX4	TraesCS5A02G270500	Uncharacterized protein;unassigned;ortholog			Triticum aestivum
WHEAT|EnsemblGenome=TraesCS1B02G320300|UniProtKB=A0A341ZGE6	TraesCS1B02G320300,TraesCSU02G265800	Uncharacterized protein;unassigned;ortholog	WU:FI09B08 (PTHR33187:SF11)		Triticum aestivum
WHEAT|EnsemblGenome=TraesCS5B02G426400|UniProtKB=A0A3B6LUL8	TraesCS5B02G426400	Uncharacterized protein;unassigned;ortholog	GLUTATHIONE S-TRANSFERASE GSTU1-RELATED (PTHR11260:SF732)	transferase(PC00220)	Triticum aestivum
WHEAT|EnsemblGenome=TraesCS2A02G518200|UniProtKB=A0A3B6B778	TraesCS2A02G518200	Uncharacterized protein;unassigned;ortholog	SUBFAMILY NOT NAMED (PTHR33065:SF179)		Triticum aestivum
WHEAT|EnsemblGenome=TraesCS7B02G498100|UniProtKB=A0A3B6SMD0	TraesCS7B02G498100	J domain-containing protein;unassigned;ortholog	CHAPERONE PROTEIN DNAJ 16 (PTHR44272:SF1)	chaperone(PC00072)	Triticum aestivum
WHEAT|EnsemblGenome=TraesCS3A02G151100|UniProtKB=A0A3B6EH86	TraesCS3A02G151100	Peptidyl-prolyl cis-trans isomerase;unassigned;ortholog	PEPTIDYL-PROLYL CIS-TRANS ISOMERASE CYP20-3, CHLOROPLASTIC (PTHR11071:SF420)	chaperone(PC00072)	Triticum aestivum
WHEAT|EnsemblGenome=TraesCS5B02G018700|UniProtKB=A0A3B6LDM6	TraesCS5B02G018700	Cysteine synthase;unassigned;ortholog	CYSTEINE SYNTHASE (PTHR10314:SF244)	lyase(PC00144)	Triticum aestivum
WHEAT|EnsemblGenome=TraesCS1D02G444200|UniProtKB=A0A3B6A2K1	TraesCS1D02G444200	Uncharacterized protein;unassigned;ortholog	EF HAND FAMILY PROTEIN (PTHR10891:SF785)	calmodulin-related(PC00061)	Triticum aestivum
WHEAT|EnsemblGenome=TraesCS4D02G137900|UniProtKB=A0A3B6JFV5	TraesCS4D02G137900	ATP-synt_C domain-containing protein;unassigned;ortholog	ATP SYNTHASE SUBUNIT 9, MITOCHONDRIAL (PTHR10031:SF38)	ATP synthase(PC00002)	Triticum aestivum
WHEAT|EnsemblGenome=TraesCS2D02G407700|UniProtKB=A0A1D5UGB6	TraesCS2D02G407700	Glutathione peroxidase;PHGPX6;ortholog	PHOSPHOLIPID HYDROPEROXIDE GLUTATHIONE PEROXIDASE 6, MITOCHONDRIAL-RELATED (PTHR11592:SF118)	peroxidase(PC00180)	Triticum aestivum
WHEAT|EnsemblGenome=TraesCS4A02G480900|UniProtKB=A0A3B6I514	TraesCS4A02G480900	Mitochondrial pyruvate carrier;unassigned;ortholog	MITOCHONDRIAL PYRUVATE CARRIER (PTHR14154:SF80)		Triticum aestivum
WHEAT|EnsemblGenome=TraesCS7B02G338600|UniProtKB=A0A3B6SRJ0	TraesCS7B02G338600	Uncharacterized protein;unassigned;ortholog	VACUOLAR ATP SYNTHASE CATALYTIC SUBUNIT-RELATED / V-ATPASE-RELATED / VACUOLAR PROTON PUMP-LIKE PROTEIN (PTHR34892:SF2)	ATP synthase(PC00002)	Triticum aestivum
WHEAT|EnsemblGenome=TraesCS7D02G008800|UniProtKB=A0A3B6TB72	TraesCS7D02G008800	Uncharacterized protein;unassigned;ortholog	SUBFAMILY NOT NAMED (PTHR31953:SF53)		Triticum aestivum
WHEAT|EnsemblGenome=TraesCS2B02G005400|UniProtKB=A0A3B6BZ14	TraesCS2B02G005400	Protein kinase domain-containing protein;unassigned;ortholog	OS02G0231700 PROTEIN (PTHR27008:SF514)		Triticum aestivum
WHEAT|EnsemblGenome=TraesCSU02G248800|UniProtKB=A0A3B6U9A5	TraesCSU02G248800	ATP synthase subunit alpha, mitochondrial;unassigned;ortholog			Triticum aestivum
WHEAT|EnsemblGenome=TraesCS1A02G146000|UniProtKB=A0A3B5XXP8	TraesCS1A02G146000	PHB domain-containing protein;unassigned;ortholog	RESPONSE PROTEIN, PUTATIVE, EXPRESSED-RELATED (PTHR43327:SF28)	transporter(PC00227)	Triticum aestivum
WHEAT|EnsemblGenome=TraesCS1B02G249900|UniProtKB=A0A3B5YZN3	TraesCS1B02G249900	CYSTM domain-containing protein;unassigned;ortholog	CYSTM DOMAIN-CONTAINING PROTEIN (PTHR31568:SF66)		Triticum aestivum
WHEAT|EnsemblGenome=TraesCS1B02G137900|UniProtKB=A0A3B5YVH8	TraesCS1B02G137900	CYSTM domain-containing protein;unassigned;ortholog	CADMIUM TOLERANT 3 (PTHR35470:SF9)		Triticum aestivum
WHEAT|EnsemblGenome=TraesCS6D02G086700|UniProtKB=A0A3B6QDK2	TraesCS6D02G086700	Uncharacterized protein;unassigned;ortholog	VACUOLAR ATP SYNTHASE CATALYTIC SUBUNIT-RELATED / V-ATPASE-RELATED / VACUOLAR PROTON PUMP-RELATED (PTHR34892:SF1)	ATP synthase(PC00002)	Triticum aestivum
WHEAT|EnsemblGenome=TraesCS6B02G058300|UniProtKB=R9W6A6	TraesCS6D02G049100,TraesCS6B02G058300	ER molecular chaperone;BiP3;ortholog	HEAT SHOCK 70 KDA PROTEIN BIP1-RELATED (PTHR19375:SF492)	Hsp70 family chaperone(PC00027)	Triticum aestivum
WHEAT|EnsemblGenome=TraesCS2A02G146000|UniProtKB=A0A1D5UUP9	TraesCS2B02G171400	Genome assembly, chromosome: II;CAMPLR22A2D_LOCUS1333;ortholog	OS06G0197500 PROTEIN (PTHR10772:SF39)	chaperonin(PC00073)	Triticum aestivum
WHEAT|EnsemblGenome=TraesCS3B02G563500|UniProtKB=A0A3B6FY56	TraesCS3B02G563500	Protein DETOXIFICATION;unassigned;ortholog	PROTEIN DETOXIFICATION (PTHR11206:SF265)	transporter(PC00227)	Triticum aestivum
WHEAT|EnsemblGenome=TraesCS5D02G217200|UniProtKB=A0A3B6MS48	TraesCS5D02G217200	Uncharacterized protein;unassigned;ortholog	CYTOCHROME P450 71A1-LIKE (PTHR24281:SF83)	hydroxylase(PC00122)	Triticum aestivum
WHEAT|EnsemblGenome=TraesCS6D02G075400|UniProtKB=A0A3B6QD88	TraesCS6D02G075400	START domain-containing protein;unassigned;ortholog	POLYKETIDE CYCLASE/DEHYDRASE AND LIPID TRANSPORT SUPERFAMILY PROTEIN (PTHR19308:SF11)		Triticum aestivum
WHEAT|EnsemblGenome=TraesCS3B02G128000|UniProtKB=A0A3B6FHY0	TraesCS3B02G128000	Malic enzyme;unassigned;ortholog	NADP-DEPENDENT MALIC ENZYME 3 (PTHR23406:SF64)	oxidoreductase(PC00176)	Triticum aestivum
WHEAT|EnsemblGenome=TraesCS7A02G173900|UniProtKB=A0A3B6RBB5	TraesCS7A02G173900	Protein kinase domain-containing protein;unassigned;ortholog	PROTEIN KINASE DOMAIN-CONTAINING PROTEIN (PTHR27007:SF239)		Triticum aestivum
WHEAT|EnsemblGenome=TraesCS3B02G185700|UniProtKB=A0A3B6FNU3	TraesCS3B02G185700	Oxidored_q6 domain-containing protein;unassigned;ortholog			Triticum aestivum
WHEAT|EnsemblGenome=TraesCS7B02G446900|UniProtKB=A0A3B6SPF0	TraesCS7B02G446900	HATPase_c domain-containing protein;unassigned;ortholog	ENDOPLASMIN (PTHR11528:SF97)	Hsp90 family chaperone(PC00028)	Triticum aestivum
WHEAT|EnsemblGenome=TraesCS3D02G339300|UniProtKB=A0A3B6H0R4	TraesCS3D02G339300	Uncharacterized protein;unassigned;ortholog	POTASSIUM TRANSPORTER (PTHR36771:SF2)	transporter(PC00227)	Triticum aestivum
WHEAT|EnsemblGenome=TraesCS2B02G198200|UniProtKB=A0A3B6C2M0	TraesCS2B02G198200	Small nuclear ribonucleoprotein G;unassigned;ortholog	SMALL NUCLEAR RIBONUCLEOPROTEIN G (PTHR10553:SF27)	RNA splicing factor(PC00148)	Triticum aestivum
WHEAT|EnsemblGenome=TraesCS2A02G380900|UniProtKB=A0A3B6B2X1	TraesCS2A02G380900	Phenylalanine ammonia-lyase;unassigned;ortholog	HISTIDINE AMMONIA-LYASE (PTHR10362:SF7)	lyase(PC00144)	Triticum aestivum
WHEAT|EnsemblGenome=TraesCS1D02G079100|UniProtKB=W5AN83	TraesCS1D02G079100	Uncharacterized protein;unassigned;ortholog	OS01G0281100 PROTEIN (PTHR33334:SF6)		Triticum aestivum
WHEAT|EnsemblGenome=TraesCS4D02G311600|UniProtKB=A0A3B6JND7	TraesCS4D02G311600	Uncharacterized protein;unassigned;ortholog	VACUOLAR ATP SYNTHASE CATALYTIC SUBUNIT-RELATED / V-ATPASE-RELATED / VACUOLAR PROTON PUMP-RELATED (PTHR34892:SF1)	ATP synthase(PC00002)	Triticum aestivum
WHEAT|EnsemblGenome=TraesCS1D02G398700|UniProtKB=A0A3B6A2G2	TraesCS1D02G398700	Uncharacterized protein;unassigned;ortholog	PROTEIN PLANT CADMIUM RESISTANCE 1-RELATED (PTHR15907:SF182)		Triticum aestivum
WHEAT|EnsemblGenome=TraesCS7B02G042600|UniProtKB=A0A3B6SCE8	TraesCS7B02G042600	H(+)-exporting diphosphatase;VP1-B;ortholog	K(+)-INSENSITIVE PYROPHOSPHATE-ENERGIZED PROTON PUMP (PTHR31998:SF55)		Triticum aestivum
WHEAT|EnsemblGenome=TraesCS5D02G457000|UniProtKB=A0A077RV23	TraesCS5D02G457400,TraesCS7D02G255400,TraesCSU02G263800	Uncharacterized protein;TRAES_3BF007300450CFD_c1;ortholog	SUBFAMILY NOT NAMED (PTHR48245:SF1)		Triticum aestivum
WHEAT|EnsemblGenome=TraesCS7A02G316300|UniProtKB=Q5I7K5	TraesCS7B02G217900,TraesCS7D02G313800,TraesCS7A02G316300	Ribosomal protein P1;unassigned;ortholog	60S ACIDIC RIBOSOMAL PROTEIN P1 (PTHR45696:SF10)	ribosomal protein(PC00202)	Triticum aestivum
WHEAT|EnsemblGenome=TraesCS4B02G059100|UniProtKB=P30111	TraesCS4B02G059100	Glutathione S-transferase 2;GSTA2;ortholog	GLUTATHIONE S-TRANSFERASE 1 (PTHR43900:SF76)	transferase(PC00220)	Triticum aestivum
WHEAT|EnsemblGenome=TraesCS4A02G181900|UniProtKB=A0A3B6HWU2	TraesCS4A02G181900	Germin-like protein;unassigned;ortholog	GERMIN-LIKE PROTEIN 3-5 (PTHR31238:SF26)		Triticum aestivum
WHEAT|EnsemblGenome=TraesCS2A02G502400|UniProtKB=P83970	TraesCS2A02G502400	Plasma membrane ATPase;ha1;ortholog	ATPASE 2, PLASMA MEMBRANE-TYPE (PTHR42861:SF124)	primary active transporter(PC00068)	Triticum aestivum
WHEAT|EnsemblGenome=TraesCS4A02G393600|UniProtKB=A0A3B6I3Y9	TraesCS4A02G393600	GDT1 family protein;unassigned;ortholog	TRANSMEMBRANE PROTEIN 165 (PTHR12608:SF1)		Triticum aestivum
WHEAT|EnsemblGenome=TraesCS3A02G011300|UniProtKB=A0A3B6EAK9	TraesCS3A02G011300	Uncharacterized protein;unassigned;ortholog			Triticum aestivum
WHEAT|EnsemblGenome=TraesCS3B02G219900|UniProtKB=A0A3B6FKK9	TraesCS3B02G219900	Uncharacterized protein;unassigned;ortholog	CALMODULIN-7 (PTHR23050:SF512)	calmodulin-related(PC00061)	Triticum aestivum
WHEAT|EnsemblGenome=TraesCS7D02G138300|UniProtKB=A0A3B6TKM9	TraesCS7D02G138300	Uncharacterized protein;unassigned;ortholog			Triticum aestivum
WHEAT|EnsemblGenome=TraesCS2A02G527700|UniProtKB=A0A3B6B6N6	TraesCS2A02G527700	Uncharacterized protein;unassigned;ortholog	CHAL_STI_SYNT_N DOMAIN-CONTAINING PROTEIN (PTHR11877:SF95)	transferase(PC00220)	Triticum aestivum
WHEAT|EnsemblGenome=TraesCS3A02G327300|UniProtKB=A0A3B6EP15	TraesCS3A02G327300	Uncharacterized protein;unassigned;ortholog	SUBFAMILY NOT NAMED (PTHR10795:SF632)	serine protease(PC00203)	Triticum aestivum
WHEAT|EnsemblGenome=TraesCS1B02G250600|UniProtKB=A0A3B5YZF8	TraesCS1B02G250600	Uncharacterized protein;unassigned;ortholog	2-NITROPROPANE DIOXYGENASE-LIKE PROTEIN (PTHR32332:SF20)	oxygenase(PC00177)	Triticum aestivum
WHEAT|EnsemblGenome=TraesCS4D02G093600|UniProtKB=A0A3B6JG02	TraesCS4D02G093600	Aldehyde oxygenase (deformylating);unassigned;ortholog	ALDEHYDE OXYGENASE (DEFORMYLATING) (PTHR11863:SF128)	oxidase(PC00175)	Triticum aestivum
WHEAT|EnsemblGenome=TraesCS2B02G521600|UniProtKB=A0A3B6CE50	TraesCS2B02G521600	Adenosylhomocysteinase;unassigned;ortholog	ADENOSYLHOMOCYSTEINASE (PTHR23420:SF0)	hydrolase(PC00121)	Triticum aestivum
WHEAT|EnsemblGenome=TraesCS5A02G234400|UniProtKB=A0A3B6KGR6	TraesCS5A02G234400	Protein disulfide-isomerase;unassigned;ortholog	PROTEIN DISULFIDE-ISOMERASE A6 (PTHR45815:SF3)	chaperone(PC00072)	Triticum aestivum
WHEAT|EnsemblGenome=TraesCS7D02G241100|UniProtKB=F4Y594	TraesCS7D02G241100	Heat shock protein 90;Hsp90.2-D1;ortholog	HEAT SHOCK PROTEIN 81-3 (PTHR11528:SF137)	Hsp90 family chaperone(PC00028)	Triticum aestivum
WHEAT|EnsemblGenome=TraesCS3B02G356700|UniProtKB=A0A3B6FVA3	TraesCS3B02G356700	Uncharacterized protein;unassigned;ortholog	SUBFAMILY NOT NAMED (PTHR10795:SF632)	serine protease(PC00203)	Triticum aestivum
WHEAT|EnsemblGenome=TraesCS2D02G493200|UniProtKB=A0A3B6DLL8	TraesCS2D02G493200	Uncharacterized protein;unassigned;ortholog	C1_2 DOMAIN-CONTAINING PROTEIN (PTHR46477:SF10)		Triticum aestivum
WHEAT|EnsemblGenome=TraesCS5A02G135700|UniProtKB=A0A3B6KFT8	TraesCS5A02G135700	DsbD domain-containing protein;unassigned;ortholog	CYTOCHROME C-TYPE BIOGENESIS CCDA-LIKE CHLOROPLASTIC PROTEIN (PTHR31272:SF6)		Triticum aestivum
WHEAT|EnsemblGenome=TraesCS7B02G188000|UniProtKB=A0A3B6SKU8	TraesCS7B02G188000	HTH myb-type domain-containing protein;unassigned;ortholog	OS06G0728700 PROTEIN (PTHR12802:SF165)	chromatin/chromatin-binding, or -regulatory protein(PC00077)	Triticum aestivum
WHEAT|EnsemblGenome=TraesCS7D02G029800|UniProtKB=A0A3B6TBP4	TraesCS7D02G029800	Dolichyl-diphosphooligosaccharide--protein glycosyltransferase subunit DAD1;unassigned;ortholog	DOLICHYL-DIPHOSPHOOLIGOSACCHARIDE--PROTEIN GLYCOSYLTRANSFERASE SUBUNIT DAD1 (PTHR10705:SF0)	glycosyltransferase(PC00111)	Triticum aestivum
WHEAT|EnsemblGenome=TraesCS3B02G515600|UniProtKB=A0A3B6G0M5	TraesCS3B02G515600	Uncharacterized protein;unassigned;ortholog			Triticum aestivum
WHEAT|EnsemblGenome=TraesCS2A02G240500|UniProtKB=A0A3B6AYG0	TraesCS2A02G240500	Uncharacterized protein;unassigned;ortholog			Triticum aestivum
WHEAT|EnsemblGenome=TraesCS5A02G199500|UniProtKB=A0A3B6KI55	TraesCS5A02G199500	Uncharacterized protein;unassigned;ortholog	PWI DOMAIN-CONTAINING PROTEIN (PTHR47334:SF3)	RNA splicing factor(PC00148)	Triticum aestivum
WHEAT|EnsemblGenome=TraesCS6A02G312800|UniProtKB=A0A3B6NU09	TraesCS6A02G312800	Uncharacterized protein;unassigned;ortholog			Triticum aestivum
WHEAT|EnsemblGenome=TraesCS6B02G353200|UniProtKB=A0A3B6PPJ5	TraesCS6B02G353200	Oxidored_FMN domain-containing protein;unassigned;ortholog	NADPH DEHYDROGENASE 2-RELATED (PTHR22893:SF91)	oxidoreductase(PC00176)	Triticum aestivum
WHEAT|EnsemblGenome=TraesCS2A02G511000|UniProtKB=A0A3B6B6Z3	TraesCS2A02G511000	Uncharacterized protein;unassigned;ortholog	BNACNNG33880D PROTEIN (PTHR34563:SF6)		Triticum aestivum
WHEAT|EnsemblGenome=TraesCS5A02G439100|UniProtKB=A0A3B6KRR4	TraesCS5A02G439100	Ribos_L4_asso_C domain-containing protein;unassigned;ortholog	60S RIBOSOMAL PROTEIN L4 (PTHR19431:SF0)	ribosomal protein(PC00202)	Triticum aestivum
WHEAT|EnsemblGenome=TraesCS4B02G101800|UniProtKB=Q93XQ8	TraesCS4B02G101800	Protein disulfide-isomerase;PDI2;ortholog	PROTEIN DISULFIDE-ISOMERASE A3 (PTHR18929:SF132)	chaperone(PC00072)	Triticum aestivum
WHEAT|EnsemblGenome=TraesCS6B02G122800|UniProtKB=A0A3B6PHP0	TraesCS6B02G122800	Chlorophyll a-b binding protein, chloroplastic;unassigned;ortholog	CHLOROPHYLL A-B BINDING PROTEIN, CHLOROPLASTIC (PTHR21649:SF128)		Triticum aestivum
WHEAT|EnsemblGenome=TraesCS6A02G162900|UniProtKB=W5GHG3	TraesCS6A02G162900	Caleosin;Clo3;ortholog	EF-HAND CALCIUM-BINDING PROTEIN (PTHR31495:SF27)	oxygenase(PC00177)	Triticum aestivum
WHEAT|EnsemblGenome=TraesCS6D02G026200|UniProtKB=A0A3B6Q926	TraesCS6D02G026200	Aldehyde oxygenase (deformylating);unassigned;ortholog	ALDEHYDE OXYGENASE (DEFORMYLATING) (PTHR11863:SF165)	oxidase(PC00175)	Triticum aestivum
WHEAT|EnsemblGenome=TraesCS2B02G372900|UniProtKB=A0A3B6C973	TraesCS2B02G372900	S-adenosylmethionine decarboxylase proenzyme;unassigned;ortholog	S-ADENOSYLMETHIONINE DECARBOXYLASE PROENZYME (PTHR11570:SF24)	decarboxylase(PC00089)	Triticum aestivum
WHEAT|EnsemblGenome=TraesCS6B02G440200|UniProtKB=A0A3B6PT84	TraesCS6B02G440200	Aconitate hydratase;unassigned;ortholog	CITRATE HYDRO-LYASE (PTHR11670:SF54)	RNA metabolism protein(PC00031)	Triticum aestivum
WHEAT|EnsemblGenome=TraesCS1A02G151000|UniProtKB=A0A3B5XY69	TraesCS1A02G151000	Cyanate hydratase;CYN;ortholog	CYANATE HYDRATASE (PTHR34186:SF2)	hydratase(PC00120)	Triticum aestivum
WHEAT|EnsemblGenome=TraesCS5D02G327800|UniProtKB=A0A3B6MVT5	TraesCS5D02G327800	Metallophos domain-containing protein;unassigned;ortholog	METALLOPHOS DOMAIN-CONTAINING PROTEIN (PTHR32440:SF23)		Triticum aestivum
WHEAT|EnsemblGenome=TraesCS5B02G440300|UniProtKB=A0A3B6LUV7	TraesCS5B02G440300	Uncharacterized protein;unassigned;ortholog	VACUOLAR ATP SYNTHASE CATALYTIC SUBUNIT-RELATED / V-ATPASE-RELATED / VACUOLAR PROTON PUMP-LIKE PROTEIN (PTHR34892:SF2)	ATP synthase(PC00002)	Triticum aestivum
WHEAT|EnsemblGenome=TraesCS2B02G381600|UniProtKB=A0A3B6C9E7	TraesCS2B02G381600	Glutaredoxin domain-containing protein;unassigned;ortholog	GLUTAREDOXIN-C6 (PTHR45694:SF11)	oxidoreductase(PC00176)	Triticum aestivum
WHEAT|EnsemblGenome=TraesCS7D02G517800|UniProtKB=A0A3B6TYS2	TraesCS7D02G517800	HATPase_c domain-containing protein;unassigned;ortholog	ENDOPLASMIN (PTHR11528:SF97)	Hsp90 family chaperone(PC00028)	Triticum aestivum
WHEAT|EnsemblGenome=TraesCS5B02G209200|UniProtKB=A0A3B6LM78	TraesCS5B02G209200	Uncharacterized protein;unassigned;ortholog	CYTOCHROME P450 71A1-LIKE (PTHR24281:SF83)	hydroxylase(PC00122)	Triticum aestivum
WHEAT|EnsemblGenome=TraesCS6B02G217200|UniProtKB=A0A3B6PL82	TraesCS6B02G217200	PALP domain-containing protein;unassigned;ortholog	PALP DOMAIN-CONTAINING PROTEIN (PTHR10314:SF170)	lyase(PC00144)	Triticum aestivum
WHEAT|EnsemblGenome=TraesCS3D02G110700|UniProtKB=A0A3B6GPE4	TraesCS3D02G110700	Malic enzyme;unassigned;ortholog	NADP-DEPENDENT MALIC ENZYME 3 (PTHR23406:SF64)	oxidoreductase(PC00176)	Triticum aestivum
WHEAT|EnsemblGenome=TraesCS4B02G033300|UniProtKB=A0A3B6INB3	TraesCS4B02G033300	Germin-like protein;unassigned;ortholog	GERMIN-LIKE PROTEIN 3-5 (PTHR31238:SF26)		Triticum aestivum
WHEAT|EnsemblGenome=TraesCS3B02G188400|UniProtKB=A0A341XW26	TraesCS3B02G188400	Uncharacterized protein;unassigned;ortholog			Triticum aestivum
WHEAT|EnsemblGenome=TraesCS1A02G076900|UniProtKB=A0A3B5XVH0	TraesCS1A02G076900	Uncharacterized protein;unassigned;ortholog	OS01G0281100 PROTEIN (PTHR33334:SF6)		Triticum aestivum
WHEAT|EnsemblGenome=TraesCS5B02G063600|UniProtKB=A0A3B6LEZ5	TraesCS5B02G063600	Protein kinase domain-containing protein;unassigned;ortholog	WAK FAMILY RECEPTOR-LIKE PROTEIN KINASE-RELATED (PTHR27005:SF177)	transmembrane signal receptor(PC00197)	Triticum aestivum
WHEAT|EnsemblGenome=TraesCSU02G263900|UniProtKB=A0A3B6U9H5	TraesCSU02G263900	Uncharacterized protein;unassigned;ortholog	WU:FI09B08 (PTHR33187:SF11)		Triticum aestivum
WHEAT|EnsemblGenome=TraesCS2D02G132200|UniProtKB=A0A3B6DBA8	TraesCS2D02G132200	Uncharacterized protein;unassigned;ortholog	HALOACID DEHALOGENASE-LIKE HYDROLASE (HAD) SUPERFAMILY PROTEIN (PTHR46649:SF4)		Triticum aestivum
WHEAT|EnsemblGenome=TraesCS7A02G517700|UniProtKB=A0A3B6RN65	TraesCS7A02G517700	H(+)-exporting diphosphatase;VP2-A;ortholog	PYROPHOSPHATE-ENERGIZED VACUOLAR MEMBRANE PROTON PUMP 1 (PTHR31998:SF52)		Triticum aestivum
WHEAT|EnsemblGenome=TraesCS3B02G063000|UniProtKB=A0A077RVM2	TraesCS3B02G063000,TraesCS3B02G063100	Non-specific lipid-transfer protein;TRAES_3BF088300030CFD_c1;ortholog	NON-SPECIFIC LIPID-TRANSFER PROTEIN (PTHR33076:SF105)		Triticum aestivum
WHEAT|EnsemblGenome=TraesCS6A02G101000|UniProtKB=A0A3B6NJZ6	TraesCS6A02G101000	Uncharacterized protein;unassigned;ortholog			Triticum aestivum
WHEAT|EnsemblGenome=TraesCS3D02G518000|UniProtKB=A0A3B6H6L4	TraesCS3D02G518000	ABA/WDS induced protein;ASR;ortholog	ABA/WDS INDUCED PROTEIN (PTHR33801:SF17)		Triticum aestivum
WHEAT|EnsemblGenome=TraesCS7A02G097500|UniProtKB=A0A3B6R9D6	TraesCS7A02G097500	Uncharacterized protein;unassigned;ortholog			Triticum aestivum
WHEAT|EnsemblGenome=TraesCS2B02G521400|UniProtKB=A0A3B6CE81	TraesCS2B02G521400	Uncharacterized protein;unassigned;ortholog			Triticum aestivum
WHEAT|EnsemblGenome=TraesCS4A02G166900|UniProtKB=A0A3B6HSJ4	TraesCS4A02G166900	UDP-arabinopyranose mutase;unassigned;ortholog	UDP-ARABINOPYRANOSE MUTASE 1 (PTHR31682:SF46)	mutase(PC00160)	Triticum aestivum
WHEAT|EnsemblGenome=TraesCS6A02G093700|UniProtKB=A0A3B6NLG0	TraesCS6A02G093700	Chlorophyll a-b binding protein, chloroplastic;unassigned;ortholog	CHLOROPHYLL A-B BINDING PROTEIN, CHLOROPLASTIC (PTHR21649:SF157)		Triticum aestivum
WHEAT|EnsemblGenome=TraesCS7A02G009200|UniProtKB=A0A3B6RA58	TraesCS7A02G009200	Uncharacterized protein;unassigned;ortholog	SUBFAMILY NOT NAMED (PTHR31953:SF53)		Triticum aestivum
WHEAT|EnsemblGenome=TraesCS3B02G395600|UniProtKB=A0A077RWB4	TraesCS3B02G395600	Aldo_ket_red domain-containing protein;TRAES_3BF065800050CFD_c1;ortholog	OS01G0847700 PROTEIN (PTHR11732:SF386)	reductase(PC00198)	Triticum aestivum
WHEAT|EnsemblGenome=TraesCS6D02G090200|UniProtKB=A0A3B6QDR2	TraesCS6D02G090200	Uncharacterized protein;unassigned;ortholog	SUBFAMILY NOT NAMED (PTHR11073:SF57)	chaperone(PC00072)	Triticum aestivum
WHEAT|EnsemblGenome=TraesCS4D02G135000|UniProtKB=A0A3B6JJ08	TraesCS4D02G135000	ATPase_AAA_core domain-containing protein;unassigned;ortholog	ATPASE_AAA_CORE DOMAIN-CONTAINING PROTEIN (PTHR32429:SF24)		Triticum aestivum
WHEAT|EnsemblGenome=TraesCS6A02G142300|UniProtKB=A0A3B6NN31	TraesCS6A02G142300	Flotillin-like;unassigned;ortholog	FLOTILLIN-LIKE PROTEIN 1-RELATED (PTHR13806:SF31)		Triticum aestivum
WHEAT|EnsemblGenome=TraesCS6B02G250500|UniProtKB=A0A3B6PLX9	TraesCS6B02G250500	Uncharacterized protein;unassigned;ortholog			Triticum aestivum
WHEAT|EnsemblGenome=TraesCS4A02G214200|UniProtKB=Q7FYS2	TraesCS4A02G214200	Protein disulfide-isomerase;PDI1;ortholog	PROTEIN DISULFIDE-ISOMERASE A3 (PTHR18929:SF132)	chaperone(PC00072)	Triticum aestivum
WHEAT|EnsemblGenome=TraesCS1D02G144600|UniProtKB=A0A3B5ZRW3	TraesCS1D02G144600	PHB domain-containing protein;unassigned;ortholog	RESPONSE PROTEIN, PUTATIVE, EXPRESSED-RELATED (PTHR43327:SF28)	transporter(PC00227)	Triticum aestivum
WHEAT|EnsemblGenome=TraesCS5D02G241200|UniProtKB=A0A3B6MSX0	TraesCS5D02G241200	Protein disulfide-isomerase;unassigned;ortholog	PROTEIN DISULFIDE-ISOMERASE A6 (PTHR45815:SF3)	chaperone(PC00072)	Triticum aestivum
WHEAT|EnsemblGenome=TraesCS6A02G094500|UniProtKB=A0A3B6NL68	TraesCS6A02G094500	Chlorophyll a-b binding protein, chloroplastic;unassigned;ortholog	CHLOROPHYLL A-B BINDING PROTEIN, CHLOROPLASTIC (PTHR21649:SF128)		Triticum aestivum
WHEAT|EnsemblGenome=TraesCS3D02G517500|UniProtKB=A0A3B6H6L2	TraesCS3D02G517500	ABA/WDS induced protein;ASR;ortholog	OS01G0959100 PROTEIN (PTHR33801:SF12)		Triticum aestivum
WHEAT|EnsemblGenome=TraesCS7A02G313100|UniProtKB=A0A3B6RKE8	TraesCS7A02G313100	Glyceraldehyde-3-phosphate dehydrogenase;unassigned;ortholog	GLYCERALDEHYDE-3-PHOSPHATE DEHYDROGENASE-RELATED (PTHR10836:SF76)	dehydrogenase(PC00092)	Triticum aestivum
WHEAT|EnsemblGenome=TraesCS6B02G091100|UniProtKB=A0A3B6PI41	TraesCS6B02G091100	Uncharacterized protein;unassigned;ortholog	TERPENE_SYNTH_C DOMAIN-CONTAINING PROTEIN (PTHR31225:SF91)		Triticum aestivum
WHEAT|EnsemblGenome=TraesCS5A02G022200|UniProtKB=A0A3B6KBM0	TraesCS5A02G022200	Cysteine synthase;unassigned;ortholog	CYSTEINE SYNTHASE (PTHR10314:SF244)	lyase(PC00144)	Triticum aestivum
WHEAT|EnsemblGenome=TraesCS1A02G342900|UniProtKB=A0A3B5Y4X0	TraesCS1A02G342900	ABC transporter domain-containing protein;unassigned;ortholog	ABC TRANSPORTER A FAMILY MEMBER 2 (PTHR19229:SF205)	ATP-binding cassette (ABC) transporter(PC00003)	Triticum aestivum
WHEAT|EnsemblGenome=TraesCS5A02G214600|UniProtKB=A0A3B6KH30	TraesCS5A02G214600	Uncharacterized protein;unassigned;ortholog	CYTOCHROME P450 71A1-LIKE (PTHR24281:SF83)	hydroxylase(PC00122)	Triticum aestivum
WHEAT|EnsemblGenome=TraesCS1A02G000100|UniProtKB=A0A3B5XSR0	TraesCS1A02G000100	Uncharacterized protein;unassigned;ortholog			Triticum aestivum
WHEAT|EnsemblGenome=TraesCS5B02G232900|UniProtKB=D8L9B5	TraesCS5B02G232900	Protein disulfide-isomerase;pdil5-1;ortholog	PROTEIN DISULFIDE-ISOMERASE A6 (PTHR45815:SF3)	chaperone(PC00072)	Triticum aestivum
WHEAT|EnsemblGenome=TraesCS6B02G260800|UniProtKB=A0A3B6PPD2	TraesCS6B02G260800	CN hydrolase domain-containing protein;unassigned;ortholog	OS02G0635000 PROTEIN (PTHR46044:SF6)		Triticum aestivum
WHEAT|EnsemblGenome=TraesCS7A02G264500|UniProtKB=A0A3B6RIK4	TraesCS7A02G264500	Uncharacterized protein;unassigned;ortholog	STRESS UP-REGULATED NOD 19 PROTEIN (PTHR33390:SF1)		Triticum aestivum
WHEAT|EnsemblGenome=TraesCS2A02G130200|UniProtKB=A0A3B6ASL0	TraesCS2A02G130200	Uncharacterized protein;unassigned;ortholog	HALOACID DEHALOGENASE-LIKE HYDROLASE (HAD) SUPERFAMILY PROTEIN (PTHR46649:SF4)		Triticum aestivum
WHEAT|EnsemblGenome=TraesCS1A02G000700|UniProtKB=A0A341ZL95	TraesCSU02G258100	Uncharacterized protein;unassigned;ortholog	SUBFAMILY NOT NAMED (PTHR47188:SF4)		Triticum aestivum
WHEAT|EnsemblGenome=TraesCS1A02G435200|UniProtKB=A0A3B5Y7C4	TraesCS1A02G435200	Uncharacterized protein;unassigned;ortholog	SUBFAMILY NOT NAMED (PTHR10891:SF826)	calmodulin-related(PC00061)	Triticum aestivum
WHEAT|EnsemblGenome=TraesCS1A02G056200|UniProtKB=A0A3B5XUA7	TraesCS1A02G056200	Uncharacterized protein;unassigned;ortholog			Triticum aestivum
WHEAT|EnsemblGenome=TraesCS4B02G033100|UniProtKB=A0A3B6IMD2	TraesCS4B02G033100	Germin-like protein;unassigned;ortholog	OXALATE OXIDASE GF-3.8 (PTHR31238:SF233)		Triticum aestivum
WHEAT|EnsemblGenome=TraesCS1A02G343000|UniProtKB=A0A3B5Y5H7	TraesCS1A02G343000	ABC transporter domain-containing protein;unassigned;ortholog	ABC TRANSPORTER DOMAIN-CONTAINING PROTEIN (PTHR19229:SF259)	ATP-binding cassette (ABC) transporter(PC00003)	Triticum aestivum
WHEAT|EnsemblGenome=TraesCS1D02G189800|UniProtKB=A0A3B5ZV61	TraesCS1D02G189800	Uncharacterized protein;unassigned;ortholog	SUBFAMILY NOT NAMED (PTHR11260:SF721)	transferase(PC00220)	Triticum aestivum
WHEAT|EnsemblGenome=TraesCS3B02G458800|UniProtKB=D7NXU0	TraesCS3B02G458800	Zinc finger protein;ZFN1;ortholog	ZINC FINGER CCCH DOMAIN-CONTAINING PROTEIN 12 (PTHR12506:SF46)	protein phosphatase(PC00195)	Triticum aestivum
WHEAT|EnsemblGenome=TraesCS1A02G235600|UniProtKB=A0A341NMB9	TraesCS2D02G303100	Uncharacterized protein;unassigned;ortholog	DNA-DIRECTED RNA POLYMERASES I, II, AND III SUBUNIT RPABC4 (PTHR12056:SF2)	DNA-directed RNA polymerase(PC00019)	Triticum aestivum
WHEAT|EnsemblGenome=TraesCS4D02G050700|UniProtKB=A0A3B6JD12	TraesCS4D02G050700	Uncharacterized protein;unassigned;ortholog	LIGASE, PUTATIVE (DUF760)-RELATED (PTHR31808:SF4)		Triticum aestivum
WHEAT|EnsemblGenome=TraesCS1D02G081200|UniProtKB=A0A3B5ZPL5	TraesCS1D02G081200	Glutathione transferase;unassigned;ortholog	GLUTATHIONE S-TRANSFERASE GSTF1-RELATED (PTHR43900:SF49)	transferase(PC00220)	Triticum aestivum
WHEAT|EnsemblGenome=TraesCS1A02G404500|UniProtKB=A0A3B5Y6C7	TraesCS1A02G404500	Uncharacterized protein;unassigned;ortholog	ASPARTIC PROTEINASE A1 (PTHR47966:SF76)	aspartic protease(PC00053)	Triticum aestivum
WHEAT|EnsemblGenome=TraesCS7A02G269900|UniProtKB=A0A3B6RIS7	TraesCS7A02G269900	RHOMBOID-like protein;unassigned;ortholog	RHOMBOID-LIKE PROTEIN (PTHR22936:SF85)		Triticum aestivum
WHEAT|EnsemblGenome=TraesCS3B02G014600|UniProtKB=A0A3B6FFB1	TraesCS3B02G014600	Uncharacterized protein;unassigned;ortholog			Triticum aestivum
WHEAT|EnsemblGenome=TraesCS3A02G530400|UniProtKB=W5E8X2	TraesCS4D02G157600,TraesCS4A02G167400	Uncharacterized protein;unassigned;ortholog	40S RIBOSOMAL PROTEIN S28 (PTHR10769:SF3)	ribosomal protein(PC00202)	Triticum aestivum
WHEAT|EnsemblGenome=TraesCS3D02G517600|UniProtKB=A0A3B6H706	TraesCS3D02G517600	Uncharacterized protein;unassigned;ortholog	OS01G0959100 PROTEIN (PTHR33801:SF12)		Triticum aestivum
WHEAT|EnsemblGenome=TraesCS6B02G440600|UniProtKB=A0A3B6PTZ6	TraesCS6B02G440600	LRRNT_2 domain-containing protein;unassigned;ortholog	LRRNT_2 DOMAIN-CONTAINING PROTEIN (PTHR48063:SF22)	transmembrane signal receptor(PC00197)	Triticum aestivum
WHEAT|EnsemblGenome=TraesCS5B02G009000|UniProtKB=A0A3B6LDC9	TraesCS5B02G009000	Uncharacterized protein;unassigned;ortholog	PLAC8 FAMILY PROTEIN (PTHR15907:SF207)		Triticum aestivum
WHEAT|EnsemblGenome=TraesCS5D02G334700|UniProtKB=A0A3B6MVX1	TraesCS5D02G334700	Uncharacterized protein;unassigned;ortholog	SUBFAMILY NOT NAMED (PTHR24296:SF84)	oxygenase(PC00177)	Triticum aestivum
WHEAT|EnsemblGenome=TraesCS7A02G553800|UniProtKB=A0A3B6RQ46	TraesCS7A02G553800	HTH myb-type domain-containing protein;unassigned;ortholog	HTH MYB-TYPE DOMAIN-CONTAINING PROTEIN (PTHR12802:SF143)	chromatin/chromatin-binding, or -regulatory protein(PC00077)	Triticum aestivum
WHEAT|EnsemblGenome=TraesCS4B02G264500|UniProtKB=A0A3B6IW39	TraesCS4B02G264500	Aminotran_1_2 domain-containing protein;unassigned;ortholog	AMINOTRANSFERASE ALD1, CHLOROPLASTIC (PTHR43144:SF5)	transaminase(PC00216)	Triticum aestivum
WHEAT|EnsemblGenome=TraesCS2D02G465100|UniProtKB=A0A3B6DKM8	TraesCS2D02G465100	AvrRpt-cleavage domain-containing protein;unassigned;ortholog	PROTEIN NOI4 (PTHR33159:SF93)		Triticum aestivum
WHEAT|EnsemblGenome=TraesCS6A02G094600|UniProtKB=A0A3B6NM96	TraesCS6A02G094600	Chlorophyll a-b binding protein, chloroplastic;unassigned;ortholog	CHLOROPHYLL A-B BINDING PROTEIN, CHLOROPLASTIC (PTHR21649:SF128)		Triticum aestivum
WHEAT|EnsemblGenome=TraesCS6A02G276700|UniProtKB=A0A3B6NSR2	TraesCS6A02G276700	Uncharacterized protein;unassigned;ortholog	HYPOXIA UP-REGULATED PROTEIN 1 (PTHR45639:SF3)	Hsp70 family chaperone(PC00027)	Triticum aestivum
WHEAT|EnsemblGenome=TraesCS6A02G101800|UniProtKB=A0A3B6NLQ9	TraesCS6A02G101800	Uncharacterized protein;unassigned;ortholog	SUBFAMILY NOT NAMED (PTHR11073:SF57)	chaperone(PC00072)	Triticum aestivum
WHEAT|EnsemblGenome=TraesCS7D02G009400|UniProtKB=A0A3B6T7D3	TraesCS7D02G009400	Uncharacterized protein;unassigned;ortholog	SUCROSE:FRUCTAN 6-FRUCTOSYLTRANSFERASE (PTHR31953:SF46)		Triticum aestivum
WHEAT|EnsemblGenome=TraesCS1A02G384800|UniProtKB=A0A3B5Y696	TraesCS1A02G384800	Uncharacterized protein;unassigned;ortholog			Triticum aestivum
WHEAT|EnsemblGenome=TraesCS3A02G422100|UniProtKB=A0A3B6EN11	TraesCS3A02G422100	Methanethiol oxidase;unassigned;ortholog	METHANETHIOL OXIDASE (PTHR23300:SF0)	defense/immunity protein(PC00090)	Triticum aestivum
WHEAT|EnsemblGenome=TraesCS5D02G087500|UniProtKB=A0A3B6MN86	TraesCS5D02G087500	Uncharacterized protein;unassigned;ortholog	UBIQUITIN-LIKE PROTEIN FUBI (PTHR10666:SF446)		Triticum aestivum
WHEAT|EnsemblGenome=TraesCS3A02G509700|UniProtKB=A0A3B6EQN7	TraesCS3A02G509700	Uncharacterized protein;unassigned;ortholog	OS01G0959100 PROTEIN (PTHR33801:SF12)		Triticum aestivum
WHEAT|EnsemblGenome=TraesCS1B02G164200|UniProtKB=A0A3B5YWJ7	TraesCS1B02G164200	PHB domain-containing protein;unassigned;ortholog	RESPONSE PROTEIN, PUTATIVE, EXPRESSED-RELATED (PTHR43327:SF28)	transporter(PC00227)	Triticum aestivum
WHEAT|EnsemblGenome=TraesCS3B02G526700|UniProtKB=A0A3B6FXL2	TraesCS3B02G526700	Uncharacterized protein;unassigned;ortholog	OS01G0940800 PROTEIN (PTHR32227:SF218)	glucosidase(PC00108)	Triticum aestivum
WHEAT|EnsemblGenome=TraesCS6A02G094100|UniProtKB=A0A3B6NM91	TraesCS6A02G094100	Chlorophyll a-b binding protein, chloroplastic;unassigned;ortholog	CHLOROPHYLL A-B BINDING PROTEIN, CHLOROPLASTIC (PTHR21649:SF136)		Triticum aestivum
WHEAT|EnsemblGenome=TraesCS4A02G264500|UniProtKB=A0A3B6HY80	TraesCS4A02G264500	Uncharacterized protein;unassigned;ortholog	LIGASE, PUTATIVE (DUF760)-RELATED (PTHR31808:SF4)		Triticum aestivum
WHEAT|EnsemblGenome=TraesCS2B02G040600|UniProtKB=A0A3B6C053	TraesCS2B02G040600	Uncharacterized protein;unassigned;ortholog	GLYCOSYLTRANSFERASE (PTHR48047:SF19)	glycosyltransferase(PC00111)	Triticum aestivum
WHEAT|EnsemblGenome=TraesCSU02G056900|UniProtKB=A0A3B6TZU9	TraesCSU02G056900	Non-specific lipid-transfer protein;unassigned;ortholog	NON-SPECIFIC LIPID-TRANSFER PROTEIN (PTHR33076:SF105)		Triticum aestivum
WHEAT|EnsemblGenome=TraesCS4A02G188400|UniProtKB=A0A3B6HTF4	TraesCS4A02G188400	Mitochondrial import inner membrane translocase subunit;unassigned;ortholog	MITOCHONDRIAL IMPORT INNER MEMBRANE TRANSLOCASE SUBUNIT (PTHR19338:SF3)		Triticum aestivum
WHEAT|EnsemblGenome=TraesCS2A02G254600|UniProtKB=A0A3B6AYY2	TraesCS2A02G254600	PsbP domain-containing protein;unassigned;ortholog	OXYGEN-EVOLVING ENHANCER PROTEIN 2-1, CHLOROPLASTIC (PTHR31407:SF6)		Triticum aestivum
WHEAT|EnsemblGenome=TraesCS1B02G470900|UniProtKB=A0A3B5Z6K9	TraesCS1B02G470900	Uncharacterized protein;unassigned;ortholog	EF HAND FAMILY PROTEIN (PTHR10891:SF785)	calmodulin-related(PC00061)	Triticum aestivum
WHEAT|EnsemblGenome=TraesCS5D02G087400|UniProtKB=A0A3B6MLY6	TraesCS5D02G087400	Uncharacterized protein;unassigned;ortholog			Triticum aestivum
WHEAT|EnsemblGenome=TraesCS6D02G244400|UniProtKB=A0A3B6QGG5	TraesCS6D02G244400	Pectin acetylesterase;unassigned;ortholog	PECTIN ACETYLESTERASE 8 (PTHR21562:SF93)		Triticum aestivum
WHEAT|EnsemblGenome=TraesCS4D02G098400|UniProtKB=Q93XQ7	TraesCS4D02G098400	Protein disulfide-isomerase;PDI3;ortholog	PROTEIN DISULFIDE-ISOMERASE A3 (PTHR18929:SF132)	chaperone(PC00072)	Triticum aestivum
WHEAT|EnsemblGenome=TraesCS7A02G009800|UniProtKB=A0A3B6RA70	TraesCS7A02G009800	Uncharacterized protein;unassigned;ortholog	SUCROSE:FRUCTAN 6-FRUCTOSYLTRANSFERASE (PTHR31953:SF46)		Triticum aestivum
WHEAT|EnsemblGenome=TraesCS3A02G186600|UniProtKB=W5CXF2	TraesCS3B02G216100	Uncharacterized protein;TRAES_3BF029700060CFD_c1;ortholog	PROTEIN DELETION OF SUV3 SUPPRESSOR 1(I)-RELATED (PTHR16771:SF17)	protease(PC00190)	Triticum aestivum
WHEAT|EnsemblGenome=TraesCS7D02G124000|UniProtKB=A0A3B6TLA6	TraesCS7D02G124000	Uncharacterized protein;unassigned;ortholog			Triticum aestivum
WHEAT|EnsemblGenome=TraesCS4A02G298700|UniProtKB=A0A3B6HXB3	TraesCS4A02G298700	5-methyltetrahydropteroyltriglutamate--homocysteine S-methyltransferase;unassigned;ortholog	5-METHYLTETRAHYDROPTEROYLTRIGLUTAMATE--HOMOCYSTEINE METHYLTRANSFERASE 1 (PTHR30519:SF22)	methyltransferase(PC00155)	Triticum aestivum
WHEAT|EnsemblGenome=TraesCS3D02G476500|UniProtKB=A0A3B6H5T0	TraesCS3D02G476500	Uncharacterized protein;unassigned;ortholog	ENDO-1,3-BETA-GLUCOSIDASE GII,PUTATIVE, EXPRESSED-RELATED (PTHR32227:SF288)	glucosidase(PC00108)	Triticum aestivum
WHEAT|EnsemblGenome=TraesCS7B02G345500|UniProtKB=A0A3B6SQD4	TraesCS7B02G345500	Uncharacterized protein;unassigned;ortholog	F9L1.21 PROTEIN (PTHR28632:SF9)		Triticum aestivum
WHEAT|EnsemblGenome=TraesCS6A02G202900|UniProtKB=A0A3B6NQB4	TraesCS6A02G202900	Cytochrome b-c1 complex subunit Rieske, mitochondrial;unassigned;ortholog	CYTOCHROME B-C1 COMPLEX SUBUNIT RIESKE, MITOCHONDRIAL (PTHR10134:SF44)		Triticum aestivum
WHEAT|EnsemblGenome=TraesCS3D02G000900|UniProtKB=A0A3B6GMZ8	TraesCS3D02G000900	Uncharacterized protein;unassigned;ortholog			Triticum aestivum
WHEAT|EnsemblGenome=TraesCS1A02G166100|UniProtKB=Q41523	TraesCS1A02G166100	Uncharacterized protein;unassigned;ortholog	PR17D (PTHR33321:SF17)		Triticum aestivum
WHEAT|EnsemblGenome=TraesCS5B02G228500|UniProtKB=A0A3B6LMU4	TraesCS5B02G228500	STAS domain-containing protein;unassigned;ortholog	SULFATE TRANSPORTER 1.2 (PTHR11814:SF229)	transporter(PC00227)	Triticum aestivum
WHEAT|EnsemblGenome=TraesCS6D02G363100|UniProtKB=A0A3B6QNN0	TraesCS6D02G363100	Uncharacterized protein;unassigned;ortholog	SUBFAMILY NOT NAMED (PTHR24282:SF134)	oxygenase(PC00177)	Triticum aestivum
WHEAT|EnsemblGenome=TraesCS5B02G071100|UniProtKB=A0A3B6LF88	TraesCS5B02G071100	Uncharacterized protein;unassigned;ortholog	OS08G0566900 PROTEIN (PTHR11266:SF46)	transporter(PC00227)	Triticum aestivum
WHEAT|EnsemblGenome=TraesCS2A02G493700|UniProtKB=A0A1D5UPW5	TraesCS2D02G493600	Serine hydroxymethyltransferase;CAMPLR22A2D_LOCUS4912;ortholog	GLYCINE HYDROXYMETHYLTRANSFERASE (PTHR11680:SF35)	methyltransferase(PC00155)	Triticum aestivum
WHEAT|EnsemblGenome=TraesCS1D02G412200|UniProtKB=A0A3B6A2J7	TraesCS1D02G412200	Uncharacterized protein;unassigned;ortholog	ASPARTIC PROTEINASE A1 (PTHR47966:SF76)	aspartic protease(PC00053)	Triticum aestivum
WHEAT|EnsemblGenome=TraesCS3D02G517700|UniProtKB=A0A3B6H3P0	TraesCS3D02G517700	ABA/WDS induced protein;ASR;ortholog	OS01G0959100 PROTEIN (PTHR33801:SF12)		Triticum aestivum
WHEAT|EnsemblGenome=TraesCS7D02G332100|UniProtKB=A0A3B6TLF8	TraesCS7D02G332100	Uncharacterized protein;unassigned;ortholog	SUBFAMILY NOT NAMED (PTHR45684:SF36)		Triticum aestivum
WHEAT|EnsemblGenome=TraesCS4B02G393100|UniProtKB=A0A3B6IYI4	TraesCS4B02G393100	Clp R domain-containing protein;unassigned;ortholog	HEAT SHOCK PROTEIN 104 (PTHR11638:SF18)	protease(PC00190)	Triticum aestivum
WHEAT|EnsemblGenome=TraesCS5A02G105800|UniProtKB=A0A1D5ZKM9	TraesCS5D02G115300,TraesCS5A02G105800,TraesCS5B02G107700	Uncharacterized protein;unassigned;ortholog	40S RIBOSOMAL PROTEIN S29 (PTHR12010:SF2)	ribosomal protein(PC00202)	Triticum aestivum
WHEAT|EnsemblGenome=TraesCS7A02G242200|UniProtKB=A0A3B6RHR0	TraesCS7A02G242200	HATPase_c domain-containing protein;unassigned;ortholog	HEAT SHOCK PROTEIN 81-3 (PTHR11528:SF137)	Hsp90 family chaperone(PC00028)	Triticum aestivum
WHEAT|EnsemblGenome=TraesCS5D02G012000|UniProtKB=A0A3B6MJD7	TraesCS5D02G012000	Uncharacterized protein;unassigned;ortholog	OS05G0416400 PROTEIN (PTHR24286:SF40)	oxygenase(PC00177)	Triticum aestivum
WHEAT|EnsemblGenome=TraesCS3D02G396100|UniProtKB=S4UEA7	TraesCS3D02G396100	RLP1.801.3;unassigned;ortholog	OS01G0892300 PROTEIN (PTHR45974:SF198)	transmembrane signal receptor(PC00197)	Triticum aestivum
WHEAT|EnsemblGenome=TraesCS3A02G297200|UniProtKB=A0A3B6EJV7	TraesCS3A02G297200	Peroxidase;unassigned;ortholog	PEROXIDASE (PTHR31235:SF240)	peroxidase(PC00180)	Triticum aestivum
WHEAT|EnsemblGenome=TraesCS6B02G297800|UniProtKB=A0A3B6PQN0	TraesCS6B02G297800	Pectin acetylesterase;unassigned;ortholog	PECTIN ACETYLESTERASE 8 (PTHR21562:SF93)		Triticum aestivum
WHEAT|EnsemblGenome=TraesCS2B02G576100|UniProtKB=A0A3B6CG34	TraesCS2B02G576100	Calreticulin;unassigned;ortholog	CALRETICULIN-1 (PTHR11073:SF2)	chaperone(PC00072)	Triticum aestivum
WHEAT|EnsemblGenome=TraesCS6D02G280000|UniProtKB=A0A3B6QHM8	TraesCS6D02G280000	Uncharacterized protein;unassigned;ortholog	OS02G0737300 PROTEIN (PTHR35547:SF1)		Triticum aestivum
WHEAT|EnsemblGenome=TraesCS7A02G164100|UniProtKB=A0A3B6RBG8	TraesCS7A02G164100	Uncharacterized protein;unassigned;ortholog	SUBFAMILY NOT NAMED (PTHR33321:SF24)		Triticum aestivum
WHEAT|EnsemblGenome=TraesCS4B02G050500|UniProtKB=A0A3B6ILI9	TraesCS4B02G050500	Uncharacterized protein;unassigned;ortholog	LIGASE, PUTATIVE (DUF760)-RELATED (PTHR31808:SF4)		Triticum aestivum
WHEAT|EnsemblGenome=TraesCS1B02G011400|UniProtKB=A0A3B5YPZ8	TraesCS1B02G011400	Uncharacterized protein;unassigned;ortholog	OS05G0103300 PROTEIN (PTHR33128:SF45)		Triticum aestivum
WHEAT|EnsemblGenome=TraesCS1B02G262200|UniProtKB=A0A3B5Z031	TraesCS1B02G262200	Uncharacterized protein;unassigned;ortholog	PROTEIN LIFEGUARD 4 (PTHR23291:SF50)	ion channel(PC00133)	Triticum aestivum
WHEAT|EnsemblGenome=TraesCS6A02G300100|UniProtKB=A0A3B6NTT4	TraesCS6A02G300100	Uncharacterized protein;unassigned;ortholog	OS02G0737300 PROTEIN (PTHR35547:SF1)		Triticum aestivum
WHEAT|EnsemblGenome=TraesCS4A02G455900|UniProtKB=A0A3B6I6K2	TraesCS4A02G455900	6-phosphogluconate dehydrogenase, decarboxylating;unassigned;ortholog	6-PHOSPHOGLUCONATE DEHYDROGENASE, DECARBOXYLATING (PTHR11811:SF25)	dehydrogenase(PC00092)	Triticum aestivum
WHEAT|EnsemblGenome=TraesCS1D02G402400|UniProtKB=A0A3B6A1A5	TraesCS1D02G402400	Uncharacterized protein;unassigned;ortholog	CALCIUM-BINDING PROTEIN CML46-RELATED (PTHR10891:SF745)	calmodulin-related(PC00061)	Triticum aestivum
WHEAT|EnsemblGenome=TraesCS6A02G394700|UniProtKB=A0A3B6NV79	TraesCS6A02G394700	C2 domain-containing protein;unassigned;ortholog	OS07G0501700 PROTEIN (PTHR45933:SF7)		Triticum aestivum
WHEAT|EnsemblGenome=TraesCSU02G176200|UniProtKB=A0A3B6U7U6	TraesCSU02G176200	C1_2 domain-containing protein;unassigned;ortholog	OS08G0257100 PROTEIN (PTHR46477:SF8)		Triticum aestivum
WHEAT|EnsemblGenome=TraesCS2B02G521300|UniProtKB=A0A3B6CE53	TraesCS2B02G521300	C1_2 domain-containing protein;unassigned;ortholog	C1_2 DOMAIN-CONTAINING PROTEIN (PTHR46477:SF10)		Triticum aestivum
WHEAT|EnsemblGenome=TraesCS2A02G493400|UniProtKB=A0A3B6B7D2	TraesCS2A02G493400	Uncharacterized protein;unassigned;ortholog	C1_2 DOMAIN-CONTAINING PROTEIN (PTHR46477:SF10)		Triticum aestivum
WHEAT|EnsemblGenome=TraesCS2B02G002300|UniProtKB=A0A3B6BWI1	TraesCS2B02G002300	Uncharacterized protein;unassigned;ortholog			Triticum aestivum
WHEAT|EnsemblGenome=TraesCS2A02G505400|UniProtKB=A0A3B6B5Y0	TraesCS2A02G505400	Uncharacterized protein;unassigned;ortholog			Triticum aestivum
WHEAT|EnsemblGenome=TraesCS3D02G477300|UniProtKB=Q1ERG1	TraesCS3D02G477300	Endo-beta-1,3-glucanase;TaGlb2b;ortholog	GLUCAN ENDO-1,3-BETA-GLUCOSIDASE, ACIDIC ISOFORM (PTHR32227:SF232)	glucosidase(PC00108)	Triticum aestivum
WHEAT|EnsemblGenome=TraesCS5D02G327600|UniProtKB=A0A3B6MVN4	TraesCS5D02G327600	Uncharacterized protein;unassigned;ortholog			Triticum aestivum
WHEAT|EnsemblGenome=TraesCS6D02G131700|UniProtKB=A0A3B6QCE6	TraesCS6D02G131700	Flotillin-like;unassigned;ortholog	FLOTILLIN-LIKE PROTEIN 1-RELATED (PTHR13806:SF31)		Triticum aestivum
WHEAT|EnsemblGenome=TraesCS1A02G394100|UniProtKB=A0A3B5Y783	TraesCS1A02G394100	Uncharacterized protein;unassigned;ortholog	CALCIUM-BINDING PROTEIN CML46-RELATED (PTHR10891:SF745)	calmodulin-related(PC00061)	Triticum aestivum
WHEAT|EnsemblGenome=TraesCS1D02G431200|UniProtKB=A0A3B6A1X7	TraesCS1D02G431200	Glucan endo-1,3-beta-D-glucosidase;unassigned;ortholog	GLUCAN ENDO-1,3-BETA-D-GLUCOSIDASE (PTHR32227:SF235)	glucosidase(PC00108)	Triticum aestivum
WHEAT|EnsemblGenome=TraesCS7D02G295400|UniProtKB=A0A3B6TSF3	TraesCS7D02G295400	HTH myb-type domain-containing protein;unassigned;ortholog	OS06G0728700 PROTEIN (PTHR12802:SF165)	chromatin/chromatin-binding, or -regulatory protein(PC00077)	Triticum aestivum
WHEAT|EnsemblGenome=TraesCS6A02G213700|UniProtKB=A0A3B6NQQ5	TraesCS6A02G213700	Glyceraldehyde-3-phosphate dehydrogenase;unassigned;ortholog	GLYCERALDEHYDE-3-PHOSPHATE DEHYDROGENASE 2, CYTOSOLIC (PTHR10836:SF112)	dehydrogenase(PC00092)	Triticum aestivum
WHEAT|EnsemblGenome=TraesCS6D02G302300|UniProtKB=A0A3B6QKT9	TraesCS6D02G302300	Oxidored_FMN domain-containing protein;unassigned;ortholog	NADPH DEHYDROGENASE 2-RELATED (PTHR22893:SF91)	oxidoreductase(PC00176)	Triticum aestivum
WHEAT|EnsemblGenome=TraesCS1A02G001500|UniProtKB=A0A3B5XSJ8	TraesCS1A02G001500	Uncharacterized protein;unassigned;ortholog	SUBFAMILY NOT NAMED (PTHR47188:SF5)		Triticum aestivum
WHEAT|EnsemblGenome=TraesCS4B02G267200|UniProtKB=A0A3B6IUE5	TraesCS4B02G267200	Myo-inositol 1-phosphate synthase;unassigned;ortholog	INOSITOL-3-PHOSPHATE SYNTHASE 1 (PTHR11510:SF5)	isomerase(PC00135)	Triticum aestivum
WHEAT|EnsemblGenome=TraesCS7D02G374500|UniProtKB=A0A3B6THZ7	TraesCS7D02G374500	TPR_REGION domain-containing protein;unassigned;ortholog	F18B13.21 PROTEIN (PTHR26312:SF168)		Triticum aestivum
WHEAT|EnsemblGenome=TraesCSU02G075700|UniProtKB=A0A3B6U589	TraesCSU02G075700	Uncharacterized protein;unassigned;ortholog	SUBFAMILY NOT NAMED (PTHR47188:SF4)		Triticum aestivum
WHEAT|EnsemblGenome=TraesCS1A02G001200|UniProtKB=A0A3B5XT03	TraesCS1A02G001200	Uncharacterized protein;unassigned;ortholog			Triticum aestivum
WHEAT|EnsemblGenome=TraesCS6A02G077800|UniProtKB=W5GG94	TraesCS6A02G077800	Cellulose synthase;unassigned;ortholog	CELLULOSE SYNTHASE A CATALYTIC SUBUNIT 1 [UDP-FORMING] (PTHR13301:SF33)	DNA-binding transcription factor(PC00218)	Triticum aestivum
WHEAT|EnsemblGenome=TraesCS3D02G320700|UniProtKB=A0A3B6H0K0	TraesCS3D02G320700	Uncharacterized protein;unassigned;ortholog	SUBFAMILY NOT NAMED (PTHR10795:SF632)	serine protease(PC00203)	Triticum aestivum
WHEAT|EnsemblGenome=TraesCS3B02G234900|UniProtKB=A0A3B6FLU6	TraesCS3B02G234900	Protein transport protein Sec61 subunit beta;unassigned;ortholog	PROTEIN TRANSPORT PROTEIN SEC61 SUBUNIT BETA (PTHR13509:SF2)	membrane traffic protein(PC00150)	Triticum aestivum
WHEAT|EnsemblGenome=TraesCS6A02G248000|UniProtKB=A0A1D6B308	TraesCS6D02G230100,TraesCS6A02G248000,TraesCS6B02G276700	S-adenosylmethionine synthase;unassigned;ortholog	S-ADENOSYLMETHIONINE SYNTHASE (PTHR11964:SF66)	nucleotidyltransferase(PC00174)	Triticum aestivum
WHEAT|EnsemblGenome=TraesCS2D02G234500|UniProtKB=A0A3B6DET4	TraesCS2D02G234500	Malic enzyme;unassigned;ortholog	NADP-DEPENDENT MALIC ENZYME (PTHR23406:SF32)	oxidoreductase(PC00176)	Triticum aestivum
WHEAT|EnsemblGenome=TraesCS6A02G405700|UniProtKB=A0A1D6A5W6	TraesCS6A02G405700,TraesCS6D02G389500	Uncharacterized protein;unassigned;ortholog	AQUAPORIN PIP 1-3 (PTHR45687:SF12)		Triticum aestivum
WHEAT|EnsemblGenome=TraesCS5D02G395800|UniProtKB=A0A3B6MXT6	TraesCS5D02G395800	Dirigent protein;unassigned;ortholog	DIRIGENT PROTEIN (PTHR21495:SF240)	transporter(PC00227)	Triticum aestivum
WHEAT|EnsemblGenome=TraesCS6B02G090800|UniProtKB=A0A3B6PGM9	TraesCS6B02G090800	Uncharacterized protein;unassigned;ortholog	TERPENE_SYNTH_C DOMAIN-CONTAINING PROTEIN (PTHR31225:SF91)		Triticum aestivum
WHEAT|EnsemblGenome=TraesCS2A02G441600|UniProtKB=A0A1D5U586	TraesCS2A02G441600,TraesCS2B02G461800	Uncharacterized protein;unassigned;ortholog	OS12G0405700 PROTEIN (PTHR36752:SF2)		Triticum aestivum
WHEAT|EnsemblGenome=TraesCS6B02G304200|UniProtKB=A0A3B6PNP6	TraesCS6B02G304200	Uncharacterized protein;unassigned;ortholog	HYPOXIA UP-REGULATED PROTEIN 1 (PTHR45639:SF3)	Hsp70 family chaperone(PC00027)	Triticum aestivum
WHEAT|EnsemblGenome=TraesCS4D02G031700|UniProtKB=A0A3B6JFC5	TraesCS4D02G031700	Germin-like protein;unassigned;ortholog	GERMIN-LIKE PROTEIN 3-5 (PTHR31238:SF26)		Triticum aestivum
WHEAT|EnsemblGenome=TraesCS1D02G345100|UniProtKB=A0A3B5ZYW7	TraesCS1D02G345100	ABC transporter domain-containing protein;unassigned;ortholog	ABC TRANSPORTER A FAMILY MEMBER 2 (PTHR19229:SF205)	ATP-binding cassette (ABC) transporter(PC00003)	Triticum aestivum
WHEAT|EnsemblGenome=TraesCS1A02G412900|UniProtKB=A0A3B5Y7Z1	TraesCS1A02G412900	Malate dehydrogenase;unassigned;ortholog	MALATE DEHYDROGENASE (PTHR11540:SF47)	dehydrogenase(PC00092)	Triticum aestivum
WHEAT|EnsemblGenome=TraesCS2D02G290500|UniProtKB=A0A3B6DDL9	TraesCS2D02G290500	Uncharacterized protein;unassigned;ortholog	DNA-BINDING PROTEIN S1FA1-RELATED (PTHR35298:SF11)		Triticum aestivum
WHEAT|EnsemblGenome=TraesCS3D02G384100|UniProtKB=A0A3B6GZP8	TraesCS3D02G384100	Fructose-bisphosphate aldolase;unassigned;ortholog	FRUCTOSE-BISPHOSPHATE ALDOLASE (PTHR11627:SF53)	aldolase(PC00044)	Triticum aestivum
WHEAT|EnsemblGenome=TraesCS5D02G217400|UniProtKB=A0A3B6MRU3	TraesCS5D02G217400	Uncharacterized protein;unassigned;ortholog	CYTOCHROME P450 71A1-LIKE (PTHR24281:SF83)	hydroxylase(PC00122)	Triticum aestivum
WHEAT|EnsemblGenome=TraesCS3D02G418400|UniProtKB=A0A3B6H0E5	TraesCS3D02G418400	Uncharacterized protein;unassigned;ortholog	ZINC FINGER CCCH DOMAIN-CONTAINING PROTEIN 12 (PTHR12506:SF46)	protein phosphatase(PC00195)	Triticum aestivum
WHEAT|EnsemblGenome=TraesCS2B02G309100|UniProtKB=A0A3B6C6T6	TraesCS2B02G309100	Uncharacterized protein;unassigned;ortholog	DNA-BINDING PROTEIN S1FA1-RELATED (PTHR35298:SF11)		Triticum aestivum
WHEAT|EnsemblGenome=TraesCS6D02G088800|UniProtKB=A0A3B6QB29	TraesCS6D02G088800	Chlorophyll a-b binding protein, chloroplastic;unassigned;ortholog	CHLOROPHYLL A-B BINDING PROTEIN, CHLOROPLASTIC (PTHR21649:SF157)		Triticum aestivum
WHEAT|EnsemblGenome=TraesCS2A02G363600|UniProtKB=A0A3B6B2V5	TraesCS2A02G363600	Glutaredoxin domain-containing protein;unassigned;ortholog	GLUTAREDOXIN-C6 (PTHR45694:SF11)	oxidoreductase(PC00176)	Triticum aestivum
WHEAT|EnsemblGenome=TraesCS4A02G485900|UniProtKB=A0A3B6I3R0	TraesCS4A02G485900	Uncharacterized protein;unassigned;ortholog	SUBFAMILY NOT NAMED (PTHR31953:SF53)		Triticum aestivum
WHEAT|EnsemblGenome=TraesCS2D02G231100|UniProtKB=A0A1D5UXB2	TraesCS2D02G231100	Genome assembly, chromosome: II;CAMPLR22A2D_LOCUS2165;ortholog	5'-ADENYLYLSULFATE REDUCTASE 1, CHLOROPLASTIC (PTHR46482:SF9)	reductase(PC00198)	Triticum aestivum
WHEAT|EnsemblGenome=TraesCS7D02G256000|UniProtKB=A0A3B6TQS7	TraesCS7D02G256000	Uncharacterized protein;unassigned;ortholog			Triticum aestivum
WHEAT|EnsemblGenome=TraesCS2B02G398000|UniProtKB=A0A3B6CCG6	TraesCS2B02G398000	Phenylalanine ammonia-lyase;unassigned;ortholog	HISTIDINE AMMONIA-LYASE (PTHR10362:SF7)	lyase(PC00144)	Triticum aestivum
WHEAT|EnsemblGenome=TraesCS4D02G031900|UniProtKB=A0A3B6JDX6	TraesCS4D02G031900	Germin-like protein;unassigned;ortholog	GERMIN-LIKE PROTEIN 3-5 (PTHR31238:SF26)		Triticum aestivum
WHEAT|EnsemblGenome=TraesCS6B02G129800|UniProtKB=A0A3B6PGD2	TraesCS6B02G129800	Uncharacterized protein;unassigned;ortholog	SUBFAMILY NOT NAMED (PTHR11073:SF57)	chaperone(PC00072)	Triticum aestivum
WHEAT|EnsemblGenome=TraesCS4B02G382300|UniProtKB=A0A3B6IWQ0	TraesCS4B02G382300	Uncharacterized protein;unassigned;ortholog	OS07G0518100 PROTEIN (PTHR24286:SF335)	oxygenase(PC00177)	Triticum aestivum
ID
	TraesCS2B02G267500
	TraesCS3A02G419800
	TraesCS5B02G080200
	TraesCS3D02G498600
	TraesCS7A02G262300
	TraesCS7B02G360000
	TraesCSU02G254600

## Sheet: SR6HR 
	Gene ontology of differentially expressed gene in Sr6 lines under high temp
	SR6HRDAY1 VS LMPGHRDAY1
GENEID	MAPPED ID	GENE	FAMILY	PROTEIN	SPECIES
WHEAT|EnsemblGenome=TraesCS1B02G272900|UniProtKB=A0A1D5SVH1	TraesCS1B02G272900	Uncharacterized protein;unassigned;ortholog	PROTEIN ROOT UVB SENSITIVE 6 (PTHR12770:SF20)		Triticum aestivum
WHEAT|EnsemblGenome=TraesCS6A02G144300|UniProtKB=A0A3B6NN49	TraesCS6A02G144300	Uncharacterized protein;unassigned;ortholog			Triticum aestivum
WHEAT|EnsemblGenome=TraesCS3A02G151100|UniProtKB=A0A3B6EH86	TraesCS3A02G151100	Peptidyl-prolyl cis-trans isomerase;unassigned;ortholog	PEPTIDYL-PROLYL CIS-TRANS ISOMERASE CYP20-3, CHLOROPLASTIC (PTHR11071:SF420)	chaperone(PC00072)	Triticum aestivum
WHEAT|EnsemblGenome=TraesCS2B02G137700|UniProtKB=A0A3B6C394	TraesCS2B02G137700	Uncharacterized protein;unassigned;ortholog	OS05G0225800 PROTEIN (PTHR34403:SF14)		Triticum aestivum
WHEAT|EnsemblGenome=TraesCS2B02G278100|UniProtKB=A0A3B6C5V2	TraesCS2B02G278100	Uncharacterized protein;unassigned;ortholog	OS07G0118300 PROTEIN (PTHR34965:SF1)		Triticum aestivum
WHEAT|EnsemblGenome=TraesCS4D02G067200|UniProtKB=A0A3B6JEC1	TraesCS4D02G067200	UBC core domain-containing protein;unassigned;ortholog	UBIQUITIN-CONJUGATING ENZYME E2 30 (PTHR24068:SF434)	ubiquitin-protein ligase(PC00234)	Triticum aestivum
WHEAT|EnsemblGenome=TraesCSU02G172400|UniProtKB=A0A3B6U7H9	TraesCSU02G172400	Protein kinase domain-containing protein;unassigned;ortholog			Triticum aestivum
WHEAT|EnsemblGenome=TraesCS1A02G017900|UniProtKB=A0A3B5XUI2	TraesCS1A02G017900	Protein kinase domain-containing protein;unassigned;ortholog	OS01G0114600 PROTEIN (PTHR27009:SF74)		Triticum aestivum
WHEAT|EnsemblGenome=TraesCS6B02G340400|UniProtKB=A0A3B6PS63	TraesCS6B02G340400	Uncharacterized protein;unassigned;ortholog	SUBFAMILY NOT NAMED (PTHR33386:SF27)		Triticum aestivum
WHEAT|EnsemblGenome=TraesCS3B02G391300|UniProtKB=W5CY36	TraesCS3B02G391300	60S ribosomal protein L36;TRAES_3BF091800020CFD_c1;ortholog	60S RIBOSOMAL PROTEIN L36 (PTHR10114:SF20)	ribosomal protein(PC00202)	Triticum aestivum
WHEAT|EnsemblGenome=TraesCS1B02G022400|UniProtKB=A0A3B5YQJ9	TraesCS1B02G022400	Protein kinase domain-containing protein;unassigned;ortholog	RUST RESISTANCE KINASE LR10 (PTHR27009:SF150)		Triticum aestivum
WHEAT|EnsemblGenome=TraesCS1A02G018600|UniProtKB=A0A3B5XTC9	TraesCS1A02G018600	Protein kinase domain-containing protein;unassigned;ortholog	RUST RESISTANCE KINASE LR10 (PTHR27009:SF150)		Triticum aestivum
WHEAT|EnsemblGenome=TraesCS7A02G073000|UniProtKB=A0A1D6C0Q8	TraesCS7A02G073000	Uncharacterized protein;unassigned;ortholog			Triticum aestivum
WHEAT|EnsemblGenome=TraesCS6A02G411100|UniProtKB=A0A3B6NXF6	TraesCS6A02G411100	Uncharacterized protein;unassigned;ortholog			Triticum aestivum
WHEAT|EnsemblGenome=TraesCS6A02G412900|UniProtKB=A0A3B6NXB6	TraesCS6A02G412900	L-ascorbate peroxidase;unassigned;ortholog	L-ASCORBATE PEROXIDASE 8, CHLOROPLASTIC-RELATED (PTHR31356:SF11)		Triticum aestivum
WHEAT|EnsemblGenome=TraesCS1B02G448800|UniProtKB=A0A3B5Z5A1	TraesCS1B02G448800	Uncharacterized protein;unassigned;ortholog			Triticum aestivum
WHEAT|EnsemblGenome=TraesCS1A02G001900|UniProtKB=A0A3B5XSK3	TraesCS1A02G001900	Peroxin-14;unassigned;ortholog	PEROXISOMAL MEMBRANE PROTEIN PEX14 (PTHR23058:SF0)	primary active transporter(PC00068)	Triticum aestivum
WHEAT|EnsemblGenome=TraesCS2B02G137300|UniProtKB=A0A3B6C380	TraesCS2B02G137300	Xylose isomerase;unassigned;ortholog	XYLOSE ISOMERASE (PTHR32176:SF0)	isomerase(PC00135)	Triticum aestivum
WHEAT|EnsemblGenome=TraesCS7D02G068200|UniProtKB=A0A3B6T8T1	TraesCS7D02G068200	Uncharacterized protein;unassigned;ortholog			Triticum aestivum
WHEAT|EnsemblGenome=TraesCS1B02G262200|UniProtKB=A0A3B5Z031	TraesCS1B02G262200	Uncharacterized protein;unassigned;ortholog	PROTEIN LIFEGUARD 4 (PTHR23291:SF50)	ion channel(PC00133)	Triticum aestivum
WHEAT|EnsemblGenome=TraesCS6D02G186800|UniProtKB=A0A3B6QH83	TraesCS6D02G186800	ABC1 domain-containing protein;unassigned;ortholog	PROTEIN ACTIVITY OF BC1 COMPLEX KINASE 8, CHLOROPLASTIC (PTHR10566:SF115)		Triticum aestivum
WHEAT|EnsemblGenome=TraesCS3B02G004800|UniProtKB=A0A077RR54	TraesCS3B02G004800	Uncharacterized protein;TRAES_3BF060600260CFD_c1;ortholog			Triticum aestivum
WHEAT|EnsemblGenome=TraesCS7A02G549800|UniProtKB=A0A0H4LXI0	TraesCS7A02G549800	Catalase;Cat3-A1;ortholog	CATALASE ISOZYME B (PTHR11465:SF60)	peroxidase(PC00180)	Triticum aestivum
WHEAT|EnsemblGenome=TraesCS6A02G219900|UniProtKB=W5GVP9	TraesCS6B02G249300	Enhancer of rudimentary homolog;unassigned;ortholog	ENHANCER OF RUDIMENTARY HOMOLOG (PTHR12373:SF0)	DNA-binding transcription factor(PC00218)	Triticum aestivum
WHEAT|EnsemblGenome=TraesCS3B02G004700|UniProtKB=A0A077RWT8	TraesCS3B02G004700	J domain-containing protein;TRAES_3BF035300170CFD_c1;ortholog	DNAJ HOMOLOG SUBFAMILY C MEMBER 25 (PTHR44176:SF1)	chaperone(PC00072)	Triticum aestivum
UNMAPPED	IDTraesCS7A02G073100
	SR6HRDAY3 VS LMPGHRDAY3
GENE ID	MAPPED ID	GENE	FAMILY	PROTEIN	SPECIES
WHEAT|EnsemblGenome=TraesCS5A02G188000|UniProtKB=A0A3B6KHR6	TraesCS5A02G188000	Uncharacterized protein;unassigned;ortholog	SUBFAMILY NOT NAMED (PTHR19424:SF7)		Triticum aestivum
WHEAT|EnsemblGenome=TraesCS1A02G203600|UniProtKB=A0A3B5XZR6	TraesCS1A02G203600	Chitinase;unassigned;ortholog	CHITINASE 8 (PTHR22595:SF171)		Triticum aestivum
WHEAT|EnsemblGenome=TraesCS7A02G489000|UniProtKB=A0A3B6RR52	TraesCS7A02G489000	Peptidase A1 domain-containing protein;unassigned;ortholog	OS06G0119600 PROTEIN (PTHR13683:SF716)	aspartic protease(PC00053)	Triticum aestivum
WHEAT|EnsemblGenome=TraesCS3B02G525000|UniProtKB=A0A077S0N0	TraesCS3B02G525000	Uncharacterized protein;TRAES_3BF061600080CFD_c1;ortholog	GLUCAN ENDO-1,3-BETA-GLUCOSIDASE, ACIDIC ISOFORM (PTHR32227:SF443)	glucosidase(PC00108)	Triticum aestivum
WHEAT|EnsemblGenome=TraesCS7A02G558500|UniProtKB=A0A3B6RQ97	TraesCS7A02G558500	Uncharacterized protein;unassigned;ortholog	THAUMATIN-LIKE PROTEIN (PTHR31048:SF90)		Triticum aestivum
WHEAT|EnsemblGenome=TraesCSU02G258900|UniProtKB=A0A3B6U9E0	TraesCSU02G258900	Uncharacterized protein;unassigned;ortholog	WU:FI09B08 (PTHR33187:SF11)		Triticum aestivum
WHEAT|EnsemblGenome=TraesCS1B02G272900|UniProtKB=A0A1D5SVH1	TraesCS1B02G272900	Uncharacterized protein;unassigned;ortholog	PROTEIN ROOT UVB SENSITIVE 6 (PTHR12770:SF20)		Triticum aestivum
WHEAT|EnsemblGenome=TraesCS2A02G493600|UniProtKB=A0A1D5UKX4	TraesCS2D02G493500	Adenosylhomocysteinase;CAMPLR22A2D_LOCUS4911;ortholog	ADENOSYLHOMOCYSTEINASE (PTHR23420:SF0)	hydrolase(PC00121)	Triticum aestivum
WHEAT|EnsemblGenome=TraesCS3D02G493700|UniProtKB=A0A3B6H6A6	TraesCS3D02G493700	Orotate phosphoribosyltransferase;unassigned;ortholog	URIDINE 5'-MONOPHOSPHATE SYNTHASE (PTHR19278:SF40)	transferase(PC00220)	Triticum aestivum
WHEAT|EnsemblGenome=TraesCS2A02G152000|UniProtKB=A0A341PYM4	TraesCS2B02G177100,TraesCS2D02G157100,TraesCS2A02G152000	Uncharacterized protein;unassigned;ortholog	HYDROPHOBIC PROTEIN LTI6A (PTHR21659:SF70)		Triticum aestivum
WHEAT|EnsemblGenome=TraesCS2A02G007300|UniProtKB=A0A3B6ANS5	TraesCS2A02G007300	Uncharacterized protein;unassigned;ortholog	ATP SYNTHASE SUBUNIT E, MITOCHONDRIAL (PTHR36028:SF2)		Triticum aestivum
WHEAT|EnsemblGenome=TraesCS6B02G312900|UniProtKB=A0A3B6PR63	TraesCS6B02G312900	Chlorophyll a-b binding protein, chloroplastic;unassigned;ortholog			Triticum aestivum
WHEAT|EnsemblGenome=TraesCS1A02G248700|UniProtKB=A0A3B5Y1A6	TraesCS1A02G248700	CASP-like protein;unassigned;ortholog	CASP-LIKE PROTEIN 1D1 (PTHR11615:SF224)	dehydrogenase(PC00092)	Triticum aestivum
WHEAT|EnsemblGenome=TraesCS2B02G124800|UniProtKB=C6ETB3	TraesCS2B02G124800	Peroxidase;Prx113-F;ortholog	PEROXIDASE (PTHR31388:SF259)	peroxidase(PC00180)	Triticum aestivum
WHEAT|EnsemblGenome=TraesCS4B02G220200|UniProtKB=A0A3B6IUI2	TraesCS4B02G220200	Phosphoenolpyruvate carboxykinase (ATP);unassigned;ortholog	PHOSPHOENOLPYRUVATE CARBOXYKINASE (ATP) (PTHR30031:SF23)	kinase(PC00137)	Triticum aestivum
WHEAT|EnsemblGenome=TraesCS5B02G022800|UniProtKB=A0A3B6LDV5	TraesCS5B02G022800	5-methyltetrahydropteroyltriglutamate--homocysteine S-methyltransferase;unassigned;ortholog	5-METHYLTETRAHYDROPTEROYLTRIGLUTAMATE--HOMOCYSTEINE METHYLTRANSFERASE (PTHR30519:SF0)	methyltransferase(PC00155)	Triticum aestivum
WHEAT|EnsemblGenome=TraesCS5D02G011800|UniProtKB=A0A3B6MKN7	TraesCS5D02G011800	Terpene cyclase/mutase family member;unassigned;ortholog	TERPENE CYCLASE/MUTASE FAMILY MEMBER (PTHR11764:SF59)	cyclase(PC00079)	Triticum aestivum
WHEAT|EnsemblGenome=TraesCS2D02G329900|UniProtKB=A0A3B6DF55	TraesCS2D02G329900	Uncharacterized protein;unassigned;ortholog	HEAVY METAL-ASSOCIATED ISOPRENYLATED PLANT PROTEIN 46 (PTHR46371:SF7)		Triticum aestivum
WHEAT|EnsemblGenome=TraesCS5D02G023800|UniProtKB=A0A3B6MK09	TraesCS5D02G023800	Uncharacterized protein;unassigned;ortholog	SUBFAMILY NOT NAMED (PTHR47188:SF4)		Triticum aestivum
WHEAT|EnsemblGenome=TraesCS7A02G529900|UniProtKB=A0A3B6RS92	TraesCS7A02G529900	HATPase_c domain-containing protein;unassigned;ortholog	ENDOPLASMIN (PTHR11528:SF97)	Hsp90 family chaperone(PC00028)	Triticum aestivum
WHEAT|EnsemblGenome=TraesCS2A02G283600|UniProtKB=W5AYF3	TraesCS2B02G300600	Uncharacterized protein;unassigned;ortholog	OS04G0387600 PROTEIN (PTHR33128:SF34)		Triticum aestivum
WHEAT|EnsemblGenome=TraesCS3B02G528500|UniProtKB=Q1ERG2	TraesCS3B02G528500	Endo-beta-1,3-glucanase;TaGlb2a;ortholog	GLUCAN ENDO-1,3-BETA-GLUCOSIDASE, ACIDIC ISOFORM (PTHR32227:SF232)	glucosidase(PC00108)	Triticum aestivum
WHEAT|EnsemblGenome=TraesCS5A02G004700|UniProtKB=A0A3B6K987	TraesCS5A02G004700	Uncharacterized protein;unassigned;ortholog	OS05G0416400 PROTEIN (PTHR24286:SF40)	oxygenase(PC00177)	Triticum aestivum
WHEAT|EnsemblGenome=TraesCS3D02G478000|UniProtKB=A0A3B6H2C7	TraesCS3D02G478000	Uncharacterized protein;unassigned;ortholog	BETA 1,3-GLUCANASE (PTHR32227:SF94)	glucosidase(PC00108)	Triticum aestivum
WHEAT|EnsemblGenome=TraesCS1A02G001600|UniProtKB=A0A3B5XSS8	TraesCS1A02G001600	Uncharacterized protein;unassigned;ortholog	WU:FI09B08 (PTHR33187:SF11)		Triticum aestivum
WHEAT|EnsemblGenome=TraesCS1A02G369600|UniProtKB=A0A3B5Y5A8	TraesCS1A02G369600	Methyltransf_11 domain-containing protein;unassigned;ortholog	OS05G0548900 PROTEIN (PTHR44307:SF14)	methyltransferase(PC00155)	Triticum aestivum
WHEAT|EnsemblGenome=TraesCS7A02G033300|UniProtKB=A0A3B6RAY8	TraesCS7A02G033300	Dolichyl-diphosphooligosaccharide--protein glycosyltransferase subunit DAD1;unassigned;ortholog	DOLICHYL-DIPHOSPHOOLIGOSACCHARIDE--PROTEIN GLYCOSYLTRANSFERASE SUBUNIT DAD1 (PTHR10705:SF0)	glycosyltransferase(PC00111)	Triticum aestivum
WHEAT|EnsemblGenome=TraesCS5D02G345500|UniProtKB=A0A3B6MVU5	TraesCS5D02G345500	Uncharacterized protein;unassigned;ortholog			Triticum aestivum
WHEAT|EnsemblGenome=TraesCS7B02G149200|UniProtKB=F4Y593	TraesCS7B02G149200	Heat shock protein 90;Hsp90.2-B1;ortholog	HEAT SHOCK PROTEIN 81-3 (PTHR11528:SF137)	Hsp90 family chaperone(PC00028)	Triticum aestivum
WHEAT|EnsemblGenome=TraesCS5A02G017900|UniProtKB=Q8S4P7	TraesCS5A02G017900	Thaumatin-like protein;unassigned;ortholog	INHIBITOR, PUTATIVE, EXPRESSED-RELATED (PTHR31048:SF197)		Triticum aestivum
WHEAT|EnsemblGenome=TraesCS5D02G408200|UniProtKB=A0A3B6MXZ9	TraesCS5D02G408200	Chitinase;unassigned;ortholog	CHITINASE 8 (PTHR22595:SF171)		Triticum aestivum
WHEAT|EnsemblGenome=TraesCS1A02G000600|UniProtKB=A0A3B5XSR6	TraesCS1A02G000600	Uncharacterized protein;unassigned;ortholog	WU:FI09B08 (PTHR33187:SF11)		Triticum aestivum
WHEAT|EnsemblGenome=TraesCS7A02G069400|UniProtKB=A0A3B6R8N5	TraesCS7A02G069400	Uncharacterized protein;unassigned;ortholog			Triticum aestivum
WHEAT|EnsemblGenome=TraesCS1A02G203700|UniProtKB=A0A3B5XZR8	TraesCS1A02G203700	Chitinase;unassigned;ortholog	CHITINASE 8 (PTHR22595:SF171)		Triticum aestivum
WHEAT|EnsemblGenome=TraesCS6A02G144300|UniProtKB=A0A3B6NN49	TraesCS6A02G144300	Uncharacterized protein;unassigned;ortholog			Triticum aestivum
WHEAT|EnsemblGenome=TraesCSU02G146600|UniProtKB=A0A3B6U2C6	TraesCSU02G146600	Uncharacterized protein;unassigned;ortholog	THAUMATIN-LIKE PROTEIN (PTHR31048:SF90)		Triticum aestivum
WHEAT|EnsemblGenome=TraesCS3A02G430500|UniProtKB=A0A3B6ENB4	TraesCS3A02G430500	Uncharacterized protein;unassigned;ortholog			Triticum aestivum
WHEAT|EnsemblGenome=TraesCSU02G243900|UniProtKB=A0A3B6U912	TraesCSU02G243900	Uncharacterized protein;unassigned;ortholog			Triticum aestivum
WHEAT|EnsemblGenome=TraesCS6A02G218400|UniProtKB=A0A3B6NRT7	TraesCS6A02G218400	C2H2-type domain-containing protein;unassigned;ortholog	GEO09665P1-RELATED (PTHR21213:SF0)		Triticum aestivum
WHEAT|EnsemblGenome=TraesCS5D02G027600|UniProtKB=A0A3B6MJZ8	TraesCS5D02G027600	Cysteine synthase;unassigned;ortholog	CYSTEINE SYNTHASE (PTHR10314:SF244)	lyase(PC00144)	Triticum aestivum
WHEAT|EnsemblGenome=TraesCS5B02G478200|UniProtKB=M4VP35	TraesCS5B02G478200	BOWMAN_BIRK domain-containing protein;UES;ortholog	BOWMAN_BIRK DOMAIN-CONTAINING PROTEIN (PTHR37378:SF8)		Triticum aestivum
WHEAT|EnsemblGenome=TraesCS4D02G075100|UniProtKB=A0A3B6JEM1	TraesCS4D02G075100	Uncharacterized protein;unassigned;ortholog	MITOCHONDRIAL IMPORT RECEPTOR SUBUNIT TOM5 HOMOLOG (PTHR37251:SF1)	primary active transporter(PC00068)	Triticum aestivum
WHEAT|EnsemblGenome=TraesCS7B02G259700|UniProtKB=A0A3B6SFS7	TraesCS7B02G259700	Uncharacterized protein;unassigned;ortholog			Triticum aestivum
WHEAT|EnsemblGenome=TraesCS1D02G355100|UniProtKB=A0A0A7ABX0	TraesCS1D02G355100	Wheatwin-1-like protein;PR-4-1;ortholog	PATHOGENESIS-RELATED PROTEIN PR-4A (PTHR46351:SF6)		Triticum aestivum
WHEAT|EnsemblGenome=TraesCS5D02G004400|UniProtKB=Q5BHR6	TraesCS5D02G004700	Cell Division Protein AAA ATPase family;unassigned;ortholog	MITOCHONDRIAL CHAPERONE BCS1 (PTHR23070:SF144)		Triticum aestivum
WHEAT|EnsemblGenome=TraesCS5D02G488300|UniProtKB=A0A3B6N183	TraesCS5D02G488300	Uncharacterized protein;unassigned;ortholog	METHYLTRANSF_2 DOMAIN-CONTAINING PROTEIN (PTHR11746:SF226)	methyltransferase(PC00155)	Triticum aestivum
WHEAT|EnsemblGenome=TraesCS1B02G320300|UniProtKB=A0A341ZGE6	TraesCS1B02G320300,TraesCSU02G265800	Uncharacterized protein;unassigned;ortholog	WU:FI09B08 (PTHR33187:SF11)		Triticum aestivum
WHEAT|EnsemblGenome=TraesCS7B02G498100|UniProtKB=A0A3B6SMD0	TraesCS7B02G498100	J domain-containing protein;unassigned;ortholog	CHAPERONE PROTEIN DNAJ 16 (PTHR44272:SF1)	chaperone(PC00072)	Triticum aestivum
WHEAT|EnsemblGenome=TraesCS3A02G151100|UniProtKB=A0A3B6EH86	TraesCS3A02G151100	Peptidyl-prolyl cis-trans isomerase;unassigned;ortholog	PEPTIDYL-PROLYL CIS-TRANS ISOMERASE CYP20-3, CHLOROPLASTIC (PTHR11071:SF420)	chaperone(PC00072)	Triticum aestivum
WHEAT|EnsemblGenome=TraesCS5B02G018700|UniProtKB=A0A3B6LDM6	TraesCS5B02G018700	Cysteine synthase;unassigned;ortholog	CYSTEINE SYNTHASE (PTHR10314:SF244)	lyase(PC00144)	Triticum aestivum
WHEAT|EnsemblGenome=TraesCS3B02G526000|UniProtKB=A0A3B6G092	TraesCS3B02G526000	Uncharacterized protein;unassigned;ortholog	GLUCAN ENDO-1,3-BETA-GLUCOSIDASE, ACIDIC ISOFORM (PTHR32227:SF443)	glucosidase(PC00108)	Triticum aestivum
WHEAT|EnsemblGenome=TraesCS7D02G475300|UniProtKB=A0A3B6TQT1	TraesCS7D02G475300	Peptidase A1 domain-containing protein;unassigned;ortholog	OS06G0119600 PROTEIN (PTHR13683:SF716)	aspartic protease(PC00053)	Triticum aestivum
WHEAT|EnsemblGenome=TraesCS4D02G137900|UniProtKB=A0A3B6JFV5	TraesCS4D02G137900	ATP-synt_C domain-containing protein;unassigned;ortholog	ATP SYNTHASE SUBUNIT 9, MITOCHONDRIAL (PTHR10031:SF38)	ATP synthase(PC00002)	Triticum aestivum
WHEAT|EnsemblGenome=TraesCS7B02G338600|UniProtKB=A0A3B6SRJ0	TraesCS7B02G338600	Uncharacterized protein;unassigned;ortholog	VACUOLAR ATP SYNTHASE CATALYTIC SUBUNIT-RELATED / V-ATPASE-RELATED / VACUOLAR PROTON PUMP-LIKE PROTEIN (PTHR34892:SF2)	ATP synthase(PC00002)	Triticum aestivum
WHEAT|EnsemblGenome=TraesCSU02G248800|UniProtKB=A0A3B6U9A5	TraesCSU02G248800	ATP synthase subunit alpha, mitochondrial;unassigned;ortholog			Triticum aestivum
WHEAT|EnsemblGenome=TraesCS2D02G391700|UniProtKB=A0A1D5UI02	TraesCS2D02G391700	Genome assembly, chromosome: II;CAMPLR22A2D_LOCUS3929;ortholog	OS04G0583200 PROTEIN (PTHR33172:SF29)		Triticum aestivum
WHEAT|EnsemblGenome=TraesCS5B02G181500|UniProtKB=C3UZE5	TraesCS5B02G181500	Pathogenesis-related protein 1-1;Pr-1-1;ortholog	PATHOGENESIS-RELATED PROTEIN PRMS (PTHR10334:SF314)	defense/immunity protein(PC00090)	Triticum aestivum
WHEAT|EnsemblGenome=TraesCS2B02G278700|UniProtKB=A0A3B6C5K4	TraesCS2B02G278700	Protein kinase domain-containing protein;unassigned;ortholog	CASEIN KINASE II SUBUNIT ALPHA-1 (PTHR24054:SF56)		Triticum aestivum
WHEAT|EnsemblGenome=TraesCS7A02G300900|UniProtKB=A0A3B6RFZ3	TraesCS7A02G300900	Uncharacterized protein;unassigned;ortholog	OS08G0156000 PROTEIN (PTHR33528:SF15)		Triticum aestivum
WHEAT|EnsemblGenome=TraesCS6D02G086700|UniProtKB=A0A3B6QDK2	TraesCS6D02G086700	Uncharacterized protein;unassigned;ortholog	VACUOLAR ATP SYNTHASE CATALYTIC SUBUNIT-RELATED / V-ATPASE-RELATED / VACUOLAR PROTON PUMP-RELATED (PTHR34892:SF1)	ATP synthase(PC00002)	Triticum aestivum
WHEAT|EnsemblGenome=TraesCS1A02G041000|UniProtKB=A0A341NID8	TraesCS1A02G041000	Uncharacterized protein;unassigned;ortholog			Triticum aestivum
WHEAT|EnsemblGenome=TraesCS5D02G547400|UniProtKB=A0A3B6N2M4	TraesCS5D02G547400	Protein kinase domain-containing protein;unassigned;ortholog			Triticum aestivum
WHEAT|EnsemblGenome=TraesCS2A02G146000|UniProtKB=A0A1D5UUP9	TraesCS2B02G171400,TraesCS2A02G146000,TraesCS2D02G150600	Genome assembly, chromosome: II;CAMPLR22A2D_LOCUS1333;ortholog	OS06G0197500 PROTEIN (PTHR10772:SF39)	chaperonin(PC00073)	Triticum aestivum
WHEAT|EnsemblGenome=TraesCS2A02G110300|UniProtKB=A0A3B6ASH8	TraesCS2A02G110300	Uncharacterized protein;unassigned;ortholog	THAUMATIN-LIKE PROTEIN (PTHR31048:SF90)		Triticum aestivum
WHEAT|EnsemblGenome=TraesCS4D02G229500|UniProtKB=A0A3B6JKI4	TraesCS4D02G229500	Uncharacterized protein;unassigned;ortholog	WU:FI09B08 (PTHR33187:SF11)		Triticum aestivum
WHEAT|EnsemblGenome=TraesCS6A02G395500|UniProtKB=A0A3B6NWT0	TraesCS6A02G395500	PGG domain-containing protein;unassigned;ortholog			Triticum aestivum
WHEAT|EnsemblGenome=TraesCS3B02G185700|UniProtKB=A0A3B6FNU3	TraesCS3B02G185700	Oxidored_q6 domain-containing protein;unassigned;ortholog			Triticum aestivum
WHEAT|EnsemblGenome=TraesCSU02G265700|UniProtKB=A0A3B6U9N0	TraesCSU02G265700	Uncharacterized protein;unassigned;ortholog	WU:FI09B08 (PTHR33187:SF11)		Triticum aestivum
WHEAT|EnsemblGenome=TraesCS4A02G139600|UniProtKB=W5EL62	TraesCS4D02G167600	40S ribosomal protein S21;unassigned;ortholog	40S RIBOSOMAL PROTEIN S21 (PTHR10442:SF0)	ribosomal protein(PC00202)	Triticum aestivum
WHEAT|EnsemblGenome=TraesCS1A02G422900|UniProtKB=A0A3B5Y6Y9	TraesCS1A02G422900	Glucan endo-1,3-beta-D-glucosidase;unassigned;ortholog	GLUCAN ENDO-1,3-BETA-D-GLUCOSIDASE (PTHR32227:SF235)	glucosidase(PC00108)	Triticum aestivum
WHEAT|EnsemblGenome=TraesCS5D02G488800|UniProtKB=A5HB57	TraesCS5D02G488800	O-methyltransferase 3;OMT3;ortholog	METHYLTRANSF_2 DOMAIN-CONTAINING PROTEIN (PTHR11746:SF167)	methyltransferase(PC00155)	Triticum aestivum
WHEAT|EnsemblGenome=TraesCS3D02G339300|UniProtKB=A0A3B6H0R4	TraesCS3D02G339300	Uncharacterized protein;unassigned;ortholog	POTASSIUM TRANSPORTER (PTHR36771:SF2)	transporter(PC00227)	Triticum aestivum
WHEAT|EnsemblGenome=TraesCS3D02G260300|UniProtKB=A0A0H4TM98	TraesCS3D02G260300	Chitinase;unassigned;ortholog	CHITINASE 12 (PTHR22595:SF79)		Triticum aestivum
WHEAT|EnsemblGenome=TraesCS2B02G549900|UniProtKB=A0A3B6CF28	TraesCS2B02G549900	Uncharacterized protein;unassigned;ortholog			Triticum aestivum
WHEAT|EnsemblGenome=TraesCS4D02G311600|UniProtKB=A0A3B6JND7	TraesCS4D02G311600	Uncharacterized protein;unassigned;ortholog	VACUOLAR ATP SYNTHASE CATALYTIC SUBUNIT-RELATED / V-ATPASE-RELATED / VACUOLAR PROTON PUMP-RELATED (PTHR34892:SF1)	ATP synthase(PC00002)	Triticum aestivum
WHEAT|EnsemblGenome=TraesCS1D02G398700|UniProtKB=A0A3B6A2G2	TraesCS1D02G398700	Uncharacterized protein;unassigned;ortholog	PROTEIN PLANT CADMIUM RESISTANCE 1-RELATED (PTHR15907:SF182)		Triticum aestivum
WHEAT|EnsemblGenome=TraesCS5D02G488900|UniProtKB=A0A3B6MZH7	TraesCS5D02G488900	Uncharacterized protein;unassigned;ortholog	METHYLTRANSF_2 DOMAIN-CONTAINING PROTEIN (PTHR11746:SF167)	methyltransferase(PC00155)	Triticum aestivum
WHEAT|EnsemblGenome=TraesCS5D02G457000|UniProtKB=A0A077RV23	TraesCS5D02G457400,TraesCS7D02G255400,TraesCSU02G263800	Uncharacterized protein;TRAES_3BF007300450CFD_c1;ortholog	SUBFAMILY NOT NAMED (PTHR48245:SF1)		Triticum aestivum
WHEAT|EnsemblGenome=TraesCS2B02G540100|UniProtKB=A0A3B6CEV4	TraesCS2B02G540100	Uncharacterized protein;unassigned;ortholog	ORYZAIN ALPHA CHAIN (PTHR12411:SF854)	cysteine protease(PC00081)	Triticum aestivum
WHEAT|EnsemblGenome=TraesCS2B02G278100|UniProtKB=A0A3B6C5V2	TraesCS2B02G278100	Uncharacterized protein;unassigned;ortholog	OS07G0118300 PROTEIN (PTHR34965:SF1)		Triticum aestivum
WHEAT|EnsemblGenome=TraesCS4D02G067200|UniProtKB=A0A3B6JEC1	TraesCS4D02G067200	UBC core domain-containing protein;unassigned;ortholog	UBIQUITIN-CONJUGATING ENZYME E2 30 (PTHR24068:SF434)	ubiquitin-protein ligase(PC00234)	Triticum aestivum
WHEAT|EnsemblGenome=TraesCS5D02G488400|UniProtKB=A0A3B6N0J8	TraesCS5D02G488400	Uncharacterized protein;unassigned;ortholog	METHYLTRANSF_2 DOMAIN-CONTAINING PROTEIN (PTHR11746:SF226)	methyltransferase(PC00155)	Triticum aestivum
WHEAT|EnsemblGenome=TraesCS1D02G207100|UniProtKB=A0A3B5ZU70	TraesCS1D02G207100	Chitinase;unassigned;ortholog	CHITINASE 8 (PTHR22595:SF171)		Triticum aestivum
WHEAT|EnsemblGenome=TraesCSU02G201400|UniProtKB=A0A3B6U3S3	TraesCSU02G201400	Sulfotransferase;unassigned;ortholog	SULFOTRANSFERASE (PTHR11783:SF172)	transferase(PC00220)	Triticum aestivum
WHEAT|EnsemblGenome=TraesCS3B02G219900|UniProtKB=A0A3B6FKK9	TraesCS3B02G219900	Uncharacterized protein;unassigned;ortholog	CALMODULIN-7 (PTHR23050:SF512)	calmodulin-related(PC00061)	Triticum aestivum
WHEAT|EnsemblGenome=TraesCS1B02G466100|UniProtKB=A0A3B5Z5G1	TraesCS1B02G466100	Uncharacterized protein;unassigned;ortholog	SERINE-TYPE ENDOPEPTIDASE INHIBITOR (PTHR33832:SF15)	protease inhibitor(PC00191)	Triticum aestivum
WHEAT|EnsemblGenome=TraesCS6A02G392100|UniProtKB=A0A3B6NV41	TraesCS6A02G392100	Uncharacterized protein;unassigned;ortholog	CBS DOMAIN-CONTAINING PROTEIN (PTHR43080:SF29)		Triticum aestivum
WHEAT|EnsemblGenome=TraesCS3A02G095900|UniProtKB=A0A3B6EDD7	TraesCS3A02G095900	Uncharacterized protein;unassigned;ortholog			Triticum aestivum
WHEAT|EnsemblGenome=TraesCS2B02G241200|UniProtKB=A0A3B6C4D3	TraesCS2B02G241200	Glucan endo-1,3-beta-D-glucosidase;unassigned;ortholog	GLUCAN ENDO-1,3-BETA-D-GLUCOSIDASE (PTHR32227:SF437)	glucosidase(PC00108)	Triticum aestivum
WHEAT|EnsemblGenome=TraesCS2A02G242400|UniProtKB=A0A3B6AWN4	TraesCS2A02G242400	Uncharacterized protein;unassigned;ortholog			Triticum aestivum
WHEAT|EnsemblGenome=TraesCS2B02G521600|UniProtKB=A0A3B6CE50	TraesCS2B02G521600	Adenosylhomocysteinase;unassigned;ortholog	ADENOSYLHOMOCYSTEINASE (PTHR23420:SF0)	hydrolase(PC00121)	Triticum aestivum
WHEAT|EnsemblGenome=TraesCS3D02G094200|UniProtKB=A0A077RFQ1	TraesCS3D02G094200	(bread wheat) hypothetical protein;TRAES_3BF273400020CFD_c1;ortholog	(BREAD WHEAT) HYPOTHETICAL PROTEIN (PTHR33091:SF95)	protease inhibitor(PC00191)	Triticum aestivum
WHEAT|EnsemblGenome=TraesCS5D02G488500|UniProtKB=A0A3B6MZH3	TraesCS5D02G488500	Uncharacterized protein;unassigned;ortholog	GENOME ASSEMBLY, CHROMOSOME: II (PTHR24281:SF200)	hydroxylase(PC00122)	Triticum aestivum
WHEAT|EnsemblGenome=TraesCSU02G260700|UniProtKB=A0A3B6UD07	TraesCSU02G260700	Uncharacterized protein;unassigned;ortholog	PROTEIN TAR1 (PTHR47188:SF1)		Triticum aestivum
WHEAT|EnsemblGenome=TraesCS1A02G017900|UniProtKB=A0A3B5XUI2	TraesCS1A02G017900	Protein kinase domain-containing protein;unassigned;ortholog	OS01G0114600 PROTEIN (PTHR27009:SF74)		Triticum aestivum
WHEAT|EnsemblGenome=TraesCS2A02G395000|UniProtKB=A0A3B6B2Q4	TraesCS2A02G395000	Fe2OG dioxygenase domain-containing protein;unassigned;ortholog	FE2OG DIOXYGENASE DOMAIN-CONTAINING PROTEIN (PTHR47991:SF15)	oxygenase(PC00177)	Triticum aestivum
WHEAT|EnsemblGenome=TraesCSU02G009000|UniProtKB=A0A3B6U377	TraesCSU02G009000	Glycosyltransferase;unassigned;ortholog	GLYCOSYLTRANSFERASE (PTHR48047:SF19)	glycosyltransferase(PC00111)	Triticum aestivum
WHEAT|EnsemblGenome=TraesCS7D02G029800|UniProtKB=A0A3B6TBP4	TraesCS7D02G029800	Dolichyl-diphosphooligosaccharide--protein glycosyltransferase subunit DAD1;unassigned;ortholog	DOLICHYL-DIPHOSPHOOLIGOSACCHARIDE--PROTEIN GLYCOSYLTRANSFERASE SUBUNIT DAD1 (PTHR10705:SF0)	glycosyltransferase(PC00111)	Triticum aestivum
WHEAT|EnsemblGenome=TraesCS3B02G486700|UniProtKB=A0A077S6W3	TraesCS3B02G486700	Uncharacterized protein;TRAES_3BF091500080CFD_c1;ortholog	SUBFAMILY NOT NAMED (PTHR48245:SF1)		Triticum aestivum
WHEAT|EnsemblGenome=TraesCS3B02G515600|UniProtKB=A0A3B6G0M5	TraesCS3B02G515600	Uncharacterized protein;unassigned;ortholog			Triticum aestivum
WHEAT|EnsemblGenome=TraesCS2A02G240500|UniProtKB=A0A3B6AYG0	TraesCS2A02G240500	Uncharacterized protein;unassigned;ortholog			Triticum aestivum
WHEAT|EnsemblGenome=TraesCS5A02G199500|UniProtKB=A0A3B6KI55	TraesCS5A02G199500	Uncharacterized protein;unassigned;ortholog	PWI DOMAIN-CONTAINING PROTEIN (PTHR47334:SF3)	RNA splicing factor(PC00148)	Triticum aestivum
WHEAT|EnsemblGenome=TraesCS3D02G141100|UniProtKB=A0A3B6GPW2	TraesCS3D02G141100	Uncharacterized protein;unassigned;ortholog	METALLOTHIONEIN-LIKE PROTEIN 3 (PTHR33357:SF3)		Triticum aestivum
WHEAT|EnsemblGenome=TraesCS2B02G291600|UniProtKB=W5D405	TraesCS2B02G291600	Uncharacterized protein;unassigned;ortholog	50S RIBOSOMAL PROTEIN L27 (PTHR15893:SF16)	ribosomal protein(PC00202)	Triticum aestivum
WHEAT|EnsemblGenome=TraesCS2A02G511000|UniProtKB=A0A3B6B6Z3	TraesCS2A02G511000	Uncharacterized protein;unassigned;ortholog	BNACNNG33880D PROTEIN (PTHR34563:SF6)		Triticum aestivum
WHEAT|EnsemblGenome=TraesCS5B02G003700|UniProtKB=B6Z274	TraesCS5B02G003700	Cell division AAA ATPase family protein;unassigned;ortholog	MITOCHONDRIAL CHAPERONE BCS1 (PTHR23070:SF144)		Triticum aestivum
WHEAT|EnsemblGenome=TraesCS5A02G439100|UniProtKB=A0A3B6KRR4	TraesCS5A02G439100	Ribos_L4_asso_C domain-containing protein;unassigned;ortholog	60S RIBOSOMAL PROTEIN L4 (PTHR19431:SF0)	ribosomal protein(PC00202)	Triticum aestivum
WHEAT|EnsemblGenome=TraesCS1D02G266100|UniProtKB=A0A3B5ZWQ3	TraesCS1D02G266100	BOWMAN_BIRK domain-containing protein;unassigned;ortholog	BOWMAN_BIRK DOMAIN-CONTAINING PROTEIN (PTHR37378:SF8)		Triticum aestivum
WHEAT|EnsemblGenome=TraesCS2B02G601100|UniProtKB=A0A3B6CGR9	TraesCS2B02G601100	Uncharacterized protein;unassigned;ortholog			Triticum aestivum
WHEAT|EnsemblGenome=TraesCS2B02G372900|UniProtKB=A0A3B6C973	TraesCS2B02G372900	S-adenosylmethionine decarboxylase proenzyme;unassigned;ortholog	S-ADENOSYLMETHIONINE DECARBOXYLASE PROENZYME (PTHR11570:SF24)	decarboxylase(PC00089)	Triticum aestivum
WHEAT|EnsemblGenome=TraesCS7D02G551400|UniProtKB=P27357	TraesCS7D02G551400	Thaumatin-like protein PWIR2;unassigned;ortholog	THAUMATIN-LIKE PROTEIN (PTHR31048:SF90)		Triticum aestivum
WHEAT|EnsemblGenome=TraesCS3B02G524700|UniProtKB=D8L9Q1	TraesCS3B02G524700	Glucan endo-1,3-beta-glucosidase GII,putative, expressed;TAA_ctg0661b.00060.1;ortholog	OS01G0940800 PROTEIN (PTHR32227:SF218)	glucosidase(PC00108)	Triticum aestivum
WHEAT|EnsemblGenome=TraesCS4A02G389900|UniProtKB=A0A3B6I3W2	TraesCS4A02G389900	CYSTM domain-containing protein;unassigned;ortholog	CYSTM DOMAIN-CONTAINING PROTEIN (PTHR35470:SF6)		Triticum aestivum
WHEAT|EnsemblGenome=TraesCS3D02G478300|UniProtKB=A0A3B6H5F8	TraesCS3D02G478300	Uncharacterized protein;unassigned;ortholog	BETA 1,3-GLUCANASE (PTHR32227:SF94)	glucosidase(PC00108)	Triticum aestivum
WHEAT|EnsemblGenome=TraesCS5B02G463400|UniProtKB=A0A3B6LVT2	TraesCS5B02G463400	C1_2 domain-containing protein;unassigned;ortholog	OS08G0404500 PROTEIN (PTHR46477:SF16)		Triticum aestivum
WHEAT|EnsemblGenome=TraesCS6A02G360400|UniProtKB=Q5I7K7	TraesCS7D02G147000,TraesCS7A02G145700	Ribosomal protein L39;unassigned;ortholog	60S RIBOSOMAL PROTEIN L39-3 (PTHR19970:SF24)	ribosomal protein(PC00202)	Triticum aestivum
WHEAT|EnsemblGenome=TraesCS5B02G440300|UniProtKB=A0A3B6LUV7	TraesCS5B02G440300	Uncharacterized protein;unassigned;ortholog	VACUOLAR ATP SYNTHASE CATALYTIC SUBUNIT-RELATED / V-ATPASE-RELATED / VACUOLAR PROTON PUMP-LIKE PROTEIN (PTHR34892:SF2)	ATP synthase(PC00002)	Triticum aestivum
WHEAT|EnsemblGenome=TraesCS6D02G212200|UniProtKB=A0A3B6QF91	TraesCS6D02G212200	Phenylalanine ammonia-lyase;unassigned;ortholog	PHENYLALANINE AMMONIA-LYASE (PTHR10362:SF11)	lyase(PC00144)	Triticum aestivum
WHEAT|EnsemblGenome=TraesCSU02G263700|UniProtKB=A0A3B6U9L4	TraesCSU02G263700	Uncharacterized protein;unassigned;ortholog	WU:FI09B08 (PTHR33187:SF11)		Triticum aestivum
WHEAT|EnsemblGenome=TraesCS6A02G222900|UniProtKB=A0A3B6NR18	TraesCS6A02G222900	Phenylalanine ammonia-lyase;unassigned;ortholog	PHENYLALANINE AMMONIA-LYASE (PTHR10362:SF11)	lyase(PC00144)	Triticum aestivum
WHEAT|EnsemblGenome=TraesCS7B02G259400|UniProtKB=A0A3B6SHU2	TraesCS7B02G259400	Uncharacterized protein;unassigned;ortholog			Triticum aestivum
WHEAT|EnsemblGenome=TraesCS1A02G265600|UniProtKB=A0A3B5Y1V9	TraesCS1A02G265600	BOWMAN_BIRK domain-containing protein;unassigned;ortholog	BOWMAN_BIRK DOMAIN-CONTAINING PROTEIN (PTHR37378:SF7)		Triticum aestivum
WHEAT|EnsemblGenome=TraesCS2B02G292100|UniProtKB=A0A3B6C663	TraesCS2B02G292100	Aldo_ket_red domain-containing protein;unassigned;ortholog	GENOME ASSEMBLY, CHROMOSOME: II (PTHR43625:SF91)	reductase(PC00198)	Triticum aestivum
WHEAT|EnsemblGenome=TraesCS4B02G033300|UniProtKB=A0A3B6INB3	TraesCS4B02G033300	Germin-like protein;unassigned;ortholog	GERMIN-LIKE PROTEIN 3-5 (PTHR31238:SF26)		Triticum aestivum
WHEAT|EnsemblGenome=TraesCS2B02G124600|UniProtKB=A0A3B6C0H2	TraesCS2B02G124600	Peroxidase;unassigned;ortholog	PEROXIDASE (PTHR31388:SF256)	peroxidase(PC00180)	Triticum aestivum
WHEAT|EnsemblGenome=TraesCS3B02G391300|UniProtKB=W5CY36	TraesCS3B02G391300	60S ribosomal protein L36;TRAES_3BF091800020CFD_c1;ortholog	60S RIBOSOMAL PROTEIN L36 (PTHR10114:SF20)	ribosomal protein(PC00202)	Triticum aestivum
WHEAT|EnsemblGenome=TraesCS3B02G188400|UniProtKB=A0A341XW26	TraesCS3B02G188400	Uncharacterized protein;unassigned;ortholog			Triticum aestivum
WHEAT|EnsemblGenome=TraesCSU02G263900|UniProtKB=A0A3B6U9H5	TraesCSU02G263900	Uncharacterized protein;unassigned;ortholog	WU:FI09B08 (PTHR33187:SF11)		Triticum aestivum
WHEAT|EnsemblGenome=TraesCS3B02G293200|UniProtKB=A0A077RF77	TraesCS3B02G293200	Chitinase;TRAES_3BF280800020CFD_c1;ortholog	CHITINASE 12 (PTHR22595:SF79)		Triticum aestivum
WHEAT|EnsemblGenome=TraesCS7A02G517700|UniProtKB=A0A3B6RN65	TraesCS7A02G517700	H(+)-exporting diphosphatase;VP2-A;ortholog	PYROPHOSPHATE-ENERGIZED VACUOLAR MEMBRANE PROTON PUMP 1 (PTHR31998:SF52)		Triticum aestivum
WHEAT|EnsemblGenome=TraesCS7A02G097500|UniProtKB=A0A3B6R9D6	TraesCS7A02G097500	Uncharacterized protein;unassigned;ortholog			Triticum aestivum
WHEAT|EnsemblGenome=TraesCS2B02G521400|UniProtKB=A0A3B6CE81	TraesCS2B02G521400	Uncharacterized protein;unassigned;ortholog			Triticum aestivum
WHEAT|EnsemblGenome=TraesCS1A02G000200|UniProtKB=A0A3B5XSZ4	TraesCS1A02G000200	Uncharacterized protein;unassigned;ortholog	WU:FI09B08 (PTHR33187:SF11)		Triticum aestivum
WHEAT|EnsemblGenome=TraesCS2A02G513400|UniProtKB=A0A3B6B817	TraesCS2A02G513400	Uncharacterized protein;unassigned;ortholog			Triticum aestivum
WHEAT|EnsemblGenome=TraesCS2B02G517400|UniProtKB=A0A3B6CDZ6	TraesCS2B02G517400	WRKY domain-containing protein;unassigned;ortholog	WRKY DOMAIN-CONTAINING PROTEIN (PTHR31282:SF79)	DNA-binding transcription factor(PC00218)	Triticum aestivum
WHEAT|EnsemblGenome=TraesCS3B02G282300|UniProtKB=A0A3B6FNM8	TraesCS3B02G282300	Germin-like protein;unassigned;ortholog	GERMIN-LIKE PROTEIN 3-5 (PTHR31238:SF26)		Triticum aestivum
WHEAT|EnsemblGenome=TraesCSU02G269900|UniProtKB=A0A3B6UD08	TraesCSU02G269900	Uncharacterized protein;unassigned;ortholog	SUBFAMILY NOT NAMED (PTHR47188:SF5)		Triticum aestivum
WHEAT|EnsemblGenome=TraesCS1B02G276800|UniProtKB=W5ACP2	TraesCS1B02G276800,TraesCS1D02G266000	BOWMAN_BIRK domain-containing protein;unassigned;ortholog	BOWMAN_BIRK DOMAIN-CONTAINING PROTEIN (PTHR37378:SF9)		Triticum aestivum
WHEAT|EnsemblGenome=TraesCS5A02G003600|UniProtKB=A0A3B6KB51	TraesCS5A02G003600	Uncharacterized protein;unassigned;ortholog	MITOCHONDRIAL CHAPERONE BCS1 (PTHR23070:SF144)		Triticum aestivum
WHEAT|EnsemblGenome=TraesCS1B02G240000|UniProtKB=A0A1D5RRD3	TraesCS1D02G227300,TraesCS1B02G240000	60S ribosomal protein L29;unassigned;ortholog	60S RIBOSOMAL PROTEIN L29 (PTHR12884:SF0)	ribosomal protein(PC00202)	Triticum aestivum
WHEAT|EnsemblGenome=TraesCS5D02G502500|UniProtKB=A0A3B6N1B1	TraesCS5D02G502500	Uncharacterized protein;unassigned;ortholog			Triticum aestivum
WHEAT|EnsemblGenome=TraesCS4D02G135000|UniProtKB=A0A3B6JJ08	TraesCS4D02G135000	ATPase_AAA_core domain-containing protein;unassigned;ortholog	ATPASE_AAA_CORE DOMAIN-CONTAINING PROTEIN (PTHR32429:SF24)		Triticum aestivum
WHEAT|EnsemblGenome=TraesCS5B02G045100|UniProtKB=Q01482	TraesCS5B02G045100	Protein WIR1A;WIR1A;ortholog			Triticum aestivum
WHEAT|EnsemblGenome=TraesCS6B02G250500|UniProtKB=A0A3B6PLX9	TraesCS6B02G250500	Uncharacterized protein;unassigned;ortholog			Triticum aestivum
WHEAT|EnsemblGenome=TraesCS2D02G107800|UniProtKB=A0A3B6D6R2	TraesCS2D02G107800	Peroxidase;unassigned;ortholog	PEROXIDASE (PTHR31388:SF259)	peroxidase(PC00180)	Triticum aestivum
WHEAT|EnsemblGenome=TraesCS1A02G018600|UniProtKB=A0A3B5XTC9	TraesCS1A02G018600	Protein kinase domain-containing protein;unassigned;ortholog	RUST RESISTANCE KINASE LR10 (PTHR27009:SF150)		Triticum aestivum
WHEAT|EnsemblGenome=TraesCS7A02G313100|UniProtKB=A0A3B6RKE8	TraesCS7A02G313100	Glyceraldehyde-3-phosphate dehydrogenase;unassigned;ortholog	GLYCERALDEHYDE-3-PHOSPHATE DEHYDROGENASE-RELATED (PTHR10836:SF76)	dehydrogenase(PC00092)	Triticum aestivum
WHEAT|EnsemblGenome=TraesCSU02G269800|UniProtKB=A0A3B6UD52	TraesCSU02G269800	Uncharacterized protein;unassigned;ortholog	WU:FI09B08 (PTHR33187:SF11)		Triticum aestivum
WHEAT|EnsemblGenome=TraesCS7D02G030700|UniProtKB=Q8RW00	TraesCS7D02G030700	Glutathione transferase;gstu3;ortholog	GLUTATHIONE S-TRANSFERASE, N-TERMINAL DOMAIN CONTAINING PROTEIN, EXPRESSED (PTHR11260:SF525)	transferase(PC00220)	Triticum aestivum
WHEAT|EnsemblGenome=TraesCS1A02G001100|UniProtKB=A0A3B5XSS3	TraesCS1A02G001100	Uncharacterized protein;unassigned;ortholog	WU:FI09B08 (PTHR33187:SF11)		Triticum aestivum
WHEAT|EnsemblGenome=TraesCS1A02G000100|UniProtKB=A0A3B5XSR0	TraesCS1A02G000100	Uncharacterized protein;unassigned;ortholog			Triticum aestivum
WHEAT|EnsemblGenome=TraesCS6D02G148700|UniProtKB=A0A3B6QD37	TraesCS6D02G148700	Phosphoglycerate kinase;unassigned;ortholog	PHOSPHOGLYCERATE KINASE, CYTOSOLIC (PTHR11406:SF31)	carbohydrate kinase(PC00065)	Triticum aestivum
WHEAT|EnsemblGenome=TraesCS6A02G411100|UniProtKB=A0A3B6NXF6	TraesCS6A02G411100	Uncharacterized protein;unassigned;ortholog			Triticum aestivum
WHEAT|EnsemblGenome=TraesCS1A02G265700|UniProtKB=A0A3B5Y1X0	TraesCS1A02G265700	BOWMAN_BIRK domain-containing protein;unassigned;ortholog	BOWMAN_BIRK DOMAIN-CONTAINING PROTEIN (PTHR37378:SF8)		Triticum aestivum
WHEAT|EnsemblGenome=TraesCS7D02G161200|UniProtKB=Q94F73	TraesCS7D02G161200	Pathogenesis-related protein 1;Pr-1-4;ortholog	PATHOGENESIS-RELATED PROTEIN 1 (PTHR10334:SF394)	defense/immunity protein(PC00090)	Triticum aestivum
WHEAT|EnsemblGenome=TraesCS5A02G004600|UniProtKB=A0A3B6KAA1	TraesCS5A02G004600	Uncharacterized protein;unassigned;ortholog	SUBFAMILY NOT NAMED (PTHR24286:SF258)	oxygenase(PC00177)	Triticum aestivum
WHEAT|EnsemblGenome=TraesCS5B02G175700|UniProtKB=A0A3B6LLB3	TraesCS5B02G175700	TPT domain-containing protein;unassigned;ortholog	PHOSPHOENOLPYRUVATE/PHOSPHATE TRANSLOCATOR 1, CHLOROPLASTIC (PTHR11132:SF496)	secondary carrier transporter(PC00258)	Triticum aestivum
WHEAT|EnsemblGenome=TraesCS1A02G000700|UniProtKB=A0A341ZL95	TraesCSU02G258100	Uncharacterized protein;unassigned;ortholog	SUBFAMILY NOT NAMED (PTHR47188:SF4)		Triticum aestivum
WHEAT|EnsemblGenome=TraesCS5B02G478100|UniProtKB=A0A1D5ZVN9	TraesCS5B02G478100	BOWMAN_BIRK domain-containing protein;unassigned;ortholog	BOWMAN_BIRK DOMAIN-CONTAINING PROTEIN (PTHR37378:SF8)		Triticum aestivum
WHEAT|EnsemblGenome=TraesCS5A02G003700|UniProtKB=A0A3B6KC06	TraesCS5A02G003700	AAA domain-containing protein;unassigned;ortholog	MITOCHONDRIAL CHAPERONE BCS1 (PTHR23070:SF144)		Triticum aestivum
WHEAT|EnsemblGenome=TraesCS6D02G176500|UniProtKB=A0A3B6QE53	TraesCS6D02G176500	Uncharacterized protein;unassigned;ortholog	SUBFAMILY NOT NAMED (PTHR48245:SF1)		Triticum aestivum
WHEAT|EnsemblGenome=TraesCS7D02G509100|UniProtKB=A0A3B6TZ58	TraesCS7D02G509100	Uncharacterized protein;unassigned;ortholog			Triticum aestivum
WHEAT|EnsemblGenome=TraesCS4B02G033100|UniProtKB=A0A3B6IMD2	TraesCS4B02G033100	Germin-like protein;unassigned;ortholog	OXALATE OXIDASE GF-3.8 (PTHR31238:SF233)		Triticum aestivum
WHEAT|EnsemblGenome=TraesCS1D02G189800|UniProtKB=A0A3B5ZV61	TraesCS1D02G189800	Uncharacterized protein;unassigned;ortholog	SUBFAMILY NOT NAMED (PTHR11260:SF721)	transferase(PC00220)	Triticum aestivum
WHEAT|EnsemblGenome=TraesCS1A02G235600|UniProtKB=A0A341NMB9	TraesCS2D02G303100	Uncharacterized protein;unassigned;ortholog	DNA-DIRECTED RNA POLYMERASES I, II, AND III SUBUNIT RPABC4 (PTHR12056:SF2)	DNA-directed RNA polymerase(PC00019)	Triticum aestivum
WHEAT|EnsemblGenome=TraesCS6A02G395900|UniProtKB=A0A3B6NV95	TraesCS6A02G395900	PGG domain-containing protein;unassigned;ortholog			Triticum aestivum
WHEAT|EnsemblGenome=TraesCS1B02G276500|UniProtKB=A0A3B5Z0M5	TraesCS1B02G276500	BOWMAN_BIRK domain-containing protein;unassigned;ortholog	WALI5 PROTEIN (PTHR37378:SF5)		Triticum aestivum
WHEAT|EnsemblGenome=TraesCS1A02G404500|UniProtKB=A0A3B5Y6C7	TraesCS1A02G404500	Uncharacterized protein;unassigned;ortholog	ASPARTIC PROTEINASE A1 (PTHR47966:SF76)	aspartic protease(PC00053)	Triticum aestivum
WHEAT|EnsemblGenome=TraesCS3B02G014600|UniProtKB=A0A3B6FFB1	TraesCS3B02G014600	Uncharacterized protein;unassigned;ortholog			Triticum aestivum
WHEAT|EnsemblGenome=TraesCS3A02G530400|UniProtKB=W5E8X2	TraesCS4D02G157600,TraesCS3A02G530600,TraesCS4A02G167400	Uncharacterized protein;unassigned;ortholog	40S RIBOSOMAL PROTEIN S28 (PTHR10769:SF3)	ribosomal protein(PC00202)	Triticum aestivum
WHEAT|EnsemblGenome=TraesCS7D02G138000|UniProtKB=A0A3B6TAI2	TraesCS7D02G138000	Uncharacterized protein;unassigned;ortholog			Triticum aestivum
WHEAT|EnsemblGenome=TraesCS5A02G018200|UniProtKB=A0A3B6KCF5	TraesCS5A02G018200	Uncharacterized protein;unassigned;ortholog	SUBFAMILY NOT NAMED (PTHR31048:SF173)		Triticum aestivum
WHEAT|EnsemblGenome=TraesCS1A02G384800|UniProtKB=A0A3B5Y696	TraesCS1A02G384800	Uncharacterized protein;unassigned;ortholog			Triticum aestivum
WHEAT|EnsemblGenome=TraesCS5B02G463300|UniProtKB=A0A3B6LVL1	TraesCS5B02G463300	C1_2 domain-containing protein;unassigned;ortholog	OS08G0404500 PROTEIN (PTHR46477:SF16)		Triticum aestivum
WHEAT|EnsemblGenome=TraesCS5B02G403700|UniProtKB=A0A3B6LTN1	TraesCS5B02G403700	Chitinase;unassigned;ortholog	CHITINASE 8 (PTHR22595:SF171)		Triticum aestivum
WHEAT|EnsemblGenome=TraesCS3A02G480400|UniProtKB=A0A3B6EU53	TraesCS3A02G480400	Uncharacterized protein;unassigned;ortholog	GLUCAN ENDO-1,3-BETA-GLUCOSIDASE, ACIDIC ISOFORM (PTHR32227:SF443)	glucosidase(PC00108)	Triticum aestivum
WHEAT|EnsemblGenome=TraesCS1D02G000600|UniProtKB=A0A3B5ZN93	TraesCS1D02G000600	Uncharacterized protein;unassigned;ortholog	OS05G0103300 PROTEIN (PTHR33128:SF45)		Triticum aestivum
WHEAT|EnsemblGenome=TraesCS3A02G093900|UniProtKB=A0A3B6ECD1	TraesCS3A02G093900	Uncharacterized protein;unassigned;ortholog	(BREAD WHEAT) HYPOTHETICAL PROTEIN (PTHR33091:SF95)	protease inhibitor(PC00191)	Triticum aestivum
WHEAT|EnsemblGenome=TraesCS2B02G040600|UniProtKB=A0A3B6C053	TraesCS2B02G040600	Uncharacterized protein;unassigned;ortholog	GLYCOSYLTRANSFERASE (PTHR48047:SF19)	glycosyltransferase(PC00111)	Triticum aestivum
WHEAT|EnsemblGenome=TraesCS5B02G039000|UniProtKB=A0A3B6LEB9	TraesCS5B02G039000	Uncharacterized protein;unassigned;ortholog			Triticum aestivum
WHEAT|EnsemblGenome=TraesCS1A02G001900|UniProtKB=A0A3B5XSK3	TraesCS1A02G001900	Peroxin-14;unassigned;ortholog	PEROXISOMAL MEMBRANE PROTEIN PEX14 (PTHR23058:SF0)	primary active transporter(PC00068)	Triticum aestivum
WHEAT|EnsemblGenome=TraesCS1A02G343600|UniProtKB=A0A3B5Y4Y1	TraesCS1A02G343600	Uncharacterized protein;unassigned;ortholog	SUBFAMILY NOT NAMED (PTHR48245:SF1)		Triticum aestivum
WHEAT|EnsemblGenome=TraesCS2A02G254600|UniProtKB=A0A3B6AYY2	TraesCS2A02G254600	PsbP domain-containing protein;unassigned;ortholog	OXYGEN-EVOLVING ENHANCER PROTEIN 2-1, CHLOROPLASTIC (PTHR31407:SF6)		Triticum aestivum
WHEAT|EnsemblGenome=TraesCS7A02G090300|UniProtKB=A0A341Z3M0	TraesCS7D02G086500	CYSTM domain-containing protein;unassigned;ortholog	CYSTM DOMAIN-CONTAINING PROTEIN (PTHR35470:SF4)		Triticum aestivum
WHEAT|EnsemblGenome=TraesCS2D02G392800|UniProtKB=A0A1D5UG74	TraesCS2D02G392800	Genome assembly, chromosome: II;CAMPLR22A2D_LOCUS3944;ortholog	PROTEIN DOWNY MILDEW RESISTANCE 6 (PTHR47990:SF70)	oxygenase(PC00177)	Triticum aestivum
WHEAT|EnsemblGenome=TraesCS3A02G061600|UniProtKB=A0A3B6EAE1	TraesCS3A02G061600	Uncharacterized protein;unassigned;ortholog	GENOME ASSEMBLY, CHROMOSOME: II (PTHR24281:SF200)	hydroxylase(PC00122)	Triticum aestivum
WHEAT|EnsemblGenome=TraesCS1A02G018000|UniProtKB=A0A3B5XT41	TraesCS1A02G018000	Protein kinase domain-containing protein;unassigned;ortholog	RUST RESISTANCE KINASE LR10 (PTHR27009:SF150)		Triticum aestivum
WHEAT|EnsemblGenome=TraesCS3D02G518200|UniProtKB=A0A3B6H3P5	TraesCS3D02G518200	Peroxidase;unassigned;ortholog	PEROXIDASE (PTHR31235:SF12)	peroxidase(PC00180)	Triticum aestivum
WHEAT|EnsemblGenome=TraesCS7D02G124000|UniProtKB=A0A3B6TLA6	TraesCS7D02G124000	Uncharacterized protein;unassigned;ortholog			Triticum aestivum
WHEAT|EnsemblGenome=TraesCS4A02G298700|UniProtKB=A0A3B6HXB3	TraesCS4A02G298700	5-methyltetrahydropteroyltriglutamate--homocysteine S-methyltransferase;unassigned;ortholog	5-METHYLTETRAHYDROPTEROYLTRIGLUTAMATE--HOMOCYSTEINE METHYLTRANSFERASE 1 (PTHR30519:SF22)	methyltransferase(PC00155)	Triticum aestivum
WHEAT|EnsemblGenome=TraesCS3D02G476500|UniProtKB=A0A3B6H5T0	TraesCS3D02G476500	Uncharacterized protein;unassigned;ortholog	ENDO-1,3-BETA-GLUCOSIDASE GII,PUTATIVE, EXPRESSED-RELATED (PTHR32227:SF288)	glucosidase(PC00108)	Triticum aestivum
WHEAT|EnsemblGenome=TraesCS7B02G345500|UniProtKB=A0A3B6SQD4	TraesCS7B02G345500	Uncharacterized protein;unassigned;ortholog	F9L1.21 PROTEIN (PTHR28632:SF9)		Triticum aestivum
WHEAT|EnsemblGenome=TraesCS5D02G049200|UniProtKB=A0A3B6MJD1	TraesCS5D02G049200	Uncharacterized protein;unassigned;ortholog			Triticum aestivum
WHEAT|EnsemblGenome=TraesCS5D02G033400|UniProtKB=A0A3B6MKB7	TraesCS5D02G033400	Uncharacterized protein;unassigned;ortholog	WU:FI09B08 (PTHR33187:SF11)		Triticum aestivum
WHEAT|EnsemblGenome=TraesCS7D02G442700|UniProtKB=A0A3B6TPV3	TraesCS7D02G442700	Uncharacterized protein;unassigned;ortholog	UBIQUITIN-LIKE DOMAIN-CONTAINING PROTEIN (PTHR10666:SF421)		Triticum aestivum
WHEAT|EnsemblGenome=TraesCS3A02G481500|UniProtKB=Q9XEN5	TraesCS3A02G481500	Beta-1,3-glucanase;Glb3;ortholog	OS01G0940800 PROTEIN (PTHR32227:SF218)	glucosidase(PC00108)	Triticum aestivum
WHEAT|EnsemblGenome=TraesCSU02G262400|UniProtKB=A0A3B6UD13	TraesCSU02G262400	Uncharacterized protein;unassigned;ortholog	WU:FI09B08 (PTHR33187:SF11)		Triticum aestivum
WHEAT|EnsemblGenome=TraesCS1B02G087200|UniProtKB=A0A3B5YTI2	TraesCS1B02G087200	Uncharacterized protein;unassigned;ortholog	WU:FI09B08 (PTHR33187:SF11)		Triticum aestivum
WHEAT|EnsemblGenome=TraesCS1A02G355300|UniProtKB=A0A3B5Y5B5	TraesCS1A02G355300	Barwin domain-containing protein;unassigned;ortholog	PATHOGENESIS-RELATED PROTEIN PR-4A (PTHR46351:SF6)		Triticum aestivum
WHEAT|EnsemblGenome=TraesCS2B02G137300|UniProtKB=A0A3B6C380	TraesCS2B02G137300	Xylose isomerase;unassigned;ortholog	XYLOSE ISOMERASE (PTHR32176:SF0)	isomerase(PC00135)	Triticum aestivum
WHEAT|EnsemblGenome=TraesCS5B02G261700|UniProtKB=A9UIE7	TraesCS5B02G261700	Thionin-like protein;unassigned;ortholog			Triticum aestivum
WHEAT|EnsemblGenome=TraesCS1D02G183600|UniProtKB=A0A3B5ZTT4	TraesCS1D02G183600	Uncharacterized protein;unassigned;ortholog			Triticum aestivum
WHEAT|EnsemblGenome=TraesCS4B02G393100|UniProtKB=A0A3B6IYI4	TraesCS4B02G393100	Clp R domain-containing protein;unassigned;ortholog	HEAT SHOCK PROTEIN 104 (PTHR11638:SF18)	protease(PC00190)	Triticum aestivum
WHEAT|EnsemblGenome=TraesCS5A02G105800|UniProtKB=A0A1D5ZKM9	TraesCS5D02G115300,TraesCS5A02G105800,TraesCS5B02G107700	Uncharacterized protein;unassigned;ortholog	40S RIBOSOMAL PROTEIN S29 (PTHR12010:SF2)	ribosomal protein(PC00202)	Triticum aestivum
WHEAT|EnsemblGenome=TraesCSU02G173800|UniProtKB=A0A3B6U7J3	TraesCSU02G173800	Uncharacterized protein;unassigned;ortholog	WU:FI09B08 (PTHR33187:SF11)		Triticum aestivum
WHEAT|EnsemblGenome=TraesCS4A02G471900|UniProtKB=A0A3B6I2W1	TraesCS4A02G471900	Rx_N domain-containing protein;unassigned;ortholog			Triticum aestivum
WHEAT|EnsemblGenome=TraesCS5D02G012000|UniProtKB=A0A3B6MJD7	TraesCS5D02G012000	Uncharacterized protein;unassigned;ortholog	OS05G0416400 PROTEIN (PTHR24286:SF40)	oxygenase(PC00177)	Triticum aestivum
WHEAT|EnsemblGenome=TraesCS4A02G296300|UniProtKB=A0A3B6HXP8	TraesCS4A02G296300	Uncharacterized protein;unassigned;ortholog	PROTEIN P21 (PTHR31048:SF47)		Triticum aestivum
WHEAT|EnsemblGenome=TraesCS1B02G011400|UniProtKB=A0A3B5YPZ8	TraesCS1B02G011400	Uncharacterized protein;unassigned;ortholog	OS05G0103300 PROTEIN (PTHR33128:SF45)		Triticum aestivum
WHEAT|EnsemblGenome=TraesCS1B02G262200|UniProtKB=A0A3B5Z031	TraesCS1B02G262200	Uncharacterized protein;unassigned;ortholog	PROTEIN LIFEGUARD 4 (PTHR23291:SF50)	ion channel(PC00133)	Triticum aestivum
WHEAT|EnsemblGenome=TraesCSU02G176200|UniProtKB=A0A3B6U7U6	TraesCSU02G176200	C1_2 domain-containing protein;unassigned;ortholog	OS08G0257100 PROTEIN (PTHR46477:SF8)		Triticum aestivum
WHEAT|EnsemblGenome=TraesCS5D02G050200|UniProtKB=A0A3B6MLY1	TraesCS5D02G050200	Uncharacterized protein;unassigned;ortholog			Triticum aestivum
WHEAT|EnsemblGenome=TraesCS7A02G368800|UniProtKB=A0A3B6RJ60	TraesCS7A02G368800	Uncharacterized protein;unassigned;ortholog			Triticum aestivum
WHEAT|EnsemblGenome=TraesCS1D02G265800|UniProtKB=Q43665	TraesCS1D02G265800	Wali5 protein;wali5;ortholog	WALI5 PROTEIN (PTHR37378:SF5)		Triticum aestivum
WHEAT|EnsemblGenome=TraesCS5D02G560200|UniProtKB=A0A3B6N321	TraesCS5D02G560200	Uncharacterized protein;unassigned;ortholog	SUBFAMILY NOT NAMED (PTHR31009:SF80)	methyltransferase(PC00155)	Triticum aestivum
WHEAT|EnsemblGenome=TraesCS6D02G186800|UniProtKB=A0A3B6QH83	TraesCS6D02G186800	ABC1 domain-containing protein;unassigned;ortholog	PROTEIN ACTIVITY OF BC1 COMPLEX KINASE 8, CHLOROPLASTIC (PTHR10566:SF115)		Triticum aestivum
WHEAT|EnsemblGenome=TraesCS4B02G154700|UniProtKB=A0A3B6ISR9	TraesCS4B02G154700	40S ribosomal protein S21;unassigned;ortholog	40S RIBOSOMAL PROTEIN S21 (PTHR10442:SF0)	ribosomal protein(PC00202)	Triticum aestivum
WHEAT|EnsemblGenome=TraesCS2B02G002300|UniProtKB=A0A3B6BWI1	TraesCS2B02G002300	Uncharacterized protein;unassigned;ortholog			Triticum aestivum
WHEAT|EnsemblGenome=TraesCS2B02G320100|UniProtKB=A0A3B6C775	TraesCS2B02G320100	F-box domain-containing protein;unassigned;ortholog	F-BOX ONLY PROTEIN 9 (PTHR12874:SF9)		Triticum aestivum
WHEAT|EnsemblGenome=TraesCS7B02G483400|UniProtKB=A0A3B6SUB5	TraesCS7B02G483400	Uncharacterized protein;unassigned;ortholog	THAUMATIN-LIKE PROTEIN (PTHR31048:SF90)		Triticum aestivum
WHEAT|EnsemblGenome=TraesCS3D02G477300|UniProtKB=Q1ERG1	TraesCS3D02G477300	Endo-beta-1,3-glucanase;TaGlb2b;ortholog	GLUCAN ENDO-1,3-BETA-GLUCOSIDASE, ACIDIC ISOFORM (PTHR32227:SF232)	glucosidase(PC00108)	Triticum aestivum
WHEAT|EnsemblGenome=TraesCS3B02G109200|UniProtKB=W5D700	TraesCSU02G049500,TraesCS3B02G109200	Uncharacterized protein;TRAES_3BF070600020CFD_c1;ortholog	(BREAD WHEAT) HYPOTHETICAL PROTEIN (PTHR33091:SF95)	protease inhibitor(PC00191)	Triticum aestivum
WHEAT|EnsemblGenome=TraesCS5A02G004800|UniProtKB=A0A3B6KB67	TraesCS5A02G004800	3Beta_HSD domain-containing protein;unassigned;ortholog	3BETA_HSD DOMAIN-CONTAINING PROTEIN (PTHR10366:SF742)	dehydratase(PC00091)	Triticum aestivum
WHEAT|EnsemblGenome=TraesCS2B02G125200|UniProtKB=A0A3B6C0H7	TraesCS2B02G125200	Peroxidase;unassigned;ortholog	PEROXIDASE (PTHR31388:SF259)	peroxidase(PC00180)	Triticum aestivum
WHEAT|EnsemblGenome=TraesCS3B02G484000|UniProtKB=W5CVY3	TraesCS3B02G484000	4-hydroxy-7-methoxy-3-oxo-3,4-dihydro-2H-1,4-benzoxazin-2-yl glucosidebeta-D-glucosidase;TRAES_3BF010200100CFD_c1;ortholog	4-HYDROXY-7-METHOXY-3-OXO-3,4-DIHYDRO-2H-1,4-BENZOXAZIN-2-YL GLUCOSIDEBETA-D-GLUCOSIDASE (PTHR10353:SF321)	glycosidase(PC00110)	Triticum aestivum
WHEAT|EnsemblGenome=TraesCS1D02G431200|UniProtKB=A0A3B6A1X7	TraesCS1D02G431200	Glucan endo-1,3-beta-D-glucosidase;unassigned;ortholog	GLUCAN ENDO-1,3-BETA-D-GLUCOSIDASE (PTHR32227:SF235)	glucosidase(PC00108)	Triticum aestivum
WHEAT|EnsemblGenome=TraesCS4D02G118300|UniProtKB=A0A3B6JF54	TraesCS4D02G118300	Uncharacterized protein;unassigned;ortholog	SUBFAMILY NOT NAMED (PTHR34132:SF11)		Triticum aestivum
WHEAT|EnsemblGenome=TraesCS3B02G004800|UniProtKB=A0A077RR54	TraesCS3B02G004800	Uncharacterized protein;TRAES_3BF060600260CFD_c1;ortholog			Triticum aestivum
WHEAT|EnsemblGenome=TraesCS6B02G473800|UniProtKB=A0A3B6PTQ4	TraesCS6B02G473800	Uncharacterized protein;unassigned;ortholog	THAUMATIN-LIKE PROTEIN (PTHR31048:SF90)		Triticum aestivum
WHEAT|EnsemblGenome=TraesCS2B02G121900|UniProtKB=A0A0M4CBE0	TraesCS2B02G121900	WRKY49 transcriptional factor;unassigned;ortholog	OS07G0680400 PROTEIN (PTHR31282:SF19)	DNA-binding transcription factor(PC00218)	Triticum aestivum
WHEAT|EnsemblGenome=TraesCS7A02G549800|UniProtKB=A0A0H4LXI0	TraesCS7A02G549800	Catalase;Cat3-A1;ortholog	CATALASE ISOZYME B (PTHR11465:SF60)	peroxidase(PC00180)	Triticum aestivum
WHEAT|EnsemblGenome=TraesCS5D02G011900|UniProtKB=A0A3B6MJM4	TraesCS5D02G011900	3Beta_HSD domain-containing protein;unassigned;ortholog	3BETA_HSD DOMAIN-CONTAINING PROTEIN (PTHR10366:SF742)	dehydratase(PC00091)	Triticum aestivum
WHEAT|EnsemblGenome=TraesCS1A02G001500|UniProtKB=A0A3B5XSJ8	TraesCS1A02G001500	Uncharacterized protein;unassigned;ortholog	SUBFAMILY NOT NAMED (PTHR47188:SF5)		Triticum aestivum
WHEAT|EnsemblGenome=TraesCS7B02G280700|UniProtKB=A0A3B6SJT5	TraesCS7B02G280700	Amino_oxidase domain-containing protein;unassigned;ortholog	AMINO_OXIDASE DOMAIN-CONTAINING PROTEIN (PTHR10742:SF357)	oxidase(PC00175)	Triticum aestivum
WHEAT|EnsemblGenome=TraesCS6A02G219900|UniProtKB=W5GVP9	TraesCS6B02G249300	Enhancer of rudimentary homolog;unassigned;ortholog	ENHANCER OF RUDIMENTARY HOMOLOG (PTHR12373:SF0)	DNA-binding transcription factor(PC00218)	Triticum aestivum
WHEAT|EnsemblGenome=TraesCS6A02G403200|UniProtKB=A0A3B6NX10	TraesCS6A02G403200	Barwin domain-containing protein;unassigned;ortholog	PATHOGENESIS-RELATED PROTEIN PR-4A (PTHR46351:SF6)		Triticum aestivum
WHEAT|EnsemblGenome=TraesCSU02G075700|UniProtKB=A0A3B6U589	TraesCSU02G075700	Uncharacterized protein;unassigned;ortholog	SUBFAMILY NOT NAMED (PTHR47188:SF4)		Triticum aestivum
WHEAT|EnsemblGenome=TraesCS1A02G001200|UniProtKB=A0A3B5XT03	TraesCS1A02G001200	Uncharacterized protein;unassigned;ortholog			Triticum aestivum
WHEAT|EnsemblGenome=TraesCS3B02G524800|UniProtKB=D8L9Q2	TraesCS3B02G524800	Glucan endo-1,3-beta-glucosidase GII,putative, expressed;TAA_ctg0661b.00070.1;ortholog	ENDO-1,3-BETA-GLUCOSIDASE GII,PUTATIVE, EXPRESSED-RELATED (PTHR32227:SF288)	glucosidase(PC00108)	Triticum aestivum
WHEAT|EnsemblGenome=TraesCS3A02G058300|UniProtKB=A0A3B6EAA6	TraesCS3A02G058300	Uncharacterized protein;unassigned;ortholog	SUBFAMILY NOT NAMED (PTHR33102:SF83)		Triticum aestivum
WHEAT|EnsemblGenome=TraesCS7A02G164900|UniProtKB=A0A3B6RF81	TraesCS7A02G164900	Cytochrom_C_asm domain-containing protein;unassigned;ortholog	CYTOCHROME C ASSEMBLY PROTEIN-RELATED (PTHR30071:SF17)		Triticum aestivum
WHEAT|EnsemblGenome=TraesCS5B02G423500|UniProtKB=A0A3B6LUI3	TraesCS5B02G423500	Uncharacterized protein;unassigned;ortholog			Triticum aestivum
WHEAT|EnsemblGenome=TraesCS7D02G463700|UniProtKB=A0A3B6TQG2	TraesCS7D02G463700	Protein kinase domain-containing protein;unassigned;ortholog	LRR RECEPTOR-LIKE SERINE/THREONINE-PROTEIN KINASE EFR (PTHR27008:SF566)		Triticum aestivum
WHEAT|EnsemblGenome=TraesCS2A02G441600|UniProtKB=A0A1D5U586	TraesCS2D02G439300,TraesCS2A02G441600,TraesCS2B02G461800	Uncharacterized protein;unassigned;ortholog	OS12G0405700 PROTEIN (PTHR36752:SF2)		Triticum aestivum
WHEAT|EnsemblGenome=TraesCS3A02G517100|UniProtKB=O64392	TraesCS3A02G517100	Wheatwin-1;PR4A;ortholog	WHEATWIN-2 (PTHR46351:SF18)		Triticum aestivum
WHEAT|EnsemblGenome=TraesCS6B02G364600|UniProtKB=A0A3B6PRH7	TraesCS6B02G364600	Uncharacterized protein;unassigned;ortholog	FERREDOXIN--NITRITE REDUCTASE, CHLOROPLASTIC (PTHR32439:SF0)	reductase(PC00198)	Triticum aestivum
WHEAT|EnsemblGenome=TraesCS2D02G006500|UniProtKB=A0A3B6D4K6	TraesCS2D02G006500	Uncharacterized protein;unassigned;ortholog	SUBFAMILY NOT NAMED (PTHR24281:SF156)	hydroxylase(PC00122)	Triticum aestivum
WHEAT|EnsemblGenome=TraesCS5D02G488600|UniProtKB=A0A341W6Y5	TraesCS5D02G488700,TraesCS5D02G488600	Uncharacterized protein;unassigned;ortholog	CHALCONE SYNTHASE (PTHR11877:SF14)	transferase(PC00220)	Triticum aestivum
WHEAT|EnsemblGenome=TraesCS3B02G584700|UniProtKB=A0A3B6G229	TraesCS3B02G584700	Barwin domain-containing protein;unassigned;ortholog	WHEATWIN-2 (PTHR46351:SF18)		Triticum aestivum
WHEAT|EnsemblGenome=TraesCS2D02G290500|UniProtKB=A0A3B6DDL9	TraesCS2D02G290500	Uncharacterized protein;unassigned;ortholog	DNA-BINDING PROTEIN S1FA1-RELATED (PTHR35298:SF11)		Triticum aestivum
WHEAT|EnsemblGenome=TraesCS5A02G183300|UniProtKB=A0A3B6KF02	TraesCS5A02G183300	SCP domain-containing protein;unassigned;ortholog	PATHOGENESIS-RELATED PROTEIN PRMS (PTHR10334:SF314)	defense/immunity protein(PC00090)	Triticum aestivum
WHEAT|EnsemblGenome=TraesCS5B02G414000|UniProtKB=A0A3B6LU77	TraesCS5B02G414000	Uncharacterized protein;unassigned;ortholog	PROTEIN NRT1/ PTR FAMILY 6.4 (PTHR11654:SF451)	transporter(PC00227)	Triticum aestivum
WHEAT|EnsemblGenome=TraesCS5D02G487900|UniProtKB=A0A3B6N0J1	TraesCS5D02G487900	Uncharacterized protein;unassigned;ortholog	GENOME ASSEMBLY, CHROMOSOME: II (PTHR47956:SF99)	oxygenase(PC00177)	Triticum aestivum
WHEAT|EnsemblGenome=TraesCS3B02G522000|UniProtKB=A0A3B6FWH2	TraesCS3B02G522000	LRRNT_2 domain-containing protein;unassigned;ortholog	LRRNT_2 DOMAIN-CONTAINING PROTEIN (PTHR47988:SF39)	transmembrane signal receptor(PC00197)	Triticum aestivum
WHEAT|EnsemblGenome=TraesCS2B02G309100|UniProtKB=A0A3B6C6T6	TraesCS2B02G309100	Uncharacterized protein;unassigned;ortholog	DNA-BINDING PROTEIN S1FA1-RELATED (PTHR35298:SF11)		Triticum aestivum
WHEAT|EnsemblGenome=TraesCS5D02G050100|UniProtKB=I3NUT4	TraesCS5D02G050100	WIR1;unassigned;ortholog			Triticum aestivum
WHEAT|EnsemblGenome=TraesCS2A02G107600|UniProtKB=C6ETA3	TraesCS2A02G107600	Peroxidase;Prx112-M;ortholog	PEROXIDASE (PTHR31388:SF174)	peroxidase(PC00180)	Triticum aestivum
WHEAT|EnsemblGenome=TraesCS1B02G397200|UniProtKB=A0A3B5Z388	TraesCS1B02G397200	Uncharacterized protein;unassigned;ortholog	SUBFAMILY NOT NAMED (PTHR34538:SF20)		Triticum aestivum
WHEAT|EnsemblGenome=TraesCS3B02G004700|UniProtKB=A0A077RWT8	TraesCS3B02G004700	J domain-containing protein;TRAES_3BF035300170CFD_c1;ortholog	DNAJ HOMOLOG SUBFAMILY C MEMBER 25 (PTHR44176:SF1)	chaperone(PC00072)	Triticum aestivum
WHEAT|EnsemblGenome=TraesCS7D02G256000|UniProtKB=A0A3B6TQS7	TraesCS7D02G256000	Uncharacterized protein;unassigned;ortholog			Triticum aestivum
WHEAT|EnsemblGenome=TraesCS7A02G034300|UniProtKB=A0A3B6RAZ3	TraesCS7A02G034300	Uncharacterized protein;unassigned;ortholog	GLUTATHIONE S-TRANSFERASE, N-TERMINAL DOMAIN CONTAINING PROTEIN, EXPRESSED (PTHR11260:SF525)	transferase(PC00220)	Triticum aestivum
WHEAT|EnsemblGenome=TraesCS3A02G483000|UniProtKB=Q4JH28	TraesCS3A02G483000	Beta-1,3-glucanase;unassigned;ortholog	BETA 1,3-GLUCANASE (PTHR32227:SF94)	glucosidase(PC00108)	Triticum aestivum
WHEAT|EnsemblGenome=TraesCS4B02G382300|UniProtKB=A0A3B6IWQ0	TraesCS4B02G382300	Uncharacterized protein;unassigned;ortholog	OS07G0518100 PROTEIN (PTHR24286:SF335)	oxygenase(PC00177)	Triticum aestivum
