# Supplementary material for: Divergent molecular pathways govern temperature-dependent wheat stem rust resistance genes
Source: Nat Commun. 2025 May 28;16:4905. doi: 10.1038/s41467-025-60030-x (PMC12119863; doi:10.1038/s41467-025-60030-x)
Supplement: Supplementary file 12 — Source Data [file 41467_2025_60030_MOESM12_ESM.zip › Source Data_Suppl Fig 13-15_Sr21.xlsx]

## Sheet: SR21CR-GENEONTOLOGY
	GeneOntology of the differentially expressed genes in Sr21 lines under high and low temp contions.
TABLE3.3
SR21CR VS LMPGCRDAY1
GANE ID	MAPPED ID	GENE NAME	FAMILY	PROTEIN	SPECIES
WHEAT|EnsemblGenome=TraesCS5A02G188000|UniProtKB=A0A3B6KHR6	TraesCS5A02G188000	Uncharacterized protein;unassigned;ortholog	SUBFAMILY NOT NAMED (PTHR19424:SF7)		Triticum aestivum
WHEAT|EnsemblGenome=TraesCS7D02G119100|UniProtKB=A0A3B6TL52	TraesCS7D02G119100	Uncharacterized protein;unassigned;ortholog	WU:FI09B08 (PTHR33187:SF11)		Triticum aestivum
WHEAT|EnsemblGenome=TraesCSU02G258900|UniProtKB=A0A3B6U9E0	TraesCSU02G258900	Uncharacterized protein;unassigned;ortholog	WU:FI09B08 (PTHR33187:SF11)		Triticum aestivum
WHEAT|EnsemblGenome=TraesCS1B02G272900|UniProtKB=A0A1D5SVH1	TraesCS1B02G272900	Uncharacterized protein;unassigned;ortholog	PROTEIN ROOT UVB SENSITIVE 6 (PTHR12770:SF20)		Triticum aestivum
WHEAT|EnsemblGenome=TraesCS6B02G117700|UniProtKB=A0A3B6PHK4	TraesCS6B02G117700	Uncharacterized protein;unassigned;ortholog	WU:FI09B08 (PTHR33187:SF11)		Triticum aestivum
WHEAT|EnsemblGenome=TraesCS1A02G000500|UniProtKB=A0A3B5XSI4	TraesCS1A02G000500	Uncharacterized protein;unassigned;ortholog	PROTEIN TAR1 (PTHR47188:SF1)		Triticum aestivum
WHEAT|EnsemblGenome=TraesCS5D02G023800|UniProtKB=A0A3B6MK09	TraesCS5D02G023800	Uncharacterized protein;unassigned;ortholog	SUBFAMILY NOT NAMED (PTHR47188:SF4)		Triticum aestivum
WHEAT|EnsemblGenome=TraesCS7D02G029100|UniProtKB=A0A3B6TBT3	TraesCS7D02G029100	PNP_UDP_1 domain-containing protein;unassigned;ortholog	5'-METHYLTHIOADENOSINE NUCLEOSIDASE (PTHR46994:SF1)		Triticum aestivum
WHEAT|EnsemblGenome=TraesCS4A02G498000|UniProtKB=Q41584	TraesCS4A02G498000	Thaumatin-like protein;unassigned;ortholog	THAUMATIN-LIKE PROTEIN (PTHR31048:SF90)		Triticum aestivum
WHEAT|EnsemblGenome=TraesCS5B02G150300|UniProtKB=A0A341VIT6	TraesCS5B02G150300	Uncharacterized protein;unassigned;ortholog	MACROPHAGE MIGRATION INHIBITORY FACTOR FAMILY PROTEIN, EXPRESSED (PTHR11954:SF45)	decarboxylase(PC00089)	Triticum aestivum
WHEAT|EnsemblGenome=TraesCS1A02G001600|UniProtKB=A0A3B5XSS8	TraesCS1A02G001600	Uncharacterized protein;unassigned;ortholog	WU:FI09B08 (PTHR33187:SF11)		Triticum aestivum
WHEAT|EnsemblGenome=TraesCS1A02G000600|UniProtKB=A0A3B5XSR6	TraesCS1A02G000600	Uncharacterized protein;unassigned;ortholog	WU:FI09B08 (PTHR33187:SF11)		Triticum aestivum
WHEAT|EnsemblGenome=TraesCS7A02G069400|UniProtKB=A0A3B6R8N5	TraesCS7A02G069400	Uncharacterized protein;unassigned;ortholog			Triticum aestivum
WHEAT|EnsemblGenome=TraesCS1A02G203700|UniProtKB=A0A3B5XZR8	TraesCS1A02G203700	Chitinase;unassigned;ortholog	CHITINASE 8 (PTHR22595:SF171)		Triticum aestivum
WHEAT|EnsemblGenome=TraesCS6A02G144300|UniProtKB=A0A3B6NN49	TraesCS6A02G144300	Uncharacterized protein;unassigned;ortholog			Triticum aestivum
WHEAT|EnsemblGenome=TraesCS3A02G430500|UniProtKB=A0A3B6ENB4	TraesCS3A02G430500	Uncharacterized protein;unassigned;ortholog			Triticum aestivum
WHEAT|EnsemblGenome=TraesCSU02G243900|UniProtKB=A0A3B6U912	TraesCSU02G243900	Uncharacterized protein;unassigned;ortholog			Triticum aestivum
WHEAT|EnsemblGenome=TraesCS1A02G000400|UniProtKB=A0A341Y9B6	TraesCSU02G258200	Uncharacterized protein;unassigned;ortholog	WU:FI09B08 (PTHR33187:SF11)		Triticum aestivum
WHEAT|EnsemblGenome=TraesCS7B02G291500|UniProtKB=A0A3B6SNM9	TraesCS7B02G291500	Uncharacterized protein;unassigned;ortholog			Triticum aestivum
WHEAT|EnsemblGenome=TraesCS1B02G320300|UniProtKB=A0A341ZGE6	TraesCS1B02G320300,TraesCSU02G265800	Uncharacterized protein;unassigned;ortholog	WU:FI09B08 (PTHR33187:SF11)		Triticum aestivum
WHEAT|EnsemblGenome=TraesCS2A02G518200|UniProtKB=A0A3B6B778	TraesCS2A02G518200	Uncharacterized protein;unassigned;ortholog	SUBFAMILY NOT NAMED (PTHR33065:SF179)		Triticum aestivum
WHEAT|EnsemblGenome=TraesCS4A02G480900|UniProtKB=A0A3B6I514	TraesCS4A02G480900	Mitochondrial pyruvate carrier;unassigned;ortholog	MITOCHONDRIAL PYRUVATE CARRIER (PTHR14154:SF80)		Triticum aestivum
WHEAT|EnsemblGenome=TraesCS7B02G338600|UniProtKB=A0A3B6SRJ0	TraesCS7B02G338600	Uncharacterized protein;unassigned;ortholog	VACUOLAR ATP SYNTHASE CATALYTIC SUBUNIT-RELATED / V-ATPASE-RELATED / VACUOLAR PROTON PUMP-LIKE PROTEIN (PTHR34892:SF2)	ATP synthase(PC00002)	Triticum aestivum
WHEAT|EnsemblGenome=TraesCSU02G248800|UniProtKB=A0A3B6U9A5	TraesCSU02G248800	ATP synthase subunit alpha, mitochondrial;unassigned;ortholog			Triticum aestivum
WHEAT|EnsemblGenome=TraesCS7D02G255100|UniProtKB=A0A3B6TQ64	TraesCS7D02G255100	Uncharacterized protein;unassigned;ortholog			Triticum aestivum
WHEAT|EnsemblGenome=TraesCS6B02G117800|UniProtKB=A0A3B6PHI3	TraesCS6B02G117800	Uncharacterized protein;unassigned;ortholog	WU:FI09B08 (PTHR33187:SF11)		Triticum aestivum
WHEAT|EnsemblGenome=TraesCS2A02G539800|UniProtKB=Q5XUV4	TraesCS2B02G570100	Ubiquitin-conjugating enzyme;unassigned;ortholog	UBIQUITIN-CONJUGATING ENZYME E2 30 (PTHR24068:SF434)	ubiquitin-protein ligase(PC00234)	Triticum aestivum
WHEAT|EnsemblGenome=TraesCS6A02G132200|UniProtKB=A0A341WW51	TraesCS6A02G132500,TraesCS6A02G132200	Lipoxygenase;unassigned;ortholog	LINOLEATE 9S-LIPOXYGENASE 5 (PTHR11771:SF112)	oxygenase(PC00177)	Triticum aestivum
WHEAT|EnsemblGenome=TraesCS6D02G086700|UniProtKB=A0A3B6QDK2	TraesCS6D02G086700	Uncharacterized protein;unassigned;ortholog	VACUOLAR ATP SYNTHASE CATALYTIC SUBUNIT-RELATED / V-ATPASE-RELATED / VACUOLAR PROTON PUMP-RELATED (PTHR34892:SF1)	ATP synthase(PC00002)	Triticum aestivum
WHEAT|EnsemblGenome=TraesCS1B02G087000|UniProtKB=A0A3B5YTQ4	TraesCS1B02G087000	Uncharacterized protein;unassigned;ortholog	WU:FI09B08 (PTHR33187:SF11)		Triticum aestivum
WHEAT|EnsemblGenome=TraesCS4D02G229500|UniProtKB=A0A3B6JKI4	TraesCS4D02G229500	Uncharacterized protein;unassigned;ortholog	WU:FI09B08 (PTHR33187:SF11)		Triticum aestivum
WHEAT|EnsemblGenome=TraesCS3B02G185700|UniProtKB=A0A3B6FNU3	TraesCS3B02G185700	Oxidored_q6 domain-containing protein;unassigned;ortholog			Triticum aestivum
WHEAT|EnsemblGenome=TraesCSU02G265700|UniProtKB=A0A3B6U9N0	TraesCSU02G265700	Uncharacterized protein;unassigned;ortholog	WU:FI09B08 (PTHR33187:SF11)		Triticum aestivum
WHEAT|EnsemblGenome=TraesCS4D02G311600|UniProtKB=A0A3B6JND7	TraesCS4D02G311600	Uncharacterized protein;unassigned;ortholog	VACUOLAR ATP SYNTHASE CATALYTIC SUBUNIT-RELATED / V-ATPASE-RELATED / VACUOLAR PROTON PUMP-RELATED (PTHR34892:SF1)	ATP synthase(PC00002)	Triticum aestivum
WHEAT|EnsemblGenome=TraesCS5D02G457000|UniProtKB=A0A077RV23	TraesCS5D02G457400,TraesCSU02G251200,TraesCS7D02G301800,TraesCS7D02G255400,TraesCS5D02G457000,TraesCSU02G263800	Uncharacterized protein;TRAES_3BF007300450CFD_c1;ortholog	SUBFAMILY NOT NAMED (PTHR48245:SF1)		Triticum aestivum
WHEAT|EnsemblGenome=TraesCS2B02G540100|UniProtKB=A0A3B6CEV4	TraesCS2B02G540100	Uncharacterized protein;unassigned;ortholog	ORYZAIN ALPHA CHAIN (PTHR12411:SF854)	cysteine protease(PC00081)	Triticum aestivum
WHEAT|EnsemblGenome=TraesCS2A02G502400|UniProtKB=P83970	TraesCS2A02G502400	Plasma membrane ATPase;ha1;ortholog	ATPASE 2, PLASMA MEMBRANE-TYPE (PTHR42861:SF124)	primary active transporter(PC00068)	Triticum aestivum
WHEAT|EnsemblGenome=TraesCS3B02G014900|UniProtKB=A0A3B6FI74	TraesCS3B02G014900	TPR_REGION domain-containing protein;unassigned;ortholog	TETRATRICOPEPTIDE REPEAT DOMAIN-CONTAINING PROTEIN PYG7, CHLOROPLASTIC (PTHR26312:SF177)		Triticum aestivum
WHEAT|EnsemblGenome=TraesCS7D02G138300|UniProtKB=A0A3B6TKM9	TraesCS7D02G138300	Uncharacterized protein;unassigned;ortholog			Triticum aestivum
WHEAT|EnsemblGenome=TraesCS2A02G527700|UniProtKB=A0A3B6B6N6	TraesCS2A02G527700	Uncharacterized protein;unassigned;ortholog	CHAL_STI_SYNT_N DOMAIN-CONTAINING PROTEIN (PTHR11877:SF95)	transferase(PC00220)	Triticum aestivum
WHEAT|EnsemblGenome=TraesCS1A02G001700|UniProtKB=A0A3B5XT08	TraesCS1A02G001700	Uncharacterized protein;unassigned;ortholog	WU:FI09B08 (PTHR33187:SF11)		Triticum aestivum
WHEAT|EnsemblGenome=TraesCS2A02G242400|UniProtKB=A0A3B6AWN4	TraesCS2A02G242400	Uncharacterized protein;unassigned;ortholog			Triticum aestivum
WHEAT|EnsemblGenome=TraesCS5B02G016100|UniProtKB=A0A3B6LDJ7	TraesCS5B02G016100	Uncharacterized protein;unassigned;ortholog	SUBFAMILY NOT NAMED (PTHR31048:SF118)		Triticum aestivum
WHEAT|EnsemblGenome=TraesCS5A02G135700|UniProtKB=A0A3B6KFT8	TraesCS5A02G135700	DsbD domain-containing protein;unassigned;ortholog	CYTOCHROME C-TYPE BIOGENESIS CCDA-LIKE CHLOROPLASTIC PROTEIN (PTHR31272:SF6)		Triticum aestivum
WHEAT|EnsemblGenome=TraesCS7D02G029800|UniProtKB=A0A3B6TBP4	TraesCS7D02G029800	Dolichyl-diphosphooligosaccharide--protein glycosyltransferase subunit DAD1;unassigned;ortholog	DOLICHYL-DIPHOSPHOOLIGOSACCHARIDE--PROTEIN GLYCOSYLTRANSFERASE SUBUNIT DAD1 (PTHR10705:SF0)	glycosyltransferase(PC00111)	Triticum aestivum
WHEAT|EnsemblGenome=TraesCS1A02G001300|UniProtKB=A0A3B5XT14	TraesCS1A02G001300	Uncharacterized protein;unassigned;ortholog	SUBFAMILY NOT NAMED (PTHR47188:SF4)		Triticum aestivum
WHEAT|EnsemblGenome=TraesCS6A02G350200|UniProtKB=A0A3B6NWD7	TraesCS6A02G350200	Uncharacterized protein;unassigned;ortholog	DEHYDRIN XERO 2 (PTHR33346:SF14)		Triticum aestivum
WHEAT|EnsemblGenome=TraesCS3B02G486700|UniProtKB=A0A077S6W3	TraesCS3B02G486700	Uncharacterized protein;TRAES_3BF091500080CFD_c1;ortholog	SUBFAMILY NOT NAMED (PTHR48245:SF1)		Triticum aestivum
WHEAT|EnsemblGenome=TraesCS3B02G515600|UniProtKB=A0A3B6G0M5	TraesCS3B02G515600	Uncharacterized protein;unassigned;ortholog			Triticum aestivum
WHEAT|EnsemblGenome=TraesCS2A02G240500|UniProtKB=A0A3B6AYG0	TraesCS2A02G240500	Uncharacterized protein;unassigned;ortholog			Triticum aestivum
WHEAT|EnsemblGenome=TraesCS5A02G199500|UniProtKB=A0A3B6KI55	TraesCS5A02G199500	Uncharacterized protein;unassigned;ortholog	PWI DOMAIN-CONTAINING PROTEIN (PTHR47334:SF3)	RNA splicing factor(PC00148)	Triticum aestivum
WHEAT|EnsemblGenome=TraesCS2B02G601100|UniProtKB=A0A3B6CGR9	TraesCS2B02G601100	Uncharacterized protein;unassigned;ortholog			Triticum aestivum
WHEAT|EnsemblGenome=TraesCS7D02G551400|UniProtKB=P27357	TraesCS7D02G551400	Thaumatin-like protein PWIR2;unassigned;ortholog	THAUMATIN-LIKE PROTEIN (PTHR31048:SF90)		Triticum aestivum
WHEAT|EnsemblGenome=TraesCS6A02G078400|UniProtKB=A0A3B6NKN6	TraesCS6A02G078400	Uncharacterized protein;unassigned;ortholog	PLANT BASIC SECRETORY PROTEIN (BSP) FAMILY PROTEIN (PTHR33321:SF12)		Triticum aestivum
WHEAT|EnsemblGenome=TraesCS6B02G117900|UniProtKB=A0A3B6PFY4	TraesCS6B02G117900	Uncharacterized protein;unassigned;ortholog	WU:FI09B08 (PTHR33187:SF11)		Triticum aestivum
WHEAT|EnsemblGenome=TraesCS5B02G440300|UniProtKB=A0A3B6LUV7	TraesCS5B02G440300	Uncharacterized protein;unassigned;ortholog	VACUOLAR ATP SYNTHASE CATALYTIC SUBUNIT-RELATED / V-ATPASE-RELATED / VACUOLAR PROTON PUMP-LIKE PROTEIN (PTHR34892:SF2)	ATP synthase(PC00002)	Triticum aestivum
WHEAT|EnsemblGenome=TraesCSU02G263700|UniProtKB=A0A3B6U9L4	TraesCSU02G263700	Uncharacterized protein;unassigned;ortholog	WU:FI09B08 (PTHR33187:SF11)		Triticum aestivum
WHEAT|EnsemblGenome=TraesCS3B02G188400|UniProtKB=A0A341XW26	TraesCS3B02G188400	Uncharacterized protein;unassigned;ortholog			Triticum aestivum
WHEAT|EnsemblGenome=TraesCS1A02G000900|UniProtKB=A0A3B5XTZ2	TraesCS1A02G000900	Uncharacterized protein;unassigned;ortholog	WU:FI09B08 (PTHR33187:SF11)		Triticum aestivum
WHEAT|EnsemblGenome=TraesCS7B02G396200|UniProtKB=A0A3B6SN16	TraesCS7B02G396200	Uncharacterized protein;unassigned;ortholog	SUBFAMILY NOT NAMED (PTHR48245:SF1)		Triticum aestivum
WHEAT|EnsemblGenome=TraesCSU02G263900|UniProtKB=A0A3B6U9H5	TraesCSU02G263900	Uncharacterized protein;unassigned;ortholog	WU:FI09B08 (PTHR33187:SF11)		Triticum aestivum
WHEAT|EnsemblGenome=TraesCS7A02G517700|UniProtKB=A0A3B6RN65	TraesCS7A02G517700	H(+)-exporting diphosphatase;VP2-A;ortholog	PYROPHOSPHATE-ENERGIZED VACUOLAR MEMBRANE PROTON PUMP 1 (PTHR31998:SF52)		Triticum aestivum
WHEAT|EnsemblGenome=TraesCS6A02G101000|UniProtKB=A0A3B6NJZ6	TraesCS6A02G101000	Uncharacterized protein;unassigned;ortholog			Triticum aestivum
WHEAT|EnsemblGenome=TraesCS7A02G097500|UniProtKB=A0A3B6R9D6	TraesCS7A02G097500	Uncharacterized protein;unassigned;ortholog			Triticum aestivum
WHEAT|EnsemblGenome=TraesCS2B02G521400|UniProtKB=A0A3B6CE81	TraesCS2B02G521400	Uncharacterized protein;unassigned;ortholog			Triticum aestivum
WHEAT|EnsemblGenome=TraesCS1B02G101400|UniProtKB=A0A3B5YT75	TraesCS1B02G101400	Uncharacterized protein;unassigned;ortholog	WU:FI09B08 (PTHR33187:SF11)		Triticum aestivum
WHEAT|EnsemblGenome=TraesCS4A02G244900|UniProtKB=A0A3B6HYY8	TraesCS4A02G244900	Uncharacterized protein;unassigned;ortholog	SUBFAMILY NOT NAMED (PTHR47188:SF5)		Triticum aestivum
WHEAT|EnsemblGenome=TraesCSU02G269900|UniProtKB=A0A3B6UD08	TraesCSU02G269900	Uncharacterized protein;unassigned;ortholog	SUBFAMILY NOT NAMED (PTHR47188:SF5)		Triticum aestivum
WHEAT|EnsemblGenome=TraesCS4D02G229600|UniProtKB=A0A3B6JL42	TraesCS4D02G229600	Uncharacterized protein;unassigned;ortholog	SUBFAMILY NOT NAMED (PTHR47188:SF5)		Triticum aestivum
WHEAT|EnsemblGenome=TraesCS4D02G135000|UniProtKB=A0A3B6JJ08	TraesCS4D02G135000	ATPase_AAA_core domain-containing protein;unassigned;ortholog	ATPASE_AAA_CORE DOMAIN-CONTAINING PROTEIN (PTHR32429:SF24)		Triticum aestivum
WHEAT|EnsemblGenome=TraesCS6B02G250500|UniProtKB=A0A3B6PLX9	TraesCS6B02G250500	Uncharacterized protein;unassigned;ortholog			Triticum aestivum
WHEAT|EnsemblGenome=TraesCSU02G269800|UniProtKB=A0A3B6UD52	TraesCSU02G269800	Uncharacterized protein;unassigned;ortholog	WU:FI09B08 (PTHR33187:SF11)		Triticum aestivum
WHEAT|EnsemblGenome=TraesCS1A02G001100|UniProtKB=A0A3B5XSS3	TraesCS1A02G001100	Uncharacterized protein;unassigned;ortholog	WU:FI09B08 (PTHR33187:SF11)		Triticum aestivum
WHEAT|EnsemblGenome=TraesCS5B02G152600|UniProtKB=A0A3B6LIG5	TraesCS5B02G152600	Asparagine synthetase [glutamine-hydrolyzing];unassigned;ortholog	ASPARAGINE SYNTHETASE [GLUTAMINE-HYDROLYZING] 1 (PTHR11772:SF48)	ligase(PC00142)	Triticum aestivum
WHEAT|EnsemblGenome=TraesCS1A02G000100|UniProtKB=A0A3B5XSR0	TraesCS1A02G000100	Uncharacterized protein;unassigned;ortholog			Triticum aestivum
WHEAT|EnsemblGenome=TraesCS6B02G260800|UniProtKB=A0A3B6PPD2	TraesCS6B02G260800	CN hydrolase domain-containing protein;unassigned;ortholog	OS02G0635000 PROTEIN (PTHR46044:SF6)		Triticum aestivum
WHEAT|EnsemblGenome=TraesCS5B02G175700|UniProtKB=A0A3B6LLB3	TraesCS5B02G175700	TPT domain-containing protein;unassigned;ortholog	PHOSPHOENOLPYRUVATE/PHOSPHATE TRANSLOCATOR 1, CHLOROPLASTIC (PTHR11132:SF496)	secondary carrier transporter(PC00258)	Triticum aestivum
WHEAT|EnsemblGenome=TraesCS1A02G000700|UniProtKB=A0A341ZL95	TraesCSU02G258100	Uncharacterized protein;unassigned;ortholog	SUBFAMILY NOT NAMED (PTHR47188:SF4)		Triticum aestivum
WHEAT|EnsemblGenome=TraesCS2B02G331900|UniProtKB=A0A3B6C7M7	TraesCS2B02G331900	Uncharacterized protein;unassigned;ortholog	SUBFAMILY NOT NAMED (PTHR48245:SF1)		Triticum aestivum
WHEAT|EnsemblGenome=TraesCS6D02G176500|UniProtKB=A0A3B6QE53	TraesCS6D02G176500	Uncharacterized protein;unassigned;ortholog	SUBFAMILY NOT NAMED (PTHR48245:SF1)		Triticum aestivum
WHEAT|EnsemblGenome=TraesCSU02G263100|UniProtKB=A0A3B6U9L0	TraesCSU02G263100	Uncharacterized protein;unassigned;ortholog	WU:FI09B08 (PTHR33187:SF11)		Triticum aestivum
WHEAT|EnsemblGenome=TraesCS1A02G404500|UniProtKB=A0A3B5Y6C7	TraesCS1A02G404500	Uncharacterized protein;unassigned;ortholog	ASPARTIC PROTEINASE A1 (PTHR47966:SF76)	aspartic protease(PC00053)	Triticum aestivum
WHEAT|EnsemblGenome=TraesCS3B02G189500|UniProtKB=A0A3B6FNA8	TraesCS3B02G189500	Uncharacterized protein;unassigned;ortholog			Triticum aestivum
WHEAT|EnsemblGenome=TraesCS4B02G363700|UniProtKB=A0A3B6IZA2	TraesCS4B02G363700	Uncharacterized protein;unassigned;ortholog	SUBFAMILY NOT NAMED (PTHR11782:SF119)	nucleotide phosphatase(PC00173)	Triticum aestivum
WHEAT|EnsemblGenome=TraesCS7D02G138000|UniProtKB=A0A3B6TAI2	TraesCS7D02G138000	Uncharacterized protein;unassigned;ortholog			Triticum aestivum
WHEAT|EnsemblGenome=TraesCS1A02G384800|UniProtKB=A0A3B5Y696	TraesCS1A02G384800	Uncharacterized protein;unassigned;ortholog			Triticum aestivum
WHEAT|EnsemblGenome=TraesCS1A02G316900|UniProtKB=W5A520	TraesCS1D02G316900,TraesCS1B02G329300	SUI1 domain-containing protein;unassigned;ortholog	OS05G0498400 PROTEIN (PTHR10388:SF58)	translation initiation factor(PC00224)	Triticum aestivum
WHEAT|EnsemblGenome=TraesCS2B02G571700|UniProtKB=A0A3B6CFT2	TraesCS2B02G571700	Ubiquinol oxidase;unassigned;ortholog	UBIQUINOL OXIDASE 4, CHLOROPLASTIC/CHROMOPLASTIC (PTHR31803:SF10)	oxidase(PC00175)	Triticum aestivum
WHEAT|EnsemblGenome=TraesCS2D02G244000|UniProtKB=A0A3B6DC50	TraesCS2D02G244000	Uncharacterized protein;unassigned;ortholog	SUBFAMILY NOT NAMED (PTHR48245:SF1)		Triticum aestivum
WHEAT|EnsemblGenome=TraesCS5B02G039000|UniProtKB=A0A3B6LEB9	TraesCS5B02G039000	Uncharacterized protein;unassigned;ortholog			Triticum aestivum
WHEAT|EnsemblGenome=TraesCS1A02G343600|UniProtKB=A0A3B5Y4Y1	TraesCS1A02G343600	Uncharacterized protein;unassigned;ortholog	SUBFAMILY NOT NAMED (PTHR48245:SF1)		Triticum aestivum
WHEAT|EnsemblGenome=TraesCS2A02G254600|UniProtKB=A0A3B6AYY2	TraesCS2A02G254600	PsbP domain-containing protein;unassigned;ortholog	OXYGEN-EVOLVING ENHANCER PROTEIN 2-1, CHLOROPLASTIC (PTHR31407:SF6)		Triticum aestivum
WHEAT|EnsemblGenome=TraesCS2D02G425300|UniProtKB=W5C237	TraesCS2D02G425300	Cold-responsive protein WCOR15-2D;Wcs19b;ortholog			Triticum aestivum
WHEAT|EnsemblGenome=TraesCS4A02G454800|UniProtKB=A0A3B6I5M9	TraesCS4A02G454800	Uncharacterized protein;unassigned;ortholog	GLUTATHIONE S-TRANSFERASE, N-TERMINAL DOMAIN CONTAINING PROTEIN, EXPRESSED (PTHR11260:SF525)	transferase(PC00220)	Triticum aestivum
WHEAT|EnsemblGenome=TraesCS7D02G124000|UniProtKB=A0A3B6TLA6	TraesCS7D02G124000	Uncharacterized protein;unassigned;ortholog			Triticum aestivum
WHEAT|EnsemblGenome=TraesCS7B02G345500|UniProtKB=A0A3B6SQD4	TraesCS7B02G345500	Uncharacterized protein;unassigned;ortholog	F9L1.21 PROTEIN (PTHR28632:SF9)		Triticum aestivum
WHEAT|EnsemblGenome=TraesCS5D02G033400|UniProtKB=A0A3B6MKB7	TraesCS5D02G033400	Uncharacterized protein;unassigned;ortholog	WU:FI09B08 (PTHR33187:SF11)		Triticum aestivum
WHEAT|EnsemblGenome=TraesCSU02G262400|UniProtKB=A0A3B6UD13	TraesCSU02G262400	Uncharacterized protein;unassigned;ortholog	WU:FI09B08 (PTHR33187:SF11)		Triticum aestivum
WHEAT|EnsemblGenome=TraesCS1B02G087200|UniProtKB=A0A3B5YTI2	TraesCS1B02G087200	Uncharacterized protein;unassigned;ortholog	WU:FI09B08 (PTHR33187:SF11)		Triticum aestivum
WHEAT|EnsemblGenome=TraesCS1D02G183600|UniProtKB=A0A3B5ZTT4	TraesCS1D02G183600	Uncharacterized protein;unassigned;ortholog			Triticum aestivum
WHEAT|EnsemblGenome=TraesCS2B02G541700|UniProtKB=A0A3B6CES9	TraesCS2B02G541700	Uncharacterized protein;unassigned;ortholog			Triticum aestivum
WHEAT|EnsemblGenome=TraesCSU02G173800|UniProtKB=A0A3B6U7J3	TraesCSU02G173800	Uncharacterized protein;unassigned;ortholog	WU:FI09B08 (PTHR33187:SF11)		Triticum aestivum
WHEAT|EnsemblGenome=TraesCS1B02G262200|UniProtKB=A0A3B5Z031	TraesCS1B02G262200	Uncharacterized protein;unassigned;ortholog	PROTEIN LIFEGUARD 4 (PTHR23291:SF50)	ion channel(PC00133)	Triticum aestivum
WHEAT|EnsemblGenome=TraesCS5D02G050200|UniProtKB=A0A3B6MLY1	TraesCS5D02G050200	Uncharacterized protein;unassigned;ortholog			Triticum aestivum
WHEAT|EnsemblGenome=TraesCSU02G267700|UniProtKB=A0A3B6U9P6	TraesCSU02G267700	Uncharacterized protein;unassigned;ortholog	WU:FI09B08 (PTHR33187:SF11)		Triticum aestivum
WHEAT|EnsemblGenome=TraesCS2B02G002300|UniProtKB=A0A3B6BWI1	TraesCS2B02G002300	Uncharacterized protein;unassigned;ortholog			Triticum aestivum
WHEAT|EnsemblGenome=TraesCSU02G263200|UniProtKB=A0A3B6U5E0	TraesCSU02G263200	Uncharacterized protein;unassigned;ortholog	WU:FI09B08 (PTHR33187:SF11)		Triticum aestivum
WHEAT|EnsemblGenome=TraesCSU02G242000|UniProtKB=A0A3B6UCM7	TraesCSU02G242000	Uncharacterized protein;unassigned;ortholog	WU:FI09B08 (PTHR33187:SF11)		Triticum aestivum
WHEAT|EnsemblGenome=TraesCS1A02G001500|UniProtKB=A0A3B5XSJ8	TraesCS1A02G001500	Uncharacterized protein;unassigned;ortholog	SUBFAMILY NOT NAMED (PTHR47188:SF5)		Triticum aestivum
WHEAT|EnsemblGenome=TraesCS2A02G067300|UniProtKB=W5C9Y4	TraesCS2A02G067300	Ribulose bisphosphate carboxylase small subunit;rbcS;ortholog	RIBULOSE BISPHOSPHATE CARBOXYLASE SMALL SUBUNIT 1B, CHLOROPLASTIC-RELATED (PTHR31262:SF10)		Triticum aestivum
WHEAT|EnsemblGenome=TraesCSU02G075700|UniProtKB=A0A3B6U589	TraesCSU02G075700	Uncharacterized protein;unassigned;ortholog	SUBFAMILY NOT NAMED (PTHR47188:SF4)		Triticum aestivum
WHEAT|EnsemblGenome=TraesCS1A02G001200|UniProtKB=A0A3B5XT03	TraesCS1A02G001200	Uncharacterized protein;unassigned;ortholog			Triticum aestivum
WHEAT|EnsemblGenome=TraesCS5D02G083800|UniProtKB=A0A3B6MKG5	TraesCS5D02G083800	Uncharacterized protein;unassigned;ortholog			Triticum aestivum
WHEAT|EnsemblGenome=TraesCS2B02G483200|UniProtKB=A0A3B6CD06	TraesCS2B02G483200	Uncharacterized protein;unassigned;ortholog	GAMMA-SOLUBLE NSF ATTACHMENT PROTEIN (PTHR13768:SF2)	membrane traffic protein(PC00150)	Triticum aestivum
WHEAT|EnsemblGenome=TraesCS5B02G423500|UniProtKB=A0A3B6LUI3	TraesCS5B02G423500	Uncharacterized protein;unassigned;ortholog			Triticum aestivum
WHEAT|EnsemblGenome=TraesCS7B02G033600|UniProtKB=A0A3B6S8Q3	TraesCS7B02G033600	ATP-synt_C domain-containing protein;unassigned;ortholog	ATP SYNTHASE SUBUNIT 9, MITOCHONDRIAL (PTHR10031:SF38)	ATP synthase(PC00002)	Triticum aestivum
WHEAT|EnsemblGenome=TraesCS1A02G412900|UniProtKB=A0A3B5Y7Z1	TraesCS1A02G412900	Malate dehydrogenase;unassigned;ortholog	MALATE DEHYDROGENASE (PTHR11540:SF47)	dehydrogenase(PC00092)	Triticum aestivum
WHEAT|EnsemblGenome=TraesCS5A02G555600|UniProtKB=A0A3B6KSJ0	TraesCS5A02G555600	Uncharacterized protein;unassigned;ortholog	SUBFAMILY NOT NAMED (PTHR47188:SF5)		Triticum aestivum
WHEAT|EnsemblGenome=TraesCS7D02G119400|UniProtKB=A0A3B6TA16	TraesCS7D02G119400	Uncharacterized protein;unassigned;ortholog	WU:FI09B08 (PTHR33187:SF11)		Triticum aestivum
WHEAT|EnsemblGenome=TraesCS7D02G119000|UniProtKB=A0A3B6TEF4	TraesCS7D02G119000	Uncharacterized protein;unassigned;ortholog	WU:FI09B08 (PTHR33187:SF11)		Triticum aestivum
WHEAT|EnsemblGenome=TraesCS7D02G256000|UniProtKB=A0A3B6TQS7	TraesCS7D02G256000	Uncharacterized protein;unassigned;ortholog			Triticum aestivum
ID
	TraesCS6B02G451400
	TraesCS2B02G267500
	TraesCS3D02G498600
	TraesCS7A02G262300
	TraesCS7B02G360000
	TraesCSU02G254600
TABLE3.4
SR21CR VS LMPGCRDAY3
GENE ID	MAPPED ID	GENE NAME	FAMILY	protein phosphatase(PC00195)	SPECIES
WHEAT|EnsemblGenome=TraesCS4B02G105300|UniProtKB=A0A3B6IPZ5	TraesCS4B02G105300	GDP-L-galactose phosphorylase;GGP2-B;ortholog	GDP-L-GALACTOSE PHOSPHORYLASE (PTHR20884:SF13)		Triticum aestivum
WHEAT|EnsemblGenome=TraesCS1B02G422600|UniProtKB=A0A3B5Z4E2	TraesCS1B02G422600	Uncharacterized protein;unassigned;ortholog	CALCIUM-BINDING PROTEIN CML46-RELATED (PTHR10891:SF745)	calmodulin-related(PC00061)	Triticum aestivum
WHEAT|EnsemblGenome=TraesCS2B02G413000|UniProtKB=A0A3B6CAG9	TraesCS2B02G413000	Fe2OG dioxygenase domain-containing protein;unassigned;ortholog	FE2OG DIOXYGENASE DOMAIN-CONTAINING PROTEIN (PTHR47991:SF15)	oxygenase(PC00177)	Triticum aestivum
WHEAT|EnsemblGenome=TraesCS2D02G503600|UniProtKB=A0A3B6DL58	TraesCS2D02G503600	Uncharacterized protein;unassigned;ortholog	GENOME ASSEMBLY, CHROMOSOME: II (PTHR35832:SF14)		Triticum aestivum
WHEAT|EnsemblGenome=TraesCS3B02G565200|UniProtKB=W5CQC7	TraesCS3B02G565200	6-phosphogluconate dehydrogenase, decarboxylating;TRAES_3BF052700140CFD_c1;ortholog	6-PHOSPHOGLUCONATE DEHYDROGENASE, DECARBOXYLATING (PTHR11811:SF25)	dehydrogenase(PC00092)	Triticum aestivum
WHEAT|EnsemblGenome=TraesCS5A02G061000|UniProtKB=A0A3B6KBV4	TraesCS5A02G061000	Uncharacterized protein;unassigned;ortholog	OS08G0566900 PROTEIN (PTHR11266:SF46)	transporter(PC00227)	Triticum aestivum
WHEAT|EnsemblGenome=TraesCS2A02G493600|UniProtKB=A0A1D5UKX4	TraesCS2A02G493600,TraesCS2D02G493500	Adenosylhomocysteinase;CAMPLR22A2D_LOCUS4911;ortholog	ADENOSYLHOMOCYSTEINASE (PTHR23420:SF0)	hydrolase(PC00121)	Triticum aestivum
WHEAT|EnsemblGenome=TraesCS1B02G272900|UniProtKB=A0A1D5SVH1	TraesCS1B02G272900	Uncharacterized protein;unassigned;ortholog	PROTEIN ROOT UVB SENSITIVE 6 (PTHR12770:SF20)		Triticum aestivum
WHEAT|EnsemblGenome=TraesCS7A02G299400|UniProtKB=A0A3B6RJX7	TraesCS7A02G299400	HTH myb-type domain-containing protein;unassigned;ortholog	OS06G0728700 PROTEIN (PTHR12802:SF165)	chromatin/chromatin-binding, or -regulatory protein(PC00077)	Triticum aestivum
WHEAT|EnsemblGenome=TraesCS6A02G083200|UniProtKB=E2I9G8	TraesCS6A02G083200	Bax inhibitor 1-like protein;BI_85;ortholog	BAX INHIBITOR 1 (PTHR23291:SF32)	ion channel(PC00133)	Triticum aestivum
WHEAT|EnsemblGenome=TraesCS3A02G345200|UniProtKB=A0A3B6EKN7	TraesCS3A02G345200	Uncharacterized protein;unassigned;ortholog	POTASSIUM TRANSPORTER (PTHR36771:SF2)	transporter(PC00227)	Triticum aestivum
WHEAT|EnsemblGenome=TraesCS2A02G007300|UniProtKB=A0A3B6ANS5	TraesCS2A02G007300	Uncharacterized protein;unassigned;ortholog	ATP SYNTHASE SUBUNIT E, MITOCHONDRIAL (PTHR36028:SF2)		Triticum aestivum
WHEAT|EnsemblGenome=TraesCS3A02G207800|UniProtKB=A0A341RU06	TraesCS3D02G208200,TraesCS3A02G207800	Protein transport protein Sec61 subunit beta;unassigned;ortholog	PROTEIN TRANSPORT PROTEIN SEC61 SUBUNIT BETA (PTHR13509:SF15)	membrane traffic protein(PC00150)	Triticum aestivum
WHEAT|EnsemblGenome=TraesCS2D02G561700|UniProtKB=A0A1D5UPJ6	TraesCS2D02G561700	Pyruvate kinase;CAMPLR22A2D_LOCUS5537;ortholog	PYRUVATE KINASE (PTHR11817:SF126)	kinase(PC00137)	Triticum aestivum
WHEAT|EnsemblGenome=TraesCSU02G157000|UniProtKB=A0A341ZLR3	TraesCSU02G190200,TraesCSU02G157000	Ribosomal protein S7;unassigned;ortholog	RIBOSOMAL PROTEIN S7 (PTHR11205:SF39)	ribosomal protein(PC00202)	Triticum aestivum
WHEAT|EnsemblGenome=TraesCS5B02G321500|UniProtKB=A0A3B6LQZ4	TraesCS5B02G321500	Metallophos domain-containing protein;unassigned;ortholog	METALLOPHOS DOMAIN-CONTAINING PROTEIN (PTHR32440:SF23)		Triticum aestivum
WHEAT|EnsemblGenome=TraesCS5B02G022800|UniProtKB=A0A3B6LDV5	TraesCS5B02G022800	5-methyltetrahydropteroyltriglutamate--homocysteine S-methyltransferase;unassigned;ortholog	5-METHYLTETRAHYDROPTEROYLTRIGLUTAMATE--HOMOCYSTEINE METHYLTRANSFERASE (PTHR30519:SF0)	methyltransferase(PC00155)	Triticum aestivum
WHEAT|EnsemblGenome=TraesCS2D02G027700|UniProtKB=A0A3B6D564	TraesCS2D02G027700	Uncharacterized protein;unassigned;ortholog	CHALCONE SYNTHASE (PTHR11877:SF14)	transferase(PC00220)	Triticum aestivum
WHEAT|EnsemblGenome=TraesCS2D02G512400|UniProtKB=A0A3B6DM63	TraesCS2D02G512400	Uncharacterized protein;unassigned;ortholog	BNACNNG33880D PROTEIN (PTHR34563:SF6)		Triticum aestivum
WHEAT|EnsemblGenome=TraesCS7A02G529900|UniProtKB=A0A3B6RS92	TraesCS7A02G529900	HATPase_c domain-containing protein;unassigned;ortholog	ENDOPLASMIN (PTHR11528:SF97)	Hsp90 family chaperone(PC00028)	Triticum aestivum
WHEAT|EnsemblGenome=TraesCS6A02G405600|UniProtKB=A0A1D6AM47	TraesCS6A02G405600	Aquaporin;PIP1;ortholog	AQUAPORIN PIP 1-3 (PTHR45687:SF12)		Triticum aestivum
WHEAT|EnsemblGenome=TraesCS4A02G498000|UniProtKB=Q41584	TraesCS4A02G498000	Thaumatin-like protein;unassigned;ortholog	THAUMATIN-LIKE PROTEIN (PTHR31048:SF90)		Triticum aestivum
WHEAT|EnsemblGenome=TraesCS2D02G546500|UniProtKB=W5BVA4	TraesCS2D02G546500	Calreticulin;CAMPLR22A2D_LOCUS5386;ortholog	CALRETICULIN-1 (PTHR11073:SF2)	chaperone(PC00072)	Triticum aestivum
WHEAT|EnsemblGenome=TraesCS2A02G380800|UniProtKB=A0A3B6B2K3	TraesCS2A02G380800	Phenylalanine ammonia-lyase;unassigned;ortholog	HISTIDINE AMMONIA-LYASE (PTHR10362:SF7)	lyase(PC00144)	Triticum aestivum
WHEAT|EnsemblGenome=TraesCS3D02G227500|UniProtKB=A0A3B6GRW0	TraesCS3D02G227500	Uncharacterized protein;unassigned;ortholog	PROTEIN SGT1 HOMOLOG (PTHR45862:SF1)		Triticum aestivum
WHEAT|EnsemblGenome=TraesCS3D02G534100|UniProtKB=A0A3B6H4N9	TraesCS3D02G534100	Uncharacterized protein;unassigned;ortholog	VACUOLAR-PROCESSING ENZYME GAMMA-ISOZYME (PTHR12000:SF50)	cysteine protease(PC00081)	Triticum aestivum
WHEAT|EnsemblGenome=TraesCS6D02G088600|UniProtKB=A0A3B6QDP2	TraesCS6D02G088600	Chlorophyll a-b binding protein, chloroplastic;unassigned;ortholog	CHLOROPHYLL A-B BINDING PROTEIN, CHLOROPLASTIC (PTHR21649:SF128)		Triticum aestivum
WHEAT|EnsemblGenome=TraesCSU02G147200|UniProtKB=Q1KMV0	TraesCSU02G253500,TraesCSU02G154200,TraesCSU02G237900,TraesCSU02G147200	Non-specific lipid-transfer protein;TRAES_3BF088400030CFD_c1;ortholog	NON-SPECIFIC LIPID-TRANSFER PROTEIN (PTHR33076:SF105)		Triticum aestivum
WHEAT|EnsemblGenome=TraesCS1B02G234300|UniProtKB=A0A3B5YYW1	TraesCS1B02G234300	D-3-phosphoglycerate dehydrogenase;unassigned;ortholog	D-3-PHOSPHOGLYCERATE DEHYDROGENASE (PTHR42938:SF20)	dehydrogenase(PC00092)	Triticum aestivum
WHEAT|EnsemblGenome=TraesCS2A02G464200|UniProtKB=A0A3B6B525	TraesCS2A02G464200	AvrRpt-cleavage domain-containing protein;unassigned;ortholog	PROTEIN NOI4 (PTHR33159:SF93)		Triticum aestivum
WHEAT|EnsemblGenome=TraesCS5A02G052900|UniProtKB=A0A3B6KDI2	TraesCS5A02G052900	Protein kinase domain-containing protein;unassigned;ortholog	WAK FAMILY RECEPTOR-LIKE PROTEIN KINASE-RELATED (PTHR27005:SF177)	transmembrane signal receptor(PC00197)	Triticum aestivum
WHEAT|EnsemblGenome=TraesCS2B02G046900|UniProtKB=A0A3B6BXU3	TraesCS2B02G046900	Uncharacterized protein;unassigned;ortholog			Triticum aestivum
WHEAT|EnsemblGenome=TraesCS1A02G021000|UniProtKB=A0A3B5XT66	TraesCS1A02G021000	BOWMAN_BIRK domain-containing protein;unassigned;ortholog	BOWMAN-BIRK INHIBITOR1 (PTHR33479:SF4)		Triticum aestivum
WHEAT|EnsemblGenome=TraesCS7A02G033300|UniProtKB=A0A3B6RAY8	TraesCS7A02G033300	Dolichyl-diphosphooligosaccharide--protein glycosyltransferase subunit DAD1;unassigned;ortholog	DOLICHYL-DIPHOSPHOOLIGOSACCHARIDE--PROTEIN GLYCOSYLTRANSFERASE SUBUNIT DAD1 (PTHR10705:SF0)	glycosyltransferase(PC00111)	Triticum aestivum
WHEAT|EnsemblGenome=TraesCS7B02G149200|UniProtKB=F4Y593	TraesCS7B02G149200	Heat shock protein 90;Hsp90.2-B1;ortholog	HEAT SHOCK PROTEIN 81-3 (PTHR11528:SF137)	Hsp90 family chaperone(PC00028)	Triticum aestivum
WHEAT|EnsemblGenome=TraesCS6B02G169300|UniProtKB=A0A3B6PKU0	TraesCS6B02G169300	Tubulin beta chain;unassigned;ortholog	TUBULIN BETA-7 CHAIN (PTHR11588:SF428)	tubulin(PC00228)	Triticum aestivum
WHEAT|EnsemblGenome=TraesCS7A02G453500|UniProtKB=A0A3B6RQ55	TraesCS7A02G453500	Uncharacterized protein;unassigned;ortholog	UBIQUITIN (PTHR10666:SF425)		Triticum aestivum
WHEAT|EnsemblGenome=TraesCS4B02G097200|UniProtKB=A0A3B6IN64	TraesCS4B02G097200	Aldehyde oxygenase (deformylating);unassigned;ortholog	ALDEHYDE OXYGENASE (DEFORMYLATING) (PTHR11863:SF128)	oxidase(PC00175)	Triticum aestivum
WHEAT|EnsemblGenome=TraesCS6A02G144300|UniProtKB=A0A3B6NN49	TraesCS6A02G144300	Uncharacterized protein;unassigned;ortholog			Triticum aestivum
WHEAT|EnsemblGenome=TraesCS3B02G377300|UniProtKB=A0A3B6FW07	TraesCS3B02G377300	Uncharacterized protein;unassigned;ortholog	POTASSIUM TRANSPORTER (PTHR36771:SF2)	transporter(PC00227)	Triticum aestivum
WHEAT|EnsemblGenome=TraesCSU02G243900|UniProtKB=A0A3B6U912	TraesCSU02G243900	Uncharacterized protein;unassigned;ortholog			Triticum aestivum
WHEAT|EnsemblGenome=TraesCS4D02G075100|UniProtKB=A0A3B6JEM1	TraesCS4D02G075100	Uncharacterized protein;unassigned;ortholog	MITOCHONDRIAL IMPORT RECEPTOR SUBUNIT TOM5 HOMOLOG (PTHR37251:SF1)	primary active transporter(PC00068)	Triticum aestivum
WHEAT|EnsemblGenome=TraesCS3A02G482200|UniProtKB=Q1ERF7	TraesCS3A02G482200	Endo-beta-1,3-glucanase;TaGlb2f;ortholog	GLUCAN ENDO-1,3-BETA-GLUCOSIDASE, ACIDIC ISOFORM (PTHR32227:SF232)	glucosidase(PC00108)	Triticum aestivum
WHEAT|EnsemblGenome=TraesCS3D02G394200|UniProtKB=A0A3B6H2R9	TraesCS3D02G394200	PfkB domain-containing protein;unassigned;ortholog	FRUCTOKINASE-4-RELATED (PTHR43085:SF24)	carbohydrate kinase(PC00065)	Triticum aestivum
WHEAT|EnsemblGenome=TraesCS4D02G200700|UniProtKB=O82071	TraesCS4D02G200700	Putative In2.1 protein;cla30;ortholog	PROTEIN IN2-1 HOMOLOG A (PTHR44328:SF5)	transferase(PC00220)	Triticum aestivum
WHEAT|EnsemblGenome=TraesCS5B02G517500|UniProtKB=A0A341VNV6	TraesCS5B02G517500	Cellulose synthase;unassigned;ortholog	CELLULOSE SYNTHASE (PTHR13301:SF193)	DNA-binding transcription factor(PC00218)	Triticum aestivum
WHEAT|EnsemblGenome=TraesCS2D02G377200|UniProtKB=A0A3B6DGQ9	TraesCS2D02G377200	Phenylalanine ammonia-lyase;unassigned;ortholog	HISTIDINE AMMONIA-LYASE (PTHR10362:SF7)	lyase(PC00144)	Triticum aestivum
WHEAT|EnsemblGenome=TraesCS5D02G072500|UniProtKB=A0A3B6MK33	TraesCS5D02G072500	Uncharacterized protein;unassigned;ortholog	OS08G0566900 PROTEIN (PTHR11266:SF46)	transporter(PC00227)	Triticum aestivum
WHEAT|EnsemblGenome=TraesCS3D02G518100|UniProtKB=A0A3B6H711	TraesCS3D02G518100	ABA/WDS induced protein;ASR;ortholog	ABA/WDS INDUCED PROTEIN (PTHR33801:SF17)		Triticum aestivum
WHEAT|EnsemblGenome=TraesCS5A02G270500|UniProtKB=A0A3B6KIX4	TraesCS5A02G270500	Uncharacterized protein;unassigned;ortholog			Triticum aestivum
WHEAT|EnsemblGenome=TraesCS1B02G320300|UniProtKB=A0A341ZGE6	TraesCS1B02G320300,TraesCSU02G265800	Uncharacterized protein;unassigned;ortholog	WU:FI09B08 (PTHR33187:SF11)		Triticum aestivum
WHEAT|EnsemblGenome=TraesCS5B02G426400|UniProtKB=A0A3B6LUL8	TraesCS5B02G426400	Uncharacterized protein;unassigned;ortholog	GLUTATHIONE S-TRANSFERASE GSTU1-RELATED (PTHR11260:SF732)	transferase(PC00220)	Triticum aestivum
WHEAT|EnsemblGenome=TraesCS2A02G518200|UniProtKB=A0A3B6B778	TraesCS2A02G518200	Uncharacterized protein;unassigned;ortholog	SUBFAMILY NOT NAMED (PTHR33065:SF179)		Triticum aestivum
WHEAT|EnsemblGenome=TraesCS7B02G498100|UniProtKB=A0A3B6SMD0	TraesCS7B02G498100	J domain-containing protein;unassigned;ortholog	CHAPERONE PROTEIN DNAJ 16 (PTHR44272:SF1)	chaperone(PC00072)	Triticum aestivum
WHEAT|EnsemblGenome=TraesCS3A02G151100|UniProtKB=A0A3B6EH86	TraesCS3A02G151100	Peptidyl-prolyl cis-trans isomerase;unassigned;ortholog	PEPTIDYL-PROLYL CIS-TRANS ISOMERASE CYP20-3, CHLOROPLASTIC (PTHR11071:SF420)	chaperone(PC00072)	Triticum aestivum
WHEAT|EnsemblGenome=TraesCS5B02G018700|UniProtKB=A0A3B6LDM6	TraesCS5B02G018700	Cysteine synthase;unassigned;ortholog	CYSTEINE SYNTHASE (PTHR10314:SF244)	lyase(PC00144)	Triticum aestivum
WHEAT|EnsemblGenome=TraesCS1D02G444200|UniProtKB=A0A3B6A2K1	TraesCS1D02G444200	Uncharacterized protein;unassigned;ortholog	EF HAND FAMILY PROTEIN (PTHR10891:SF785)	calmodulin-related(PC00061)	Triticum aestivum
WHEAT|EnsemblGenome=TraesCS4D02G137900|UniProtKB=A0A3B6JFV5	TraesCS4D02G137900	ATP-synt_C domain-containing protein;unassigned;ortholog	ATP SYNTHASE SUBUNIT 9, MITOCHONDRIAL (PTHR10031:SF38)	ATP synthase(PC00002)	Triticum aestivum
WHEAT|EnsemblGenome=TraesCS2D02G407700|UniProtKB=A0A1D5UGB6	TraesCS2D02G407700	Glutathione peroxidase;PHGPX6;ortholog	PHOSPHOLIPID HYDROPEROXIDE GLUTATHIONE PEROXIDASE 6, MITOCHONDRIAL-RELATED (PTHR11592:SF118)	peroxidase(PC00180)	Triticum aestivum
WHEAT|EnsemblGenome=TraesCS4A02G480900|UniProtKB=A0A3B6I514	TraesCS4A02G480900	Mitochondrial pyruvate carrier;unassigned;ortholog	MITOCHONDRIAL PYRUVATE CARRIER (PTHR14154:SF80)		Triticum aestivum
WHEAT|EnsemblGenome=TraesCS7B02G338600|UniProtKB=A0A3B6SRJ0	TraesCS7B02G338600	Uncharacterized protein;unassigned;ortholog	VACUOLAR ATP SYNTHASE CATALYTIC SUBUNIT-RELATED / V-ATPASE-RELATED / VACUOLAR PROTON PUMP-LIKE PROTEIN (PTHR34892:SF2)	ATP synthase(PC00002)	Triticum aestivum
WHEAT|EnsemblGenome=TraesCS7D02G008800|UniProtKB=A0A3B6TB72	TraesCS7D02G008800	Uncharacterized protein;unassigned;ortholog	SUBFAMILY NOT NAMED (PTHR31953:SF53)		Triticum aestivum
WHEAT|EnsemblGenome=TraesCS2B02G005400|UniProtKB=A0A3B6BZ14	TraesCS2B02G005400	Protein kinase domain-containing protein;unassigned;ortholog	OS02G0231700 PROTEIN (PTHR27008:SF514)		Triticum aestivum
WHEAT|EnsemblGenome=TraesCSU02G248800|UniProtKB=A0A3B6U9A5	TraesCSU02G248800	ATP synthase subunit alpha, mitochondrial;unassigned;ortholog			Triticum aestivum
WHEAT|EnsemblGenome=TraesCS1A02G146000|UniProtKB=A0A3B5XXP8	TraesCS1A02G146000	PHB domain-containing protein;unassigned;ortholog	RESPONSE PROTEIN, PUTATIVE, EXPRESSED-RELATED (PTHR43327:SF28)	transporter(PC00227)	Triticum aestivum
WHEAT|EnsemblGenome=TraesCS1B02G249900|UniProtKB=A0A3B5YZN3	TraesCS1B02G249900	CYSTM domain-containing protein;unassigned;ortholog	CYSTM DOMAIN-CONTAINING PROTEIN (PTHR31568:SF66)		Triticum aestivum
WHEAT|EnsemblGenome=TraesCS1B02G137900|UniProtKB=A0A3B5YVH8	TraesCS1B02G137900	CYSTM domain-containing protein;unassigned;ortholog	CADMIUM TOLERANT 3 (PTHR35470:SF9)		Triticum aestivum
WHEAT|EnsemblGenome=TraesCS6D02G086700|UniProtKB=A0A3B6QDK2	TraesCS6D02G086700	Uncharacterized protein;unassigned;ortholog	VACUOLAR ATP SYNTHASE CATALYTIC SUBUNIT-RELATED / V-ATPASE-RELATED / VACUOLAR PROTON PUMP-RELATED (PTHR34892:SF1)	ATP synthase(PC00002)	Triticum aestivum
WHEAT|EnsemblGenome=TraesCS6B02G058300|UniProtKB=R9W6A6	TraesCS6D02G049100,TraesCS6B02G058300	ER molecular chaperone;BiP3;ortholog	HEAT SHOCK 70 KDA PROTEIN BIP1-RELATED (PTHR19375:SF492)	Hsp70 family chaperone(PC00027)	Triticum aestivum
WHEAT|EnsemblGenome=TraesCS2A02G146000|UniProtKB=A0A1D5UUP9	TraesCS2B02G171400	Genome assembly, chromosome: II;CAMPLR22A2D_LOCUS1333;ortholog	OS06G0197500 PROTEIN (PTHR10772:SF39)	chaperonin(PC00073)	Triticum aestivum
WHEAT|EnsemblGenome=TraesCS3B02G563500|UniProtKB=A0A3B6FY56	TraesCS3B02G563500	Protein DETOXIFICATION;unassigned;ortholog	PROTEIN DETOXIFICATION (PTHR11206:SF265)	transporter(PC00227)	Triticum aestivum
WHEAT|EnsemblGenome=TraesCS5D02G217200|UniProtKB=A0A3B6MS48	TraesCS5D02G217200	Uncharacterized protein;unassigned;ortholog	CYTOCHROME P450 71A1-LIKE (PTHR24281:SF83)	hydroxylase(PC00122)	Triticum aestivum
WHEAT|EnsemblGenome=TraesCS6D02G075400|UniProtKB=A0A3B6QD88	TraesCS6D02G075400	START domain-containing protein;unassigned;ortholog	POLYKETIDE CYCLASE/DEHYDRASE AND LIPID TRANSPORT SUPERFAMILY PROTEIN (PTHR19308:SF11)		Triticum aestivum
WHEAT|EnsemblGenome=TraesCS3B02G128000|UniProtKB=A0A3B6FHY0	TraesCS3B02G128000	Malic enzyme;unassigned;ortholog	NADP-DEPENDENT MALIC ENZYME 3 (PTHR23406:SF64)	oxidoreductase(PC00176)	Triticum aestivum
WHEAT|EnsemblGenome=TraesCS7A02G173900|UniProtKB=A0A3B6RBB5	TraesCS7A02G173900	Protein kinase domain-containing protein;unassigned;ortholog	PROTEIN KINASE DOMAIN-CONTAINING PROTEIN (PTHR27007:SF239)		Triticum aestivum
WHEAT|EnsemblGenome=TraesCS3B02G185700|UniProtKB=A0A3B6FNU3	TraesCS3B02G185700	Oxidored_q6 domain-containing protein;unassigned;ortholog			Triticum aestivum
WHEAT|EnsemblGenome=TraesCS7B02G446900|UniProtKB=A0A3B6SPF0	TraesCS7B02G446900	HATPase_c domain-containing protein;unassigned;ortholog	ENDOPLASMIN (PTHR11528:SF97)	Hsp90 family chaperone(PC00028)	Triticum aestivum
WHEAT|EnsemblGenome=TraesCS3D02G339300|UniProtKB=A0A3B6H0R4	TraesCS3D02G339300	Uncharacterized protein;unassigned;ortholog	POTASSIUM TRANSPORTER (PTHR36771:SF2)	transporter(PC00227)	Triticum aestivum
WHEAT|EnsemblGenome=TraesCS2B02G198200|UniProtKB=A0A3B6C2M0	TraesCS2B02G198200	Small nuclear ribonucleoprotein G;unassigned;ortholog	SMALL NUCLEAR RIBONUCLEOPROTEIN G (PTHR10553:SF27)	RNA splicing factor(PC00148)	Triticum aestivum
WHEAT|EnsemblGenome=TraesCS2A02G380900|UniProtKB=A0A3B6B2X1	TraesCS2A02G380900	Phenylalanine ammonia-lyase;unassigned;ortholog	HISTIDINE AMMONIA-LYASE (PTHR10362:SF7)	lyase(PC00144)	Triticum aestivum
WHEAT|EnsemblGenome=TraesCS1D02G079100|UniProtKB=W5AN83	TraesCS1D02G079100	Uncharacterized protein;unassigned;ortholog	OS01G0281100 PROTEIN (PTHR33334:SF6)		Triticum aestivum
WHEAT|EnsemblGenome=TraesCS4D02G311600|UniProtKB=A0A3B6JND7	TraesCS4D02G311600	Uncharacterized protein;unassigned;ortholog	VACUOLAR ATP SYNTHASE CATALYTIC SUBUNIT-RELATED / V-ATPASE-RELATED / VACUOLAR PROTON PUMP-RELATED (PTHR34892:SF1)	ATP synthase(PC00002)	Triticum aestivum
WHEAT|EnsemblGenome=TraesCS1D02G398700|UniProtKB=A0A3B6A2G2	TraesCS1D02G398700	Uncharacterized protein;unassigned;ortholog	PROTEIN PLANT CADMIUM RESISTANCE 1-RELATED (PTHR15907:SF182)		Triticum aestivum
WHEAT|EnsemblGenome=TraesCS7B02G042600|UniProtKB=A0A3B6SCE8	TraesCS7B02G042600	H(+)-exporting diphosphatase;VP1-B;ortholog	K(+)-INSENSITIVE PYROPHOSPHATE-ENERGIZED PROTON PUMP (PTHR31998:SF55)		Triticum aestivum
WHEAT|EnsemblGenome=TraesCS5D02G457000|UniProtKB=A0A077RV23	TraesCS5D02G457400,TraesCS7D02G255400,TraesCSU02G263800	Uncharacterized protein;TRAES_3BF007300450CFD_c1;ortholog	SUBFAMILY NOT NAMED (PTHR48245:SF1)		Triticum aestivum
WHEAT|EnsemblGenome=TraesCS7A02G316300|UniProtKB=Q5I7K5	TraesCS7B02G217900,TraesCS7D02G313800,TraesCS7A02G316300	Ribosomal protein P1;unassigned;ortholog	60S ACIDIC RIBOSOMAL PROTEIN P1 (PTHR45696:SF10)	ribosomal protein(PC00202)	Triticum aestivum
WHEAT|EnsemblGenome=TraesCS4B02G059100|UniProtKB=P30111	TraesCS4B02G059100	Glutathione S-transferase 2;GSTA2;ortholog	GLUTATHIONE S-TRANSFERASE 1 (PTHR43900:SF76)	transferase(PC00220)	Triticum aestivum
WHEAT|EnsemblGenome=TraesCS4A02G181900|UniProtKB=A0A3B6HWU2	TraesCS4A02G181900	Germin-like protein;unassigned;ortholog	GERMIN-LIKE PROTEIN 3-5 (PTHR31238:SF26)		Triticum aestivum
WHEAT|EnsemblGenome=TraesCS2A02G502400|UniProtKB=P83970	TraesCS2A02G502400	Plasma membrane ATPase;ha1;ortholog	ATPASE 2, PLASMA MEMBRANE-TYPE (PTHR42861:SF124)	primary active transporter(PC00068)	Triticum aestivum
WHEAT|EnsemblGenome=TraesCS4A02G393600|UniProtKB=A0A3B6I3Y9	TraesCS4A02G393600	GDT1 family protein;unassigned;ortholog	TRANSMEMBRANE PROTEIN 165 (PTHR12608:SF1)		Triticum aestivum
WHEAT|EnsemblGenome=TraesCS3A02G011300|UniProtKB=A0A3B6EAK9	TraesCS3A02G011300	Uncharacterized protein;unassigned;ortholog			Triticum aestivum
WHEAT|EnsemblGenome=TraesCS3B02G219900|UniProtKB=A0A3B6FKK9	TraesCS3B02G219900	Uncharacterized protein;unassigned;ortholog	CALMODULIN-7 (PTHR23050:SF512)	calmodulin-related(PC00061)	Triticum aestivum
WHEAT|EnsemblGenome=TraesCS7D02G138300|UniProtKB=A0A3B6TKM9	TraesCS7D02G138300	Uncharacterized protein;unassigned;ortholog			Triticum aestivum
WHEAT|EnsemblGenome=TraesCS2A02G527700|UniProtKB=A0A3B6B6N6	TraesCS2A02G527700	Uncharacterized protein;unassigned;ortholog	CHAL_STI_SYNT_N DOMAIN-CONTAINING PROTEIN (PTHR11877:SF95)	transferase(PC00220)	Triticum aestivum
WHEAT|EnsemblGenome=TraesCS3A02G327300|UniProtKB=A0A3B6EP15	TraesCS3A02G327300	Uncharacterized protein;unassigned;ortholog	SUBFAMILY NOT NAMED (PTHR10795:SF632)	serine protease(PC00203)	Triticum aestivum
WHEAT|EnsemblGenome=TraesCS1B02G250600|UniProtKB=A0A3B5YZF8	TraesCS1B02G250600	Uncharacterized protein;unassigned;ortholog	2-NITROPROPANE DIOXYGENASE-LIKE PROTEIN (PTHR32332:SF20)	oxygenase(PC00177)	Triticum aestivum
WHEAT|EnsemblGenome=TraesCS4D02G093600|UniProtKB=A0A3B6JG02	TraesCS4D02G093600	Aldehyde oxygenase (deformylating);unassigned;ortholog	ALDEHYDE OXYGENASE (DEFORMYLATING) (PTHR11863:SF128)	oxidase(PC00175)	Triticum aestivum
WHEAT|EnsemblGenome=TraesCS2B02G521600|UniProtKB=A0A3B6CE50	TraesCS2B02G521600	Adenosylhomocysteinase;unassigned;ortholog	ADENOSYLHOMOCYSTEINASE (PTHR23420:SF0)	hydrolase(PC00121)	Triticum aestivum
WHEAT|EnsemblGenome=TraesCS5A02G234400|UniProtKB=A0A3B6KGR6	TraesCS5A02G234400	Protein disulfide-isomerase;unassigned;ortholog	PROTEIN DISULFIDE-ISOMERASE A6 (PTHR45815:SF3)	chaperone(PC00072)	Triticum aestivum
WHEAT|EnsemblGenome=TraesCS7D02G241100|UniProtKB=F4Y594	TraesCS7D02G241100	Heat shock protein 90;Hsp90.2-D1;ortholog	HEAT SHOCK PROTEIN 81-3 (PTHR11528:SF137)	Hsp90 family chaperone(PC00028)	Triticum aestivum
WHEAT|EnsemblGenome=TraesCS3B02G356700|UniProtKB=A0A3B6FVA3	TraesCS3B02G356700	Uncharacterized protein;unassigned;ortholog	SUBFAMILY NOT NAMED (PTHR10795:SF632)	serine protease(PC00203)	Triticum aestivum
WHEAT|EnsemblGenome=TraesCS2D02G493200|UniProtKB=A0A3B6DLL8	TraesCS2D02G493200	Uncharacterized protein;unassigned;ortholog	C1_2 DOMAIN-CONTAINING PROTEIN (PTHR46477:SF10)		Triticum aestivum
WHEAT|EnsemblGenome=TraesCS5A02G135700|UniProtKB=A0A3B6KFT8	TraesCS5A02G135700	DsbD domain-containing protein;unassigned;ortholog	CYTOCHROME C-TYPE BIOGENESIS CCDA-LIKE CHLOROPLASTIC PROTEIN (PTHR31272:SF6)		Triticum aestivum
WHEAT|EnsemblGenome=TraesCS7B02G188000|UniProtKB=A0A3B6SKU8	TraesCS7B02G188000	HTH myb-type domain-containing protein;unassigned;ortholog	OS06G0728700 PROTEIN (PTHR12802:SF165)	chromatin/chromatin-binding, or -regulatory protein(PC00077)	Triticum aestivum
WHEAT|EnsemblGenome=TraesCS7D02G029800|UniProtKB=A0A3B6TBP4	TraesCS7D02G029800	Dolichyl-diphosphooligosaccharide--protein glycosyltransferase subunit DAD1;unassigned;ortholog	DOLICHYL-DIPHOSPHOOLIGOSACCHARIDE--PROTEIN GLYCOSYLTRANSFERASE SUBUNIT DAD1 (PTHR10705:SF0)	glycosyltransferase(PC00111)	Triticum aestivum
WHEAT|EnsemblGenome=TraesCS3B02G515600|UniProtKB=A0A3B6G0M5	TraesCS3B02G515600	Uncharacterized protein;unassigned;ortholog			Triticum aestivum
WHEAT|EnsemblGenome=TraesCS2A02G240500|UniProtKB=A0A3B6AYG0	TraesCS2A02G240500	Uncharacterized protein;unassigned;ortholog			Triticum aestivum
WHEAT|EnsemblGenome=TraesCS5A02G199500|UniProtKB=A0A3B6KI55	TraesCS5A02G199500	Uncharacterized protein;unassigned;ortholog	PWI DOMAIN-CONTAINING PROTEIN (PTHR47334:SF3)	RNA splicing factor(PC00148)	Triticum aestivum
WHEAT|EnsemblGenome=TraesCS6A02G312800|UniProtKB=A0A3B6NU09	TraesCS6A02G312800	Uncharacterized protein;unassigned;ortholog			Triticum aestivum
WHEAT|EnsemblGenome=TraesCS6B02G353200|UniProtKB=A0A3B6PPJ5	TraesCS6B02G353200	Oxidored_FMN domain-containing protein;unassigned;ortholog	NADPH DEHYDROGENASE 2-RELATED (PTHR22893:SF91)	oxidoreductase(PC00176)	Triticum aestivum
WHEAT|EnsemblGenome=TraesCS2A02G511000|UniProtKB=A0A3B6B6Z3	TraesCS2A02G511000	Uncharacterized protein;unassigned;ortholog	BNACNNG33880D PROTEIN (PTHR34563:SF6)		Triticum aestivum
WHEAT|EnsemblGenome=TraesCS5A02G439100|UniProtKB=A0A3B6KRR4	TraesCS5A02G439100	Ribos_L4_asso_C domain-containing protein;unassigned;ortholog	60S RIBOSOMAL PROTEIN L4 (PTHR19431:SF0)	ribosomal protein(PC00202)	Triticum aestivum
WHEAT|EnsemblGenome=TraesCS4B02G101800|UniProtKB=Q93XQ8	TraesCS4B02G101800	Protein disulfide-isomerase;PDI2;ortholog	PROTEIN DISULFIDE-ISOMERASE A3 (PTHR18929:SF132)	chaperone(PC00072)	Triticum aestivum
WHEAT|EnsemblGenome=TraesCS6B02G122800|UniProtKB=A0A3B6PHP0	TraesCS6B02G122800	Chlorophyll a-b binding protein, chloroplastic;unassigned;ortholog	CHLOROPHYLL A-B BINDING PROTEIN, CHLOROPLASTIC (PTHR21649:SF128)		Triticum aestivum
WHEAT|EnsemblGenome=TraesCS6A02G162900|UniProtKB=W5GHG3	TraesCS6A02G162900	Caleosin;Clo3;ortholog	EF-HAND CALCIUM-BINDING PROTEIN (PTHR31495:SF27)	oxygenase(PC00177)	Triticum aestivum
WHEAT|EnsemblGenome=TraesCS6D02G026200|UniProtKB=A0A3B6Q926	TraesCS6D02G026200	Aldehyde oxygenase (deformylating);unassigned;ortholog	ALDEHYDE OXYGENASE (DEFORMYLATING) (PTHR11863:SF165)	oxidase(PC00175)	Triticum aestivum
WHEAT|EnsemblGenome=TraesCS2B02G372900|UniProtKB=A0A3B6C973	TraesCS2B02G372900	S-adenosylmethionine decarboxylase proenzyme;unassigned;ortholog	S-ADENOSYLMETHIONINE DECARBOXYLASE PROENZYME (PTHR11570:SF24)	decarboxylase(PC00089)	Triticum aestivum
WHEAT|EnsemblGenome=TraesCS6B02G440200|UniProtKB=A0A3B6PT84	TraesCS6B02G440200	Aconitate hydratase;unassigned;ortholog	CITRATE HYDRO-LYASE (PTHR11670:SF54)	RNA metabolism protein(PC00031)	Triticum aestivum
WHEAT|EnsemblGenome=TraesCS1A02G151000|UniProtKB=A0A3B5XY69	TraesCS1A02G151000	Cyanate hydratase;CYN;ortholog	CYANATE HYDRATASE (PTHR34186:SF2)	hydratase(PC00120)	Triticum aestivum
WHEAT|EnsemblGenome=TraesCS5D02G327800|UniProtKB=A0A3B6MVT5	TraesCS5D02G327800	Metallophos domain-containing protein;unassigned;ortholog	METALLOPHOS DOMAIN-CONTAINING PROTEIN (PTHR32440:SF23)		Triticum aestivum
WHEAT|EnsemblGenome=TraesCS5B02G440300|UniProtKB=A0A3B6LUV7	TraesCS5B02G440300	Uncharacterized protein;unassigned;ortholog	VACUOLAR ATP SYNTHASE CATALYTIC SUBUNIT-RELATED / V-ATPASE-RELATED / VACUOLAR PROTON PUMP-LIKE PROTEIN (PTHR34892:SF2)	ATP synthase(PC00002)	Triticum aestivum
WHEAT|EnsemblGenome=TraesCS2B02G381600|UniProtKB=A0A3B6C9E7	TraesCS2B02G381600	Glutaredoxin domain-containing protein;unassigned;ortholog	GLUTAREDOXIN-C6 (PTHR45694:SF11)	oxidoreductase(PC00176)	Triticum aestivum
WHEAT|EnsemblGenome=TraesCS7D02G517800|UniProtKB=A0A3B6TYS2	TraesCS7D02G517800	HATPase_c domain-containing protein;unassigned;ortholog	ENDOPLASMIN (PTHR11528:SF97)	Hsp90 family chaperone(PC00028)	Triticum aestivum
WHEAT|EnsemblGenome=TraesCS5B02G209200|UniProtKB=A0A3B6LM78	TraesCS5B02G209200	Uncharacterized protein;unassigned;ortholog	CYTOCHROME P450 71A1-LIKE (PTHR24281:SF83)	hydroxylase(PC00122)	Triticum aestivum
WHEAT|EnsemblGenome=TraesCS6B02G217200|UniProtKB=A0A3B6PL82	TraesCS6B02G217200	PALP domain-containing protein;unassigned;ortholog	PALP DOMAIN-CONTAINING PROTEIN (PTHR10314:SF170)	lyase(PC00144)	Triticum aestivum
WHEAT|EnsemblGenome=TraesCS3D02G110700|UniProtKB=A0A3B6GPE4	TraesCS3D02G110700	Malic enzyme;unassigned;ortholog	NADP-DEPENDENT MALIC ENZYME 3 (PTHR23406:SF64)	oxidoreductase(PC00176)	Triticum aestivum
WHEAT|EnsemblGenome=TraesCS4B02G033300|UniProtKB=A0A3B6INB3	TraesCS4B02G033300	Germin-like protein;unassigned;ortholog	GERMIN-LIKE PROTEIN 3-5 (PTHR31238:SF26)		Triticum aestivum
WHEAT|EnsemblGenome=TraesCS3B02G188400|UniProtKB=A0A341XW26	TraesCS3B02G188400	Uncharacterized protein;unassigned;ortholog			Triticum aestivum
WHEAT|EnsemblGenome=TraesCS1A02G076900|UniProtKB=A0A3B5XVH0	TraesCS1A02G076900	Uncharacterized protein;unassigned;ortholog	OS01G0281100 PROTEIN (PTHR33334:SF6)		Triticum aestivum
WHEAT|EnsemblGenome=TraesCS5B02G063600|UniProtKB=A0A3B6LEZ5	TraesCS5B02G063600	Protein kinase domain-containing protein;unassigned;ortholog	WAK FAMILY RECEPTOR-LIKE PROTEIN KINASE-RELATED (PTHR27005:SF177)	transmembrane signal receptor(PC00197)	Triticum aestivum
WHEAT|EnsemblGenome=TraesCSU02G263900|UniProtKB=A0A3B6U9H5	TraesCSU02G263900	Uncharacterized protein;unassigned;ortholog	WU:FI09B08 (PTHR33187:SF11)		Triticum aestivum
WHEAT|EnsemblGenome=TraesCS2D02G132200|UniProtKB=A0A3B6DBA8	TraesCS2D02G132200	Uncharacterized protein;unassigned;ortholog	HALOACID DEHALOGENASE-LIKE HYDROLASE (HAD) SUPERFAMILY PROTEIN (PTHR46649:SF4)		Triticum aestivum
WHEAT|EnsemblGenome=TraesCS7A02G517700|UniProtKB=A0A3B6RN65	TraesCS7A02G517700	H(+)-exporting diphosphatase;VP2-A;ortholog	PYROPHOSPHATE-ENERGIZED VACUOLAR MEMBRANE PROTON PUMP 1 (PTHR31998:SF52)		Triticum aestivum
WHEAT|EnsemblGenome=TraesCS3B02G063000|UniProtKB=A0A077RVM2	TraesCS3B02G063000,TraesCS3B02G063100	Non-specific lipid-transfer protein;TRAES_3BF088300030CFD_c1;ortholog	NON-SPECIFIC LIPID-TRANSFER PROTEIN (PTHR33076:SF105)		Triticum aestivum
WHEAT|EnsemblGenome=TraesCS6A02G101000|UniProtKB=A0A3B6NJZ6	TraesCS6A02G101000	Uncharacterized protein;unassigned;ortholog			Triticum aestivum
WHEAT|EnsemblGenome=TraesCS3D02G518000|UniProtKB=A0A3B6H6L4	TraesCS3D02G518000	ABA/WDS induced protein;ASR;ortholog	ABA/WDS INDUCED PROTEIN (PTHR33801:SF17)		Triticum aestivum
WHEAT|EnsemblGenome=TraesCS7A02G097500|UniProtKB=A0A3B6R9D6	TraesCS7A02G097500	Uncharacterized protein;unassigned;ortholog			Triticum aestivum
WHEAT|EnsemblGenome=TraesCS2B02G521400|UniProtKB=A0A3B6CE81	TraesCS2B02G521400	Uncharacterized protein;unassigned;ortholog			Triticum aestivum
WHEAT|EnsemblGenome=TraesCS4A02G166900|UniProtKB=A0A3B6HSJ4	TraesCS4A02G166900	UDP-arabinopyranose mutase;unassigned;ortholog	UDP-ARABINOPYRANOSE MUTASE 1 (PTHR31682:SF46)	mutase(PC00160)	Triticum aestivum
WHEAT|EnsemblGenome=TraesCS6A02G093700|UniProtKB=A0A3B6NLG0	TraesCS6A02G093700	Chlorophyll a-b binding protein, chloroplastic;unassigned;ortholog	CHLOROPHYLL A-B BINDING PROTEIN, CHLOROPLASTIC (PTHR21649:SF157)		Triticum aestivum
WHEAT|EnsemblGenome=TraesCS7A02G009200|UniProtKB=A0A3B6RA58	TraesCS7A02G009200	Uncharacterized protein;unassigned;ortholog	SUBFAMILY NOT NAMED (PTHR31953:SF53)		Triticum aestivum
WHEAT|EnsemblGenome=TraesCS3B02G395600|UniProtKB=A0A077RWB4	TraesCS3B02G395600	Aldo_ket_red domain-containing protein;TRAES_3BF065800050CFD_c1;ortholog	OS01G0847700 PROTEIN (PTHR11732:SF386)	reductase(PC00198)	Triticum aestivum
WHEAT|EnsemblGenome=TraesCS6D02G090200|UniProtKB=A0A3B6QDR2	TraesCS6D02G090200	Uncharacterized protein;unassigned;ortholog	SUBFAMILY NOT NAMED (PTHR11073:SF57)	chaperone(PC00072)	Triticum aestivum
WHEAT|EnsemblGenome=TraesCS4D02G135000|UniProtKB=A0A3B6JJ08	TraesCS4D02G135000	ATPase_AAA_core domain-containing protein;unassigned;ortholog	ATPASE_AAA_CORE DOMAIN-CONTAINING PROTEIN (PTHR32429:SF24)		Triticum aestivum
WHEAT|EnsemblGenome=TraesCS6A02G142300|UniProtKB=A0A3B6NN31	TraesCS6A02G142300	Flotillin-like;unassigned;ortholog	FLOTILLIN-LIKE PROTEIN 1-RELATED (PTHR13806:SF31)		Triticum aestivum
WHEAT|EnsemblGenome=TraesCS6B02G250500|UniProtKB=A0A3B6PLX9	TraesCS6B02G250500	Uncharacterized protein;unassigned;ortholog			Triticum aestivum
WHEAT|EnsemblGenome=TraesCS4A02G214200|UniProtKB=Q7FYS2	TraesCS4A02G214200	Protein disulfide-isomerase;PDI1;ortholog	PROTEIN DISULFIDE-ISOMERASE A3 (PTHR18929:SF132)	chaperone(PC00072)	Triticum aestivum
WHEAT|EnsemblGenome=TraesCS1D02G144600|UniProtKB=A0A3B5ZRW3	TraesCS1D02G144600	PHB domain-containing protein;unassigned;ortholog	RESPONSE PROTEIN, PUTATIVE, EXPRESSED-RELATED (PTHR43327:SF28)	transporter(PC00227)	Triticum aestivum
WHEAT|EnsemblGenome=TraesCS5D02G241200|UniProtKB=A0A3B6MSX0	TraesCS5D02G241200	Protein disulfide-isomerase;unassigned;ortholog	PROTEIN DISULFIDE-ISOMERASE A6 (PTHR45815:SF3)	chaperone(PC00072)	Triticum aestivum
WHEAT|EnsemblGenome=TraesCS6A02G094500|UniProtKB=A0A3B6NL68	TraesCS6A02G094500	Chlorophyll a-b binding protein, chloroplastic;unassigned;ortholog	CHLOROPHYLL A-B BINDING PROTEIN, CHLOROPLASTIC (PTHR21649:SF128)		Triticum aestivum
WHEAT|EnsemblGenome=TraesCS3D02G517500|UniProtKB=A0A3B6H6L2	TraesCS3D02G517500	ABA/WDS induced protein;ASR;ortholog	OS01G0959100 PROTEIN (PTHR33801:SF12)		Triticum aestivum
WHEAT|EnsemblGenome=TraesCS7A02G313100|UniProtKB=A0A3B6RKE8	TraesCS7A02G313100	Glyceraldehyde-3-phosphate dehydrogenase;unassigned;ortholog	GLYCERALDEHYDE-3-PHOSPHATE DEHYDROGENASE-RELATED (PTHR10836:SF76)	dehydrogenase(PC00092)	Triticum aestivum
WHEAT|EnsemblGenome=TraesCS6B02G091100|UniProtKB=A0A3B6PI41	TraesCS6B02G091100	Uncharacterized protein;unassigned;ortholog	TERPENE_SYNTH_C DOMAIN-CONTAINING PROTEIN (PTHR31225:SF91)		Triticum aestivum
WHEAT|EnsemblGenome=TraesCS5A02G022200|UniProtKB=A0A3B6KBM0	TraesCS5A02G022200	Cysteine synthase;unassigned;ortholog	CYSTEINE SYNTHASE (PTHR10314:SF244)	lyase(PC00144)	Triticum aestivum
WHEAT|EnsemblGenome=TraesCS1A02G342900|UniProtKB=A0A3B5Y4X0	TraesCS1A02G342900	ABC transporter domain-containing protein;unassigned;ortholog	ABC TRANSPORTER A FAMILY MEMBER 2 (PTHR19229:SF205)	ATP-binding cassette (ABC) transporter(PC00003)	Triticum aestivum
WHEAT|EnsemblGenome=TraesCS5A02G214600|UniProtKB=A0A3B6KH30	TraesCS5A02G214600	Uncharacterized protein;unassigned;ortholog	CYTOCHROME P450 71A1-LIKE (PTHR24281:SF83)	hydroxylase(PC00122)	Triticum aestivum
WHEAT|EnsemblGenome=TraesCS1A02G000100|UniProtKB=A0A3B5XSR0	TraesCS1A02G000100	Uncharacterized protein;unassigned;ortholog			Triticum aestivum
WHEAT|EnsemblGenome=TraesCS5B02G232900|UniProtKB=D8L9B5	TraesCS5B02G232900	Protein disulfide-isomerase;pdil5-1;ortholog	PROTEIN DISULFIDE-ISOMERASE A6 (PTHR45815:SF3)	chaperone(PC00072)	Triticum aestivum
WHEAT|EnsemblGenome=TraesCS6B02G260800|UniProtKB=A0A3B6PPD2	TraesCS6B02G260800	CN hydrolase domain-containing protein;unassigned;ortholog	OS02G0635000 PROTEIN (PTHR46044:SF6)		Triticum aestivum
WHEAT|EnsemblGenome=TraesCS7A02G264500|UniProtKB=A0A3B6RIK4	TraesCS7A02G264500	Uncharacterized protein;unassigned;ortholog	STRESS UP-REGULATED NOD 19 PROTEIN (PTHR33390:SF1)		Triticum aestivum
WHEAT|EnsemblGenome=TraesCS2A02G130200|UniProtKB=A0A3B6ASL0	TraesCS2A02G130200	Uncharacterized protein;unassigned;ortholog	HALOACID DEHALOGENASE-LIKE HYDROLASE (HAD) SUPERFAMILY PROTEIN (PTHR46649:SF4)		Triticum aestivum
WHEAT|EnsemblGenome=TraesCS1A02G000700|UniProtKB=A0A341ZL95	TraesCSU02G258100	Uncharacterized protein;unassigned;ortholog	SUBFAMILY NOT NAMED (PTHR47188:SF4)		Triticum aestivum
WHEAT|EnsemblGenome=TraesCS1A02G435200|UniProtKB=A0A3B5Y7C4	TraesCS1A02G435200	Uncharacterized protein;unassigned;ortholog	SUBFAMILY NOT NAMED (PTHR10891:SF826)	calmodulin-related(PC00061)	Triticum aestivum
WHEAT|EnsemblGenome=TraesCS1A02G056200|UniProtKB=A0A3B5XUA7	TraesCS1A02G056200	Uncharacterized protein;unassigned;ortholog			Triticum aestivum
WHEAT|EnsemblGenome=TraesCS4B02G033100|UniProtKB=A0A3B6IMD2	TraesCS4B02G033100	Germin-like protein;unassigned;ortholog	OXALATE OXIDASE GF-3.8 (PTHR31238:SF233)		Triticum aestivum
WHEAT|EnsemblGenome=TraesCS1A02G343000|UniProtKB=A0A3B5Y5H7	TraesCS1A02G343000	ABC transporter domain-containing protein;unassigned;ortholog	ABC TRANSPORTER DOMAIN-CONTAINING PROTEIN (PTHR19229:SF259)	ATP-binding cassette (ABC) transporter(PC00003)	Triticum aestivum
WHEAT|EnsemblGenome=TraesCS1D02G189800|UniProtKB=A0A3B5ZV61	TraesCS1D02G189800	Uncharacterized protein;unassigned;ortholog	SUBFAMILY NOT NAMED (PTHR11260:SF721)	transferase(PC00220)	Triticum aestivum
WHEAT|EnsemblGenome=TraesCS3B02G458800|UniProtKB=D7NXU0	TraesCS3B02G458800	Zinc finger protein;ZFN1;ortholog	ZINC FINGER CCCH DOMAIN-CONTAINING PROTEIN 12 (PTHR12506:SF46)	protein phosphatase(PC00195)	Triticum aestivum
WHEAT|EnsemblGenome=TraesCS1A02G235600|UniProtKB=A0A341NMB9	TraesCS2D02G303100	Uncharacterized protein;unassigned;ortholog	DNA-DIRECTED RNA POLYMERASES I, II, AND III SUBUNIT RPABC4 (PTHR12056:SF2)	DNA-directed RNA polymerase(PC00019)	Triticum aestivum
WHEAT|EnsemblGenome=TraesCS4D02G050700|UniProtKB=A0A3B6JD12	TraesCS4D02G050700	Uncharacterized protein;unassigned;ortholog	LIGASE, PUTATIVE (DUF760)-RELATED (PTHR31808:SF4)		Triticum aestivum
WHEAT|EnsemblGenome=TraesCS1D02G081200|UniProtKB=A0A3B5ZPL5	TraesCS1D02G081200	Glutathione transferase;unassigned;ortholog	GLUTATHIONE S-TRANSFERASE GSTF1-RELATED (PTHR43900:SF49)	transferase(PC00220)	Triticum aestivum
WHEAT|EnsemblGenome=TraesCS1A02G404500|UniProtKB=A0A3B5Y6C7	TraesCS1A02G404500	Uncharacterized protein;unassigned;ortholog	ASPARTIC PROTEINASE A1 (PTHR47966:SF76)	aspartic protease(PC00053)	Triticum aestivum
WHEAT|EnsemblGenome=TraesCS7A02G269900|UniProtKB=A0A3B6RIS7	TraesCS7A02G269900	RHOMBOID-like protein;unassigned;ortholog	RHOMBOID-LIKE PROTEIN (PTHR22936:SF85)		Triticum aestivum
WHEAT|EnsemblGenome=TraesCS3B02G014600|UniProtKB=A0A3B6FFB1	TraesCS3B02G014600	Uncharacterized protein;unassigned;ortholog			Triticum aestivum
WHEAT|EnsemblGenome=TraesCS3A02G530400|UniProtKB=W5E8X2	TraesCS4D02G157600,TraesCS4A02G167400	Uncharacterized protein;unassigned;ortholog	40S RIBOSOMAL PROTEIN S28 (PTHR10769:SF3)	ribosomal protein(PC00202)	Triticum aestivum
WHEAT|EnsemblGenome=TraesCS3D02G517600|UniProtKB=A0A3B6H706	TraesCS3D02G517600	Uncharacterized protein;unassigned;ortholog	OS01G0959100 PROTEIN (PTHR33801:SF12)		Triticum aestivum
WHEAT|EnsemblGenome=TraesCS6B02G440600|UniProtKB=A0A3B6PTZ6	TraesCS6B02G440600	LRRNT_2 domain-containing protein;unassigned;ortholog	LRRNT_2 DOMAIN-CONTAINING PROTEIN (PTHR48063:SF22)	transmembrane signal receptor(PC00197)	Triticum aestivum
WHEAT|EnsemblGenome=TraesCS5B02G009000|UniProtKB=A0A3B6LDC9	TraesCS5B02G009000	Uncharacterized protein;unassigned;ortholog	PLAC8 FAMILY PROTEIN (PTHR15907:SF207)		Triticum aestivum
WHEAT|EnsemblGenome=TraesCS5D02G334700|UniProtKB=A0A3B6MVX1	TraesCS5D02G334700	Uncharacterized protein;unassigned;ortholog	SUBFAMILY NOT NAMED (PTHR24296:SF84)	oxygenase(PC00177)	Triticum aestivum
WHEAT|EnsemblGenome=TraesCS7A02G553800|UniProtKB=A0A3B6RQ46	TraesCS7A02G553800	HTH myb-type domain-containing protein;unassigned;ortholog	HTH MYB-TYPE DOMAIN-CONTAINING PROTEIN (PTHR12802:SF143)	chromatin/chromatin-binding, or -regulatory protein(PC00077)	Triticum aestivum
WHEAT|EnsemblGenome=TraesCS4B02G264500|UniProtKB=A0A3B6IW39	TraesCS4B02G264500	Aminotran_1_2 domain-containing protein;unassigned;ortholog	AMINOTRANSFERASE ALD1, CHLOROPLASTIC (PTHR43144:SF5)	transaminase(PC00216)	Triticum aestivum
WHEAT|EnsemblGenome=TraesCS2D02G465100|UniProtKB=A0A3B6DKM8	TraesCS2D02G465100	AvrRpt-cleavage domain-containing protein;unassigned;ortholog	PROTEIN NOI4 (PTHR33159:SF93)		Triticum aestivum
WHEAT|EnsemblGenome=TraesCS6A02G094600|UniProtKB=A0A3B6NM96	TraesCS6A02G094600	Chlorophyll a-b binding protein, chloroplastic;unassigned;ortholog	CHLOROPHYLL A-B BINDING PROTEIN, CHLOROPLASTIC (PTHR21649:SF128)		Triticum aestivum
WHEAT|EnsemblGenome=TraesCS6A02G276700|UniProtKB=A0A3B6NSR2	TraesCS6A02G276700	Uncharacterized protein;unassigned;ortholog	HYPOXIA UP-REGULATED PROTEIN 1 (PTHR45639:SF3)	Hsp70 family chaperone(PC00027)	Triticum aestivum
WHEAT|EnsemblGenome=TraesCS6A02G101800|UniProtKB=A0A3B6NLQ9	TraesCS6A02G101800	Uncharacterized protein;unassigned;ortholog	SUBFAMILY NOT NAMED (PTHR11073:SF57)	chaperone(PC00072)	Triticum aestivum
WHEAT|EnsemblGenome=TraesCS7D02G009400|UniProtKB=A0A3B6T7D3	TraesCS7D02G009400	Uncharacterized protein;unassigned;ortholog	SUCROSE:FRUCTAN 6-FRUCTOSYLTRANSFERASE (PTHR31953:SF46)		Triticum aestivum
WHEAT|EnsemblGenome=TraesCS1A02G384800|UniProtKB=A0A3B5Y696	TraesCS1A02G384800	Uncharacterized protein;unassigned;ortholog			Triticum aestivum
WHEAT|EnsemblGenome=TraesCS3A02G422100|UniProtKB=A0A3B6EN11	TraesCS3A02G422100	Methanethiol oxidase;unassigned;ortholog	METHANETHIOL OXIDASE (PTHR23300:SF0)	defense/immunity protein(PC00090)	Triticum aestivum
WHEAT|EnsemblGenome=TraesCS5D02G087500|UniProtKB=A0A3B6MN86	TraesCS5D02G087500	Uncharacterized protein;unassigned;ortholog	UBIQUITIN-LIKE PROTEIN FUBI (PTHR10666:SF446)		Triticum aestivum
WHEAT|EnsemblGenome=TraesCS3A02G509700|UniProtKB=A0A3B6EQN7	TraesCS3A02G509700	Uncharacterized protein;unassigned;ortholog	OS01G0959100 PROTEIN (PTHR33801:SF12)		Triticum aestivum
WHEAT|EnsemblGenome=TraesCS1B02G164200|UniProtKB=A0A3B5YWJ7	TraesCS1B02G164200	PHB domain-containing protein;unassigned;ortholog	RESPONSE PROTEIN, PUTATIVE, EXPRESSED-RELATED (PTHR43327:SF28)	transporter(PC00227)	Triticum aestivum
WHEAT|EnsemblGenome=TraesCS3B02G526700|UniProtKB=A0A3B6FXL2	TraesCS3B02G526700	Uncharacterized protein;unassigned;ortholog	OS01G0940800 PROTEIN (PTHR32227:SF218)	glucosidase(PC00108)	Triticum aestivum
WHEAT|EnsemblGenome=TraesCS6A02G094100|UniProtKB=A0A3B6NM91	TraesCS6A02G094100	Chlorophyll a-b binding protein, chloroplastic;unassigned;ortholog	CHLOROPHYLL A-B BINDING PROTEIN, CHLOROPLASTIC (PTHR21649:SF136)		Triticum aestivum
WHEAT|EnsemblGenome=TraesCS4A02G264500|UniProtKB=A0A3B6HY80	TraesCS4A02G264500	Uncharacterized protein;unassigned;ortholog	LIGASE, PUTATIVE (DUF760)-RELATED (PTHR31808:SF4)		Triticum aestivum
WHEAT|EnsemblGenome=TraesCS2B02G040600|UniProtKB=A0A3B6C053	TraesCS2B02G040600	Uncharacterized protein;unassigned;ortholog	GLYCOSYLTRANSFERASE (PTHR48047:SF19)	glycosyltransferase(PC00111)	Triticum aestivum
WHEAT|EnsemblGenome=TraesCSU02G056900|UniProtKB=A0A3B6TZU9	TraesCSU02G056900	Non-specific lipid-transfer protein;unassigned;ortholog	NON-SPECIFIC LIPID-TRANSFER PROTEIN (PTHR33076:SF105)		Triticum aestivum
WHEAT|EnsemblGenome=TraesCS4A02G188400|UniProtKB=A0A3B6HTF4	TraesCS4A02G188400	Mitochondrial import inner membrane translocase subunit;unassigned;ortholog	MITOCHONDRIAL IMPORT INNER MEMBRANE TRANSLOCASE SUBUNIT (PTHR19338:SF3)		Triticum aestivum
WHEAT|EnsemblGenome=TraesCS2A02G254600|UniProtKB=A0A3B6AYY2	TraesCS2A02G254600	PsbP domain-containing protein;unassigned;ortholog	OXYGEN-EVOLVING ENHANCER PROTEIN 2-1, CHLOROPLASTIC (PTHR31407:SF6)		Triticum aestivum
WHEAT|EnsemblGenome=TraesCS1B02G470900|UniProtKB=A0A3B5Z6K9	TraesCS1B02G470900	Uncharacterized protein;unassigned;ortholog	EF HAND FAMILY PROTEIN (PTHR10891:SF785)	calmodulin-related(PC00061)	Triticum aestivum
WHEAT|EnsemblGenome=TraesCS5D02G087400|UniProtKB=A0A3B6MLY6	TraesCS5D02G087400	Uncharacterized protein;unassigned;ortholog			Triticum aestivum
WHEAT|EnsemblGenome=TraesCS6D02G244400|UniProtKB=A0A3B6QGG5	TraesCS6D02G244400	Pectin acetylesterase;unassigned;ortholog	PECTIN ACETYLESTERASE 8 (PTHR21562:SF93)		Triticum aestivum
WHEAT|EnsemblGenome=TraesCS4D02G098400|UniProtKB=Q93XQ7	TraesCS4D02G098400	Protein disulfide-isomerase;PDI3;ortholog	PROTEIN DISULFIDE-ISOMERASE A3 (PTHR18929:SF132)	chaperone(PC00072)	Triticum aestivum
WHEAT|EnsemblGenome=TraesCS7A02G009800|UniProtKB=A0A3B6RA70	TraesCS7A02G009800	Uncharacterized protein;unassigned;ortholog	SUCROSE:FRUCTAN 6-FRUCTOSYLTRANSFERASE (PTHR31953:SF46)		Triticum aestivum
WHEAT|EnsemblGenome=TraesCS3A02G186600|UniProtKB=W5CXF2	TraesCS3B02G216100	Uncharacterized protein;TRAES_3BF029700060CFD_c1;ortholog	PROTEIN DELETION OF SUV3 SUPPRESSOR 1(I)-RELATED (PTHR16771:SF17)	protease(PC00190)	Triticum aestivum
WHEAT|EnsemblGenome=TraesCS7D02G124000|UniProtKB=A0A3B6TLA6	TraesCS7D02G124000	Uncharacterized protein;unassigned;ortholog			Triticum aestivum
WHEAT|EnsemblGenome=TraesCS4A02G298700|UniProtKB=A0A3B6HXB3	TraesCS4A02G298700	5-methyltetrahydropteroyltriglutamate--homocysteine S-methyltransferase;unassigned;ortholog	5-METHYLTETRAHYDROPTEROYLTRIGLUTAMATE--HOMOCYSTEINE METHYLTRANSFERASE 1 (PTHR30519:SF22)	methyltransferase(PC00155)	Triticum aestivum
WHEAT|EnsemblGenome=TraesCS3D02G476500|UniProtKB=A0A3B6H5T0	TraesCS3D02G476500	Uncharacterized protein;unassigned;ortholog	ENDO-1,3-BETA-GLUCOSIDASE GII,PUTATIVE, EXPRESSED-RELATED (PTHR32227:SF288)	glucosidase(PC00108)	Triticum aestivum
WHEAT|EnsemblGenome=TraesCS7B02G345500|UniProtKB=A0A3B6SQD4	TraesCS7B02G345500	Uncharacterized protein;unassigned;ortholog	F9L1.21 PROTEIN (PTHR28632:SF9)		Triticum aestivum
WHEAT|EnsemblGenome=TraesCS6A02G202900|UniProtKB=A0A3B6NQB4	TraesCS6A02G202900	Cytochrome b-c1 complex subunit Rieske, mitochondrial;unassigned;ortholog	CYTOCHROME B-C1 COMPLEX SUBUNIT RIESKE, MITOCHONDRIAL (PTHR10134:SF44)		Triticum aestivum
WHEAT|EnsemblGenome=TraesCS3D02G000900|UniProtKB=A0A3B6GMZ8	TraesCS3D02G000900	Uncharacterized protein;unassigned;ortholog			Triticum aestivum
WHEAT|EnsemblGenome=TraesCS1A02G166100|UniProtKB=Q41523	TraesCS1A02G166100	Uncharacterized protein;unassigned;ortholog	PR17D (PTHR33321:SF17)		Triticum aestivum
WHEAT|EnsemblGenome=TraesCS5B02G228500|UniProtKB=A0A3B6LMU4	TraesCS5B02G228500	STAS domain-containing protein;unassigned;ortholog	SULFATE TRANSPORTER 1.2 (PTHR11814:SF229)	transporter(PC00227)	Triticum aestivum
WHEAT|EnsemblGenome=TraesCS6D02G363100|UniProtKB=A0A3B6QNN0	TraesCS6D02G363100	Uncharacterized protein;unassigned;ortholog	SUBFAMILY NOT NAMED (PTHR24282:SF134)	oxygenase(PC00177)	Triticum aestivum
WHEAT|EnsemblGenome=TraesCS5B02G071100|UniProtKB=A0A3B6LF88	TraesCS5B02G071100	Uncharacterized protein;unassigned;ortholog	OS08G0566900 PROTEIN (PTHR11266:SF46)	transporter(PC00227)	Triticum aestivum
WHEAT|EnsemblGenome=TraesCS2A02G493700|UniProtKB=A0A1D5UPW5	TraesCS2D02G493600	Serine hydroxymethyltransferase;CAMPLR22A2D_LOCUS4912;ortholog	GLYCINE HYDROXYMETHYLTRANSFERASE (PTHR11680:SF35)	methyltransferase(PC00155)	Triticum aestivum
WHEAT|EnsemblGenome=TraesCS1D02G412200|UniProtKB=A0A3B6A2J7	TraesCS1D02G412200	Uncharacterized protein;unassigned;ortholog	ASPARTIC PROTEINASE A1 (PTHR47966:SF76)	aspartic protease(PC00053)	Triticum aestivum
WHEAT|EnsemblGenome=TraesCS3D02G517700|UniProtKB=A0A3B6H3P0	TraesCS3D02G517700	ABA/WDS induced protein;ASR;ortholog	OS01G0959100 PROTEIN (PTHR33801:SF12)		Triticum aestivum
WHEAT|EnsemblGenome=TraesCS7D02G332100|UniProtKB=A0A3B6TLF8	TraesCS7D02G332100	Uncharacterized protein;unassigned;ortholog	SUBFAMILY NOT NAMED (PTHR45684:SF36)		Triticum aestivum
WHEAT|EnsemblGenome=TraesCS4B02G393100|UniProtKB=A0A3B6IYI4	TraesCS4B02G393100	Clp R domain-containing protein;unassigned;ortholog	HEAT SHOCK PROTEIN 104 (PTHR11638:SF18)	protease(PC00190)	Triticum aestivum
WHEAT|EnsemblGenome=TraesCS5A02G105800|UniProtKB=A0A1D5ZKM9	TraesCS5D02G115300,TraesCS5A02G105800,TraesCS5B02G107700	Uncharacterized protein;unassigned;ortholog	40S RIBOSOMAL PROTEIN S29 (PTHR12010:SF2)	ribosomal protein(PC00202)	Triticum aestivum
WHEAT|EnsemblGenome=TraesCS7A02G242200|UniProtKB=A0A3B6RHR0	TraesCS7A02G242200	HATPase_c domain-containing protein;unassigned;ortholog	HEAT SHOCK PROTEIN 81-3 (PTHR11528:SF137)	Hsp90 family chaperone(PC00028)	Triticum aestivum
WHEAT|EnsemblGenome=TraesCS5D02G012000|UniProtKB=A0A3B6MJD7	TraesCS5D02G012000	Uncharacterized protein;unassigned;ortholog	OS05G0416400 PROTEIN (PTHR24286:SF40)	oxygenase(PC00177)	Triticum aestivum
WHEAT|EnsemblGenome=TraesCS3D02G396100|UniProtKB=S4UEA7	TraesCS3D02G396100	RLP1.801.3;unassigned;ortholog	OS01G0892300 PROTEIN (PTHR45974:SF198)	transmembrane signal receptor(PC00197)	Triticum aestivum
WHEAT|EnsemblGenome=TraesCS3A02G297200|UniProtKB=A0A3B6EJV7	TraesCS3A02G297200	Peroxidase;unassigned;ortholog	PEROXIDASE (PTHR31235:SF240)	peroxidase(PC00180)	Triticum aestivum
WHEAT|EnsemblGenome=TraesCS6B02G297800|UniProtKB=A0A3B6PQN0	TraesCS6B02G297800	Pectin acetylesterase;unassigned;ortholog	PECTIN ACETYLESTERASE 8 (PTHR21562:SF93)		Triticum aestivum
WHEAT|EnsemblGenome=TraesCS2B02G576100|UniProtKB=A0A3B6CG34	TraesCS2B02G576100	Calreticulin;unassigned;ortholog	CALRETICULIN-1 (PTHR11073:SF2)	chaperone(PC00072)	Triticum aestivum
WHEAT|EnsemblGenome=TraesCS6D02G280000|UniProtKB=A0A3B6QHM8	TraesCS6D02G280000	Uncharacterized protein;unassigned;ortholog	OS02G0737300 PROTEIN (PTHR35547:SF1)		Triticum aestivum
WHEAT|EnsemblGenome=TraesCS7A02G164100|UniProtKB=A0A3B6RBG8	TraesCS7A02G164100	Uncharacterized protein;unassigned;ortholog	SUBFAMILY NOT NAMED (PTHR33321:SF24)		Triticum aestivum
WHEAT|EnsemblGenome=TraesCS4B02G050500|UniProtKB=A0A3B6ILI9	TraesCS4B02G050500	Uncharacterized protein;unassigned;ortholog	LIGASE, PUTATIVE (DUF760)-RELATED (PTHR31808:SF4)		Triticum aestivum
WHEAT|EnsemblGenome=TraesCS1B02G011400|UniProtKB=A0A3B5YPZ8	TraesCS1B02G011400	Uncharacterized protein;unassigned;ortholog	OS05G0103300 PROTEIN (PTHR33128:SF45)		Triticum aestivum
WHEAT|EnsemblGenome=TraesCS1B02G262200|UniProtKB=A0A3B5Z031	TraesCS1B02G262200	Uncharacterized protein;unassigned;ortholog	PROTEIN LIFEGUARD 4 (PTHR23291:SF50)	ion channel(PC00133)	Triticum aestivum
WHEAT|EnsemblGenome=TraesCS6A02G300100|UniProtKB=A0A3B6NTT4	TraesCS6A02G300100	Uncharacterized protein;unassigned;ortholog	OS02G0737300 PROTEIN (PTHR35547:SF1)		Triticum aestivum
WHEAT|EnsemblGenome=TraesCS4A02G455900|UniProtKB=A0A3B6I6K2	TraesCS4A02G455900	6-phosphogluconate dehydrogenase, decarboxylating;unassigned;ortholog	6-PHOSPHOGLUCONATE DEHYDROGENASE, DECARBOXYLATING (PTHR11811:SF25)	dehydrogenase(PC00092)	Triticum aestivum
WHEAT|EnsemblGenome=TraesCS1D02G402400|UniProtKB=A0A3B6A1A5	TraesCS1D02G402400	Uncharacterized protein;unassigned;ortholog	CALCIUM-BINDING PROTEIN CML46-RELATED (PTHR10891:SF745)	calmodulin-related(PC00061)	Triticum aestivum
WHEAT|EnsemblGenome=TraesCS6A02G394700|UniProtKB=A0A3B6NV79	TraesCS6A02G394700	C2 domain-containing protein;unassigned;ortholog	OS07G0501700 PROTEIN (PTHR45933:SF7)		Triticum aestivum
WHEAT|EnsemblGenome=TraesCSU02G176200|UniProtKB=A0A3B6U7U6	TraesCSU02G176200	C1_2 domain-containing protein;unassigned;ortholog	OS08G0257100 PROTEIN (PTHR46477:SF8)		Triticum aestivum
WHEAT|EnsemblGenome=TraesCS2B02G521300|UniProtKB=A0A3B6CE53	TraesCS2B02G521300	C1_2 domain-containing protein;unassigned;ortholog	C1_2 DOMAIN-CONTAINING PROTEIN (PTHR46477:SF10)		Triticum aestivum
WHEAT|EnsemblGenome=TraesCS2A02G493400|UniProtKB=A0A3B6B7D2	TraesCS2A02G493400	Uncharacterized protein;unassigned;ortholog	C1_2 DOMAIN-CONTAINING PROTEIN (PTHR46477:SF10)		Triticum aestivum
WHEAT|EnsemblGenome=TraesCS2B02G002300|UniProtKB=A0A3B6BWI1	TraesCS2B02G002300	Uncharacterized protein;unassigned;ortholog			Triticum aestivum
WHEAT|EnsemblGenome=TraesCS2A02G505400|UniProtKB=A0A3B6B5Y0	TraesCS2A02G505400	Uncharacterized protein;unassigned;ortholog			Triticum aestivum
WHEAT|EnsemblGenome=TraesCS3D02G477300|UniProtKB=Q1ERG1	TraesCS3D02G477300	Endo-beta-1,3-glucanase;TaGlb2b;ortholog	GLUCAN ENDO-1,3-BETA-GLUCOSIDASE, ACIDIC ISOFORM (PTHR32227:SF232)	glucosidase(PC00108)	Triticum aestivum
WHEAT|EnsemblGenome=TraesCS5D02G327600|UniProtKB=A0A3B6MVN4	TraesCS5D02G327600	Uncharacterized protein;unassigned;ortholog			Triticum aestivum
WHEAT|EnsemblGenome=TraesCS6D02G131700|UniProtKB=A0A3B6QCE6	TraesCS6D02G131700	Flotillin-like;unassigned;ortholog	FLOTILLIN-LIKE PROTEIN 1-RELATED (PTHR13806:SF31)		Triticum aestivum
WHEAT|EnsemblGenome=TraesCS1A02G394100|UniProtKB=A0A3B5Y783	TraesCS1A02G394100	Uncharacterized protein;unassigned;ortholog	CALCIUM-BINDING PROTEIN CML46-RELATED (PTHR10891:SF745)	calmodulin-related(PC00061)	Triticum aestivum
WHEAT|EnsemblGenome=TraesCS1D02G431200|UniProtKB=A0A3B6A1X7	TraesCS1D02G431200	Glucan endo-1,3-beta-D-glucosidase;unassigned;ortholog	GLUCAN ENDO-1,3-BETA-D-GLUCOSIDASE (PTHR32227:SF235)	glucosidase(PC00108)	Triticum aestivum
WHEAT|EnsemblGenome=TraesCS7D02G295400|UniProtKB=A0A3B6TSF3	TraesCS7D02G295400	HTH myb-type domain-containing protein;unassigned;ortholog	OS06G0728700 PROTEIN (PTHR12802:SF165)	chromatin/chromatin-binding, or -regulatory protein(PC00077)	Triticum aestivum
WHEAT|EnsemblGenome=TraesCS6A02G213700|UniProtKB=A0A3B6NQQ5	TraesCS6A02G213700	Glyceraldehyde-3-phosphate dehydrogenase;unassigned;ortholog	GLYCERALDEHYDE-3-PHOSPHATE DEHYDROGENASE 2, CYTOSOLIC (PTHR10836:SF112)	dehydrogenase(PC00092)	Triticum aestivum
WHEAT|EnsemblGenome=TraesCS6D02G302300|UniProtKB=A0A3B6QKT9	TraesCS6D02G302300	Oxidored_FMN domain-containing protein;unassigned;ortholog	NADPH DEHYDROGENASE 2-RELATED (PTHR22893:SF91)	oxidoreductase(PC00176)	Triticum aestivum
WHEAT|EnsemblGenome=TraesCS1A02G001500|UniProtKB=A0A3B5XSJ8	TraesCS1A02G001500	Uncharacterized protein;unassigned;ortholog	SUBFAMILY NOT NAMED (PTHR47188:SF5)		Triticum aestivum
WHEAT|EnsemblGenome=TraesCS4B02G267200|UniProtKB=A0A3B6IUE5	TraesCS4B02G267200	Myo-inositol 1-phosphate synthase;unassigned;ortholog	INOSITOL-3-PHOSPHATE SYNTHASE 1 (PTHR11510:SF5)	isomerase(PC00135)	Triticum aestivum
WHEAT|EnsemblGenome=TraesCS7D02G374500|UniProtKB=A0A3B6THZ7	TraesCS7D02G374500	TPR_REGION domain-containing protein;unassigned;ortholog	F18B13.21 PROTEIN (PTHR26312:SF168)		Triticum aestivum
WHEAT|EnsemblGenome=TraesCSU02G075700|UniProtKB=A0A3B6U589	TraesCSU02G075700	Uncharacterized protein;unassigned;ortholog	SUBFAMILY NOT NAMED (PTHR47188:SF4)		Triticum aestivum
WHEAT|EnsemblGenome=TraesCS1A02G001200|UniProtKB=A0A3B5XT03	TraesCS1A02G001200	Uncharacterized protein;unassigned;ortholog			Triticum aestivum
WHEAT|EnsemblGenome=TraesCS6A02G077800|UniProtKB=W5GG94	TraesCS6A02G077800	Cellulose synthase;unassigned;ortholog	CELLULOSE SYNTHASE A CATALYTIC SUBUNIT 1 [UDP-FORMING] (PTHR13301:SF33)	DNA-binding transcription factor(PC00218)	Triticum aestivum
WHEAT|EnsemblGenome=TraesCS3D02G320700|UniProtKB=A0A3B6H0K0	TraesCS3D02G320700	Uncharacterized protein;unassigned;ortholog	SUBFAMILY NOT NAMED (PTHR10795:SF632)	serine protease(PC00203)	Triticum aestivum
WHEAT|EnsemblGenome=TraesCS3B02G234900|UniProtKB=A0A3B6FLU6	TraesCS3B02G234900	Protein transport protein Sec61 subunit beta;unassigned;ortholog	PROTEIN TRANSPORT PROTEIN SEC61 SUBUNIT BETA (PTHR13509:SF2)	membrane traffic protein(PC00150)	Triticum aestivum
WHEAT|EnsemblGenome=TraesCS6A02G248000|UniProtKB=A0A1D6B308	TraesCS6D02G230100,TraesCS6A02G248000,TraesCS6B02G276700	S-adenosylmethionine synthase;unassigned;ortholog	S-ADENOSYLMETHIONINE SYNTHASE (PTHR11964:SF66)	nucleotidyltransferase(PC00174)	Triticum aestivum
WHEAT|EnsemblGenome=TraesCS2D02G234500|UniProtKB=A0A3B6DET4	TraesCS2D02G234500	Malic enzyme;unassigned;ortholog	NADP-DEPENDENT MALIC ENZYME (PTHR23406:SF32)	oxidoreductase(PC00176)	Triticum aestivum
WHEAT|EnsemblGenome=TraesCS6A02G405700|UniProtKB=A0A1D6A5W6	TraesCS6A02G405700,TraesCS6D02G389500	Uncharacterized protein;unassigned;ortholog	AQUAPORIN PIP 1-3 (PTHR45687:SF12)		Triticum aestivum
WHEAT|EnsemblGenome=TraesCS5D02G395800|UniProtKB=A0A3B6MXT6	TraesCS5D02G395800	Dirigent protein;unassigned;ortholog	DIRIGENT PROTEIN (PTHR21495:SF240)	transporter(PC00227)	Triticum aestivum
WHEAT|EnsemblGenome=TraesCS6B02G090800|UniProtKB=A0A3B6PGM9	TraesCS6B02G090800	Uncharacterized protein;unassigned;ortholog	TERPENE_SYNTH_C DOMAIN-CONTAINING PROTEIN (PTHR31225:SF91)		Triticum aestivum
WHEAT|EnsemblGenome=TraesCS2A02G441600|UniProtKB=A0A1D5U586	TraesCS2A02G441600,TraesCS2B02G461800	Uncharacterized protein;unassigned;ortholog	OS12G0405700 PROTEIN (PTHR36752:SF2)		Triticum aestivum
WHEAT|EnsemblGenome=TraesCS6B02G304200|UniProtKB=A0A3B6PNP6	TraesCS6B02G304200	Uncharacterized protein;unassigned;ortholog	HYPOXIA UP-REGULATED PROTEIN 1 (PTHR45639:SF3)	Hsp70 family chaperone(PC00027)	Triticum aestivum
WHEAT|EnsemblGenome=TraesCS4D02G031700|UniProtKB=A0A3B6JFC5	TraesCS4D02G031700	Germin-like protein;unassigned;ortholog	GERMIN-LIKE PROTEIN 3-5 (PTHR31238:SF26)		Triticum aestivum
WHEAT|EnsemblGenome=TraesCS1D02G345100|UniProtKB=A0A3B5ZYW7	TraesCS1D02G345100	ABC transporter domain-containing protein;unassigned;ortholog	ABC TRANSPORTER A FAMILY MEMBER 2 (PTHR19229:SF205)	ATP-binding cassette (ABC) transporter(PC00003)	Triticum aestivum
WHEAT|EnsemblGenome=TraesCS1A02G412900|UniProtKB=A0A3B5Y7Z1	TraesCS1A02G412900	Malate dehydrogenase;unassigned;ortholog	MALATE DEHYDROGENASE (PTHR11540:SF47)	dehydrogenase(PC00092)	Triticum aestivum
WHEAT|EnsemblGenome=TraesCS2D02G290500|UniProtKB=A0A3B6DDL9	TraesCS2D02G290500	Uncharacterized protein;unassigned;ortholog	DNA-BINDING PROTEIN S1FA1-RELATED (PTHR35298:SF11)		Triticum aestivum
WHEAT|EnsemblGenome=TraesCS3D02G384100|UniProtKB=A0A3B6GZP8	TraesCS3D02G384100	Fructose-bisphosphate aldolase;unassigned;ortholog	FRUCTOSE-BISPHOSPHATE ALDOLASE (PTHR11627:SF53)	aldolase(PC00044)	Triticum aestivum
WHEAT|EnsemblGenome=TraesCS5D02G217400|UniProtKB=A0A3B6MRU3	TraesCS5D02G217400	Uncharacterized protein;unassigned;ortholog	CYTOCHROME P450 71A1-LIKE (PTHR24281:SF83)	hydroxylase(PC00122)	Triticum aestivum
WHEAT|EnsemblGenome=TraesCS3D02G418400|UniProtKB=A0A3B6H0E5	TraesCS3D02G418400	Uncharacterized protein;unassigned;ortholog	ZINC FINGER CCCH DOMAIN-CONTAINING PROTEIN 12 (PTHR12506:SF46)	protein phosphatase(PC00195)	Triticum aestivum
WHEAT|EnsemblGenome=TraesCS2B02G309100|UniProtKB=A0A3B6C6T6	TraesCS2B02G309100	Uncharacterized protein;unassigned;ortholog	DNA-BINDING PROTEIN S1FA1-RELATED (PTHR35298:SF11)		Triticum aestivum
WHEAT|EnsemblGenome=TraesCS6D02G088800|UniProtKB=A0A3B6QB29	TraesCS6D02G088800	Chlorophyll a-b binding protein, chloroplastic;unassigned;ortholog	CHLOROPHYLL A-B BINDING PROTEIN, CHLOROPLASTIC (PTHR21649:SF157)		Triticum aestivum
WHEAT|EnsemblGenome=TraesCS2A02G363600|UniProtKB=A0A3B6B2V5	TraesCS2A02G363600	Glutaredoxin domain-containing protein;unassigned;ortholog	GLUTAREDOXIN-C6 (PTHR45694:SF11)	oxidoreductase(PC00176)	Triticum aestivum
WHEAT|EnsemblGenome=TraesCS4A02G485900|UniProtKB=A0A3B6I3R0	TraesCS4A02G485900	Uncharacterized protein;unassigned;ortholog	SUBFAMILY NOT NAMED (PTHR31953:SF53)		Triticum aestivum
WHEAT|EnsemblGenome=TraesCS2D02G231100|UniProtKB=A0A1D5UXB2	TraesCS2D02G231100	Genome assembly, chromosome: II;CAMPLR22A2D_LOCUS2165;ortholog	5'-ADENYLYLSULFATE REDUCTASE 1, CHLOROPLASTIC (PTHR46482:SF9)	reductase(PC00198)	Triticum aestivum
WHEAT|EnsemblGenome=TraesCS7D02G256000|UniProtKB=A0A3B6TQS7	TraesCS7D02G256000	Uncharacterized protein;unassigned;ortholog			Triticum aestivum
WHEAT|EnsemblGenome=TraesCS2B02G398000|UniProtKB=A0A3B6CCG6	TraesCS2B02G398000	Phenylalanine ammonia-lyase;unassigned;ortholog	HISTIDINE AMMONIA-LYASE (PTHR10362:SF7)	lyase(PC00144)	Triticum aestivum
WHEAT|EnsemblGenome=TraesCS4D02G031900|UniProtKB=A0A3B6JDX6	TraesCS4D02G031900	Germin-like protein;unassigned;ortholog	GERMIN-LIKE PROTEIN 3-5 (PTHR31238:SF26)		Triticum aestivum
WHEAT|EnsemblGenome=TraesCS6B02G129800|UniProtKB=A0A3B6PGD2	TraesCS6B02G129800	Uncharacterized protein;unassigned;ortholog	SUBFAMILY NOT NAMED (PTHR11073:SF57)	chaperone(PC00072)	Triticum aestivum
WHEAT|EnsemblGenome=TraesCS4B02G382300|UniProtKB=A0A3B6IWQ0	TraesCS4B02G382300	Uncharacterized protein;unassigned;ortholog	OS07G0518100 PROTEIN (PTHR24286:SF335)	oxygenase(PC00177)	Triticum aestivum
ID
	TraesCS2B02G267500
	TraesCS3A02G419800
	TraesCS5B02G080200
	TraesCS3D02G498600
	TraesCS7A02G262300
	TraesCS7B02G360000
	TraesCSU02G254600

## Sheet: SR6HR 
	Gene ontology of differentially expressed gene in Sr6 lines under high temp
	SR6HRDAY1 VS LMPGHRDAY1
GENEID	MAPPED ID	GENE	FAMILY	PROTEIN	SPECIES
WHEAT|EnsemblGenome=TraesCS1B02G272900|UniProtKB=A0A1D5SVH1	TraesCS1B02G272900	Uncharacterized protein;unassigned;ortholog	PROTEIN ROOT UVB SENSITIVE 6 (PTHR12770:SF20)		Triticum aestivum
WHEAT|EnsemblGenome=TraesCS6A02G144300|UniProtKB=A0A3B6NN49	TraesCS6A02G144300	Uncharacterized protein;unassigned;ortholog			Triticum aestivum
WHEAT|EnsemblGenome=TraesCS3A02G151100|UniProtKB=A0A3B6EH86	TraesCS3A02G151100	Peptidyl-prolyl cis-trans isomerase;unassigned;ortholog	PEPTIDYL-PROLYL CIS-TRANS ISOMERASE CYP20-3, CHLOROPLASTIC (PTHR11071:SF420)	chaperone(PC00072)	Triticum aestivum
WHEAT|EnsemblGenome=TraesCS2B02G137700|UniProtKB=A0A3B6C394	TraesCS2B02G137700	Uncharacterized protein;unassigned;ortholog	OS05G0225800 PROTEIN (PTHR34403:SF14)		Triticum aestivum
WHEAT|EnsemblGenome=TraesCS2B02G278100|UniProtKB=A0A3B6C5V2	TraesCS2B02G278100	Uncharacterized protein;unassigned;ortholog	OS07G0118300 PROTEIN (PTHR34965:SF1)		Triticum aestivum
WHEAT|EnsemblGenome=TraesCS4D02G067200|UniProtKB=A0A3B6JEC1	TraesCS4D02G067200	UBC core domain-containing protein;unassigned;ortholog	UBIQUITIN-CONJUGATING ENZYME E2 30 (PTHR24068:SF434)	ubiquitin-protein ligase(PC00234)	Triticum aestivum
WHEAT|EnsemblGenome=TraesCSU02G172400|UniProtKB=A0A3B6U7H9	TraesCSU02G172400	Protein kinase domain-containing protein;unassigned;ortholog			Triticum aestivum
WHEAT|EnsemblGenome=TraesCS1A02G017900|UniProtKB=A0A3B5XUI2	TraesCS1A02G017900	Protein kinase domain-containing protein;unassigned;ortholog	OS01G0114600 PROTEIN (PTHR27009:SF74)		Triticum aestivum
WHEAT|EnsemblGenome=TraesCS6B02G340400|UniProtKB=A0A3B6PS63	TraesCS6B02G340400	Uncharacterized protein;unassigned;ortholog	SUBFAMILY NOT NAMED (PTHR33386:SF27)		Triticum aestivum
WHEAT|EnsemblGenome=TraesCS3B02G391300|UniProtKB=W5CY36	TraesCS3B02G391300	60S ribosomal protein L36;TRAES_3BF091800020CFD_c1;ortholog	60S RIBOSOMAL PROTEIN L36 (PTHR10114:SF20)	ribosomal protein(PC00202)	Triticum aestivum
WHEAT|EnsemblGenome=TraesCS1B02G022400|UniProtKB=A0A3B5YQJ9	TraesCS1B02G022400	Protein kinase domain-containing protein;unassigned;ortholog	RUST RESISTANCE KINASE LR10 (PTHR27009:SF150)		Triticum aestivum
WHEAT|EnsemblGenome=TraesCS1A02G018600|UniProtKB=A0A3B5XTC9	TraesCS1A02G018600	Protein kinase domain-containing protein;unassigned;ortholog	RUST RESISTANCE KINASE LR10 (PTHR27009:SF150)		Triticum aestivum
WHEAT|EnsemblGenome=TraesCS7A02G073000|UniProtKB=A0A1D6C0Q8	TraesCS7A02G073000	Uncharacterized protein;unassigned;ortholog			Triticum aestivum
WHEAT|EnsemblGenome=TraesCS6A02G411100|UniProtKB=A0A3B6NXF6	TraesCS6A02G411100	Uncharacterized protein;unassigned;ortholog			Triticum aestivum
WHEAT|EnsemblGenome=TraesCS6A02G412900|UniProtKB=A0A3B6NXB6	TraesCS6A02G412900	L-ascorbate peroxidase;unassigned;ortholog	L-ASCORBATE PEROXIDASE 8, CHLOROPLASTIC-RELATED (PTHR31356:SF11)		Triticum aestivum
WHEAT|EnsemblGenome=TraesCS1B02G448800|UniProtKB=A0A3B5Z5A1	TraesCS1B02G448800	Uncharacterized protein;unassigned;ortholog			Triticum aestivum
WHEAT|EnsemblGenome=TraesCS1A02G001900|UniProtKB=A0A3B5XSK3	TraesCS1A02G001900	Peroxin-14;unassigned;ortholog	PEROXISOMAL MEMBRANE PROTEIN PEX14 (PTHR23058:SF0)	primary active transporter(PC00068)	Triticum aestivum
WHEAT|EnsemblGenome=TraesCS2B02G137300|UniProtKB=A0A3B6C380	TraesCS2B02G137300	Xylose isomerase;unassigned;ortholog	XYLOSE ISOMERASE (PTHR32176:SF0)	isomerase(PC00135)	Triticum aestivum
WHEAT|EnsemblGenome=TraesCS7D02G068200|UniProtKB=A0A3B6T8T1	TraesCS7D02G068200	Uncharacterized protein;unassigned;ortholog			Triticum aestivum
WHEAT|EnsemblGenome=TraesCS1B02G262200|UniProtKB=A0A3B5Z031	TraesCS1B02G262200	Uncharacterized protein;unassigned;ortholog	PROTEIN LIFEGUARD 4 (PTHR23291:SF50)	ion channel(PC00133)	Triticum aestivum
WHEAT|EnsemblGenome=TraesCS6D02G186800|UniProtKB=A0A3B6QH83	TraesCS6D02G186800	ABC1 domain-containing protein;unassigned;ortholog	PROTEIN ACTIVITY OF BC1 COMPLEX KINASE 8, CHLOROPLASTIC (PTHR10566:SF115)		Triticum aestivum
WHEAT|EnsemblGenome=TraesCS3B02G004800|UniProtKB=A0A077RR54	TraesCS3B02G004800	Uncharacterized protein;TRAES_3BF060600260CFD_c1;ortholog			Triticum aestivum
WHEAT|EnsemblGenome=TraesCS7A02G549800|UniProtKB=A0A0H4LXI0	TraesCS7A02G549800	Catalase;Cat3-A1;ortholog	CATALASE ISOZYME B (PTHR11465:SF60)	peroxidase(PC00180)	Triticum aestivum
WHEAT|EnsemblGenome=TraesCS6A02G219900|UniProtKB=W5GVP9	TraesCS6B02G249300	Enhancer of rudimentary homolog;unassigned;ortholog	ENHANCER OF RUDIMENTARY HOMOLOG (PTHR12373:SF0)	DNA-binding transcription factor(PC00218)	Triticum aestivum
WHEAT|EnsemblGenome=TraesCS3B02G004700|UniProtKB=A0A077RWT8	TraesCS3B02G004700	J domain-containing protein;TRAES_3BF035300170CFD_c1;ortholog	DNAJ HOMOLOG SUBFAMILY C MEMBER 25 (PTHR44176:SF1)	chaperone(PC00072)	Triticum aestivum
UNMAPPED	IDTraesCS7A02G073100
	SR6HRDAY3 VS LMPGHRDAY3
GENE ID	MAPPED ID	GENE	FAMILY	PROTEIN	SPECIES
WHEAT|EnsemblGenome=TraesCS5A02G188000|UniProtKB=A0A3B6KHR6	TraesCS5A02G188000	Uncharacterized protein;unassigned;ortholog	SUBFAMILY NOT NAMED (PTHR19424:SF7)		Triticum aestivum
WHEAT|EnsemblGenome=TraesCS1A02G203600|UniProtKB=A0A3B5XZR6	TraesCS1A02G203600	Chitinase;unassigned;ortholog	CHITINASE 8 (PTHR22595:SF171)		Triticum aestivum
WHEAT|EnsemblGenome=TraesCS7A02G489000|UniProtKB=A0A3B6RR52	TraesCS7A02G489000	Peptidase A1 domain-containing protein;unassigned;ortholog	OS06G0119600 PROTEIN (PTHR13683:SF716)	aspartic protease(PC00053)	Triticum aestivum
WHEAT|EnsemblGenome=TraesCS3B02G525000|UniProtKB=A0A077S0N0	TraesCS3B02G525000	Uncharacterized protein;TRAES_3BF061600080CFD_c1;ortholog	GLUCAN ENDO-1,3-BETA-GLUCOSIDASE, ACIDIC ISOFORM (PTHR32227:SF443)	glucosidase(PC00108)	Triticum aestivum
WHEAT|EnsemblGenome=TraesCS7A02G558500|UniProtKB=A0A3B6RQ97	TraesCS7A02G558500	Uncharacterized protein;unassigned;ortholog	THAUMATIN-LIKE PROTEIN (PTHR31048:SF90)		Triticum aestivum
WHEAT|EnsemblGenome=TraesCSU02G258900|UniProtKB=A0A3B6U9E0	TraesCSU02G258900	Uncharacterized protein;unassigned;ortholog	WU:FI09B08 (PTHR33187:SF11)		Triticum aestivum
WHEAT|EnsemblGenome=TraesCS1B02G272900|UniProtKB=A0A1D5SVH1	TraesCS1B02G272900	Uncharacterized protein;unassigned;ortholog	PROTEIN ROOT UVB SENSITIVE 6 (PTHR12770:SF20)		Triticum aestivum
WHEAT|EnsemblGenome=TraesCS2A02G493600|UniProtKB=A0A1D5UKX4	TraesCS2D02G493500	Adenosylhomocysteinase;CAMPLR22A2D_LOCUS4911;ortholog	ADENOSYLHOMOCYSTEINASE (PTHR23420:SF0)	hydrolase(PC00121)	Triticum aestivum
WHEAT|EnsemblGenome=TraesCS3D02G493700|UniProtKB=A0A3B6H6A6	TraesCS3D02G493700	Orotate phosphoribosyltransferase;unassigned;ortholog	URIDINE 5'-MONOPHOSPHATE SYNTHASE (PTHR19278:SF40)	transferase(PC00220)	Triticum aestivum
WHEAT|EnsemblGenome=TraesCS2A02G152000|UniProtKB=A0A341PYM4	TraesCS2B02G177100,TraesCS2D02G157100,TraesCS2A02G152000	Uncharacterized protein;unassigned;ortholog	HYDROPHOBIC PROTEIN LTI6A (PTHR21659:SF70)		Triticum aestivum
WHEAT|EnsemblGenome=TraesCS2A02G007300|UniProtKB=A0A3B6ANS5	TraesCS2A02G007300	Uncharacterized protein;unassigned;ortholog	ATP SYNTHASE SUBUNIT E, MITOCHONDRIAL (PTHR36028:SF2)		Triticum aestivum
WHEAT|EnsemblGenome=TraesCS6B02G312900|UniProtKB=A0A3B6PR63	TraesCS6B02G312900	Chlorophyll a-b binding protein, chloroplastic;unassigned;ortholog			Triticum aestivum
WHEAT|EnsemblGenome=TraesCS1A02G248700|UniProtKB=A0A3B5Y1A6	TraesCS1A02G248700	CASP-like protein;unassigned;ortholog	CASP-LIKE PROTEIN 1D1 (PTHR11615:SF224)	dehydrogenase(PC00092)	Triticum aestivum
WHEAT|EnsemblGenome=TraesCS2B02G124800|UniProtKB=C6ETB3	TraesCS2B02G124800	Peroxidase;Prx113-F;ortholog	PEROXIDASE (PTHR31388:SF259)	peroxidase(PC00180)	Triticum aestivum
WHEAT|EnsemblGenome=TraesCS4B02G220200|UniProtKB=A0A3B6IUI2	TraesCS4B02G220200	Phosphoenolpyruvate carboxykinase (ATP);unassigned;ortholog	PHOSPHOENOLPYRUVATE CARBOXYKINASE (ATP) (PTHR30031:SF23)	kinase(PC00137)	Triticum aestivum
WHEAT|EnsemblGenome=TraesCS5B02G022800|UniProtKB=A0A3B6LDV5	TraesCS5B02G022800	5-methyltetrahydropteroyltriglutamate--homocysteine S-methyltransferase;unassigned;ortholog	5-METHYLTETRAHYDROPTEROYLTRIGLUTAMATE--HOMOCYSTEINE METHYLTRANSFERASE (PTHR30519:SF0)	methyltransferase(PC00155)	Triticum aestivum
WHEAT|EnsemblGenome=TraesCS5D02G011800|UniProtKB=A0A3B6MKN7	TraesCS5D02G011800	Terpene cyclase/mutase family member;unassigned;ortholog	TERPENE CYCLASE/MUTASE FAMILY MEMBER (PTHR11764:SF59)	cyclase(PC00079)	Triticum aestivum
WHEAT|EnsemblGenome=TraesCS2D02G329900|UniProtKB=A0A3B6DF55	TraesCS2D02G329900	Uncharacterized protein;unassigned;ortholog	HEAVY METAL-ASSOCIATED ISOPRENYLATED PLANT PROTEIN 46 (PTHR46371:SF7)		Triticum aestivum
WHEAT|EnsemblGenome=TraesCS5D02G023800|UniProtKB=A0A3B6MK09	TraesCS5D02G023800	Uncharacterized protein;unassigned;ortholog	SUBFAMILY NOT NAMED (PTHR47188:SF4)		Triticum aestivum
WHEAT|EnsemblGenome=TraesCS7A02G529900|UniProtKB=A0A3B6RS92	TraesCS7A02G529900	HATPase_c domain-containing protein;unassigned;ortholog	ENDOPLASMIN (PTHR11528:SF97)	Hsp90 family chaperone(PC00028)	Triticum aestivum
WHEAT|EnsemblGenome=TraesCS2A02G283600|UniProtKB=W5AYF3	TraesCS2B02G300600	Uncharacterized protein;unassigned;ortholog	OS04G0387600 PROTEIN (PTHR33128:SF34)		Triticum aestivum
WHEAT|EnsemblGenome=TraesCS3B02G528500|UniProtKB=Q1ERG2	TraesCS3B02G528500	Endo-beta-1,3-glucanase;TaGlb2a;ortholog	GLUCAN ENDO-1,3-BETA-GLUCOSIDASE, ACIDIC ISOFORM (PTHR32227:SF232)	glucosidase(PC00108)	Triticum aestivum
WHEAT|EnsemblGenome=TraesCS5A02G004700|UniProtKB=A0A3B6K987	TraesCS5A02G004700	Uncharacterized protein;unassigned;ortholog	OS05G0416400 PROTEIN (PTHR24286:SF40)	oxygenase(PC00177)	Triticum aestivum
WHEAT|EnsemblGenome=TraesCS3D02G478000|UniProtKB=A0A3B6H2C7	TraesCS3D02G478000	Uncharacterized protein;unassigned;ortholog	BETA 1,3-GLUCANASE (PTHR32227:SF94)	glucosidase(PC00108)	Triticum aestivum
WHEAT|EnsemblGenome=TraesCS1A02G001600|UniProtKB=A0A3B5XSS8	TraesCS1A02G001600	Uncharacterized protein;unassigned;ortholog	WU:FI09B08 (PTHR33187:SF11)		Triticum aestivum
WHEAT|EnsemblGenome=TraesCS1A02G369600|UniProtKB=A0A3B5Y5A8	TraesCS1A02G369600	Methyltransf_11 domain-containing protein;unassigned;ortholog	OS05G0548900 PROTEIN (PTHR44307:SF14)	methyltransferase(PC00155)	Triticum aestivum
WHEAT|EnsemblGenome=TraesCS7A02G033300|UniProtKB=A0A3B6RAY8	TraesCS7A02G033300	Dolichyl-diphosphooligosaccharide--protein glycosyltransferase subunit DAD1;unassigned;ortholog	DOLICHYL-DIPHOSPHOOLIGOSACCHARIDE--PROTEIN GLYCOSYLTRANSFERASE SUBUNIT DAD1 (PTHR10705:SF0)	glycosyltransferase(PC00111)	Triticum aestivum
WHEAT|EnsemblGenome=TraesCS5D02G345500|UniProtKB=A0A3B6MVU5	TraesCS5D02G345500	Uncharacterized protein;unassigned;ortholog			Triticum aestivum
WHEAT|EnsemblGenome=TraesCS7B02G149200|UniProtKB=F4Y593	TraesCS7B02G149200	Heat shock protein 90;Hsp90.2-B1;ortholog	HEAT SHOCK PROTEIN 81-3 (PTHR11528:SF137)	Hsp90 family chaperone(PC00028)	Triticum aestivum
WHEAT|EnsemblGenome=TraesCS5A02G017900|UniProtKB=Q8S4P7	TraesCS5A02G017900	Thaumatin-like protein;unassigned;ortholog	INHIBITOR, PUTATIVE, EXPRESSED-RELATED (PTHR31048:SF197)		Triticum aestivum
WHEAT|EnsemblGenome=TraesCS5D02G408200|UniProtKB=A0A3B6MXZ9	TraesCS5D02G408200	Chitinase;unassigned;ortholog	CHITINASE 8 (PTHR22595:SF171)		Triticum aestivum
WHEAT|EnsemblGenome=TraesCS1A02G000600|UniProtKB=A0A3B5XSR6	TraesCS1A02G000600	Uncharacterized protein;unassigned;ortholog	WU:FI09B08 (PTHR33187:SF11)		Triticum aestivum
WHEAT|EnsemblGenome=TraesCS7A02G069400|UniProtKB=A0A3B6R8N5	TraesCS7A02G069400	Uncharacterized protein;unassigned;ortholog			Triticum aestivum
WHEAT|EnsemblGenome=TraesCS1A02G203700|UniProtKB=A0A3B5XZR8	TraesCS1A02G203700	Chitinase;unassigned;ortholog	CHITINASE 8 (PTHR22595:SF171)		Triticum aestivum
WHEAT|EnsemblGenome=TraesCS6A02G144300|UniProtKB=A0A3B6NN49	TraesCS6A02G144300	Uncharacterized protein;unassigned;ortholog			Triticum aestivum
WHEAT|EnsemblGenome=TraesCSU02G146600|UniProtKB=A0A3B6U2C6	TraesCSU02G146600	Uncharacterized protein;unassigned;ortholog	THAUMATIN-LIKE PROTEIN (PTHR31048:SF90)		Triticum aestivum
WHEAT|EnsemblGenome=TraesCS3A02G430500|UniProtKB=A0A3B6ENB4	TraesCS3A02G430500	Uncharacterized protein;unassigned;ortholog			Triticum aestivum
WHEAT|EnsemblGenome=TraesCSU02G243900|UniProtKB=A0A3B6U912	TraesCSU02G243900	Uncharacterized protein;unassigned;ortholog			Triticum aestivum
WHEAT|EnsemblGenome=TraesCS6A02G218400|UniProtKB=A0A3B6NRT7	TraesCS6A02G218400	C2H2-type domain-containing protein;unassigned;ortholog	GEO09665P1-RELATED (PTHR21213:SF0)		Triticum aestivum
WHEAT|EnsemblGenome=TraesCS5D02G027600|UniProtKB=A0A3B6MJZ8	TraesCS5D02G027600	Cysteine synthase;unassigned;ortholog	CYSTEINE SYNTHASE (PTHR10314:SF244)	lyase(PC00144)	Triticum aestivum
WHEAT|EnsemblGenome=TraesCS5B02G478200|UniProtKB=M4VP35	TraesCS5B02G478200	BOWMAN_BIRK domain-containing protein;UES;ortholog	BOWMAN_BIRK DOMAIN-CONTAINING PROTEIN (PTHR37378:SF8)		Triticum aestivum
WHEAT|EnsemblGenome=TraesCS4D02G075100|UniProtKB=A0A3B6JEM1	TraesCS4D02G075100	Uncharacterized protein;unassigned;ortholog	MITOCHONDRIAL IMPORT RECEPTOR SUBUNIT TOM5 HOMOLOG (PTHR37251:SF1)	primary active transporter(PC00068)	Triticum aestivum
WHEAT|EnsemblGenome=TraesCS7B02G259700|UniProtKB=A0A3B6SFS7	TraesCS7B02G259700	Uncharacterized protein;unassigned;ortholog			Triticum aestivum
WHEAT|EnsemblGenome=TraesCS1D02G355100|UniProtKB=A0A0A7ABX0	TraesCS1D02G355100	Wheatwin-1-like protein;PR-4-1;ortholog	PATHOGENESIS-RELATED PROTEIN PR-4A (PTHR46351:SF6)		Triticum aestivum
WHEAT|EnsemblGenome=TraesCS5D02G004400|UniProtKB=Q5BHR6	TraesCS5D02G004700	Cell Division Protein AAA ATPase family;unassigned;ortholog	MITOCHONDRIAL CHAPERONE BCS1 (PTHR23070:SF144)		Triticum aestivum
WHEAT|EnsemblGenome=TraesCS5D02G488300|UniProtKB=A0A3B6N183	TraesCS5D02G488300	Uncharacterized protein;unassigned;ortholog	METHYLTRANSF_2 DOMAIN-CONTAINING PROTEIN (PTHR11746:SF226)	methyltransferase(PC00155)	Triticum aestivum
WHEAT|EnsemblGenome=TraesCS1B02G320300|UniProtKB=A0A341ZGE6	TraesCS1B02G320300,TraesCSU02G265800	Uncharacterized protein;unassigned;ortholog	WU:FI09B08 (PTHR33187:SF11)		Triticum aestivum
WHEAT|EnsemblGenome=TraesCS7B02G498100|UniProtKB=A0A3B6SMD0	TraesCS7B02G498100	J domain-containing protein;unassigned;ortholog	CHAPERONE PROTEIN DNAJ 16 (PTHR44272:SF1)	chaperone(PC00072)	Triticum aestivum
WHEAT|EnsemblGenome=TraesCS3A02G151100|UniProtKB=A0A3B6EH86	TraesCS3A02G151100	Peptidyl-prolyl cis-trans isomerase;unassigned;ortholog	PEPTIDYL-PROLYL CIS-TRANS ISOMERASE CYP20-3, CHLOROPLASTIC (PTHR11071:SF420)	chaperone(PC00072)	Triticum aestivum
WHEAT|EnsemblGenome=TraesCS5B02G018700|UniProtKB=A0A3B6LDM6	TraesCS5B02G018700	Cysteine synthase;unassigned;ortholog	CYSTEINE SYNTHASE (PTHR10314:SF244)	lyase(PC00144)	Triticum aestivum
WHEAT|EnsemblGenome=TraesCS3B02G526000|UniProtKB=A0A3B6G092	TraesCS3B02G526000	Uncharacterized protein;unassigned;ortholog	GLUCAN ENDO-1,3-BETA-GLUCOSIDASE, ACIDIC ISOFORM (PTHR32227:SF443)	glucosidase(PC00108)	Triticum aestivum
WHEAT|EnsemblGenome=TraesCS7D02G475300|UniProtKB=A0A3B6TQT1	TraesCS7D02G475300	Peptidase A1 domain-containing protein;unassigned;ortholog	OS06G0119600 PROTEIN (PTHR13683:SF716)	aspartic protease(PC00053)	Triticum aestivum
WHEAT|EnsemblGenome=TraesCS4D02G137900|UniProtKB=A0A3B6JFV5	TraesCS4D02G137900	ATP-synt_C domain-containing protein;unassigned;ortholog	ATP SYNTHASE SUBUNIT 9, MITOCHONDRIAL (PTHR10031:SF38)	ATP synthase(PC00002)	Triticum aestivum
WHEAT|EnsemblGenome=TraesCS7B02G338600|UniProtKB=A0A3B6SRJ0	TraesCS7B02G338600	Uncharacterized protein;unassigned;ortholog	VACUOLAR ATP SYNTHASE CATALYTIC SUBUNIT-RELATED / V-ATPASE-RELATED / VACUOLAR PROTON PUMP-LIKE PROTEIN (PTHR34892:SF2)	ATP synthase(PC00002)	Triticum aestivum
WHEAT|EnsemblGenome=TraesCSU02G248800|UniProtKB=A0A3B6U9A5	TraesCSU02G248800	ATP synthase subunit alpha, mitochondrial;unassigned;ortholog			Triticum aestivum
WHEAT|EnsemblGenome=TraesCS2D02G391700|UniProtKB=A0A1D5UI02	TraesCS2D02G391700	Genome assembly, chromosome: II;CAMPLR22A2D_LOCUS3929;ortholog	OS04G0583200 PROTEIN (PTHR33172:SF29)		Triticum aestivum
WHEAT|EnsemblGenome=TraesCS5B02G181500|UniProtKB=C3UZE5	TraesCS5B02G181500	Pathogenesis-related protein 1-1;Pr-1-1;ortholog	PATHOGENESIS-RELATED PROTEIN PRMS (PTHR10334:SF314)	defense/immunity protein(PC00090)	Triticum aestivum
WHEAT|EnsemblGenome=TraesCS2B02G278700|UniProtKB=A0A3B6C5K4	TraesCS2B02G278700	Protein kinase domain-containing protein;unassigned;ortholog	CASEIN KINASE II SUBUNIT ALPHA-1 (PTHR24054:SF56)		Triticum aestivum
WHEAT|EnsemblGenome=TraesCS7A02G300900|UniProtKB=A0A3B6RFZ3	TraesCS7A02G300900	Uncharacterized protein;unassigned;ortholog	OS08G0156000 PROTEIN (PTHR33528:SF15)		Triticum aestivum
WHEAT|EnsemblGenome=TraesCS6D02G086700|UniProtKB=A0A3B6QDK2	TraesCS6D02G086700	Uncharacterized protein;unassigned;ortholog	VACUOLAR ATP SYNTHASE CATALYTIC SUBUNIT-RELATED / V-ATPASE-RELATED / VACUOLAR PROTON PUMP-RELATED (PTHR34892:SF1)	ATP synthase(PC00002)	Triticum aestivum
WHEAT|EnsemblGenome=TraesCS1A02G041000|UniProtKB=A0A341NID8	TraesCS1A02G041000	Uncharacterized protein;unassigned;ortholog			Triticum aestivum
WHEAT|EnsemblGenome=TraesCS5D02G547400|UniProtKB=A0A3B6N2M4	TraesCS5D02G547400	Protein kinase domain-containing protein;unassigned;ortholog			Triticum aestivum
WHEAT|EnsemblGenome=TraesCS2A02G146000|UniProtKB=A0A1D5UUP9	TraesCS2B02G171400,TraesCS2A02G146000,TraesCS2D02G150600	Genome assembly, chromosome: II;CAMPLR22A2D_LOCUS1333;ortholog	OS06G0197500 PROTEIN (PTHR10772:SF39)	chaperonin(PC00073)	Triticum aestivum
WHEAT|EnsemblGenome=TraesCS2A02G110300|UniProtKB=A0A3B6ASH8	TraesCS2A02G110300	Uncharacterized protein;unassigned;ortholog	THAUMATIN-LIKE PROTEIN (PTHR31048:SF90)		Triticum aestivum
WHEAT|EnsemblGenome=TraesCS4D02G229500|UniProtKB=A0A3B6JKI4	TraesCS4D02G229500	Uncharacterized protein;unassigned;ortholog	WU:FI09B08 (PTHR33187:SF11)		Triticum aestivum
WHEAT|EnsemblGenome=TraesCS6A02G395500|UniProtKB=A0A3B6NWT0	TraesCS6A02G395500	PGG domain-containing protein;unassigned;ortholog			Triticum aestivum
WHEAT|EnsemblGenome=TraesCS3B02G185700|UniProtKB=A0A3B6FNU3	TraesCS3B02G185700	Oxidored_q6 domain-containing protein;unassigned;ortholog			Triticum aestivum
WHEAT|EnsemblGenome=TraesCSU02G265700|UniProtKB=A0A3B6U9N0	TraesCSU02G265700	Uncharacterized protein;unassigned;ortholog	WU:FI09B08 (PTHR33187:SF11)		Triticum aestivum
WHEAT|EnsemblGenome=TraesCS4A02G139600|UniProtKB=W5EL62	TraesCS4D02G167600	40S ribosomal protein S21;unassigned;ortholog	40S RIBOSOMAL PROTEIN S21 (PTHR10442:SF0)	ribosomal protein(PC00202)	Triticum aestivum
WHEAT|EnsemblGenome=TraesCS1A02G422900|UniProtKB=A0A3B5Y6Y9	TraesCS1A02G422900	Glucan endo-1,3-beta-D-glucosidase;unassigned;ortholog	GLUCAN ENDO-1,3-BETA-D-GLUCOSIDASE (PTHR32227:SF235)	glucosidase(PC00108)	Triticum aestivum
WHEAT|EnsemblGenome=TraesCS5D02G488800|UniProtKB=A5HB57	TraesCS5D02G488800	O-methyltransferase 3;OMT3;ortholog	METHYLTRANSF_2 DOMAIN-CONTAINING PROTEIN (PTHR11746:SF167)	methyltransferase(PC00155)	Triticum aestivum
WHEAT|EnsemblGenome=TraesCS3D02G339300|UniProtKB=A0A3B6H0R4	TraesCS3D02G339300	Uncharacterized protein;unassigned;ortholog	POTASSIUM TRANSPORTER (PTHR36771:SF2)	transporter(PC00227)	Triticum aestivum
WHEAT|EnsemblGenome=TraesCS3D02G260300|UniProtKB=A0A0H4TM98	TraesCS3D02G260300	Chitinase;unassigned;ortholog	CHITINASE 12 (PTHR22595:SF79)		Triticum aestivum
WHEAT|EnsemblGenome=TraesCS2B02G549900|UniProtKB=A0A3B6CF28	TraesCS2B02G549900	Uncharacterized protein;unassigned;ortholog			Triticum aestivum
WHEAT|EnsemblGenome=TraesCS4D02G311600|UniProtKB=A0A3B6JND7	TraesCS4D02G311600	Uncharacterized protein;unassigned;ortholog	VACUOLAR ATP SYNTHASE CATALYTIC SUBUNIT-RELATED / V-ATPASE-RELATED / VACUOLAR PROTON PUMP-RELATED (PTHR34892:SF1)	ATP synthase(PC00002)	Triticum aestivum
WHEAT|EnsemblGenome=TraesCS1D02G398700|UniProtKB=A0A3B6A2G2	TraesCS1D02G398700	Uncharacterized protein;unassigned;ortholog	PROTEIN PLANT CADMIUM RESISTANCE 1-RELATED (PTHR15907:SF182)		Triticum aestivum
WHEAT|EnsemblGenome=TraesCS5D02G488900|UniProtKB=A0A3B6MZH7	TraesCS5D02G488900	Uncharacterized protein;unassigned;ortholog	METHYLTRANSF_2 DOMAIN-CONTAINING PROTEIN (PTHR11746:SF167)	methyltransferase(PC00155)	Triticum aestivum
WHEAT|EnsemblGenome=TraesCS5D02G457000|UniProtKB=A0A077RV23	TraesCS5D02G457400,TraesCS7D02G255400,TraesCSU02G263800	Uncharacterized protein;TRAES_3BF007300450CFD_c1;ortholog	SUBFAMILY NOT NAMED (PTHR48245:SF1)		Triticum aestivum
WHEAT|EnsemblGenome=TraesCS2B02G540100|UniProtKB=A0A3B6CEV4	TraesCS2B02G540100	Uncharacterized protein;unassigned;ortholog	ORYZAIN ALPHA CHAIN (PTHR12411:SF854)	cysteine protease(PC00081)	Triticum aestivum
WHEAT|EnsemblGenome=TraesCS2B02G278100|UniProtKB=A0A3B6C5V2	TraesCS2B02G278100	Uncharacterized protein;unassigned;ortholog	OS07G0118300 PROTEIN (PTHR34965:SF1)		Triticum aestivum
WHEAT|EnsemblGenome=TraesCS4D02G067200|UniProtKB=A0A3B6JEC1	TraesCS4D02G067200	UBC core domain-containing protein;unassigned;ortholog	UBIQUITIN-CONJUGATING ENZYME E2 30 (PTHR24068:SF434)	ubiquitin-protein ligase(PC00234)	Triticum aestivum
WHEAT|EnsemblGenome=TraesCS5D02G488400|UniProtKB=A0A3B6N0J8	TraesCS5D02G488400	Uncharacterized protein;unassigned;ortholog	METHYLTRANSF_2 DOMAIN-CONTAINING PROTEIN (PTHR11746:SF226)	methyltransferase(PC00155)	Triticum aestivum
WHEAT|EnsemblGenome=TraesCS1D02G207100|UniProtKB=A0A3B5ZU70	TraesCS1D02G207100	Chitinase;unassigned;ortholog	CHITINASE 8 (PTHR22595:SF171)		Triticum aestivum
WHEAT|EnsemblGenome=TraesCSU02G201400|UniProtKB=A0A3B6U3S3	TraesCSU02G201400	Sulfotransferase;unassigned;ortholog	SULFOTRANSFERASE (PTHR11783:SF172)	transferase(PC00220)	Triticum aestivum
WHEAT|EnsemblGenome=TraesCS3B02G219900|UniProtKB=A0A3B6FKK9	TraesCS3B02G219900	Uncharacterized protein;unassigned;ortholog	CALMODULIN-7 (PTHR23050:SF512)	calmodulin-related(PC00061)	Triticum aestivum
WHEAT|EnsemblGenome=TraesCS1B02G466100|UniProtKB=A0A3B5Z5G1	TraesCS1B02G466100	Uncharacterized protein;unassigned;ortholog	SERINE-TYPE ENDOPEPTIDASE INHIBITOR (PTHR33832:SF15)	protease inhibitor(PC00191)	Triticum aestivum
WHEAT|EnsemblGenome=TraesCS6A02G392100|UniProtKB=A0A3B6NV41	TraesCS6A02G392100	Uncharacterized protein;unassigned;ortholog	CBS DOMAIN-CONTAINING PROTEIN (PTHR43080:SF29)		Triticum aestivum
WHEAT|EnsemblGenome=TraesCS3A02G095900|UniProtKB=A0A3B6EDD7	TraesCS3A02G095900	Uncharacterized protein;unassigned;ortholog			Triticum aestivum
WHEAT|EnsemblGenome=TraesCS2B02G241200|UniProtKB=A0A3B6C4D3	TraesCS2B02G241200	Glucan endo-1,3-beta-D-glucosidase;unassigned;ortholog	GLUCAN ENDO-1,3-BETA-D-GLUCOSIDASE (PTHR32227:SF437)	glucosidase(PC00108)	Triticum aestivum
WHEAT|EnsemblGenome=TraesCS2A02G242400|UniProtKB=A0A3B6AWN4	TraesCS2A02G242400	Uncharacterized protein;unassigned;ortholog			Triticum aestivum
WHEAT|EnsemblGenome=TraesCS2B02G521600|UniProtKB=A0A3B6CE50	TraesCS2B02G521600	Adenosylhomocysteinase;unassigned;ortholog	ADENOSYLHOMOCYSTEINASE (PTHR23420:SF0)	hydrolase(PC00121)	Triticum aestivum
WHEAT|EnsemblGenome=TraesCS3D02G094200|UniProtKB=A0A077RFQ1	TraesCS3D02G094200	(bread wheat) hypothetical protein;TRAES_3BF273400020CFD_c1;ortholog	(BREAD WHEAT) HYPOTHETICAL PROTEIN (PTHR33091:SF95)	protease inhibitor(PC00191)	Triticum aestivum
WHEAT|EnsemblGenome=TraesCS5D02G488500|UniProtKB=A0A3B6MZH3	TraesCS5D02G488500	Uncharacterized protein;unassigned;ortholog	GENOME ASSEMBLY, CHROMOSOME: II (PTHR24281:SF200)	hydroxylase(PC00122)	Triticum aestivum
WHEAT|EnsemblGenome=TraesCSU02G260700|UniProtKB=A0A3B6UD07	TraesCSU02G260700	Uncharacterized protein;unassigned;ortholog	PROTEIN TAR1 (PTHR47188:SF1)		Triticum aestivum
WHEAT|EnsemblGenome=TraesCS1A02G017900|UniProtKB=A0A3B5XUI2	TraesCS1A02G017900	Protein kinase domain-containing protein;unassigned;ortholog	OS01G0114600 PROTEIN (PTHR27009:SF74)		Triticum aestivum
WHEAT|EnsemblGenome=TraesCS2A02G395000|UniProtKB=A0A3B6B2Q4	TraesCS2A02G395000	Fe2OG dioxygenase domain-containing protein;unassigned;ortholog	FE2OG DIOXYGENASE DOMAIN-CONTAINING PROTEIN (PTHR47991:SF15)	oxygenase(PC00177)	Triticum aestivum
WHEAT|EnsemblGenome=TraesCSU02G009000|UniProtKB=A0A3B6U377	TraesCSU02G009000	Glycosyltransferase;unassigned;ortholog	GLYCOSYLTRANSFERASE (PTHR48047:SF19)	glycosyltransferase(PC00111)	Triticum aestivum
WHEAT|EnsemblGenome=TraesCS7D02G029800|UniProtKB=A0A3B6TBP4	TraesCS7D02G029800	Dolichyl-diphosphooligosaccharide--protein glycosyltransferase subunit DAD1;unassigned;ortholog	DOLICHYL-DIPHOSPHOOLIGOSACCHARIDE--PROTEIN GLYCOSYLTRANSFERASE SUBUNIT DAD1 (PTHR10705:SF0)	glycosyltransferase(PC00111)	Triticum aestivum
WHEAT|EnsemblGenome=TraesCS3B02G486700|UniProtKB=A0A077S6W3	TraesCS3B02G486700	Uncharacterized protein;TRAES_3BF091500080CFD_c1;ortholog	SUBFAMILY NOT NAMED (PTHR48245:SF1)		Triticum aestivum
WHEAT|EnsemblGenome=TraesCS3B02G515600|UniProtKB=A0A3B6G0M5	TraesCS3B02G515600	Uncharacterized protein;unassigned;ortholog			Triticum aestivum
WHEAT|EnsemblGenome=TraesCS2A02G240500|UniProtKB=A0A3B6AYG0	TraesCS2A02G240500	Uncharacterized protein;unassigned;ortholog			Triticum aestivum
WHEAT|EnsemblGenome=TraesCS5A02G199500|UniProtKB=A0A3B6KI55	TraesCS5A02G199500	Uncharacterized protein;unassigned;ortholog	PWI DOMAIN-CONTAINING PROTEIN (PTHR47334:SF3)	RNA splicing factor(PC00148)	Triticum aestivum
WHEAT|EnsemblGenome=TraesCS3D02G141100|UniProtKB=A0A3B6GPW2	TraesCS3D02G141100	Uncharacterized protein;unassigned;ortholog	METALLOTHIONEIN-LIKE PROTEIN 3 (PTHR33357:SF3)		Triticum aestivum
WHEAT|EnsemblGenome=TraesCS2B02G291600|UniProtKB=W5D405	TraesCS2B02G291600	Uncharacterized protein;unassigned;ortholog	50S RIBOSOMAL PROTEIN L27 (PTHR15893:SF16)	ribosomal protein(PC00202)	Triticum aestivum
WHEAT|EnsemblGenome=TraesCS2A02G511000|UniProtKB=A0A3B6B6Z3	TraesCS2A02G511000	Uncharacterized protein;unassigned;ortholog	BNACNNG33880D PROTEIN (PTHR34563:SF6)		Triticum aestivum
WHEAT|EnsemblGenome=TraesCS5B02G003700|UniProtKB=B6Z274	TraesCS5B02G003700	Cell division AAA ATPase family protein;unassigned;ortholog	MITOCHONDRIAL CHAPERONE BCS1 (PTHR23070:SF144)		Triticum aestivum
WHEAT|EnsemblGenome=TraesCS5A02G439100|UniProtKB=A0A3B6KRR4	TraesCS5A02G439100	Ribos_L4_asso_C domain-containing protein;unassigned;ortholog	60S RIBOSOMAL PROTEIN L4 (PTHR19431:SF0)	ribosomal protein(PC00202)	Triticum aestivum
WHEAT|EnsemblGenome=TraesCS1D02G266100|UniProtKB=A0A3B5ZWQ3	TraesCS1D02G266100	BOWMAN_BIRK domain-containing protein;unassigned;ortholog	BOWMAN_BIRK DOMAIN-CONTAINING PROTEIN (PTHR37378:SF8)		Triticum aestivum
WHEAT|EnsemblGenome=TraesCS2B02G601100|UniProtKB=A0A3B6CGR9	TraesCS2B02G601100	Uncharacterized protein;unassigned;ortholog			Triticum aestivum
WHEAT|EnsemblGenome=TraesCS2B02G372900|UniProtKB=A0A3B6C973	TraesCS2B02G372900	S-adenosylmethionine decarboxylase proenzyme;unassigned;ortholog	S-ADENOSYLMETHIONINE DECARBOXYLASE PROENZYME (PTHR11570:SF24)	decarboxylase(PC00089)	Triticum aestivum
WHEAT|EnsemblGenome=TraesCS7D02G551400|UniProtKB=P27357	TraesCS7D02G551400	Thaumatin-like protein PWIR2;unassigned;ortholog	THAUMATIN-LIKE PROTEIN (PTHR31048:SF90)		Triticum aestivum
WHEAT|EnsemblGenome=TraesCS3B02G524700|UniProtKB=D8L9Q1	TraesCS3B02G524700	Glucan endo-1,3-beta-glucosidase GII,putative, expressed;TAA_ctg0661b.00060.1;ortholog	OS01G0940800 PROTEIN (PTHR32227:SF218)	glucosidase(PC00108)	Triticum aestivum
WHEAT|EnsemblGenome=TraesCS4A02G389900|UniProtKB=A0A3B6I3W2	TraesCS4A02G389900	CYSTM domain-containing protein;unassigned;ortholog	CYSTM DOMAIN-CONTAINING PROTEIN (PTHR35470:SF6)		Triticum aestivum
WHEAT|EnsemblGenome=TraesCS3D02G478300|UniProtKB=A0A3B6H5F8	TraesCS3D02G478300	Uncharacterized protein;unassigned;ortholog	BETA 1,3-GLUCANASE (PTHR32227:SF94)	glucosidase(PC00108)	Triticum aestivum
WHEAT|EnsemblGenome=TraesCS5B02G463400|UniProtKB=A0A3B6LVT2	TraesCS5B02G463400	C1_2 domain-containing protein;unassigned;ortholog	OS08G0404500 PROTEIN (PTHR46477:SF16)		Triticum aestivum
WHEAT|EnsemblGenome=TraesCS6A02G360400|UniProtKB=Q5I7K7	TraesCS7D02G147000,TraesCS7A02G145700	Ribosomal protein L39;unassigned;ortholog	60S RIBOSOMAL PROTEIN L39-3 (PTHR19970:SF24)	ribosomal protein(PC00202)	Triticum aestivum
WHEAT|EnsemblGenome=TraesCS5B02G440300|UniProtKB=A0A3B6LUV7	TraesCS5B02G440300	Uncharacterized protein;unassigned;ortholog	VACUOLAR ATP SYNTHASE CATALYTIC SUBUNIT-RELATED / V-ATPASE-RELATED / VACUOLAR PROTON PUMP-LIKE PROTEIN (PTHR34892:SF2)	ATP synthase(PC00002)	Triticum aestivum
WHEAT|EnsemblGenome=TraesCS6D02G212200|UniProtKB=A0A3B6QF91	TraesCS6D02G212200	Phenylalanine ammonia-lyase;unassigned;ortholog	PHENYLALANINE AMMONIA-LYASE (PTHR10362:SF11)	lyase(PC00144)	Triticum aestivum
WHEAT|EnsemblGenome=TraesCSU02G263700|UniProtKB=A0A3B6U9L4	TraesCSU02G263700	Uncharacterized protein;unassigned;ortholog	WU:FI09B08 (PTHR33187:SF11)		Triticum aestivum
WHEAT|EnsemblGenome=TraesCS6A02G222900|UniProtKB=A0A3B6NR18	TraesCS6A02G222900	Phenylalanine ammonia-lyase;unassigned;ortholog	PHENYLALANINE AMMONIA-LYASE (PTHR10362:SF11)	lyase(PC00144)	Triticum aestivum
WHEAT|EnsemblGenome=TraesCS7B02G259400|UniProtKB=A0A3B6SHU2	TraesCS7B02G259400	Uncharacterized protein;unassigned;ortholog			Triticum aestivum
WHEAT|EnsemblGenome=TraesCS1A02G265600|UniProtKB=A0A3B5Y1V9	TraesCS1A02G265600	BOWMAN_BIRK domain-containing protein;unassigned;ortholog	BOWMAN_BIRK DOMAIN-CONTAINING PROTEIN (PTHR37378:SF7)		Triticum aestivum
WHEAT|EnsemblGenome=TraesCS2B02G292100|UniProtKB=A0A3B6C663	TraesCS2B02G292100	Aldo_ket_red domain-containing protein;unassigned;ortholog	GENOME ASSEMBLY, CHROMOSOME: II (PTHR43625:SF91)	reductase(PC00198)	Triticum aestivum
WHEAT|EnsemblGenome=TraesCS4B02G033300|UniProtKB=A0A3B6INB3	TraesCS4B02G033300	Germin-like protein;unassigned;ortholog	GERMIN-LIKE PROTEIN 3-5 (PTHR31238:SF26)		Triticum aestivum
WHEAT|EnsemblGenome=TraesCS2B02G124600|UniProtKB=A0A3B6C0H2	TraesCS2B02G124600	Peroxidase;unassigned;ortholog	PEROXIDASE (PTHR31388:SF256)	peroxidase(PC00180)	Triticum aestivum
WHEAT|EnsemblGenome=TraesCS3B02G391300|UniProtKB=W5CY36	TraesCS3B02G391300	60S ribosomal protein L36;TRAES_3BF091800020CFD_c1;ortholog	60S RIBOSOMAL PROTEIN L36 (PTHR10114:SF20)	ribosomal protein(PC00202)	Triticum aestivum
WHEAT|EnsemblGenome=TraesCS3B02G188400|UniProtKB=A0A341XW26	TraesCS3B02G188400	Uncharacterized protein;unassigned;ortholog			Triticum aestivum
WHEAT|EnsemblGenome=TraesCSU02G263900|UniProtKB=A0A3B6U9H5	TraesCSU02G263900	Uncharacterized protein;unassigned;ortholog	WU:FI09B08 (PTHR33187:SF11)		Triticum aestivum
WHEAT|EnsemblGenome=TraesCS3B02G293200|UniProtKB=A0A077RF77	TraesCS3B02G293200	Chitinase;TRAES_3BF280800020CFD_c1;ortholog	CHITINASE 12 (PTHR22595:SF79)		Triticum aestivum
WHEAT|EnsemblGenome=TraesCS7A02G517700|UniProtKB=A0A3B6RN65	TraesCS7A02G517700	H(+)-exporting diphosphatase;VP2-A;ortholog	PYROPHOSPHATE-ENERGIZED VACUOLAR MEMBRANE PROTON PUMP 1 (PTHR31998:SF52)		Triticum aestivum
WHEAT|EnsemblGenome=TraesCS7A02G097500|UniProtKB=A0A3B6R9D6	TraesCS7A02G097500	Uncharacterized protein;unassigned;ortholog			Triticum aestivum
WHEAT|EnsemblGenome=TraesCS2B02G521400|UniProtKB=A0A3B6CE81	TraesCS2B02G521400	Uncharacterized protein;unassigned;ortholog			Triticum aestivum
WHEAT|EnsemblGenome=TraesCS1A02G000200|UniProtKB=A0A3B5XSZ4	TraesCS1A02G000200	Uncharacterized protein;unassigned;ortholog	WU:FI09B08 (PTHR33187:SF11)		Triticum aestivum
WHEAT|EnsemblGenome=TraesCS2A02G513400|UniProtKB=A0A3B6B817	TraesCS2A02G513400	Uncharacterized protein;unassigned;ortholog			Triticum aestivum
WHEAT|EnsemblGenome=TraesCS2B02G517400|UniProtKB=A0A3B6CDZ6	TraesCS2B02G517400	WRKY domain-containing protein;unassigned;ortholog	WRKY DOMAIN-CONTAINING PROTEIN (PTHR31282:SF79)	DNA-binding transcription factor(PC00218)	Triticum aestivum
WHEAT|EnsemblGenome=TraesCS3B02G282300|UniProtKB=A0A3B6FNM8	TraesCS3B02G282300	Germin-like protein;unassigned;ortholog	GERMIN-LIKE PROTEIN 3-5 (PTHR31238:SF26)		Triticum aestivum
WHEAT|EnsemblGenome=TraesCSU02G269900|UniProtKB=A0A3B6UD08	TraesCSU02G269900	Uncharacterized protein;unassigned;ortholog	SUBFAMILY NOT NAMED (PTHR47188:SF5)		Triticum aestivum
WHEAT|EnsemblGenome=TraesCS1B02G276800|UniProtKB=W5ACP2	TraesCS1B02G276800,TraesCS1D02G266000	BOWMAN_BIRK domain-containing protein;unassigned;ortholog	BOWMAN_BIRK DOMAIN-CONTAINING PROTEIN (PTHR37378:SF9)		Triticum aestivum
WHEAT|EnsemblGenome=TraesCS5A02G003600|UniProtKB=A0A3B6KB51	TraesCS5A02G003600	Uncharacterized protein;unassigned;ortholog	MITOCHONDRIAL CHAPERONE BCS1 (PTHR23070:SF144)		Triticum aestivum
WHEAT|EnsemblGenome=TraesCS1B02G240000|UniProtKB=A0A1D5RRD3	TraesCS1D02G227300,TraesCS1B02G240000	60S ribosomal protein L29;unassigned;ortholog	60S RIBOSOMAL PROTEIN L29 (PTHR12884:SF0)	ribosomal protein(PC00202)	Triticum aestivum
WHEAT|EnsemblGenome=TraesCS5D02G502500|UniProtKB=A0A3B6N1B1	TraesCS5D02G502500	Uncharacterized protein;unassigned;ortholog			Triticum aestivum
WHEAT|EnsemblGenome=TraesCS4D02G135000|UniProtKB=A0A3B6JJ08	TraesCS4D02G135000	ATPase_AAA_core domain-containing protein;unassigned;ortholog	ATPASE_AAA_CORE DOMAIN-CONTAINING PROTEIN (PTHR32429:SF24)		Triticum aestivum
WHEAT|EnsemblGenome=TraesCS5B02G045100|UniProtKB=Q01482	TraesCS5B02G045100	Protein WIR1A;WIR1A;ortholog			Triticum aestivum
WHEAT|EnsemblGenome=TraesCS6B02G250500|UniProtKB=A0A3B6PLX9	TraesCS6B02G250500	Uncharacterized protein;unassigned;ortholog			Triticum aestivum
WHEAT|EnsemblGenome=TraesCS2D02G107800|UniProtKB=A0A3B6D6R2	TraesCS2D02G107800	Peroxidase;unassigned;ortholog	PEROXIDASE (PTHR31388:SF259)	peroxidase(PC00180)	Triticum aestivum
WHEAT|EnsemblGenome=TraesCS1A02G018600|UniProtKB=A0A3B5XTC9	TraesCS1A02G018600	Protein kinase domain-containing protein;unassigned;ortholog	RUST RESISTANCE KINASE LR10 (PTHR27009:SF150)		Triticum aestivum
WHEAT|EnsemblGenome=TraesCS7A02G313100|UniProtKB=A0A3B6RKE8	TraesCS7A02G313100	Glyceraldehyde-3-phosphate dehydrogenase;unassigned;ortholog	GLYCERALDEHYDE-3-PHOSPHATE DEHYDROGENASE-RELATED (PTHR10836:SF76)	dehydrogenase(PC00092)	Triticum aestivum
WHEAT|EnsemblGenome=TraesCSU02G269800|UniProtKB=A0A3B6UD52	TraesCSU02G269800	Uncharacterized protein;unassigned;ortholog	WU:FI09B08 (PTHR33187:SF11)		Triticum aestivum
WHEAT|EnsemblGenome=TraesCS7D02G030700|UniProtKB=Q8RW00	TraesCS7D02G030700	Glutathione transferase;gstu3;ortholog	GLUTATHIONE S-TRANSFERASE, N-TERMINAL DOMAIN CONTAINING PROTEIN, EXPRESSED (PTHR11260:SF525)	transferase(PC00220)	Triticum aestivum
WHEAT|EnsemblGenome=TraesCS1A02G001100|UniProtKB=A0A3B5XSS3	TraesCS1A02G001100	Uncharacterized protein;unassigned;ortholog	WU:FI09B08 (PTHR33187:SF11)		Triticum aestivum
WHEAT|EnsemblGenome=TraesCS1A02G000100|UniProtKB=A0A3B5XSR0	TraesCS1A02G000100	Uncharacterized protein;unassigned;ortholog			Triticum aestivum
WHEAT|EnsemblGenome=TraesCS6D02G148700|UniProtKB=A0A3B6QD37	TraesCS6D02G148700	Phosphoglycerate kinase;unassigned;ortholog	PHOSPHOGLYCERATE KINASE, CYTOSOLIC (PTHR11406:SF31)	carbohydrate kinase(PC00065)	Triticum aestivum
WHEAT|EnsemblGenome=TraesCS6A02G411100|UniProtKB=A0A3B6NXF6	TraesCS6A02G411100	Uncharacterized protein;unassigned;ortholog			Triticum aestivum
WHEAT|EnsemblGenome=TraesCS1A02G265700|UniProtKB=A0A3B5Y1X0	TraesCS1A02G265700	BOWMAN_BIRK domain-containing protein;unassigned;ortholog	BOWMAN_BIRK DOMAIN-CONTAINING PROTEIN (PTHR37378:SF8)		Triticum aestivum
WHEAT|EnsemblGenome=TraesCS7D02G161200|UniProtKB=Q94F73	TraesCS7D02G161200	Pathogenesis-related protein 1;Pr-1-4;ortholog	PATHOGENESIS-RELATED PROTEIN 1 (PTHR10334:SF394)	defense/immunity protein(PC00090)	Triticum aestivum
WHEAT|EnsemblGenome=TraesCS5A02G004600|UniProtKB=A0A3B6KAA1	TraesCS5A02G004600	Uncharacterized protein;unassigned;ortholog	SUBFAMILY NOT NAMED (PTHR24286:SF258)	oxygenase(PC00177)	Triticum aestivum
WHEAT|EnsemblGenome=TraesCS5B02G175700|UniProtKB=A0A3B6LLB3	TraesCS5B02G175700	TPT domain-containing protein;unassigned;ortholog	PHOSPHOENOLPYRUVATE/PHOSPHATE TRANSLOCATOR 1, CHLOROPLASTIC (PTHR11132:SF496)	secondary carrier transporter(PC00258)	Triticum aestivum
WHEAT|EnsemblGenome=TraesCS1A02G000700|UniProtKB=A0A341ZL95	TraesCSU02G258100	Uncharacterized protein;unassigned;ortholog	SUBFAMILY NOT NAMED (PTHR47188:SF4)		Triticum aestivum
WHEAT|EnsemblGenome=TraesCS5B02G478100|UniProtKB=A0A1D5ZVN9	TraesCS5B02G478100	BOWMAN_BIRK domain-containing protein;unassigned;ortholog	BOWMAN_BIRK DOMAIN-CONTAINING PROTEIN (PTHR37378:SF8)		Triticum aestivum
WHEAT|EnsemblGenome=TraesCS5A02G003700|UniProtKB=A0A3B6KC06	TraesCS5A02G003700	AAA domain-containing protein;unassigned;ortholog	MITOCHONDRIAL CHAPERONE BCS1 (PTHR23070:SF144)		Triticum aestivum
WHEAT|EnsemblGenome=TraesCS6D02G176500|UniProtKB=A0A3B6QE53	TraesCS6D02G176500	Uncharacterized protein;unassigned;ortholog	SUBFAMILY NOT NAMED (PTHR48245:SF1)		Triticum aestivum
WHEAT|EnsemblGenome=TraesCS7D02G509100|UniProtKB=A0A3B6TZ58	TraesCS7D02G509100	Uncharacterized protein;unassigned;ortholog			Triticum aestivum
WHEAT|EnsemblGenome=TraesCS4B02G033100|UniProtKB=A0A3B6IMD2	TraesCS4B02G033100	Germin-like protein;unassigned;ortholog	OXALATE OXIDASE GF-3.8 (PTHR31238:SF233)		Triticum aestivum
WHEAT|EnsemblGenome=TraesCS1D02G189800|UniProtKB=A0A3B5ZV61	TraesCS1D02G189800	Uncharacterized protein;unassigned;ortholog	SUBFAMILY NOT NAMED (PTHR11260:SF721)	transferase(PC00220)	Triticum aestivum
WHEAT|EnsemblGenome=TraesCS1A02G235600|UniProtKB=A0A341NMB9	TraesCS2D02G303100	Uncharacterized protein;unassigned;ortholog	DNA-DIRECTED RNA POLYMERASES I, II, AND III SUBUNIT RPABC4 (PTHR12056:SF2)	DNA-directed RNA polymerase(PC00019)	Triticum aestivum
WHEAT|EnsemblGenome=TraesCS6A02G395900|UniProtKB=A0A3B6NV95	TraesCS6A02G395900	PGG domain-containing protein;unassigned;ortholog			Triticum aestivum
WHEAT|EnsemblGenome=TraesCS1B02G276500|UniProtKB=A0A3B5Z0M5	TraesCS1B02G276500	BOWMAN_BIRK domain-containing protein;unassigned;ortholog	WALI5 PROTEIN (PTHR37378:SF5)		Triticum aestivum
WHEAT|EnsemblGenome=TraesCS1A02G404500|UniProtKB=A0A3B5Y6C7	TraesCS1A02G404500	Uncharacterized protein;unassigned;ortholog	ASPARTIC PROTEINASE A1 (PTHR47966:SF76)	aspartic protease(PC00053)	Triticum aestivum
WHEAT|EnsemblGenome=TraesCS3B02G014600|UniProtKB=A0A3B6FFB1	TraesCS3B02G014600	Uncharacterized protein;unassigned;ortholog			Triticum aestivum
WHEAT|EnsemblGenome=TraesCS3A02G530400|UniProtKB=W5E8X2	TraesCS4D02G157600,TraesCS3A02G530600,TraesCS4A02G167400	Uncharacterized protein;unassigned;ortholog	40S RIBOSOMAL PROTEIN S28 (PTHR10769:SF3)	ribosomal protein(PC00202)	Triticum aestivum
WHEAT|EnsemblGenome=TraesCS7D02G138000|UniProtKB=A0A3B6TAI2	TraesCS7D02G138000	Uncharacterized protein;unassigned;ortholog			Triticum aestivum
WHEAT|EnsemblGenome=TraesCS5A02G018200|UniProtKB=A0A3B6KCF5	TraesCS5A02G018200	Uncharacterized protein;unassigned;ortholog	SUBFAMILY NOT NAMED (PTHR31048:SF173)		Triticum aestivum
WHEAT|EnsemblGenome=TraesCS1A02G384800|UniProtKB=A0A3B5Y696	TraesCS1A02G384800	Uncharacterized protein;unassigned;ortholog			Triticum aestivum
WHEAT|EnsemblGenome=TraesCS5B02G463300|UniProtKB=A0A3B6LVL1	TraesCS5B02G463300	C1_2 domain-containing protein;unassigned;ortholog	OS08G0404500 PROTEIN (PTHR46477:SF16)		Triticum aestivum
WHEAT|EnsemblGenome=TraesCS5B02G403700|UniProtKB=A0A3B6LTN1	TraesCS5B02G403700	Chitinase;unassigned;ortholog	CHITINASE 8 (PTHR22595:SF171)		Triticum aestivum
WHEAT|EnsemblGenome=TraesCS3A02G480400|UniProtKB=A0A3B6EU53	TraesCS3A02G480400	Uncharacterized protein;unassigned;ortholog	GLUCAN ENDO-1,3-BETA-GLUCOSIDASE, ACIDIC ISOFORM (PTHR32227:SF443)	glucosidase(PC00108)	Triticum aestivum
WHEAT|EnsemblGenome=TraesCS1D02G000600|UniProtKB=A0A3B5ZN93	TraesCS1D02G000600	Uncharacterized protein;unassigned;ortholog	OS05G0103300 PROTEIN (PTHR33128:SF45)		Triticum aestivum
WHEAT|EnsemblGenome=TraesCS3A02G093900|UniProtKB=A0A3B6ECD1	TraesCS3A02G093900	Uncharacterized protein;unassigned;ortholog	(BREAD WHEAT) HYPOTHETICAL PROTEIN (PTHR33091:SF95)	protease inhibitor(PC00191)	Triticum aestivum
WHEAT|EnsemblGenome=TraesCS2B02G040600|UniProtKB=A0A3B6C053	TraesCS2B02G040600	Uncharacterized protein;unassigned;ortholog	GLYCOSYLTRANSFERASE (PTHR48047:SF19)	glycosyltransferase(PC00111)	Triticum aestivum
WHEAT|EnsemblGenome=TraesCS5B02G039000|UniProtKB=A0A3B6LEB9	TraesCS5B02G039000	Uncharacterized protein;unassigned;ortholog			Triticum aestivum
WHEAT|EnsemblGenome=TraesCS1A02G001900|UniProtKB=A0A3B5XSK3	TraesCS1A02G001900	Peroxin-14;unassigned;ortholog	PEROXISOMAL MEMBRANE PROTEIN PEX14 (PTHR23058:SF0)	primary active transporter(PC00068)	Triticum aestivum
WHEAT|EnsemblGenome=TraesCS1A02G343600|UniProtKB=A0A3B5Y4Y1	TraesCS1A02G343600	Uncharacterized protein;unassigned;ortholog	SUBFAMILY NOT NAMED (PTHR48245:SF1)		Triticum aestivum
WHEAT|EnsemblGenome=TraesCS2A02G254600|UniProtKB=A0A3B6AYY2	TraesCS2A02G254600	PsbP domain-containing protein;unassigned;ortholog	OXYGEN-EVOLVING ENHANCER PROTEIN 2-1, CHLOROPLASTIC (PTHR31407:SF6)		Triticum aestivum
WHEAT|EnsemblGenome=TraesCS7A02G090300|UniProtKB=A0A341Z3M0	TraesCS7D02G086500	CYSTM domain-containing protein;unassigned;ortholog	CYSTM DOMAIN-CONTAINING PROTEIN (PTHR35470:SF4)		Triticum aestivum
WHEAT|EnsemblGenome=TraesCS2D02G392800|UniProtKB=A0A1D5UG74	TraesCS2D02G392800	Genome assembly, chromosome: II;CAMPLR22A2D_LOCUS3944;ortholog	PROTEIN DOWNY MILDEW RESISTANCE 6 (PTHR47990:SF70)	oxygenase(PC00177)	Triticum aestivum
WHEAT|EnsemblGenome=TraesCS3A02G061600|UniProtKB=A0A3B6EAE1	TraesCS3A02G061600	Uncharacterized protein;unassigned;ortholog	GENOME ASSEMBLY, CHROMOSOME: II (PTHR24281:SF200)	hydroxylase(PC00122)	Triticum aestivum
WHEAT|EnsemblGenome=TraesCS1A02G018000|UniProtKB=A0A3B5XT41	TraesCS1A02G018000	Protein kinase domain-containing protein;unassigned;ortholog	RUST RESISTANCE KINASE LR10 (PTHR27009:SF150)		Triticum aestivum
WHEAT|EnsemblGenome=TraesCS3D02G518200|UniProtKB=A0A3B6H3P5	TraesCS3D02G518200	Peroxidase;unassigned;ortholog	PEROXIDASE (PTHR31235:SF12)	peroxidase(PC00180)	Triticum aestivum
WHEAT|EnsemblGenome=TraesCS7D02G124000|UniProtKB=A0A3B6TLA6	TraesCS7D02G124000	Uncharacterized protein;unassigned;ortholog			Triticum aestivum
WHEAT|EnsemblGenome=TraesCS4A02G298700|UniProtKB=A0A3B6HXB3	TraesCS4A02G298700	5-methyltetrahydropteroyltriglutamate--homocysteine S-methyltransferase;unassigned;ortholog	5-METHYLTETRAHYDROPTEROYLTRIGLUTAMATE--HOMOCYSTEINE METHYLTRANSFERASE 1 (PTHR30519:SF22)	methyltransferase(PC00155)	Triticum aestivum
WHEAT|EnsemblGenome=TraesCS3D02G476500|UniProtKB=A0A3B6H5T0	TraesCS3D02G476500	Uncharacterized protein;unassigned;ortholog	ENDO-1,3-BETA-GLUCOSIDASE GII,PUTATIVE, EXPRESSED-RELATED (PTHR32227:SF288)	glucosidase(PC00108)	Triticum aestivum
WHEAT|EnsemblGenome=TraesCS7B02G345500|UniProtKB=A0A3B6SQD4	TraesCS7B02G345500	Uncharacterized protein;unassigned;ortholog	F9L1.21 PROTEIN (PTHR28632:SF9)		Triticum aestivum
WHEAT|EnsemblGenome=TraesCS5D02G049200|UniProtKB=A0A3B6MJD1	TraesCS5D02G049200	Uncharacterized protein;unassigned;ortholog			Triticum aestivum
WHEAT|EnsemblGenome=TraesCS5D02G033400|UniProtKB=A0A3B6MKB7	TraesCS5D02G033400	Uncharacterized protein;unassigned;ortholog	WU:FI09B08 (PTHR33187:SF11)		Triticum aestivum
WHEAT|EnsemblGenome=TraesCS7D02G442700|UniProtKB=A0A3B6TPV3	TraesCS7D02G442700	Uncharacterized protein;unassigned;ortholog	UBIQUITIN-LIKE DOMAIN-CONTAINING PROTEIN (PTHR10666:SF421)		Triticum aestivum
WHEAT|EnsemblGenome=TraesCS3A02G481500|UniProtKB=Q9XEN5	TraesCS3A02G481500	Beta-1,3-glucanase;Glb3;ortholog	OS01G0940800 PROTEIN (PTHR32227:SF218)	glucosidase(PC00108)	Triticum aestivum
WHEAT|EnsemblGenome=TraesCSU02G262400|UniProtKB=A0A3B6UD13	TraesCSU02G262400	Uncharacterized protein;unassigned;ortholog	WU:FI09B08 (PTHR33187:SF11)		Triticum aestivum
WHEAT|EnsemblGenome=TraesCS1B02G087200|UniProtKB=A0A3B5YTI2	TraesCS1B02G087200	Uncharacterized protein;unassigned;ortholog	WU:FI09B08 (PTHR33187:SF11)		Triticum aestivum
WHEAT|EnsemblGenome=TraesCS1A02G355300|UniProtKB=A0A3B5Y5B5	TraesCS1A02G355300	Barwin domain-containing protein;unassigned;ortholog	PATHOGENESIS-RELATED PROTEIN PR-4A (PTHR46351:SF6)		Triticum aestivum
WHEAT|EnsemblGenome=TraesCS2B02G137300|UniProtKB=A0A3B6C380	TraesCS2B02G137300	Xylose isomerase;unassigned;ortholog	XYLOSE ISOMERASE (PTHR32176:SF0)	isomerase(PC00135)	Triticum aestivum
WHEAT|EnsemblGenome=TraesCS5B02G261700|UniProtKB=A9UIE7	TraesCS5B02G261700	Thionin-like protein;unassigned;ortholog			Triticum aestivum
WHEAT|EnsemblGenome=TraesCS1D02G183600|UniProtKB=A0A3B5ZTT4	TraesCS1D02G183600	Uncharacterized protein;unassigned;ortholog			Triticum aestivum
WHEAT|EnsemblGenome=TraesCS4B02G393100|UniProtKB=A0A3B6IYI4	TraesCS4B02G393100	Clp R domain-containing protein;unassigned;ortholog	HEAT SHOCK PROTEIN 104 (PTHR11638:SF18)	protease(PC00190)	Triticum aestivum
WHEAT|EnsemblGenome=TraesCS5A02G105800|UniProtKB=A0A1D5ZKM9	TraesCS5D02G115300,TraesCS5A02G105800,TraesCS5B02G107700	Uncharacterized protein;unassigned;ortholog	40S RIBOSOMAL PROTEIN S29 (PTHR12010:SF2)	ribosomal protein(PC00202)	Triticum aestivum
WHEAT|EnsemblGenome=TraesCSU02G173800|UniProtKB=A0A3B6U7J3	TraesCSU02G173800	Uncharacterized protein;unassigned;ortholog	WU:FI09B08 (PTHR33187:SF11)		Triticum aestivum
WHEAT|EnsemblGenome=TraesCS4A02G471900|UniProtKB=A0A3B6I2W1	TraesCS4A02G471900	Rx_N domain-containing protein;unassigned;ortholog			Triticum aestivum
WHEAT|EnsemblGenome=TraesCS5D02G012000|UniProtKB=A0A3B6MJD7	TraesCS5D02G012000	Uncharacterized protein;unassigned;ortholog	OS05G0416400 PROTEIN (PTHR24286:SF40)	oxygenase(PC00177)	Triticum aestivum
WHEAT|EnsemblGenome=TraesCS4A02G296300|UniProtKB=A0A3B6HXP8	TraesCS4A02G296300	Uncharacterized protein;unassigned;ortholog	PROTEIN P21 (PTHR31048:SF47)		Triticum aestivum
WHEAT|EnsemblGenome=TraesCS1B02G011400|UniProtKB=A0A3B5YPZ8	TraesCS1B02G011400	Uncharacterized protein;unassigned;ortholog	OS05G0103300 PROTEIN (PTHR33128:SF45)		Triticum aestivum
WHEAT|EnsemblGenome=TraesCS1B02G262200|UniProtKB=A0A3B5Z031	TraesCS1B02G262200	Uncharacterized protein;unassigned;ortholog	PROTEIN LIFEGUARD 4 (PTHR23291:SF50)	ion channel(PC00133)	Triticum aestivum
WHEAT|EnsemblGenome=TraesCSU02G176200|UniProtKB=A0A3B6U7U6	TraesCSU02G176200	C1_2 domain-containing protein;unassigned;ortholog	OS08G0257100 PROTEIN (PTHR46477:SF8)		Triticum aestivum
WHEAT|EnsemblGenome=TraesCS5D02G050200|UniProtKB=A0A3B6MLY1	TraesCS5D02G050200	Uncharacterized protein;unassigned;ortholog			Triticum aestivum
WHEAT|EnsemblGenome=TraesCS7A02G368800|UniProtKB=A0A3B6RJ60	TraesCS7A02G368800	Uncharacterized protein;unassigned;ortholog			Triticum aestivum
WHEAT|EnsemblGenome=TraesCS1D02G265800|UniProtKB=Q43665	TraesCS1D02G265800	Wali5 protein;wali5;ortholog	WALI5 PROTEIN (PTHR37378:SF5)		Triticum aestivum
WHEAT|EnsemblGenome=TraesCS5D02G560200|UniProtKB=A0A3B6N321	TraesCS5D02G560200	Uncharacterized protein;unassigned;ortholog	SUBFAMILY NOT NAMED (PTHR31009:SF80)	methyltransferase(PC00155)	Triticum aestivum
WHEAT|EnsemblGenome=TraesCS6D02G186800|UniProtKB=A0A3B6QH83	TraesCS6D02G186800	ABC1 domain-containing protein;unassigned;ortholog	PROTEIN ACTIVITY OF BC1 COMPLEX KINASE 8, CHLOROPLASTIC (PTHR10566:SF115)		Triticum aestivum
WHEAT|EnsemblGenome=TraesCS4B02G154700|UniProtKB=A0A3B6ISR9	TraesCS4B02G154700	40S ribosomal protein S21;unassigned;ortholog	40S RIBOSOMAL PROTEIN S21 (PTHR10442:SF0)	ribosomal protein(PC00202)	Triticum aestivum
WHEAT|EnsemblGenome=TraesCS2B02G002300|UniProtKB=A0A3B6BWI1	TraesCS2B02G002300	Uncharacterized protein;unassigned;ortholog			Triticum aestivum
WHEAT|EnsemblGenome=TraesCS2B02G320100|UniProtKB=A0A3B6C775	TraesCS2B02G320100	F-box domain-containing protein;unassigned;ortholog	F-BOX ONLY PROTEIN 9 (PTHR12874:SF9)		Triticum aestivum
WHEAT|EnsemblGenome=TraesCS7B02G483400|UniProtKB=A0A3B6SUB5	TraesCS7B02G483400	Uncharacterized protein;unassigned;ortholog	THAUMATIN-LIKE PROTEIN (PTHR31048:SF90)		Triticum aestivum
WHEAT|EnsemblGenome=TraesCS3D02G477300|UniProtKB=Q1ERG1	TraesCS3D02G477300	Endo-beta-1,3-glucanase;TaGlb2b;ortholog	GLUCAN ENDO-1,3-BETA-GLUCOSIDASE, ACIDIC ISOFORM (PTHR32227:SF232)	glucosidase(PC00108)	Triticum aestivum
WHEAT|EnsemblGenome=TraesCS3B02G109200|UniProtKB=W5D700	TraesCSU02G049500,TraesCS3B02G109200	Uncharacterized protein;TRAES_3BF070600020CFD_c1;ortholog	(BREAD WHEAT) HYPOTHETICAL PROTEIN (PTHR33091:SF95)	protease inhibitor(PC00191)	Triticum aestivum
WHEAT|EnsemblGenome=TraesCS5A02G004800|UniProtKB=A0A3B6KB67	TraesCS5A02G004800	3Beta_HSD domain-containing protein;unassigned;ortholog	3BETA_HSD DOMAIN-CONTAINING PROTEIN (PTHR10366:SF742)	dehydratase(PC00091)	Triticum aestivum
WHEAT|EnsemblGenome=TraesCS2B02G125200|UniProtKB=A0A3B6C0H7	TraesCS2B02G125200	Peroxidase;unassigned;ortholog	PEROXIDASE (PTHR31388:SF259)	peroxidase(PC00180)	Triticum aestivum
WHEAT|EnsemblGenome=TraesCS3B02G484000|UniProtKB=W5CVY3	TraesCS3B02G484000	4-hydroxy-7-methoxy-3-oxo-3,4-dihydro-2H-1,4-benzoxazin-2-yl glucosidebeta-D-glucosidase;TRAES_3BF010200100CFD_c1;ortholog	4-HYDROXY-7-METHOXY-3-OXO-3,4-DIHYDRO-2H-1,4-BENZOXAZIN-2-YL GLUCOSIDEBETA-D-GLUCOSIDASE (PTHR10353:SF321)	glycosidase(PC00110)	Triticum aestivum
WHEAT|EnsemblGenome=TraesCS1D02G431200|UniProtKB=A0A3B6A1X7	TraesCS1D02G431200	Glucan endo-1,3-beta-D-glucosidase;unassigned;ortholog	GLUCAN ENDO-1,3-BETA-D-GLUCOSIDASE (PTHR32227:SF235)	glucosidase(PC00108)	Triticum aestivum
WHEAT|EnsemblGenome=TraesCS4D02G118300|UniProtKB=A0A3B6JF54	TraesCS4D02G118300	Uncharacterized protein;unassigned;ortholog	SUBFAMILY NOT NAMED (PTHR34132:SF11)		Triticum aestivum
WHEAT|EnsemblGenome=TraesCS3B02G004800|UniProtKB=A0A077RR54	TraesCS3B02G004800	Uncharacterized protein;TRAES_3BF060600260CFD_c1;ortholog			Triticum aestivum
WHEAT|EnsemblGenome=TraesCS6B02G473800|UniProtKB=A0A3B6PTQ4	TraesCS6B02G473800	Uncharacterized protein;unassigned;ortholog	THAUMATIN-LIKE PROTEIN (PTHR31048:SF90)		Triticum aestivum
WHEAT|EnsemblGenome=TraesCS2B02G121900|UniProtKB=A0A0M4CBE0	TraesCS2B02G121900	WRKY49 transcriptional factor;unassigned;ortholog	OS07G0680400 PROTEIN (PTHR31282:SF19)	DNA-binding transcription factor(PC00218)	Triticum aestivum
WHEAT|EnsemblGenome=TraesCS7A02G549800|UniProtKB=A0A0H4LXI0	TraesCS7A02G549800	Catalase;Cat3-A1;ortholog	CATALASE ISOZYME B (PTHR11465:SF60)	peroxidase(PC00180)	Triticum aestivum
WHEAT|EnsemblGenome=TraesCS5D02G011900|UniProtKB=A0A3B6MJM4	TraesCS5D02G011900	3Beta_HSD domain-containing protein;unassigned;ortholog	3BETA_HSD DOMAIN-CONTAINING PROTEIN (PTHR10366:SF742)	dehydratase(PC00091)	Triticum aestivum
WHEAT|EnsemblGenome=TraesCS1A02G001500|UniProtKB=A0A3B5XSJ8	TraesCS1A02G001500	Uncharacterized protein;unassigned;ortholog	SUBFAMILY NOT NAMED (PTHR47188:SF5)		Triticum aestivum
WHEAT|EnsemblGenome=TraesCS7B02G280700|UniProtKB=A0A3B6SJT5	TraesCS7B02G280700	Amino_oxidase domain-containing protein;unassigned;ortholog	AMINO_OXIDASE DOMAIN-CONTAINING PROTEIN (PTHR10742:SF357)	oxidase(PC00175)	Triticum aestivum
WHEAT|EnsemblGenome=TraesCS6A02G219900|UniProtKB=W5GVP9	TraesCS6B02G249300	Enhancer of rudimentary homolog;unassigned;ortholog	ENHANCER OF RUDIMENTARY HOMOLOG (PTHR12373:SF0)	DNA-binding transcription factor(PC00218)	Triticum aestivum
WHEAT|EnsemblGenome=TraesCS6A02G403200|UniProtKB=A0A3B6NX10	TraesCS6A02G403200	Barwin domain-containing protein;unassigned;ortholog	PATHOGENESIS-RELATED PROTEIN PR-4A (PTHR46351:SF6)		Triticum aestivum
WHEAT|EnsemblGenome=TraesCSU02G075700|UniProtKB=A0A3B6U589	TraesCSU02G075700	Uncharacterized protein;unassigned;ortholog	SUBFAMILY NOT NAMED (PTHR47188:SF4)		Triticum aestivum
WHEAT|EnsemblGenome=TraesCS1A02G001200|UniProtKB=A0A3B5XT03	TraesCS1A02G001200	Uncharacterized protein;unassigned;ortholog			Triticum aestivum
WHEAT|EnsemblGenome=TraesCS3B02G524800|UniProtKB=D8L9Q2	TraesCS3B02G524800	Glucan endo-1,3-beta-glucosidase GII,putative, expressed;TAA_ctg0661b.00070.1;ortholog	ENDO-1,3-BETA-GLUCOSIDASE GII,PUTATIVE, EXPRESSED-RELATED (PTHR32227:SF288)	glucosidase(PC00108)	Triticum aestivum
WHEAT|EnsemblGenome=TraesCS3A02G058300|UniProtKB=A0A3B6EAA6	TraesCS3A02G058300	Uncharacterized protein;unassigned;ortholog	SUBFAMILY NOT NAMED (PTHR33102:SF83)		Triticum aestivum
WHEAT|EnsemblGenome=TraesCS7A02G164900|UniProtKB=A0A3B6RF81	TraesCS7A02G164900	Cytochrom_C_asm domain-containing protein;unassigned;ortholog	CYTOCHROME C ASSEMBLY PROTEIN-RELATED (PTHR30071:SF17)		Triticum aestivum
WHEAT|EnsemblGenome=TraesCS5B02G423500|UniProtKB=A0A3B6LUI3	TraesCS5B02G423500	Uncharacterized protein;unassigned;ortholog			Triticum aestivum
WHEAT|EnsemblGenome=TraesCS7D02G463700|UniProtKB=A0A3B6TQG2	TraesCS7D02G463700	Protein kinase domain-containing protein;unassigned;ortholog	LRR RECEPTOR-LIKE SERINE/THREONINE-PROTEIN KINASE EFR (PTHR27008:SF566)		Triticum aestivum
WHEAT|EnsemblGenome=TraesCS2A02G441600|UniProtKB=A0A1D5U586	TraesCS2D02G439300,TraesCS2A02G441600,TraesCS2B02G461800	Uncharacterized protein;unassigned;ortholog	OS12G0405700 PROTEIN (PTHR36752:SF2)		Triticum aestivum
WHEAT|EnsemblGenome=TraesCS3A02G517100|UniProtKB=O64392	TraesCS3A02G517100	Wheatwin-1;PR4A;ortholog	WHEATWIN-2 (PTHR46351:SF18)		Triticum aestivum
WHEAT|EnsemblGenome=TraesCS6B02G364600|UniProtKB=A0A3B6PRH7	TraesCS6B02G364600	Uncharacterized protein;unassigned;ortholog	FERREDOXIN--NITRITE REDUCTASE, CHLOROPLASTIC (PTHR32439:SF0)	reductase(PC00198)	Triticum aestivum
WHEAT|EnsemblGenome=TraesCS2D02G006500|UniProtKB=A0A3B6D4K6	TraesCS2D02G006500	Uncharacterized protein;unassigned;ortholog	SUBFAMILY NOT NAMED (PTHR24281:SF156)	hydroxylase(PC00122)	Triticum aestivum
WHEAT|EnsemblGenome=TraesCS5D02G488600|UniProtKB=A0A341W6Y5	TraesCS5D02G488700,TraesCS5D02G488600	Uncharacterized protein;unassigned;ortholog	CHALCONE SYNTHASE (PTHR11877:SF14)	transferase(PC00220)	Triticum aestivum
WHEAT|EnsemblGenome=TraesCS3B02G584700|UniProtKB=A0A3B6G229	TraesCS3B02G584700	Barwin domain-containing protein;unassigned;ortholog	WHEATWIN-2 (PTHR46351:SF18)		Triticum aestivum
WHEAT|EnsemblGenome=TraesCS2D02G290500|UniProtKB=A0A3B6DDL9	TraesCS2D02G290500	Uncharacterized protein;unassigned;ortholog	DNA-BINDING PROTEIN S1FA1-RELATED (PTHR35298:SF11)		Triticum aestivum
WHEAT|EnsemblGenome=TraesCS5A02G183300|UniProtKB=A0A3B6KF02	TraesCS5A02G183300	SCP domain-containing protein;unassigned;ortholog	PATHOGENESIS-RELATED PROTEIN PRMS (PTHR10334:SF314)	defense/immunity protein(PC00090)	Triticum aestivum
WHEAT|EnsemblGenome=TraesCS5B02G414000|UniProtKB=A0A3B6LU77	TraesCS5B02G414000	Uncharacterized protein;unassigned;ortholog	PROTEIN NRT1/ PTR FAMILY 6.4 (PTHR11654:SF451)	transporter(PC00227)	Triticum aestivum
WHEAT|EnsemblGenome=TraesCS5D02G487900|UniProtKB=A0A3B6N0J1	TraesCS5D02G487900	Uncharacterized protein;unassigned;ortholog	GENOME ASSEMBLY, CHROMOSOME: II (PTHR47956:SF99)	oxygenase(PC00177)	Triticum aestivum
WHEAT|EnsemblGenome=TraesCS3B02G522000|UniProtKB=A0A3B6FWH2	TraesCS3B02G522000	LRRNT_2 domain-containing protein;unassigned;ortholog	LRRNT_2 DOMAIN-CONTAINING PROTEIN (PTHR47988:SF39)	transmembrane signal receptor(PC00197)	Triticum aestivum
WHEAT|EnsemblGenome=TraesCS2B02G309100|UniProtKB=A0A3B6C6T6	TraesCS2B02G309100	Uncharacterized protein;unassigned;ortholog	DNA-BINDING PROTEIN S1FA1-RELATED (PTHR35298:SF11)		Triticum aestivum
WHEAT|EnsemblGenome=TraesCS5D02G050100|UniProtKB=I3NUT4	TraesCS5D02G050100	WIR1;unassigned;ortholog			Triticum aestivum
WHEAT|EnsemblGenome=TraesCS2A02G107600|UniProtKB=C6ETA3	TraesCS2A02G107600	Peroxidase;Prx112-M;ortholog	PEROXIDASE (PTHR31388:SF174)	peroxidase(PC00180)	Triticum aestivum
WHEAT|EnsemblGenome=TraesCS1B02G397200|UniProtKB=A0A3B5Z388	TraesCS1B02G397200	Uncharacterized protein;unassigned;ortholog	SUBFAMILY NOT NAMED (PTHR34538:SF20)		Triticum aestivum
WHEAT|EnsemblGenome=TraesCS3B02G004700|UniProtKB=A0A077RWT8	TraesCS3B02G004700	J domain-containing protein;TRAES_3BF035300170CFD_c1;ortholog	DNAJ HOMOLOG SUBFAMILY C MEMBER 25 (PTHR44176:SF1)	chaperone(PC00072)	Triticum aestivum
WHEAT|EnsemblGenome=TraesCS7D02G256000|UniProtKB=A0A3B6TQS7	TraesCS7D02G256000	Uncharacterized protein;unassigned;ortholog			Triticum aestivum
WHEAT|EnsemblGenome=TraesCS7A02G034300|UniProtKB=A0A3B6RAZ3	TraesCS7A02G034300	Uncharacterized protein;unassigned;ortholog	GLUTATHIONE S-TRANSFERASE, N-TERMINAL DOMAIN CONTAINING PROTEIN, EXPRESSED (PTHR11260:SF525)	transferase(PC00220)	Triticum aestivum
WHEAT|EnsemblGenome=TraesCS3A02G483000|UniProtKB=Q4JH28	TraesCS3A02G483000	Beta-1,3-glucanase;unassigned;ortholog	BETA 1,3-GLUCANASE (PTHR32227:SF94)	glucosidase(PC00108)	Triticum aestivum
WHEAT|EnsemblGenome=TraesCS4B02G382300|UniProtKB=A0A3B6IWQ0	TraesCS4B02G382300	Uncharacterized protein;unassigned;ortholog	OS07G0518100 PROTEIN (PTHR24286:SF335)	oxygenase(PC00177)	Triticum aestivum

## Sheet: Suppl Fig. 13-15_Sr21
Source Data. Differentially expressed genes between lines LMPG-Sr21 and LMPG at 1 and 3 days after inoculation and at low and high temperature regimes.
Line comparison	Timepoint	Experiment	Gene Number	Gene Name	logFC	unshrunk.logFC	logCPM	PValue	FDR
LMPG-Sr21, LMPG	Day 1	Low temperature	122365	TraesCS7B02G345500.1	8.22493	1.44269e+08	4.4719	4.72902e-18	1.69687e-13
LMPG-Sr21, LMPG	Day 1	Low temperature	74636	TraesCS4D02G311600.1	11.1909	1.44269e+08	7.18588	4.06446e-17	7.29205e-13
LMPG-Sr21, LMPG	Day 1	Low temperature	107402	TraesCS6D02G086700.1	11.1909	1.44269e+08	7.18548	7.69858e-17	9.16395e-13
LMPG-Sr21, LMPG	Day 1	Low temperature	17133	TraesCS2A02G035300.1	-7.31014	-10.3308	2.06874	1.02156e-16	9.16395e-13
LMPG-Sr21, LMPG	Day 1	Low temperature	122284	TraesCS7B02G338600.1	11.1909	1.44269e+08	7.25701	2.20747e-16	1.58417e-12
LMPG-Sr21, LMPG	Day 1	Low temperature	36657	TraesCS2D02G425300.1	7.83444	9.95348	3.76469	4.46892e-16	2.67256e-12
LMPG-Sr21, LMPG	Day 1	Low temperature	100476	TraesCS6A02G395500.1	-8.92039	-1.44269e+08	4.84909	2.12099e-15	1.08722e-11
LMPG-Sr21, LMPG	Day 1	Low temperature	87276	TraesCS5B02G440300.1	11.1909	1.44269e+08	7.59541	2.05887e-14	9.23453e-11
LMPG-Sr21, LMPG	Day 1	Low temperature	97230	TraesCS6A02G133200.1	-12.9649	-1.44269e+08	10.1362	7.34802e-14	2.92957e-10
LMPG-Sr21, LMPG	Day 1	Low temperature	22850	TraesCS2A02G502400.2	5.11961	5.58587	2.40629	1.84984e-13	6.63761e-10
LMPG-Sr21, LMPG	Day 1	Low temperature	72300	TraesCS4D02G135000.5	8.47101	19.1967	4.21972	1.30758e-12	4.26532e-09
LMPG-Sr21, LMPG	Day 1	Low temperature	19600	TraesCS2A02G240500.2	9.41286	9.56518	6.65926	1.49177e-12	4.46064e-09
LMPG-Sr21, LMPG	Day 1	Low temperature	19619	TraesCS2A02G242400.1	9.10315	9.78306	3.7743	1.90778e-12	5.26577e-09
LMPG-Sr21, LMPG	Day 1	Low temperature	4646	TraesCS1A02G384800.1	9.37553	9.38546	10.4097	3.20536e-12	8.21533e-09
LMPG-Sr21, LMPG	Day 1	Low temperature	127121	TraesCS7D02G256000.1	7.65999	7.66189	11.1469	4.62178e-12	1.10559e-08
LMPG-Sr21, LMPG	Day 1	Low temperature	1	TraesCS1A02G000100.1	8.4911	8.49344	11.7599	5.28457e-12	1.18513e-08
LMPG-Sr21, LMPG	Day 1	Low temperature	94388	TraesCS5D02G457400.1	8.52473	8.5385	9.18959	7.50317e-12	1.41699e-08
LMPG-Sr21, LMPG	Day 1	Low temperature	127115	TraesCS7D02G255400.1	8.52473	8.5385	9.18959	7.50317e-12	1.41699e-08
LMPG-Sr21, LMPG	Day 1	Low temperature	133647	TraesCSU02G263800.1	8.52473	8.5385	9.18959	7.50317e-12	1.41699e-08
LMPG-Sr21, LMPG	Day 1	Low temperature	15	TraesCS1A02G001500.1	8.25292	8.36006	5.8813	8.12335e-12	1.45741e-08
LMPG-Sr21, LMPG	Day 1	Low temperature	23148	TraesCS2A02G527700.2	-6.39038	-7.98153	2.65636	1.30579e-11	2.23116e-08
LMPG-Sr21, LMPG	Day 1	Low temperature	8751	TraesCS1B02G272900.2	6.34243	1.44269e+08	2.77706	1.47196e-11	2.40076e-08
LMPG-Sr21, LMPG	Day 1	Low temperature	77749	TraesCS5A02G199500.1	8.24186	8.3014	6.84306	1.80328e-11	2.73758e-08
LMPG-Sr21, LMPG	Day 1	Low temperature	83809	TraesCS5B02G152600.1	7.20871	8.38152	2.66178	1.83105e-11	2.73758e-08
LMPG-Sr21, LMPG	Day 1	Low temperature	17131	TraesCS2A02G035100.1	-6.00345	-6.06403	5.1994	8.61416e-11	1.23637e-07
LMPG-Sr21, LMPG	Day 1	Low temperature	45395	TraesCS3A02G539700.1	-8.23873	-9.29387	5.56984	2.47856e-10	3.14862e-07
LMPG-Sr21, LMPG	Day 1	Low temperature	16512	TraesCS1D02G435500.1	-2.64349	-2.6436	12.412	2.98347e-10	3.14862e-07
LMPG-Sr21, LMPG	Day 1	Low temperature	19607	TraesCS2A02G241200.1	-2.64349	-2.6436	12.412	2.98347e-10	3.14862e-07
LMPG-Sr21, LMPG	Day 1	Low temperature	88930	TraesCS5D02G009700.1	-2.64349	-2.6436	12.412	2.98347e-10	3.14862e-07
LMPG-Sr21, LMPG	Day 1	Low temperature	91585	TraesCS5D02G220400.1	-2.64349	-2.6436	12.412	2.98347e-10	3.14862e-07
LMPG-Sr21, LMPG	Day 1	Low temperature	95416	TraesCS5D02G544600.1	-2.64349	-2.6436	12.412	2.98347e-10	3.14862e-07
LMPG-Sr21, LMPG	Day 1	Low temperature	110442	TraesCS6D02G326000.1	-2.64349	-2.6436	12.412	2.98347e-10	3.14862e-07
LMPG-Sr21, LMPG	Day 1	Low temperature	133161	TraesCSU02G214200.1	-2.64349	-2.6436	12.412	2.98347e-10	3.14862e-07
LMPG-Sr21, LMPG	Day 1	Low temperature	133596	TraesCSU02G258800.1	-2.64349	-2.6436	12.412	2.98347e-10	3.14862e-07
LMPG-Sr21, LMPG	Day 1	Low temperature	53383	TraesCS3D02G053100.1	-2.15147	-2.15314	8.27308	3.73095e-10	3.82497e-07
LMPG-Sr21, LMPG	Day 1	Low temperature	133667	TraesCSU02G265800.1	7.83466	7.83803	10.5636	5.36808e-10	5.35049e-07
LMPG-Sr21, LMPG	Day 1	Low temperature	125501	TraesCS7D02G124000.1	5.38724	5.38816	10.2246	5.98304e-10	5.80225e-07
LMPG-Sr21, LMPG	Day 1	Low temperature	22851	TraesCS2A02G502400.1	-2.48723	-2.50623	5.27603	6.31158e-10	5.95979e-07
LMPG-Sr21, LMPG	Day 1	Low temperature	133589	TraesCSU02G258100.1	7.29349	7.29466	11.3668	6.56871e-10	6.04355e-07
LMPG-Sr21, LMPG	Day 1	Low temperature	51722	TraesCS3B02G515600.1	7.00493	7.05321	6.22238	1.06921e-09	9.59138e-07
LMPG-Sr21, LMPG	Day 1	Low temperature	22824	TraesCS2A02G500400.1	-3.86148	-3.90305	6.04059	1.80607e-09	1.58062e-06
LMPG-Sr21, LMPG	Day 1	Low temperature	30782	TraesCS2B02G571700.2	5.85357	6.594	3.76805	3.62274e-09	3.09503e-06
LMPG-Sr21, LMPG	Day 1	Low temperature	30192	TraesCS2B02G521400.1	6.97925	9.17373	2.13735	4.04702e-09	3.3771e-06
LMPG-Sr21, LMPG	Day 1	Low temperature	82358	TraesCS5B02G039000.1	5.74728	7.64183	1.59215	4.67285e-09	3.81071e-06
LMPG-Sr21, LMPG	Day 1	Low temperature	6021	TraesCS1B02G057300.1	-2.54354	-2.5669	4.94583	8.30158e-09	6.61949e-06
LMPG-Sr21, LMPG	Day 1	Low temperature	131609	TraesCSU02G075700.1	8.73028	12.2254	2.95954	9.42109e-09	7.23982e-06
LMPG-Sr21, LMPG	Day 1	Low temperature	133710	TraesCSU02G269900.1	6.16834	8.57112	1.68028	9.81386e-09	7.23982e-06
LMPG-Sr21, LMPG	Day 1	Low temperature	10758	TraesCS1B02G445200.1	-5.04412	-5.61563	2.6211	9.82135e-09	7.23982e-06
LMPG-Sr21, LMPG	Day 1	Low temperature	65231	TraesCS4A02G454800.1	3.11221	3.19381	2.70128	9.8866e-09	7.23982e-06
LMPG-Sr21, LMPG	Day 1	Low temperature	133696	TraesCSU02G268500.1	-2.6702	-2.6747	7.19284	1.10757e-08	7.94838e-06
LMPG-Sr21, LMPG	Day 1	Low temperature	133648	TraesCSU02G263900.1	5.85114	6.3687	2.28016	1.34021e-08	9.42927e-06
LMPG-Sr21, LMPG	Day 1	Low temperature	133646	TraesCSU02G263700.1	6.16252	7.4648	1.87064	1.49293e-08	1.03018e-05
LMPG-Sr21, LMPG	Day 1	Low temperature	8613	TraesCS1B02G262200.1	5.58741	8.30526	2.26742	1.87712e-08	1.27085e-05
LMPG-Sr21, LMPG	Day 1	Low temperature	106164	TraesCS6B02G451400.1	6.27865	1.44269e+08	2.2821	2.12012e-08	1.40878e-05
LMPG-Sr21, LMPG	Day 1	Low temperature	133447	TraesCSU02G243900.1	6.30539	8.64492	1.75788	2.41405e-08	1.57493e-05
LMPG-Sr21, LMPG	Day 1	Low temperature	133424	TraesCSU02G242000.1	5.57301	7.75595	1.42794	2.53294e-08	1.62298e-05
LMPG-Sr21, LMPG	Day 1	Low temperature	23316	TraesCS2A02G541400.1	-2.86867	-2.91614	3.83022	3.42798e-08	2.15794e-05
LMPG-Sr21, LMPG	Day 1	Low temperature	124479	TraesCS7D02G029800.1	2.72847	2.77902	3.8016	4.74827e-08	2.93754e-05
LMPG-Sr21, LMPG	Day 1	Low temperature	70255	TraesCS4B02G363700.1	3.07573	3.09129	5.39564	5.31356e-08	3.18443e-05
LMPG-Sr21, LMPG	Day 1	Low temperature	133491	TraesCSU02G248800.1	3.20933	3.22275	6.04646	5.32484e-08	3.18443e-05
LMPG-Sr21, LMPG	Day 1	Low temperature	27066	TraesCS2B02G267500.2	8.08237	1.44269e+08	4.82981	5.44735e-08	3.20429e-05
LMPG-Sr21, LMPG	Day 1	Low temperature	103758	TraesCS6B02G250500.1	3.71316	3.71323	12.485	6.78219e-08	3.9007e-05
LMPG-Sr21, LMPG	Day 1	Low temperature	90304	TraesCS5D02G122700.1	-5.69495	-5.89031	3.96911	6.84868e-08	3.9007e-05
LMPG-Sr21, LMPG	Day 1	Low temperature	23304	TraesCS2A02G540200.1	-5.40911	-6.55875	2.3095	7.33537e-08	4.11262e-05
LMPG-Sr21, LMPG	Day 1	Low temperature	125667	TraesCS7D02G138300.1	6.18901	9.897	1.62047	7.82438e-08	4.3193e-05
LMPG-Sr21, LMPG	Day 1	Low temperature	34617	TraesCS2D02G264000.1	-7.13007	-7.68204	5.26168	9.95842e-08	5.41406e-05
LMPG-Sr21, LMPG	Day 1	Low temperature	13436	TraesCS1D02G180500.1	-2.44977	-2.4498	13.8945	1.05513e-07	5.47933e-05
LMPG-Sr21, LMPG	Day 1	Low temperature	38381	TraesCS2D02G573200.1	-2.44977	-2.4498	13.8945	1.05513e-07	5.47933e-05
LMPG-Sr21, LMPG	Day 1	Low temperature	52222	TraesCS3B02G563300.1	-2.44977	-2.4498	13.8945	1.05513e-07	5.47933e-05
LMPG-Sr21, LMPG	Day 1	Low temperature	30590	TraesCS2B02G555400.3	-6.55648	-7.19908	2.40943	1.06893e-07	5.47933e-05
LMPG-Sr21, LMPG	Day 1	Low temperature	6384	TraesCS1B02G087200.1	5.55083	1.44269e+08	1.37505	1.21269e-07	6.1287e-05
LMPG-Sr21, LMPG	Day 1	Low temperature	102843	TraesCS6B02G180800.1	-2.68184	-2.72151	3.94448	1.66726e-07	8.12918e-05
LMPG-Sr21, LMPG	Day 1	Low temperature	133597	TraesCSU02G258900.1	6.91866	10.3667	1.89368	1.674e-07	8.12918e-05
LMPG-Sr21, LMPG	Day 1	Low temperature	97361	TraesCS6A02G144300.1	6.12605	1.44269e+08	2.78579	1.67649e-07	8.12918e-05
LMPG-Sr21, LMPG	Day 1	Low temperature	65705	TraesCS4A02G498000.1	5.50903	1.44269e+08	1.25804	1.73622e-07	8.30655e-05
LMPG-Sr21, LMPG	Day 1	Low temperature	125664	TraesCS7D02G138000.1	6.15241	9.9798	1.57962	1.81231e-07	8.55648e-05
LMPG-Sr21, LMPG	Day 1	Low temperature	119454	TraesCS7B02G117900.1	-2.10084	-2.11349	5.01051	1.88336e-07	8.77647e-05
LMPG-Sr21, LMPG	Day 1	Low temperature	89208	TraesCS5D02G033400.1	6.51362	1.44269e+08	1.65474	1.99445e-07	9.17499e-05
LMPG-Sr21, LMPG	Day 1	Low temperature	132742	TraesCSU02G173800.1	6.2822	6.47155	3.37584	2.13418e-07	9.69348e-05
LMPG-Sr21, LMPG	Day 1	Low temperature	87079	TraesCS5B02G423500.1	5.2756	7.60791	1.40697	2.32725e-07	0.000104383
LMPG-Sr21, LMPG	Day 1	Low temperature	133633	TraesCSU02G262400.1	5.7425	7.00627	1.68831	2.72985e-07	0.000120929
LMPG-Sr21, LMPG	Day 1	Low temperature	30413	TraesCS2B02G540100.2	7.57595	13.6939	4.43786	2.86373e-07	0.000124502
LMPG-Sr21, LMPG	Day 1	Low temperature	108509	TraesCS6D02G176500.1	8.31026	1.44269e+08	2.69686	2.90543e-07	0.000124502
LMPG-Sr21, LMPG	Day 1	Low temperature	30762	TraesCS2B02G570100.1	3.44001	3.52064	4.10226	2.91461e-07	0.000124502
LMPG-Sr21, LMPG	Day 1	Low temperature	23945	TraesCS2B02G002300.1	7.24883	1.44269e+08	2.14004	2.96742e-07	0.000125267
LMPG-Sr21, LMPG	Day 1	Low temperature	31129	TraesCS2B02G601100.1	5.61798	8.36602	1.50763	3.16473e-07	0.000132043
LMPG-Sr21, LMPG	Day 1	Low temperature	4182	TraesCS1A02G343600.1	5.45755	6.78852	1.60759	3.25814e-07	0.000134378
LMPG-Sr21, LMPG	Day 1	Low temperature	89093	TraesCS5D02G023800.1	4.634	5.20922	1.59248	3.45846e-07	0.000141019
LMPG-Sr21, LMPG	Day 1	Low temperature	51409	TraesCS3B02G486700.1	6.08873	1.44269e+08	1.56679	3.6066e-07	0.000145407
LMPG-Sr21, LMPG	Day 1	Low temperature	17326	TraesCS2A02G052500.1	-5.4206	-6.95473	1.42213	4.05693e-07	0.000161745
LMPG-Sr21, LMPG	Day 1	Low temperature	73626	TraesCS4D02G229500.1	6.14756	1.44269e+08	1.54291	4.55649e-07	0.000179666
LMPG-Sr21, LMPG	Day 1	Low temperature	47609	TraesCS3B02G188400.1	5.40069	5.6898	2.97586	5.23549e-07	0.000195687
LMPG-Sr21, LMPG	Day 1	Low temperature	59119	TraesCS3D02G498600.1	5.40069	5.6898	2.97586	5.23549e-07	0.000195687
LMPG-Sr21, LMPG	Day 1	Low temperature	114424	TraesCS7A02G262300.1	5.40069	5.6898	2.97586	5.23549e-07	0.000195687
LMPG-Sr21, LMPG	Day 1	Low temperature	122537	TraesCS7B02G360000.1	5.40069	5.6898	2.97586	5.23549e-07	0.000195687
LMPG-Sr21, LMPG	Day 1	Low temperature	133550	TraesCSU02G254600.1	5.40069	5.6898	2.97586	5.23549e-07	0.000195687
LMPG-Sr21, LMPG	Day 1	Low temperature	44200	TraesCS3A02G430500.1	5.72035	1.44269e+08	1.4637	7.5757e-07	0.000279442
LMPG-Sr21, LMPG	Day 1	Low temperature	89801	TraesCS5D02G083800.1	5.32408	1.44269e+08	1.31251	7.63204e-07	0.000279442
LMPG-Sr21, LMPG	Day 1	Low temperature	133640	TraesCSU02G263100.1	5.54254	1.44269e+08	1.34412	8.097e-07	0.000293471
LMPG-Sr21, LMPG	Day 1	Low temperature	3851	TraesCS1A02G314500.1	-3.88691	-3.94854	2.96247	8.67896e-07	0.000311419
LMPG-Sr21, LMPG	Day 1	Low temperature	16	TraesCS1A02G001600.1	6.46916	8.59987	1.79752	9.13279e-07	0.000324458
LMPG-Sr21, LMPG	Day 1	Low temperature	6	TraesCS1A02G000600.1	5.59261	8.85432	1.45084	1.01241e-06	0.000356149
LMPG-Sr21, LMPG	Day 1	Low temperature	102089	TraesCS6B02G117700.1	5.72985	1.44269e+08	1.42254	1.29815e-06	0.000450654
LMPG-Sr21, LMPG	Day 1	Low temperature	43599	TraesCS3A02G383800.1	-2.55052	-2.55303	7.9873	1.30617e-06	0.000450654
LMPG-Sr21, LMPG	Day 1	Low temperature	75674	TraesCS5A02G033900.1	-4.1325	-4.48249	2.92067	1.34666e-06	0.000460199
LMPG-Sr21, LMPG	Day 1	Low temperature	4648	TraesCS1A02G385000.1	-2.27721	-2.27732	12.0549	1.42293e-06	0.000468418
LMPG-Sr21, LMPG	Day 1	Low temperature	22469	TraesCS2A02G470800.1	-2.27721	-2.27732	12.0549	1.42293e-06	0.000468418
LMPG-Sr21, LMPG	Day 1	Low temperature	43086	TraesCS3A02G343800.1	-2.27721	-2.27732	12.0549	1.42293e-06	0.000468418
LMPG-Sr21, LMPG	Day 1	Low temperature	88934	TraesCS5D02G010100.1	-2.27721	-2.27732	12.0549	1.42293e-06	0.000468418
LMPG-Sr21, LMPG	Day 1	Low temperature	5	TraesCS1A02G000500.1	4.98345	7.15438	1.31591	1.83676e-06	0.00059915
LMPG-Sr21, LMPG	Day 1	Low temperature	13454	TraesCS1D02G182300.1	-2.84773	-2.88748	4.33013	1.88321e-06	0.00060877
LMPG-Sr21, LMPG	Day 1	Low temperature	99957	TraesCS6A02G350200.1	5.91661	1.44269e+08	2.74246	1.90717e-06	0.000611009
LMPG-Sr21, LMPG	Day 1	Low temperature	122942	TraesCS7B02G395600.1	-1.82743	-1.82828	8.57043	2.42946e-06	0.000771451
LMPG-Sr21, LMPG	Day 1	Low temperature	96868	TraesCS6A02G101000.1	5.15728	1.44269e+08	1.6652	2.53374e-06	0.000797506
LMPG-Sr21, LMPG	Day 1	Low temperature	30569	TraesCS2B02G553600.1	-4.045	-4.38688	2.09256	2.55881e-06	0.000798392
LMPG-Sr21, LMPG	Day 1	Low temperature	70427	TraesCS4B02G379500.1	-3.33705	-3.47835	2.81155	2.91336e-06	0.000901182
LMPG-Sr21, LMPG	Day 1	Low temperature	133666	TraesCSU02G265700.1	4.93564	7.19726	1.31989	2.94565e-06	0.000903384
LMPG-Sr21, LMPG	Day 1	Low temperature	9317	TraesCS1B02G320300.1	16.0925	1.44269e+08	9.30387	3.18724e-06	0.00096919
LMPG-Sr21, LMPG	Day 1	Low temperature	4866	TraesCS1A02G404500.2	4.12461	4.67918	2.25718	3.31806e-06	0.00100049
LMPG-Sr21, LMPG	Day 1	Low temperature	10	TraesCS1A02G001100.1	4.26429	4.60389	1.64878	3.392e-06	0.00101426
LMPG-Sr21, LMPG	Day 1	Low temperature	62809	TraesCS4A02G244900.1	5.04017	8.5935	1.30124	3.53388e-06	0.00104317
LMPG-Sr21, LMPG	Day 1	Low temperature	116050	TraesCS7A02G389700.1	-3.1952	-3.22308	5.84424	3.5468e-06	0.00104317
LMPG-Sr21, LMPG	Day 1	Low temperature	19780	TraesCS2A02G254600.1	5.85112	6.24171	4.84958	3.69249e-06	0.00107719
LMPG-Sr21, LMPG	Day 1	Low temperature	125448	TraesCS7D02G119400.1	5.8869	1.44269e+08	1.47226	3.85328e-06	0.00111503
LMPG-Sr21, LMPG	Day 1	Low temperature	5183	TraesCS1A02G431400.1	-5.1588	-6.81129	2.08394	4.27992e-06	0.00122858
LMPG-Sr21, LMPG	Day 1	Low temperature	27936	TraesCS2B02G331500.1	-2.38148	-2.38416	7.88214	4.53186e-06	0.00128041
LMPG-Sr21, LMPG	Day 1	Low temperature	116021	TraesCS7A02G387500.1	-2.38148	-2.38416	7.88214	4.53186e-06	0.00128041
LMPG-Sr21, LMPG	Day 1	Low temperature	45737	TraesCS3B02G030500.1	-4.61842	-5.37886	1.48878	4.62925e-06	0.00129771
LMPG-Sr21, LMPG	Day 1	Low temperature	12	TraesCS1A02G001200.1	15.9215	17.3751	9.738	4.74952e-06	0.0013211
LMPG-Sr21, LMPG	Day 1	Low temperature	13443	TraesCS1D02G181200.1	-3.93658	-4.26748	2.97145	5.41398e-06	0.00149434
LMPG-Sr21, LMPG	Day 1	Low temperature	94380	TraesCS5D02G456600.1	-1.91896	-1.9214	7.56407	5.54739e-06	0.00151948
LMPG-Sr21, LMPG	Day 1	Low temperature	132574	TraesCSU02G158700.1	-1.65594	-1.65944	6.59982	6.21465e-06	0.00168935
LMPG-Sr21, LMPG	Day 1	Low temperature	133709	TraesCSU02G269800.1	10.8841	1.44269e+08	4.83043	6.43898e-06	0.00173717
LMPG-Sr21, LMPG	Day 1	Low temperature	4968	TraesCS1A02G412900.2	3.69094	4.05064	2.26558	6.77854e-06	0.0018043
LMPG-Sr21, LMPG	Day 1	Low temperature	102090	TraesCS6B02G117800.1	5.28942	1.44269e+08	1.32203	6.78836e-06	0.0018043
LMPG-Sr21, LMPG	Day 1	Low temperature	131814	TraesCSU02G093800.1	-5.03228	-6.56975	3.30946	7.5679e-06	0.0019967
LMPG-Sr21, LMPG	Day 1	Low temperature	16509	TraesCS1D02G435200.1	-1.75599	-1.75685	8.69076	7.63497e-06	0.00199969
LMPG-Sr21, LMPG	Day 1	Low temperature	75424	TraesCS5A02G010700.1	-9.47207	-1.44269e+08	7.17039	8.06679e-06	0.00209748
LMPG-Sr21, LMPG	Day 1	Low temperature	112468	TraesCS7A02G097500.1	3.06226	3.08939	4.78746	8.82973e-06	0.00227588
LMPG-Sr21, LMPG	Day 1	Low temperature	65509	TraesCS4A02G480900.1	3.14311	3.31223	2.36638	8.87974e-06	0.00227588
LMPG-Sr21, LMPG	Day 1	Low temperature	30589	TraesCS2B02G555400.2	-4.50083	-5.00269	1.94262	9.41693e-06	0.00239644
LMPG-Sr21, LMPG	Day 1	Low temperature	133590	TraesCSU02G258200.1	7.64236	1.44269e+08	2.19162	1.08212e-05	0.0027344
LMPG-Sr21, LMPG	Day 1	Low temperature	83781	TraesCS5B02G150300.1	3.41542	3.55225	2.14604	1.09805e-05	0.00275525
LMPG-Sr21, LMPG	Day 1	Low temperature	112161	TraesCS7A02G069400.1	5.09045	1.44269e+08	1.23291	1.12213e-05	0.00279613
LMPG-Sr21, LMPG	Day 1	Low temperature	133379	TraesCSU02G237200.1	-1.86328	-1.86712	6.59205	1.20407e-05	0.00297961
LMPG-Sr21, LMPG	Day 1	Low temperature	14	TraesCS1A02G001300.1	5.74423	1.44269e+08	1.42383	1.30841e-05	0.00321565
LMPG-Sr21, LMPG	Day 1	Low temperature	30429	TraesCS2B02G541700.1	4.19078	5.0346	2.58331	1.39793e-05	0.00341227
LMPG-Sr21, LMPG	Day 1	Low temperature	5211	TraesCS1A02G433800.1	-2.02743	-2.02992	7.82101	1.42166e-05	0.00341614
LMPG-Sr21, LMPG	Day 1	Low temperature	127750	TraesCS7D02G301800.1	4.88629	1.44269e+08	1.31014	1.42807e-05	0.00341614
LMPG-Sr21, LMPG	Day 1	Low temperature	133517	TraesCSU02G251200.1	4.88629	1.44269e+08	1.31014	1.42807e-05	0.00341614
LMPG-Sr21, LMPG	Day 1	Low temperature	77606	TraesCS5A02G188000.1	2.41304	2.45935	3.44153	1.44718e-05	0.00343893
LMPG-Sr21, LMPG	Day 1	Low temperature	68863	TraesCS4B02G245600.1	-1.75165	-1.75279	8.10667	1.45813e-05	0.00344215
LMPG-Sr21, LMPG	Day 1	Low temperature	82862	TraesCS5B02G083300.1	-2.45	-2.48079	3.28791	1.47946e-05	0.00346967
LMPG-Sr21, LMPG	Day 1	Low temperature	2509	TraesCS1A02G203700.1	3.82691	4.17605	2.26491	1.50157e-05	0.00349866
LMPG-Sr21, LMPG	Day 1	Low temperature	133662	TraesCSU02G265300.1	-8.28778	-1.44269e+08	3.6803	1.65853e-05	0.00377139
LMPG-Sr21, LMPG	Day 1	Low temperature	133664	TraesCSU02G265500.1	-8.28778	-1.44269e+08	3.6803	1.65853e-05	0.00377139
LMPG-Sr21, LMPG	Day 1	Low temperature	133689	TraesCSU02G267800.1	-8.28778	-1.44269e+08	3.6803	1.65853e-05	0.00377139
LMPG-Sr21, LMPG	Day 1	Low temperature	13452	TraesCS1D02G182100.1	-3.56558	-3.6789	3.47271	1.66067e-05	0.00377139
LMPG-Sr21, LMPG	Day 1	Low temperature	37758	TraesCS2D02G518700.3	-5.31472	-18.5275	2.21016	1.76247e-05	0.00397741
LMPG-Sr21, LMPG	Day 1	Low temperature	81890	TraesCS5A02G555600.1	4.73868	7.9037	1.27232	2.07679e-05	0.00465745
LMPG-Sr21, LMPG	Day 1	Low temperature	45557	TraesCS3B02G014900.2	3.54397	3.89467	2.60616	2.10786e-05	0.00469778
LMPG-Sr21, LMPG	Day 1	Low temperature	82111	TraesCS5B02G016100.1	3.72152	4.19841	1.84805	2.71203e-05	0.00600698
LMPG-Sr21, LMPG	Day 1	Low temperature	76942	TraesCS5A02G135700.2	3.44768	3.76711	2.2936	2.7777e-05	0.0061147
LMPG-Sr21, LMPG	Day 1	Low temperature	10824	TraesCS1B02G450900.1	-2.27387	-2.30342	4.29702	3.20478e-05	0.00701183
LMPG-Sr21, LMPG	Day 1	Low temperature	47582	TraesCS3B02G185700.1	6.79063	7.0404	5.83578	3.30192e-05	0.00718058
LMPG-Sr21, LMPG	Day 1	Low temperature	117484	TraesCS7A02G517700.1	4.65224	7.83546	1.83016	3.46653e-05	0.00749313
LMPG-Sr21, LMPG	Day 1	Low temperature	34334	TraesCS2D02G244000.1	6.98593	1.44269e+08	1.91389	3.63716e-05	0.00781488
LMPG-Sr21, LMPG	Day 1	Low temperature	6382	TraesCS1B02G087000.1	4.33958	5.74009	1.28123	3.67106e-05	0.00784078
LMPG-Sr21, LMPG	Day 1	Low temperature	60950	TraesCS4A02G103900.1	-5.45419	-1.44269e+08	2.23492	3.76972e-05	0.00797378
LMPG-Sr21, LMPG	Day 1	Low temperature	127112	TraesCS7D02G255100.1	4.35807	5.82491	1.27084	3.77778e-05	0.00797378
LMPG-Sr21, LMPG	Day 1	Low temperature	110435	TraesCS6D02G325300.1	-1.81801	-1.82425	5.68189	3.84215e-05	0.00806222
LMPG-Sr21, LMPG	Day 1	Low temperature	6549	TraesCS1B02G101400.1	5.64238	1.44269e+08	1.40906	4.11519e-05	0.00858496
LMPG-Sr21, LMPG	Day 1	Low temperature	9286	TraesCS1B02G317700.1	-1.96636	-1.96638	13.5123	4.17269e-05	0.0086546
LMPG-Sr21, LMPG	Day 1	Low temperature	65847	TraesCS4B02G010400.1	-4.82046	-5.44306	2.04157	4.49329e-05	0.00923405
LMPG-Sr21, LMPG	Day 1	Low temperature	17489	TraesCS2A02G067300.1	3.31315	3.32377	6.75526	4.50353e-05	0.00923405
LMPG-Sr21, LMPG	Day 1	Low temperature	23147	TraesCS2A02G527700.1	4.68245	1.44269e+08	1.285	4.56986e-05	0.0093168
LMPG-Sr21, LMPG	Day 1	Low temperature	61071	TraesCS4A02G112800.2	-4.24436	-4.97031	2.16156	4.7444e-05	0.00961799
LMPG-Sr21, LMPG	Day 1	Low temperature	130704	TraesCS7D02G551400.1	3.31203	3.39764	3.39727	4.88832e-05	0.00985408
LMPG-Sr21, LMPG	Day 1	Low temperature	84135	TraesCS5B02G175700.1	4.03592	4.93585	1.87699	5.22504e-05	0.010474
LMPG-Sr21, LMPG	Day 1	Low temperature	103581	TraesCS6B02G236400.1	-4.54805	-4.55161	9.27695	5.29339e-05	0.0105521
LMPG-Sr21, LMPG	Day 1	Low temperature	59614	TraesCS3D02G540900.1	-3.90672	-4.38246	1.71288	5.6803e-05	0.0112608
LMPG-Sr21, LMPG	Day 1	Low temperature	15838	TraesCS1D02G377500.1	-5.27194	-1.44269e+08	1.47474	5.7844e-05	0.0114042
LMPG-Sr21, LMPG	Day 1	Low temperature	90629	TraesCS5D02G145300.1	-2.58216	-2.64814	3.98846	6.21335e-05	0.0117585
LMPG-Sr21, LMPG	Day 1	Low temperature	13453	TraesCS1D02G182200.1	-2.7492	-2.78595	4.64071	6.29184e-05	0.0117585
LMPG-Sr21, LMPG	Day 1	Low temperature	14877	TraesCS1D02G295500.1	-2.7492	-2.78595	4.64071	6.29184e-05	0.0117585
LMPG-Sr21, LMPG	Day 1	Low temperature	16513	TraesCS1D02G435600.1	-2.7492	-2.78595	4.64071	6.29184e-05	0.0117585
LMPG-Sr21, LMPG	Day 1	Low temperature	32442	TraesCS2D02G087200.1	-2.7492	-2.78595	4.64071	6.29184e-05	0.0117585
LMPG-Sr21, LMPG	Day 1	Low temperature	34704	TraesCS2D02G270800.1	-2.7492	-2.78595	4.64071	6.29184e-05	0.0117585
LMPG-Sr21, LMPG	Day 1	Low temperature	53381	TraesCS3D02G052900.1	-2.7492	-2.78595	4.64071	6.29184e-05	0.0117585
LMPG-Sr21, LMPG	Day 1	Low temperature	110441	TraesCS6D02G325900.1	-2.7492	-2.78595	4.64071	6.29184e-05	0.0117585
LMPG-Sr21, LMPG	Day 1	Low temperature	133162	TraesCSU02G214300.1	-2.7492	-2.78595	4.64071	6.29184e-05	0.0117585
LMPG-Sr21, LMPG	Day 1	Low temperature	133595	TraesCSU02G258700.1	-2.7492	-2.78595	4.64071	6.29184e-05	0.0117585
LMPG-Sr21, LMPG	Day 1	Low temperature	17	TraesCS1A02G001700.1	5.09863	1.44269e+08	1.28248	6.93244e-05	0.0128886
LMPG-Sr21, LMPG	Day 1	Low temperature	94384	TraesCS5D02G457000.1	5.87079	1.44269e+08	1.55256	7.04978e-05	0.0130392
LMPG-Sr21, LMPG	Day 1	Low temperature	22464	TraesCS2A02G470300.1	-1.78749	-1.78807	9.27158	7.09992e-05	0.0130646
LMPG-Sr21, LMPG	Day 1	Low temperature	9422	TraesCS1B02G329600.2	-3.74909	-4.15449	3.21207	7.46779e-05	0.0136714
LMPG-Sr21, LMPG	Day 1	Low temperature	119354	TraesCS7B02G109800.1	-2.255	-2.29192	3.73178	7.56535e-05	0.0137797
LMPG-Sr21, LMPG	Day 1	Low temperature	1819	TraesCS1A02G148700.1	-2.82163	-2.92732	2.97202	7.72132e-05	0.0139224
LMPG-Sr21, LMPG	Day 1	Low temperature	34701	TraesCS2D02G270500.1	-2.82163	-2.92732	2.97202	7.72132e-05	0.0139224
LMPG-Sr21, LMPG	Day 1	Low temperature	118477	TraesCS7B02G033600.1	5.66173	6.03573	3.47143	8.83948e-05	0.0155138
LMPG-Sr21, LMPG	Day 1	Low temperature	13467	TraesCS1D02G183600.1	3.4863	3.91332	1.53234	8.87019e-05	0.0155138
LMPG-Sr21, LMPG	Day 1	Low temperature	73627	TraesCS4D02G229600.1	3.34476	3.46935	2.47875	8.94213e-05	0.0155138
LMPG-Sr21, LMPG	Day 1	Low temperature	13450	TraesCS1D02G181900.1	-2.08163	-2.08167	13.1639	8.99303e-05	0.0155138
LMPG-Sr21, LMPG	Day 1	Low temperature	14874	TraesCS1D02G295200.1	-2.08163	-2.08167	13.1639	8.99303e-05	0.0155138
LMPG-Sr21, LMPG	Day 1	Low temperature	47590	TraesCS3B02G186500.1	-2.08163	-2.08167	13.1639	8.99303e-05	0.0155138
LMPG-Sr21, LMPG	Day 1	Low temperature	53379	TraesCS3D02G052700.1	-2.08163	-2.08167	13.1639	8.99303e-05	0.0155138
LMPG-Sr21, LMPG	Day 1	Low temperature	80543	TraesCS5A02G437100.1	-2.08163	-2.08167	13.1639	8.99303e-05	0.0155138
LMPG-Sr21, LMPG	Day 1	Low temperature	86561	TraesCS5B02G380100.1	-2.08163	-2.08167	13.1639	8.99303e-05	0.0155138
LMPG-Sr21, LMPG	Day 1	Low temperature	17155	TraesCS2A02G037400.1	-5.95534	-1.44269e+08	1.68034	9.15041e-05	0.0157098
LMPG-Sr21, LMPG	Day 1	Low temperature	30431	TraesCS2B02G541900.1	-4.97845	-1.44269e+08	1.33159	9.41601e-05	0.0160888
LMPG-Sr21, LMPG	Day 1	Low temperature	122949	TraesCS7B02G396200.1	6.56563	1.44269e+08	1.76922	9.92773e-05	0.0168828
LMPG-Sr21, LMPG	Day 1	Low temperature	133641	TraesCSU02G263200.1	4.48791	8.27803	1.2013	0.000101293	0.0171443
LMPG-Sr21, LMPG	Day 1	Low temperature	17190	TraesCS2A02G040100.2	-4.95635	-13.0251	1.41638	0.00010317	0.01738
LMPG-Sr21, LMPG	Day 1	Low temperature	17259	TraesCS2A02G046100.1	-3.5811	-3.92818	1.57137	0.000106287	0.0178214
LMPG-Sr21, LMPG	Day 1	Low temperature	22842	TraesCS2A02G501700.1	-4.94963	-1.44269e+08	1.80344	0.000107198	0.0178906
LMPG-Sr21, LMPG	Day 1	Low temperature	47620	TraesCS3B02G189500.1	5.98082	1.44269e+08	1.51553	0.000112082	0.0186191
LMPG-Sr21, LMPG	Day 1	Low temperature	96593	TraesCS6A02G078400.1	2.98618	3.18822	1.70919	0.000112778	0.0186484
LMPG-Sr21, LMPG	Day 1	Low temperature	2160	TraesCS1A02G175200.1	-3.35787	-3.57261	2.76244	0.000119581	0.0196826
LMPG-Sr21, LMPG	Day 1	Low temperature	130850	TraesCSU02G009200.1	-3.83249	-4.13182	2.35993	0.000123567	0.0202459
LMPG-Sr21, LMPG	Day 1	Low temperature	125444	TraesCS7D02G119000.1	5.7828	7.56857	1.62755	0.00012441	0.0202912
LMPG-Sr21, LMPG	Day 1	Low temperature	124471	TraesCS7D02G029100.1	4.17936	5.7681	2.47751	0.00013028	0.0211525
LMPG-Sr21, LMPG	Day 1	Low temperature	27940	TraesCS2B02G331900.1	6.14632	1.44269e+08	1.59486	0.000139262	0.022509
LMPG-Sr21, LMPG	Day 1	Low temperature	121747	TraesCS7B02G291500.1	5.5835	1.44269e+08	2.51517	0.000141218	0.0227229
LMPG-Sr21, LMPG	Day 1	Low temperature	9418	TraesCS1B02G329300.1	1.77309	1.7876	4.13895	0.000145785	0.0232492
LMPG-Sr21, LMPG	Day 1	Low temperature	15128	TraesCS1D02G316900.1	1.77309	1.7876	4.13895	0.000145785	0.0232492
LMPG-Sr21, LMPG	Day 1	Low temperature	4024	TraesCS1A02G330100.1	-2.75292	-2.85896	2.6286	0.000146628	0.0232801
LMPG-Sr21, LMPG	Day 1	Low temperature	72297	TraesCS4D02G135000.2	-3.50361	-3.52152	5.86221	0.000147862	0.0233727
LMPG-Sr21, LMPG	Day 1	Low temperature	103895	TraesCS6B02G260800.1	4.45541	1.44269e+08	1.59581	0.000150616	0.0237036
LMPG-Sr21, LMPG	Day 1	Low temperature	22357	TraesCS2A02G460600.1	-4.38775	-5.64631	1.96753	0.000154051	0.0241382
LMPG-Sr21, LMPG	Day 1	Low temperature	23036	TraesCS2A02G518200.1	4.40998	8.63966	1.42515	0.000162713	0.0253846
LMPG-Sr21, LMPG	Day 1	Low temperature	102091	TraesCS6B02G117900.1	4.39365	8.19203	1.20012	0.000164956	0.0256232
LMPG-Sr21, LMPG	Day 1	Low temperature	29759	TraesCS2B02G483200.1	4.41581	1.44269e+08	1.95992	0.000183648	0.0283944
LMPG-Sr21, LMPG	Day 1	Low temperature	65151	TraesCS4A02G447500.1	-4.70332	-7.53082	1.7822	0.000184379	0.0283944
LMPG-Sr21, LMPG	Day 1	Low temperature	77745	TraesCS5A02G199100.3	-4.81981	-12.5199	1.91853	0.000186251	0.0285081
LMPG-Sr21, LMPG	Day 1	Low temperature	133531	TraesCSU02G252700.1	-1.60627	-1.60692	8.75419	0.000186706	0.0285081
LMPG-Sr21, LMPG	Day 1	Low temperature	133687	TraesCSU02G267700.1	5.80633	1.44269e+08	1.56697	0.000199622	0.030351
LMPG-Sr21, LMPG	Day 1	Low temperature	125445	TraesCS7D02G119100.1	4.39793	1.44269e+08	1.21096	0.000200687	0.0303842
LMPG-Sr21, LMPG	Day 1	Low temperature	23265	TraesCS2A02G537100.1	-3.702	-4.19587	2.40077	0.000229076	0.0345366
LMPG-Sr21, LMPG	Day 1	Low temperature	4502	TraesCS1A02G371300.1	-5.01213	-1.44269e+08	1.33986	0.000252923	0.0379723
LMPG-Sr21, LMPG	Day 1	Low temperature	23089	TraesCS2A02G523000.1	-2.59387	-2.62116	3.75878	0.000257489	0.0384967
LMPG-Sr21, LMPG	Day 1	Low temperature	93388	TraesCS5D02G372100.1	-2.05511	-2.05566	9.2099	0.00027318	0.0406733
LMPG-Sr21, LMPG	Day 1	Low temperature	8330	TraesCS1B02G239500.1	-1.85078	-1.85322	7.25449	0.000283448	0.0420276
LMPG-Sr21, LMPG	Day 1	Low temperature	97219	TraesCS6A02G132200.1	3.88601	5.07075	1.80309	0.00029211	0.042957
LMPG-Sr21, LMPG	Day 1	Low temperature	97222	TraesCS6A02G132500.1	3.88601	5.07075	1.80309	0.00029211	0.042957
LMPG-Sr21, LMPG	Day 1	Low temperature	133463	TraesCSU02G245500.1	-1.44337	-1.44505	7.03241	0.000303757	0.0444875
LMPG-Sr21, LMPG	Day 1	Low temperature	30687	TraesCS2B02G563700.1	-4.52727	-6.90318	1.19522	0.000310171	0.0452421
LMPG-Sr21, LMPG	Day 1	Low temperature	9	TraesCS1A02G000900.1	4.33756	1.44269e+08	1.16208	0.000323193	0.0469507
LMPG-Sr21, LMPG	Day 1	Low temperature	29370	TraesCS2B02G450800.2	-4.67908	-1.44269e+08	1.31723	0.00033338	0.0482352
LMPG-Sr21, LMPG	Day 1	Low temperature	42256	TraesCS3A02G279800.1	-2.2269	-2.27262	2.60645	0.00033658	0.0485027
LMPG-Sr21, LMPG	Day 1	Low temperature	89398	TraesCS5D02G050200.1	2.55751	2.67608	2.12432	0.000338219	0.0485439
LMPG-Sr21, LMPG	Day 3	Low temperature	75842	TraesCS5A02G049600.1	-5.58525	-5.92774	3.27728	3.29127e-21	1.18097e-16
LMPG-Sr21, LMPG	Day 3	Low temperature	122365	TraesCS7B02G345500.1	8.37538	1.44269e+08	4.4719	1.63349e-18	2.93064e-14
LMPG-Sr21, LMPG	Day 3	Low temperature	104871	TraesCS6B02G340400.1	-6.56067	-6.92036	3.94183	3.85795e-18	4.61437e-14
LMPG-Sr21, LMPG	Day 3	Low temperature	74636	TraesCS4D02G311600.1	11.2636	1.44269e+08	7.18588	5.54953e-17	4.97821e-13
LMPG-Sr21, LMPG	Day 3	Low temperature	107402	TraesCS6D02G086700.1	11.2636	1.44269e+08	7.18548	1.03235e-16	7.40856e-13
LMPG-Sr21, LMPG	Day 3	Low temperature	22851	TraesCS2A02G502400.1	-3.13952	-3.17309	5.27603	2.39609e-16	1.43294e-12
LMPG-Sr21, LMPG	Day 3	Low temperature	122284	TraesCS7B02G338600.1	11.2636	1.44269e+08	7.25701	2.94713e-16	1.5107e-12
LMPG-Sr21, LMPG	Day 3	Low temperature	97230	TraesCS6A02G133200.1	-14.1743	-1.44269e+08	10.1362	3.42382e-16	1.53567e-12
LMPG-Sr21, LMPG	Day 3	Low temperature	6021	TraesCS1B02G057300.1	-2.93794	-2.95195	4.94583	1.0485e-14	4.18026e-11
LMPG-Sr21, LMPG	Day 3	Low temperature	8751	TraesCS1B02G272900.2	6.77633	1.44269e+08	2.77706	1.25959e-14	4.51965e-11
LMPG-Sr21, LMPG	Day 3	Low temperature	131814	TraesCSU02G093800.1	-4.48832	-4.65531	3.30946	1.87175e-14	6.10565e-11
LMPG-Sr21, LMPG	Day 3	Low temperature	87276	TraesCS5B02G440300.1	11.2636	1.44269e+08	7.59541	2.69137e-14	8.04764e-11
LMPG-Sr21, LMPG	Day 3	Low temperature	68844	TraesCS4B02G244100.1	-2.99321	-3.01717	4.32511	5.44289e-14	1.50232e-10
LMPG-Sr21, LMPG	Day 3	Low temperature	74482	TraesCS4D02G298700.1	-6.28568	-7.77748	2.44096	8.2872e-14	2.12401e-10
LMPG-Sr21, LMPG	Day 3	Low temperature	70459	TraesCS4B02G382300.2	4.70973	4.82695	2.57568	9.59686e-14	2.20704e-10
LMPG-Sr21, LMPG	Day 3	Low temperature	53383	TraesCS3D02G053100.1	-2.45465	-2.45615	8.27308	9.84133e-14	2.20704e-10
LMPG-Sr21, LMPG	Day 3	Low temperature	22824	TraesCS2A02G500400.1	-4.17131	-4.19336	6.04059	3.333e-13	7.03499e-10
LMPG-Sr21, LMPG	Day 3	Low temperature	45395	TraesCS3A02G539700.1	-7.80217	-8.18546	5.56984	7.26213e-13	1.44767e-09
LMPG-Sr21, LMPG	Day 3	Low temperature	13232	TraesCS1D02G164300.1	-2.80393	-2.81622	5.73103	4.8524e-12	8.76612e-09
LMPG-Sr21, LMPG	Day 3	Low temperature	22850	TraesCS2A02G502400.2	5.60269	6.58264	2.40629	4.88608e-12	8.76612e-09
LMPG-Sr21, LMPG	Day 3	Low temperature	17131	TraesCS2A02G035100.1	-7.14601	-7.33106	5.1994	8.53431e-12	1.45823e-08
LMPG-Sr21, LMPG	Day 3	Low temperature	34617	TraesCS2D02G264000.1	-9.96846	-1.44269e+08	5.26168	9.47954e-12	1.5448e-08
LMPG-Sr21, LMPG	Day 3	Low temperature	101193	TraesCS6B02G037800.1	-2.3756	-2.37575	11.5934	9.902e-12	1.5448e-08
LMPG-Sr21, LMPG	Day 3	Low temperature	38004	TraesCS2D02G540300.1	-3.68976	-3.74517	3.90947	1.10975e-11	1.65918e-08
LMPG-Sr21, LMPG	Day 3	Low temperature	132443	TraesCSU02G147900.1	-2.40075	-2.41198	5.27311	1.24843e-11	1.79185e-08
LMPG-Sr21, LMPG	Day 3	Low temperature	119454	TraesCS7B02G117900.1	-2.54671	-2.5643	5.01051	1.45072e-11	2.0021e-08
LMPG-Sr21, LMPG	Day 3	Low temperature	84487	TraesCS5B02G203000.1	-4.02644	-4.0927	3.32825	1.68323e-11	2.23695e-08
LMPG-Sr21, LMPG	Day 3	Low temperature	100476	TraesCS6A02G395500.1	-7.50954	-11.5147	4.84909	2.09775e-11	2.68826e-08
LMPG-Sr21, LMPG	Day 3	Low temperature	133696	TraesCSU02G268500.1	-3.04257	-3.04762	7.19284	3.31264e-11	4.09876e-08
LMPG-Sr21, LMPG	Day 3	Low temperature	12966	TraesCS1D02G144600.1	5.30846	5.86233	1.55217	3.80767e-11	4.44676e-08
LMPG-Sr21, LMPG	Day 3	Low temperature	98710	TraesCS6A02G248000.1	2.77695	2.79327	4.25019	3.8515e-11	4.44676e-08
LMPG-Sr21, LMPG	Day 3	Low temperature	22242	TraesCS2A02G450500.1	-3.93374	-4.05284	4.62611	4.00559e-11	4.44676e-08
LMPG-Sr21, LMPG	Day 3	Low temperature	42884	TraesCS3A02G327300.1	5.85786	7.02909	1.42331	4.0896e-11	4.44676e-08
LMPG-Sr21, LMPG	Day 3	Low temperature	93004	TraesCS5D02G338200.1	-3.45008	-3.50811	3.49502	4.28343e-11	4.52053e-08
LMPG-Sr21, LMPG	Day 3	Low temperature	114056	TraesCS7A02G235100.1	-5.632	-6.15905	3.27502	6.12916e-11	6.28361e-08
LMPG-Sr21, LMPG	Day 3	Low temperature	36656	TraesCS2D02G425200.1	-3.55174	-3.599	4.24519	8.2223e-11	8.19535e-08
LMPG-Sr21, LMPG	Day 3	Low temperature	36070	TraesCS2D02G378400.1	-4.13025	-4.3347	3.18669	1.07973e-10	1.0471e-07
LMPG-Sr21, LMPG	Day 3	Low temperature	94380	TraesCS5D02G456600.1	-2.43659	-2.43818	7.56407	1.34506e-10	1.25936e-07
LMPG-Sr21, LMPG	Day 3	Low temperature	81303	TraesCS5A02G503800.1	-2.86532	-2.89794	3.40787	1.3688e-10	1.25936e-07
LMPG-Sr21, LMPG	Day 3	Low temperature	4646	TraesCS1A02G384800.1	8.5733	8.59396	10.4097	1.6409e-10	1.47197e-07
LMPG-Sr21, LMPG	Day 3	Low temperature	127121	TraesCS7D02G256000.1	6.91949	6.92356	11.1469	1.72432e-10	1.50908e-07
LMPG-Sr21, LMPG	Day 3	Low temperature	2154	TraesCS1A02G174700.1	-2.75106	-2.77289	4.6443	2.1125e-10	1.80478e-07
LMPG-Sr21, LMPG	Day 3	Low temperature	1	TraesCS1A02G000100.1	7.46888	7.47268	11.7599	2.97699e-10	2.48419e-07
LMPG-Sr21, LMPG	Day 3	Low temperature	92179	TraesCS5D02G271100.1	-3.30894	-3.39029	3.1146	3.68091e-10	2.97595e-07
LMPG-Sr21, LMPG	Day 3	Low temperature	7368	TraesCS1B02G164200.1	4.63232	4.80638	1.88822	3.73217e-10	2.97595e-07
LMPG-Sr21, LMPG	Day 3	Low temperature	56961	TraesCS3D02G320700.1	4.71839	5.12338	1.52015	3.90047e-10	3.04253e-07
LMPG-Sr21, LMPG	Day 3	Low temperature	87731	TraesCS5B02G480900.2	-4.15293	-4.38001	2.84482	4.32496e-10	3.26574e-07
LMPG-Sr21, LMPG	Day 3	Low temperature	96779	TraesCS6A02G094600.1	4.85062	4.96011	2.81364	4.36864e-10	3.26574e-07
LMPG-Sr21, LMPG	Day 3	Low temperature	122942	TraesCS7B02G395600.1	-2.21026	-2.2112	8.57043	4.55441e-10	3.33513e-07
LMPG-Sr21, LMPG	Day 3	Low temperature	94388	TraesCS5D02G457400.1	7.90455	7.93582	9.18959	5.57088e-10	3.84412e-07
LMPG-Sr21, LMPG	Day 3	Low temperature	127115	TraesCS7D02G255400.1	7.90455	7.93582	9.18959	5.57088e-10	3.84412e-07
LMPG-Sr21, LMPG	Day 3	Low temperature	133647	TraesCSU02G263800.1	7.90455	7.93582	9.18959	5.57088e-10	3.84412e-07
LMPG-Sr21, LMPG	Day 3	Low temperature	75520	TraesCS5A02G019900.1	-1.77944	-1.78291	6.60037	5.82784e-10	3.94556e-07
LMPG-Sr21, LMPG	Day 3	Low temperature	107967	TraesCS6D02G136200.1	-4.37155	-4.66892	2.67325	6.35764e-10	4.22453e-07
LMPG-Sr21, LMPG	Day 3	Low temperature	98282	TraesCS6A02G213700.1	2.05911	2.07022	4.3668	7.06054e-10	4.60629e-07
LMPG-Sr21, LMPG	Day 3	Low temperature	21961	TraesCS2A02G427200.1	-3.42873	-3.4907	4.66186	8.15262e-10	5.22379e-07
LMPG-Sr21, LMPG	Day 3	Low temperature	60474	TraesCS4A02G066500.1	-3.83518	-4.00146	2.76589	1.06697e-09	6.71669e-07
LMPG-Sr21, LMPG	Day 3	Low temperature	69500	TraesCS4B02G299800.1	-6.10061	-10.3358	2.23561	1.38726e-09	8.58236e-07
LMPG-Sr21, LMPG	Day 3	Low temperature	124897	TraesCS7D02G068200.1	-6.73513	-9.78645	3.46601	1.55022e-09	9.42796e-07
LMPG-Sr21, LMPG	Day 3	Low temperature	5211	TraesCS1A02G433800.1	-2.56773	-2.569	7.82101	1.64683e-09	9.84859e-07
LMPG-Sr21, LMPG	Day 3	Low temperature	68863	TraesCS4B02G245600.1	-2.16851	-2.16977	8.10667	1.89046e-09	1.11203e-06
LMPG-Sr21, LMPG	Day 3	Low temperature	10824	TraesCS1B02G450900.1	-3.09343	-3.14434	4.29702	1.95158e-09	1.12946e-06
LMPG-Sr21, LMPG	Day 3	Low temperature	60950	TraesCS4A02G103900.1	-6.60876	-1.44269e+08	2.23492	2.10005e-09	1.19168e-06
LMPG-Sr21, LMPG	Day 3	Low temperature	110817	TraesCS6D02G358900.1	-5.45387	-5.50292	10.1139	2.12551e-09	1.19168e-06
LMPG-Sr21, LMPG	Day 3	Low temperature	130078	TraesCS7D02G497400.1	-5.06392	-5.78089	2.24487	2.19397e-09	1.20607e-06
LMPG-Sr21, LMPG	Day 3	Low temperature	8613	TraesCS1B02G262200.1	5.78328	8.45251	2.26742	2.24964e-09	1.20607e-06
LMPG-Sr21, LMPG	Day 3	Low temperature	130319	TraesCS7D02G517800.1	2.56044	2.57534	4.61559	2.25201e-09	1.20607e-06
LMPG-Sr21, LMPG	Day 3	Low temperature	49834	TraesCS3B02G356700.1	4.58805	5.00223	1.49002	2.34447e-09	1.23712e-06
LMPG-Sr21, LMPG	Day 3	Low temperature	62456	TraesCS4A02G214200.1	3.00695	3.07551	3.21374	2.50387e-09	1.28863e-06
LMPG-Sr21, LMPG	Day 3	Low temperature	105395	TraesCS6B02G382200.1	-4.29898	-4.34911	5.04793	2.51391e-09	1.28863e-06
LMPG-Sr21, LMPG	Day 3	Low temperature	133667	TraesCSU02G265800.1	7.73414	7.74674	10.5636	2.66338e-09	1.34602e-06
LMPG-Sr21, LMPG	Day 3	Low temperature	110435	TraesCS6D02G325300.1	-2.34326	-2.3525	5.68189	2.85819e-09	1.42441e-06
LMPG-Sr21, LMPG	Day 3	Low temperature	117350	TraesCS7A02G506000.1	-4.52666	-4.88657	2.94836	2.90241e-09	1.42664e-06
LMPG-Sr21, LMPG	Day 3	Low temperature	43599	TraesCS3A02G383800.1	-3.02227	-3.02457	7.9873	3.95592e-09	1.9182e-06
LMPG-Sr21, LMPG	Day 3	Low temperature	123297	TraesCS7B02G430000.1	-4.77654	-5.31725	2.20371	4.01471e-09	1.92075e-06
LMPG-Sr21, LMPG	Day 3	Low temperature	116050	TraesCS7A02G389700.1	-3.71736	-3.73906	5.84424	4.15699e-09	1.96265e-06
LMPG-Sr21, LMPG	Day 3	Low temperature	59341	TraesCS3D02G517700.1	5.78632	7.34855	1.38141	4.34386e-09	2.02424e-06
LMPG-Sr21, LMPG	Day 3	Low temperature	89842	TraesCS5D02G087400.1	2.56804	2.6024	3.57755	5.29887e-09	2.43599e-06
LMPG-Sr21, LMPG	Day 3	Low temperature	69891	TraesCS4B02G332700.1	-2.62852	-2.64653	4.93098	5.44665e-09	2.43599e-06
LMPG-Sr21, LMPG	Day 3	Low temperature	4968	TraesCS1A02G412900.2	5.25203	6.43004	2.26558	5.54892e-09	2.43599e-06
LMPG-Sr21, LMPG	Day 3	Low temperature	16512	TraesCS1D02G435500.1	-2.46542	-2.46552	12.412	5.97423e-09	2.43599e-06
LMPG-Sr21, LMPG	Day 3	Low temperature	19607	TraesCS2A02G241200.1	-2.46542	-2.46552	12.412	5.97423e-09	2.43599e-06
LMPG-Sr21, LMPG	Day 3	Low temperature	88930	TraesCS5D02G009700.1	-2.46542	-2.46552	12.412	5.97423e-09	2.43599e-06
LMPG-Sr21, LMPG	Day 3	Low temperature	91585	TraesCS5D02G220400.1	-2.46542	-2.46552	12.412	5.97423e-09	2.43599e-06
LMPG-Sr21, LMPG	Day 3	Low temperature	95416	TraesCS5D02G544600.1	-2.46542	-2.46552	12.412	5.97423e-09	2.43599e-06
LMPG-Sr21, LMPG	Day 3	Low temperature	110442	TraesCS6D02G326000.1	-2.46542	-2.46552	12.412	5.97423e-09	2.43599e-06
LMPG-Sr21, LMPG	Day 3	Low temperature	133161	TraesCSU02G214200.1	-2.46542	-2.46552	12.412	5.97423e-09	2.43599e-06
LMPG-Sr21, LMPG	Day 3	Low temperature	133596	TraesCSU02G258800.1	-2.46542	-2.46552	12.412	5.97423e-09	2.43599e-06
LMPG-Sr21, LMPG	Day 3	Low temperature	10300	TraesCS1B02G404700.1	-2.01311	-2.01333	10.6357	6.56157e-09	2.64542e-06
LMPG-Sr21, LMPG	Day 3	Low temperature	124141	TraesCS7D02G000300.1	-9.35915	-10.06	7.29059	7.10913e-09	2.82994e-06
LMPG-Sr21, LMPG	Day 3	Low temperature	112448	TraesCS7A02G095600.1	-2.28906	-2.29526	6.08155	7.17698e-09	2.82994e-06
LMPG-Sr21, LMPG	Day 3	Low temperature	119333	TraesCS7B02G107700.1	-5.91978	-9.5675	1.79781	7.36648e-09	2.84315e-06
LMPG-Sr21, LMPG	Day 3	Low temperature	73810	TraesCS4D02G243400.1	-2.91821	-2.97402	3.21716	7.36895e-09	2.84315e-06
LMPG-Sr21, LMPG	Day 3	Low temperature	1789	TraesCS1A02G146000.1	4.33175	4.71887	1.40584	7.90878e-09	3.01897e-06
LMPG-Sr21, LMPG	Day 3	Low temperature	71489	TraesCS4D02G069100.1	-5.40976	-5.51632	6.26079	8.00423e-09	3.02324e-06
LMPG-Sr21, LMPG	Day 3	Low temperature	117378	TraesCS7A02G508800.1	-5.09487	-5.94213	2.30377	8.38517e-09	3.13413e-06
LMPG-Sr21, LMPG	Day 3	Low temperature	109489	TraesCS6D02G248500.1	-5.54481	-7.13224	2.80564	8.54742e-09	3.16184e-06
LMPG-Sr21, LMPG	Day 3	Low temperature	66962	TraesCS4B02G101800.1	3.1315	3.22115	3.18368	9.55416e-09	3.49819e-06
LMPG-Sr21, LMPG	Day 3	Low temperature	36058	TraesCS2D02G377200.1	2.64714	2.69053	3.3048	9.65785e-09	3.50043e-06
LMPG-Sr21, LMPG	Day 3	Low temperature	27066	TraesCS2B02G267500.2	6.05358	6.272	4.82981	1.06742e-08	3.80985e-06
LMPG-Sr21, LMPG	Day 3	Low temperature	126174	TraesCS7D02G180900.1	-2.82693	-2.87706	2.58292	1.08023e-08	3.80985e-06
LMPG-Sr21, LMPG	Day 3	Low temperature	62811	TraesCS4A02G245100.1	-5.37396	-5.43894	7.06319	1.08301e-08	3.80985e-06
LMPG-Sr21, LMPG	Day 3	Low temperature	37461	TraesCS2D02G493500.1	2.78724	2.79559	5.34239	1.10679e-08	3.85572e-06
LMPG-Sr21, LMPG	Day 3	Low temperature	19600	TraesCS2A02G240500.2	8.0773	8.31752	6.65926	1.3036e-08	4.49768e-06
LMPG-Sr21, LMPG	Day 3	Low temperature	112197	TraesCS7A02G073000.1	-4.3248	-4.39766	4.8493	1.56422e-08	5.29502e-06
LMPG-Sr21, LMPG	Day 3	Low temperature	112198	TraesCS7A02G073100.1	-4.3248	-4.39766	4.8493	1.56422e-08	5.29502e-06
LMPG-Sr21, LMPG	Day 3	Low temperature	124896	TraesCS7D02G068100.1	-5.32208	-6.56742	2.30891	1.71721e-08	5.74019e-06
LMPG-Sr21, LMPG	Day 3	Low temperature	12592	TraesCS1D02G117900.1	-2.96827	-3.0312	3.66594	1.72772e-08	5.74019e-06
LMPG-Sr21, LMPG	Day 3	Low temperature	75424	TraesCS5A02G010700.1	-11.0395	-1.44269e+08	7.17039	1.81389e-08	5.97119e-06
LMPG-Sr21, LMPG	Day 3	Low temperature	106887	TraesCS6D02G042500.1	-4.58753	-4.68324	4.61857	2.0799e-08	6.78463e-06
LMPG-Sr21, LMPG	Day 3	Low temperature	4649	TraesCS1A02G385100.1	-2.12935	-2.12954	10.9218	2.14695e-08	6.94024e-06
LMPG-Sr21, LMPG	Day 3	Low temperature	132766	TraesCSU02G176200.1	3.2882	3.33844	3.09463	2.25776e-08	7.2333e-06
LMPG-Sr21, LMPG	Day 3	Low temperature	86619	TraesCS5B02G384500.1	-5.16334	-6.20028	1.85981	2.30471e-08	7.31838e-06
LMPG-Sr21, LMPG	Day 3	Low temperature	13443	TraesCS1D02G181200.1	-3.82456	-4.0313	2.97145	2.4001e-08	7.55442e-06
LMPG-Sr21, LMPG	Day 3	Low temperature	61670	TraesCS4A02G154800.1	-2.50053	-2.5096	4.86062	2.7377e-08	8.54209e-06
LMPG-Sr21, LMPG	Day 3	Low temperature	131385	TraesCSU02G056900.1	2.91841	2.93838	3.33231	2.93175e-08	9.06871e-06
LMPG-Sr21, LMPG	Day 3	Low temperature	70584	TraesCS4B02G393100.1	3.46009	3.5368	2.51456	2.98495e-08	9.15435e-06
LMPG-Sr21, LMPG	Day 3	Low temperature	71846	TraesCS4D02G098400.1	2.50839	2.53911	3.87421	3.23981e-08	9.85177e-06
LMPG-Sr21, LMPG	Day 3	Low temperature	101781	TraesCS6B02G091100.1	5.06768	5.63011	1.5965	3.38176e-08	1.0197e-05
LMPG-Sr21, LMPG	Day 3	Low temperature	27364	TraesCS2B02G289900.1	-5.30944	-6.65316	1.98042	3.4265e-08	1.02458e-05
LMPG-Sr21, LMPG	Day 3	Low temperature	99468	TraesCS6A02G310400.1	-4.71822	-5.02418	3.04246	3.6399e-08	1.0794e-05
LMPG-Sr21, LMPG	Day 3	Low temperature	63398	TraesCS4A02G293000.1	-3.67681	-3.69168	6.16389	3.93109e-08	1.15619e-05
LMPG-Sr21, LMPG	Day 3	Low temperature	77749	TraesCS5A02G199500.1	6.92266	7.00436	6.84306	4.07281e-08	1.18814e-05
LMPG-Sr21, LMPG	Day 3	Low temperature	9085	TraesCS1B02G299300.1	-3.51704	-3.66551	2.91361	4.24302e-08	1.22781e-05
LMPG-Sr21, LMPG	Day 3	Low temperature	59537	TraesCS3D02G534100.1	3.39505	3.51359	2.28654	4.40853e-08	1.26549e-05
LMPG-Sr21, LMPG	Day 3	Low temperature	65509	TraesCS4A02G480900.1	3.02975	3.11312	2.36638	4.4899e-08	1.27862e-05
LMPG-Sr21, LMPG	Day 3	Low temperature	106957	TraesCS6D02G049100.1	2.51053	2.54041	3.88165	4.6634e-08	1.3134e-05
LMPG-Sr21, LMPG	Day 3	Low temperature	11049	TraesCS1B02G470900.1	4.69934	5.42015	1.31686	4.71747e-08	1.3134e-05
LMPG-Sr21, LMPG	Day 3	Low temperature	9422	TraesCS1B02G329600.2	-4.08315	-4.34842	3.21207	4.72181e-08	1.3134e-05
LMPG-Sr21, LMPG	Day 3	Low temperature	101406	TraesCS6B02G058300.1	2.66637	2.70192	3.83451	4.82499e-08	1.33177e-05
LMPG-Sr21, LMPG	Day 3	Low temperature	72640	TraesCS4D02G157600.1	2.03381	2.03948	5.96486	5.01708e-08	1.37329e-05
LMPG-Sr21, LMPG	Day 3	Low temperature	16243	TraesCS1D02G412200.1	2.32	2.3423	3.63331	5.05195e-08	1.37329e-05
LMPG-Sr21, LMPG	Day 3	Low temperature	59344	TraesCS3D02G518000.1	5.24113	6.26252	1.42298	5.56475e-08	1.50131e-05
LMPG-Sr21, LMPG	Day 3	Low temperature	91550	TraesCS5D02G217400.1	3.07047	3.13141	2.17973	5.63362e-08	1.50855e-05
LMPG-Sr21, LMPG	Day 3	Low temperature	133379	TraesCSU02G237200.1	-2.12106	-2.12442	6.59205	5.77522e-08	1.53217e-05
LMPG-Sr21, LMPG	Day 3	Low temperature	105719	TraesCS6B02G412100.1	-4.09312	-4.10684	10.1695	5.81072e-08	1.53217e-05
LMPG-Sr21, LMPG	Day 3	Low temperature	85960	TraesCS5B02G326500.1	-3.36435	-3.48888	2.64976	5.87925e-08	1.53217e-05
LMPG-Sr21, LMPG	Day 3	Low temperature	96770	TraesCS6A02G093700.1	6.18213	6.51542	2.82728	5.89263e-08	1.53217e-05
LMPG-Sr21, LMPG	Day 3	Low temperature	21960	TraesCS2A02G427100.1	-2.99287	-3.06594	3.40425	5.97438e-08	1.54225e-05
LMPG-Sr21, LMPG	Day 3	Low temperature	9286	TraesCS1B02G317700.1	-2.42665	-2.42669	13.5123	6.64166e-08	1.70226e-05
LMPG-Sr21, LMPG	Day 3	Low temperature	91548	TraesCS5D02G217200.1	3.02608	3.10244	1.96666	6.8375e-08	1.74002e-05
LMPG-Sr21, LMPG	Day 3	Low temperature	78593	TraesCS5A02G270500.1	6.40714	7.03668	1.88521	7.60119e-08	1.92075e-05
LMPG-Sr21, LMPG	Day 3	Low temperature	124479	TraesCS7D02G029800.1	2.40647	2.43763	3.8016	7.87868e-08	1.97694e-05
LMPG-Sr21, LMPG	Day 3	Low temperature	23148	TraesCS2A02G527700.2	-5.76027	-1.44269e+08	2.65636	8.18819e-08	2.04034e-05
LMPG-Sr21, LMPG	Day 3	Low temperature	117613	TraesCS7A02G529900.1	2.26274	2.27338	4.6856	9.29784e-08	2.30086e-05
LMPG-Sr21, LMPG	Day 3	Low temperature	4648	TraesCS1A02G385000.1	-2.4666	-2.46672	12.0549	1.04762e-07	2.52287e-05
LMPG-Sr21, LMPG	Day 3	Low temperature	22469	TraesCS2A02G470800.1	-2.4666	-2.46672	12.0549	1.04762e-07	2.52287e-05
LMPG-Sr21, LMPG	Day 3	Low temperature	43086	TraesCS3A02G343800.1	-2.4666	-2.46672	12.0549	1.04762e-07	2.52287e-05
LMPG-Sr21, LMPG	Day 3	Low temperature	88934	TraesCS5D02G010100.1	-2.4666	-2.46672	12.0549	1.04762e-07	2.52287e-05
LMPG-Sr21, LMPG	Day 3	Low temperature	133589	TraesCSU02G258100.1	5.99107	5.99316	11.3668	1.09185e-07	2.60287e-05
LMPG-Sr21, LMPG	Day 3	Low temperature	90304	TraesCS5D02G122700.1	-7.81972	-29.0621	3.96911	1.09535e-07	2.60287e-05
LMPG-Sr21, LMPG	Day 3	Low temperature	76539	TraesCS5A02G105800.1	2.18487	2.18891	6.36249	1.16663e-07	2.75401e-05
LMPG-Sr21, LMPG	Day 3	Low temperature	50494	TraesCS3B02G409300.2	-3.30874	-3.38465	4.33888	1.214e-07	2.84712e-05
LMPG-Sr21, LMPG	Day 3	Low temperature	55665	TraesCS3D02G227500.2	3.48943	3.66625	2.82252	1.3263e-07	3.09027e-05
LMPG-Sr21, LMPG	Day 3	Low temperature	103556	TraesCS6B02G234800.1	-2.51142	-2.53327	4.75977	1.35237e-07	3.13069e-05
LMPG-Sr21, LMPG	Day 3	Low temperature	82528	TraesCS5B02G054800.2	-3.9505	-4.23363	2.47516	1.36182e-07	3.13236e-05
LMPG-Sr21, LMPG	Day 3	Low temperature	99944	TraesCS6A02G349100.1	-6.03433	-1.44269e+08	2.35814	1.43924e-07	3.28646e-05
LMPG-Sr21, LMPG	Day 3	Low temperature	89505	TraesCS5D02G060300.1	-3.96314	-4.25243	2.52834	1.44713e-07	3.28646e-05
LMPG-Sr21, LMPG	Day 3	Low temperature	126845	TraesCS7D02G235100.1	-4.16274	-4.41058	3.20771	1.58022e-07	3.56612e-05
LMPG-Sr21, LMPG	Day 3	Low temperature	85918	TraesCS5B02G322900.1	-5.80321	-5.82817	6.42758	1.66478e-07	3.73347e-05
LMPG-Sr21, LMPG	Day 3	Low temperature	72300	TraesCS4D02G135000.5	5.31439	5.66433	4.21972	1.69868e-07	3.78583e-05
LMPG-Sr21, LMPG	Day 3	Low temperature	20000	TraesCS2A02G271700.1	-5.22538	-6.75926	1.82657	1.78462e-07	3.95283e-05
LMPG-Sr21, LMPG	Day 3	Low temperature	119056	TraesCS7B02G084000.1	-3.80665	-3.88396	3.40788	1.97512e-07	4.34793e-05
LMPG-Sr21, LMPG	Day 3	Low temperature	90294	TraesCS5D02G121500.1	-5.00165	-6.11661	1.88208	2.06797e-07	4.52457e-05
LMPG-Sr21, LMPG	Day 3	Low temperature	88942	TraesCS5D02G010900.1	-2.13762	-2.13821	9.42406	2.09075e-07	4.54345e-05
LMPG-Sr21, LMPG	Day 3	Low temperature	55392	TraesCS3D02G208200.1	2.86561	2.93018	3.33253	2.10192e-07	4.54345e-05
LMPG-Sr21, LMPG	Day 3	Low temperature	86894	TraesCS5B02G407800.1	-3.09704	-3.10372	5.83855	2.41112e-07	5.1806e-05
LMPG-Sr21, LMPG	Day 3	Low temperature	10388	TraesCS1B02G413000.1	-1.68313	-1.68681	6.2414	2.43543e-07	5.20168e-05
LMPG-Sr21, LMPG	Day 3	Low temperature	22286	TraesCS2A02G454800.1	-5.62602	-1.44269e+08	2.24419	2.56434e-07	5.44459e-05
LMPG-Sr21, LMPG	Day 3	Low temperature	47552	TraesCS3B02G183300.2	-3.03781	-3.11423	3.71697	2.64255e-07	5.57764e-05
LMPG-Sr21, LMPG	Day 3	Low temperature	13454	TraesCS1D02G182300.1	-3.11184	-3.17201	4.33013	2.67291e-07	5.60874e-05
LMPG-Sr21, LMPG	Day 3	Low temperature	1033	TraesCS1A02G089600.1	-2.79227	-2.82544	5.07214	2.81386e-07	5.87017e-05
LMPG-Sr21, LMPG	Day 3	Low temperature	32908	TraesCS2D02G129500.1	-2.09428	-2.11013	4.41753	2.85625e-07	5.92416e-05
LMPG-Sr21, LMPG	Day 3	Low temperature	112468	TraesCS7A02G097500.1	4.06953	4.14727	4.78746	2.8744e-07	5.92754e-05
LMPG-Sr21, LMPG	Day 3	Low temperature	133531	TraesCSU02G252700.1	-1.93629	-1.93706	8.75419	3.02198e-07	5.95787e-05
LMPG-Sr21, LMPG	Day 3	Low temperature	30915	TraesCS2B02G582300.1	-3.99338	-4.31755	1.90857	3.02599e-07	5.95787e-05
LMPG-Sr21, LMPG	Day 3	Low temperature	13450	TraesCS1D02G181900.1	-2.58889	-2.58894	13.1639	3.04005e-07	5.95787e-05
LMPG-Sr21, LMPG	Day 3	Low temperature	14874	TraesCS1D02G295200.1	-2.58889	-2.58894	13.1639	3.04005e-07	5.95787e-05
LMPG-Sr21, LMPG	Day 3	Low temperature	47590	TraesCS3B02G186500.1	-2.58889	-2.58894	13.1639	3.04005e-07	5.95787e-05
LMPG-Sr21, LMPG	Day 3	Low temperature	53379	TraesCS3D02G052700.1	-2.58889	-2.58894	13.1639	3.04005e-07	5.95787e-05
LMPG-Sr21, LMPG	Day 3	Low temperature	80543	TraesCS5A02G437100.1	-2.58889	-2.58894	13.1639	3.04005e-07	5.95787e-05
LMPG-Sr21, LMPG	Day 3	Low temperature	86561	TraesCS5B02G380100.1	-2.58889	-2.58894	13.1639	3.04005e-07	5.95787e-05
LMPG-Sr21, LMPG	Day 3	Low temperature	38007	TraesCS2D02G540600.1	-3.52423	-3.70348	2.66511	3.04032e-07	5.95787e-05
LMPG-Sr21, LMPG	Day 3	Low temperature	45068	TraesCS3A02G509700.1	5.5311	1.44269e+08	1.25518	3.05515e-07	5.95787e-05
LMPG-Sr21, LMPG	Day 3	Low temperature	93891	TraesCS5D02G413000.1	-2.72503	-2.74855	3.52171	3.10986e-07	6.03179e-05
LMPG-Sr21, LMPG	Day 3	Low temperature	34699	TraesCS2D02G270300.1	-5.18664	-6.81271	1.76192	3.43634e-07	6.61461e-05
LMPG-Sr21, LMPG	Day 3	Low temperature	111036	TraesCS6D02G378000.4	-2.62121	-2.65082	4.42497	3.44722e-07	6.61461e-05
LMPG-Sr21, LMPG	Day 3	Low temperature	59878	TraesCS4A02G017100.1	-2.91233	-2.92911	5.35292	3.82305e-07	7.29674e-05
LMPG-Sr21, LMPG	Day 3	Low temperature	15	TraesCS1A02G001500.1	6.73314	6.91572	5.8813	3.9199e-07	7.442e-05
LMPG-Sr21, LMPG	Day 3	Low temperature	16508	TraesCS1D02G435100.1	-1.93103	-1.93532	5.96099	3.9549e-07	7.46893e-05
LMPG-Sr21, LMPG	Day 3	Low temperature	55409	TraesCS3D02G209200.2	-3.5509	-3.74239	2.32365	4.14279e-07	7.7828e-05
LMPG-Sr21, LMPG	Day 3	Low temperature	39665	TraesCS3A02G081300.1	-4.01993	-4.06287	6.0506	4.18925e-07	7.82909e-05
LMPG-Sr21, LMPG	Day 3	Low temperature	100674	TraesCS6A02G413100.1	-3.09484	-3.1492	2.93517	4.2961e-07	7.98719e-05
LMPG-Sr21, LMPG	Day 3	Low temperature	19780	TraesCS2A02G254600.1	5.05877	5.16551	4.84958	4.35216e-07	8.0497e-05
LMPG-Sr21, LMPG	Day 3	Low temperature	107913	TraesCS6D02G131700.1	4.33936	4.9352	1.34357	4.54543e-07	8.36405e-05
LMPG-Sr21, LMPG	Day 3	Low temperature	37458	TraesCS2D02G493200.1	4.21729	4.72648	1.3194	4.58198e-07	8.3883e-05
LMPG-Sr21, LMPG	Day 3	Low temperature	86888	TraesCS5B02G407200.1	-4.92291	-5.06865	5.45503	4.92643e-07	8.97311e-05
LMPG-Sr21, LMPG	Day 3	Low temperature	5183	TraesCS1A02G431400.1	-4.81948	-5.80831	2.08394	5.0877e-07	9.22004e-05
LMPG-Sr21, LMPG	Day 3	Low temperature	75979	TraesCS5A02G061000.1	2.89178	2.97642	2.21938	5.4744e-07	9.87097e-05
LMPG-Sr21, LMPG	Day 3	Low temperature	9040	TraesCS1B02G296300.1	-2.57277	-2.61872	3.34742	5.57511e-07	0.000100023
LMPG-Sr21, LMPG	Day 3	Low temperature	38638	TraesCS2D02G596300.1	-3.80744	-4.08417	2.13553	5.92434e-07	0.00010576
LMPG-Sr21, LMPG	Day 3	Low temperature	51722	TraesCS3B02G515600.1	6.15281	6.23518	6.22238	6.19254e-07	0.00011
LMPG-Sr21, LMPG	Day 3	Low temperature	76603	TraesCS5A02G109300.1	-5.20679	-7.13449	1.76606	6.26342e-07	0.000110711
LMPG-Sr21, LMPG	Day 3	Low temperature	30195	TraesCS2B02G521600.2	2.86798	2.87948	5.10396	6.35035e-07	0.000111698
LMPG-Sr21, LMPG	Day 3	Low temperature	23978	TraesCS2B02G005400.1	5.35316	1.44269e+08	1.35984	6.75505e-07	0.000118236
LMPG-Sr21, LMPG	Day 3	Low temperature	119354	TraesCS7B02G109800.1	-2.65876	-2.71213	3.73178	6.99973e-07	0.000121924
LMPG-Sr21, LMPG	Day 3	Low temperature	51090	TraesCS3B02G458800.6	5.13677	7.4582	1.96621	7.21644e-07	0.000125092
LMPG-Sr21, LMPG	Day 3	Low temperature	18916	TraesCS2A02G189600.1	-3.44619	-3.62367	2.81806	7.42829e-07	0.000128145
LMPG-Sr21, LMPG	Day 3	Low temperature	115888	TraesCS7A02G376800.1	-2.7917	-2.79855	5.53522	7.55315e-07	0.000129676
LMPG-Sr21, LMPG	Day 3	Low temperature	95655	TraesCS5D02G565000.1	-2.81315	-2.88378	3.81708	7.64022e-07	0.000130546
LMPG-Sr21, LMPG	Day 3	Low temperature	91034	TraesCS5D02G176400.1	-3.5979	-3.81582	2.31854	7.78003e-07	0.000132305
LMPG-Sr21, LMPG	Day 3	Low temperature	97401	TraesCS6A02G146900.1	-4.33267	-4.8905	2.18464	8.28908e-07	0.000140297
LMPG-Sr21, LMPG	Day 3	Low temperature	66566	TraesCS4B02G070300.1	-4.15891	-4.18775	7.75886	8.42475e-07	0.000141239
LMPG-Sr21, LMPG	Day 3	Low temperature	16509	TraesCS1D02G435200.1	-1.85526	-1.85598	8.69076	8.43746e-07	0.000141239
LMPG-Sr21, LMPG	Day 3	Low temperature	132436	TraesCSU02G147200.1	2.54411	2.57977	2.75172	8.58093e-07	0.000141239
LMPG-Sr21, LMPG	Day 3	Low temperature	132517	TraesCSU02G154200.1	2.54411	2.57977	2.75172	8.58093e-07	0.000141239
LMPG-Sr21, LMPG	Day 3	Low temperature	133386	TraesCSU02G237900.1	2.54411	2.57977	2.75172	8.58093e-07	0.000141239
LMPG-Sr21, LMPG	Day 3	Low temperature	133538	TraesCSU02G253500.1	2.54411	2.57977	2.75172	8.58093e-07	0.000141239
LMPG-Sr21, LMPG	Day 3	Low temperature	99501	TraesCS6A02G312800.1	4.6713	5.69663	1.25587	9.15356e-07	0.000149976
LMPG-Sr21, LMPG	Day 3	Low temperature	10493	TraesCS1B02G422600.1	4.47499	5.26793	1.36132	9.52193e-07	0.000155303
LMPG-Sr21, LMPG	Day 3	Low temperature	80896	TraesCS5A02G468300.1	-3.44612	-3.6298	2.62249	1.01705e-06	0.00016513
LMPG-Sr21, LMPG	Day 3	Low temperature	18637	TraesCS2A02G166600.1	-5.43636	-1.44269e+08	1.96534	1.10744e-06	0.000178997
LMPG-Sr21, LMPG	Day 3	Low temperature	74443	TraesCS4D02G296000.1	-5.07004	-6.77388	1.78312	1.12598e-06	0.000181177
LMPG-Sr21, LMPG	Day 3	Low temperature	82031	TraesCS5B02G009000.1	3.1758	3.31673	1.78577	1.15508e-06	0.000185029
LMPG-Sr21, LMPG	Day 3	Low temperature	69344	TraesCS4B02G287000.1	-2.91239	-2.92917	5.32942	1.20174e-06	0.000191648
LMPG-Sr21, LMPG	Day 3	Low temperature	33700	TraesCS2D02G198200.1	-3.14125	-3.26458	2.81421	1.27762e-06	0.000202847
LMPG-Sr21, LMPG	Day 3	Low temperature	44059	TraesCS3A02G419800.1	2.89788	2.94611	2.49199	1.3226e-06	0.000209064
LMPG-Sr21, LMPG	Day 3	Low temperature	22301	TraesCS2A02G456100.1	-3.75864	-4.04472	2.76698	1.33235e-06	0.000209681
LMPG-Sr21, LMPG	Day 3	Low temperature	133626	TraesCSU02G261700.1	-1.99726	-1.9981	8.64789	1.35801e-06	0.000212722
LMPG-Sr21, LMPG	Day 3	Low temperature	113845	TraesCS7A02G218600.1	-3.25966	-3.40623	2.9434	1.36353e-06	0.000212722
LMPG-Sr21, LMPG	Day 3	Low temperature	88933	TraesCS5D02G010000.1	-1.8289	-1.82901	11.4324	1.3935e-06	0.000216457
LMPG-Sr21, LMPG	Day 3	Low temperature	124092	TraesCS7B02G498100.1	2.97703	3.00259	3.23349	1.52072e-06	0.0002352
LMPG-Sr21, LMPG	Day 3	Low temperature	26101	TraesCS2B02G192700.1	-5.14992	-7.39126	2.0398	1.67846e-06	0.000258007
LMPG-Sr21, LMPG	Day 3	Low temperature	117575	TraesCS7A02G526200.1	-1.51766	-1.52014	6.52122	1.68256e-06	0.000258007
LMPG-Sr21, LMPG	Day 3	Low temperature	23316	TraesCS2A02G541400.1	-2.48097	-2.52462	3.83022	1.72838e-06	0.000263906
LMPG-Sr21, LMPG	Day 3	Low temperature	22737	TraesCS2A02G493600.2	2.42593	2.44895	3.88133	1.90787e-06	0.000290076
LMPG-Sr21, LMPG	Day 3	Low temperature	29627	TraesCS2B02G472100.1	-3.61558	-3.86382	2.94052	1.93405e-06	0.000292817
LMPG-Sr21, LMPG	Day 3	Low temperature	109863	TraesCS6D02G280000.1	3.63069	3.80493	1.79125	2.03671e-06	0.000307064
LMPG-Sr21, LMPG	Day 3	Low temperature	115119	TraesCS7A02G313100.1	2.02198	2.03323	4.51274	2.07876e-06	0.000312093
LMPG-Sr21, LMPG	Day 3	Low temperature	37462	TraesCS2D02G493600.1	2.27776	2.30832	3.06306	2.09466e-06	0.00031317
LMPG-Sr21, LMPG	Day 3	Low temperature	79887	TraesCS5A02G380900.2	-5.0517	-6.98321	1.64964	2.11414e-06	0.00031477
LMPG-Sr21, LMPG	Day 3	Low temperature	34974	TraesCS2D02G290500.1	2.60937	2.67212	4.01148	2.14783e-06	0.000318464
LMPG-Sr21, LMPG	Day 3	Low temperature	37122	TraesCS2D02G465100.1	5.13563	9.01198	1.20907	2.16656e-06	0.000319919
LMPG-Sr21, LMPG	Day 3	Low temperature	58791	TraesCS3D02G469800.1	-1.9296	-1.93107	7.21771	2.18641e-06	0.000321527
LMPG-Sr21, LMPG	Day 3	Low temperature	107444	TraesCS6D02G090200.1	2.00207	2.02176	4.05213	2.26128e-06	0.00033118
LMPG-Sr21, LMPG	Day 3	Low temperature	13452	TraesCS1D02G182100.1	-3.84823	-3.99997	3.47271	2.34715e-06	0.00034236
LMPG-Sr21, LMPG	Day 3	Low temperature	56209	TraesCS3D02G266100.2	-3.07507	-3.19489	2.38994	2.3673e-06	0.0003439
LMPG-Sr21, LMPG	Day 3	Low temperature	113655	TraesCS7A02G201100.1	-4.80318	-6.07424	1.59677	2.38123e-06	0.000344529
LMPG-Sr21, LMPG	Day 3	Low temperature	61164	TraesCS4A02G120600.1	-4.16788	-4.69093	2.2363	2.39455e-06	0.000345065
LMPG-Sr21, LMPG	Day 3	Low temperature	94025	TraesCS5D02G424900.1	-1.75568	-1.75587	10.4781	2.41689e-06	0.000346797
LMPG-Sr21, LMPG	Day 3	Low temperature	26394	TraesCS2B02G217500.1	-3.16531	-3.30272	2.85445	2.4259e-06	0.000346797
LMPG-Sr21, LMPG	Day 3	Low temperature	70877	TraesCS4D02G018500.1	-3.18671	-3.19762	6.58311	2.44356e-06	0.000347936
LMPG-Sr21, LMPG	Day 3	Low temperature	77390	TraesCS5A02G171600.1	-5.00645	-6.88475	1.78299	2.6696e-06	0.000378619
LMPG-Sr21, LMPG	Day 3	Low temperature	129028	TraesCS7D02G403700.2	-2.78567	-2.86432	3.42061	2.73562e-06	0.000386454
LMPG-Sr21, LMPG	Day 3	Low temperature	40550	TraesCS3A02G151100.1	5.11717	9.45928	1.8605	2.77814e-06	0.000390922
LMPG-Sr21, LMPG	Day 3	Low temperature	30191	TraesCS2B02G521300.1	4.43382	5.32755	1.24882	2.79462e-06	0.000391706
LMPG-Sr21, LMPG	Day 3	Low temperature	116008	TraesCS7A02G386300.1	-2.26828	-2.27851	5.11359	2.80998e-06	0.000392325
LMPG-Sr21, LMPG	Day 3	Low temperature	28748	TraesCS2B02G399200.2	-3.67574	-3.95883	2.19521	2.90239e-06	0.000403657
LMPG-Sr21, LMPG	Day 3	Low temperature	43501	TraesCS3A02G376800.1	-3.32197	-3.49879	3.2544	3.01333e-06	0.000416162
LMPG-Sr21, LMPG	Day 3	Low temperature	7510	TraesCS1B02G174600.2	-3.0704	-3.19285	2.70877	3.0155e-06	0.000416162
LMPG-Sr21, LMPG	Day 3	Low temperature	22735	TraesCS2A02G493400.1	3.59436	3.88008	1.44748	3.06143e-06	0.000420883
LMPG-Sr21, LMPG	Day 3	Low temperature	45371	TraesCS3A02G537700.1	-4.08006	-4.5659	2.30215	3.16201e-06	0.00043305
LMPG-Sr21, LMPG	Day 3	Low temperature	67250	TraesCS4B02G124900.1	-1.85675	-1.85683	11.9501	3.19767e-06	0.000435262
LMPG-Sr21, LMPG	Day 3	Low temperature	4645	TraesCS1A02G384700.1	-2.30298	-2.3033	10.7306	3.31159e-06	0.000435262
LMPG-Sr21, LMPG	Day 3	Low temperature	12027	TraesCS1D02G071100.1	-2.30298	-2.3033	10.7306	3.31159e-06	0.000435262
LMPG-Sr21, LMPG	Day 3	Low temperature	13433	TraesCS1D02G180200.1	-2.30298	-2.3033	10.7306	3.31159e-06	0.000435262
LMPG-Sr21, LMPG	Day 3	Low temperature	31685	TraesCS2D02G020900.1	-2.30298	-2.3033	10.7306	3.31159e-06	0.000435262
LMPG-Sr21, LMPG	Day 3	Low temperature	80352	TraesCS5A02G420700.1	-2.30298	-2.3033	10.7306	3.31159e-06	0.000435262
LMPG-Sr21, LMPG	Day 3	Low temperature	94397	TraesCS5D02G458200.1	-2.30298	-2.3033	10.7306	3.31159e-06	0.000435262
LMPG-Sr21, LMPG	Day 3	Low temperature	94546	TraesCS5D02G471500.1	-2.30298	-2.3033	10.7306	3.31159e-06	0.000435262
LMPG-Sr21, LMPG	Day 3	Low temperature	107306	TraesCS6D02G079600.1	-2.30298	-2.3033	10.7306	3.31159e-06	0.000435262
LMPG-Sr21, LMPG	Day 3	Low temperature	125500	TraesCS7D02G123900.1	-2.30298	-2.3033	10.7306	3.31159e-06	0.000435262
LMPG-Sr21, LMPG	Day 3	Low temperature	133736	TraesCSU02G272400.1	-2.30298	-2.3033	10.7306	3.31159e-06	0.000435262
LMPG-Sr21, LMPG	Day 3	Low temperature	14792	TraesCS1D02G288400.1	-4.29148	-4.53314	3.51826	3.33995e-06	0.000437387
LMPG-Sr21, LMPG	Day 3	Low temperature	132855	TraesCSU02G184800.1	-1.91834	-1.9187	9.07743	3.65655e-06	0.000477107
LMPG-Sr21, LMPG	Day 3	Low temperature	57578	TraesCS3D02G369800.1	-3.12629	-3.26329	3.45142	3.68567e-06	0.000479164
LMPG-Sr21, LMPG	Day 3	Low temperature	22395	TraesCS2A02G464200.1	4.54962	5.68583	1.23093	3.85564e-06	0.000499452
LMPG-Sr21, LMPG	Day 3	Low temperature	19030	TraesCS2A02G199300.1	-3.86115	-4.23923	1.85071	4.04159e-06	0.000521655
LMPG-Sr21, LMPG	Day 3	Low temperature	109984	TraesCS6D02G289800.1	-4.23001	-4.84702	1.82398	4.11906e-06	0.00052975
LMPG-Sr21, LMPG	Day 3	Low temperature	6989	TraesCS1B02G136700.2	-3.06307	-3.18966	2.8989	4.22559e-06	0.000541509
LMPG-Sr21, LMPG	Day 3	Low temperature	53253	TraesCS3D02G041500.1	-3.15983	-3.30608	2.48588	4.34873e-06	0.000555307
LMPG-Sr21, LMPG	Day 3	Low temperature	65962	TraesCS4B02G020300.1	-2.9087	-2.92941	5.6611	4.6185e-06	0.000586501
LMPG-Sr21, LMPG	Day 3	Low temperature	70427	TraesCS4B02G379500.1	-3.28611	-3.46226	2.81155	4.63422e-06	0.000586501
LMPG-Sr21, LMPG	Day 3	Low temperature	36526	TraesCS2D02G414200.1	-4.38789	-5.16895	1.76734	4.64206e-06	0.000586501
LMPG-Sr21, LMPG	Day 3	Low temperature	59735	TraesCS4A02G005200.1	-4.66592	-5.84782	1.70098	4.74582e-06	0.000597507
LMPG-Sr21, LMPG	Day 3	Low temperature	80143	TraesCS5A02G402300.1	-2.69444	-2.76405	4.19607	4.83649e-06	0.000606794
LMPG-Sr21, LMPG	Day 3	Low temperature	91537	TraesCS5D02G216300.1	-1.98682	-1.99574	4.77282	5.01678e-06	0.00062722
LMPG-Sr21, LMPG	Day 3	Low temperature	114147	TraesCS7A02G242200.1	3.26528	3.37234	3.10946	5.08577e-06	0.000633638
LMPG-Sr21, LMPG	Day 3	Low temperature	61953	TraesCS4A02G175600.1	-2.32061	-2.32201	8.0976	5.13345e-06	0.000637365
LMPG-Sr21, LMPG	Day 3	Low temperature	93620	TraesCS5D02G390700.2	-5.00427	-7.33239	1.59895	5.2362e-06	0.00064788
LMPG-Sr21, LMPG	Day 3	Low temperature	84820	TraesCS5B02G232900.1	3.06103	3.20361	2.2671	5.28997e-06	0.000652285
LMPG-Sr21, LMPG	Day 3	Low temperature	71042	TraesCS4D02G031900.1	4.55765	5.80215	1.60598	5.47735e-06	0.000673076
LMPG-Sr21, LMPG	Day 3	Low temperature	13545	TraesCS1D02G189800.1	4.7219	6.44862	1.40319	5.98366e-06	0.000732784
LMPG-Sr21, LMPG	Day 3	Low temperature	77575	TraesCS5A02G185600.1	-3.01976	-3.14375	2.09089	6.12053e-06	0.000745813
LMPG-Sr21, LMPG	Day 3	Low temperature	75877	TraesCS5A02G052900.1	3.66546	4.01306	1.52853	6.13162e-06	0.000745813
LMPG-Sr21, LMPG	Day 3	Low temperature	44762	TraesCS3A02G482200.1	4.0803	4.69985	1.41514	6.22637e-06	0.00075478
LMPG-Sr21, LMPG	Day 3	Low temperature	53717	TraesCS3D02G081300.1	-3.59924	-3.66896	5.03529	6.44269e-06	0.000778373
LMPG-Sr21, LMPG	Day 3	Low temperature	3521	TraesCS1A02G287000.1	-5.1686	-1.44269e+08	1.42828	6.62346e-06	0.0007974
LMPG-Sr21, LMPG	Day 3	Low temperature	88819	TraesCS5B02G573300.1	-1.50678	-1.50893	6.83625	6.64463e-06	0.0007974
LMPG-Sr21, LMPG	Day 3	Low temperature	34093	TraesCS2D02G227800.1	-3.3427	-3.54422	1.95198	6.76027e-06	0.000808573
LMPG-Sr21, LMPG	Day 3	Low temperature	100430	TraesCS6A02G392100.2	-4.05325	-4.12858	5.8982	6.78519e-06	0.000808858
LMPG-Sr21, LMPG	Day 3	Low temperature	129426	TraesCS7D02G439800.1	-3.65001	-3.95807	2.01897	6.83403e-06	0.000811983
LMPG-Sr21, LMPG	Day 3	Low temperature	86028	TraesCS5B02G332500.1	-3.12443	-3.27203	2.32027	6.95874e-06	0.000824071
LMPG-Sr21, LMPG	Day 3	Low temperature	100589	TraesCS6A02G405700.1	2.31448	2.33597	3.86084	7.21783e-06	0.000851942
LMPG-Sr21, LMPG	Day 3	Low temperature	59345	TraesCS3D02G518100.1	5.09855	9.06366	1.18998	7.26293e-06	0.000854454
LMPG-Sr21, LMPG	Day 3	Low temperature	38006	TraesCS2D02G540500.1	-2.7964	-2.88551	2.2034	7.32361e-06	0.000858777
LMPG-Sr21, LMPG	Day 3	Low temperature	97361	TraesCS6A02G144300.1	5.52051	1.44269e+08	2.78579	7.49313e-06	0.000875794
LMPG-Sr21, LMPG	Day 3	Low temperature	71040	TraesCS4D02G031700.1	4.41014	5.21672	1.83638	7.63006e-06	0.000888901
LMPG-Sr21, LMPG	Day 3	Low temperature	42227	TraesCS3A02G277200.1	-2.8097	-2.90184	2.9928	7.71485e-06	0.000895872
LMPG-Sr21, LMPG	Day 3	Low temperature	57912	TraesCS3D02G396100.1	3.78033	4.20348	1.33412	7.80667e-06	0.000903609
LMPG-Sr21, LMPG	Day 3	Low temperature	132748	TraesCSU02G174400.1	-2.78313	-2.87084	2.9449	8.06521e-06	0.000930533
LMPG-Sr21, LMPG	Day 3	Low temperature	96876	TraesCS6A02G101800.1	1.84763	1.86276	4.24604	8.25527e-06	0.000949408
LMPG-Sr21, LMPG	Day 3	Low temperature	1604	TraesCS1A02G134000.1	-3.09316	-3.23783	2.51429	8.4652e-06	0.000969733
LMPG-Sr21, LMPG	Day 3	Low temperature	89655	TraesCS5D02G072500.1	2.77736	2.87365	2.07391	8.48604e-06	0.000969733
LMPG-Sr21, LMPG	Day 3	Low temperature	124254	TraesCS7D02G009400.1	3.56006	3.62298	3.0843	8.51394e-06	0.000969832
LMPG-Sr21, LMPG	Day 3	Low temperature	96868	TraesCS6A02G101000.1	4.97518	1.44269e+08	1.6652	8.75326e-06	0.000991091
LMPG-Sr21, LMPG	Day 3	Low temperature	47582	TraesCS3B02G185700.1	6.86531	7.03845	5.83578	8.75581e-06	0.000991091
LMPG-Sr21, LMPG	Day 3	Low temperature	22949	TraesCS2A02G511000.1	2.49333	2.51866	3.77363	8.96561e-06	0.00101165
LMPG-Sr21, LMPG	Day 3	Low temperature	72343	TraesCS4D02G137900.1	5.03804	5.05308	7.95316	9.06389e-06	0.00101953
LMPG-Sr21, LMPG	Day 3	Low temperature	96124	TraesCS6A02G036600.1	-4.29576	-4.50629	4.31809	9.11113e-06	0.00102164
LMPG-Sr21, LMPG	Day 3	Low temperature	38144	TraesCS2D02G552200.1	-2.18096	-2.21019	3.15086	9.2493e-06	0.00103135
LMPG-Sr21, LMPG	Day 3	Low temperature	123506	TraesCS7B02G446900.3	2.09687	2.10671	4.7644	9.2552e-06	0.00103135
LMPG-Sr21, LMPG	Day 3	Low temperature	78508	TraesCS5A02G263500.1	-3.17193	-3.33708	2.48023	9.46498e-06	0.00105146
LMPG-Sr21, LMPG	Day 3	Low temperature	27339	TraesCS2B02G288300.1	-2.28634	-2.31709	2.83106	9.57988e-06	0.00106094
LMPG-Sr21, LMPG	Day 3	Low temperature	113656	TraesCS7A02G201200.1	-4.94387	-7.50867	1.43656	9.7261e-06	0.00107382
LMPG-Sr21, LMPG	Day 3	Low temperature	83282	TraesCS5B02G113800.1	-4.58481	-5.80908	1.67064	9.8436e-06	0.00108346
LMPG-Sr21, LMPG	Day 3	Low temperature	116766	TraesCS7A02G453500.1	1.79927	1.81025	4.27429	9.89998e-06	0.00108633
LMPG-Sr21, LMPG	Day 3	Low temperature	2038	TraesCS1A02G166100.1	2.30113	2.31957	3.40458	1.0135e-05	0.00110873
LMPG-Sr21, LMPG	Day 3	Low temperature	130146	TraesCS7D02G503400.1	-4.73205	-6.33841	1.68136	1.02826e-05	0.00112146
LMPG-Sr21, LMPG	Day 3	Low temperature	23147	TraesCS2A02G527700.1	4.94654	1.44269e+08	1.285	1.03946e-05	0.00113024
LMPG-Sr21, LMPG	Day 3	Low temperature	46491	TraesCS3B02G096500.1	-3.21892	-3.24765	5.98981	1.08829e-05	0.00117976
LMPG-Sr21, LMPG	Day 3	Low temperature	33421	TraesCS2D02G174200.1	-4.91404	-7.40536	1.87604	1.10025e-05	0.00118913
LMPG-Sr21, LMPG	Day 3	Low temperature	132331	TraesCSU02G138400.1	-5.35024	-1.44269e+08	1.55568	1.11206e-05	0.00119829
LMPG-Sr21, LMPG	Day 3	Low temperature	109437	TraesCS6D02G244400.1	2.91728	3.0438	1.81698	1.15808e-05	0.00124414
LMPG-Sr21, LMPG	Day 3	Low temperature	67776	TraesCS4B02G162400.1	-2.94144	-3.02426	3.45745	1.23972e-05	0.00132787
LMPG-Sr21, LMPG	Day 3	Low temperature	45300	TraesCS3A02G530800.1	-2.69225	-2.70602	5.73195	1.30444e-05	0.00139303
LMPG-Sr21, LMPG	Day 3	Low temperature	48219	TraesCS3B02G234900.1	1.69635	1.70458	4.78291	1.33694e-05	0.0014235
LMPG-Sr21, LMPG	Day 3	Low temperature	109253	TraesCS6D02G230100.1	2.02856	2.03615	4.72124	1.34724e-05	0.00143022
LMPG-Sr21, LMPG	Day 3	Low temperature	14793	TraesCS1D02G288500.1	-3.03695	-3.13386	3.59577	1.36372e-05	0.00144345
LMPG-Sr21, LMPG	Day 3	Low temperature	112180	TraesCS7A02G071100.1	-3.05372	-3.18164	2.73823	1.46551e-05	0.00154663
LMPG-Sr21, LMPG	Day 3	Low temperature	102843	TraesCS6B02G180800.1	-2.10135	-2.12482	3.94448	1.50948e-05	0.00158836
LMPG-Sr21, LMPG	Day 3	Low temperature	121718	TraesCS7B02G289200.1	-2.11591	-2.12515	5.29248	1.53304e-05	0.00160786
LMPG-Sr21, LMPG	Day 3	Low temperature	76942	TraesCS5A02G135700.2	3.89531	4.45494	2.2936	1.53697e-05	0.00160786
LMPG-Sr21, LMPG	Day 3	Low temperature	13436	TraesCS1D02G180500.1	-2.08005	-2.08008	13.8945	1.57828e-05	0.00163675
LMPG-Sr21, LMPG	Day 3	Low temperature	38381	TraesCS2D02G573200.1	-2.08005	-2.08008	13.8945	1.57828e-05	0.00163675
LMPG-Sr21, LMPG	Day 3	Low temperature	52222	TraesCS3B02G563300.1	-2.08005	-2.08008	13.8945	1.57828e-05	0.00163675
LMPG-Sr21, LMPG	Day 3	Low temperature	110146	TraesCS6D02G302300.2	4.82428	8.71986	1.23824	1.60461e-05	0.00165741
LMPG-Sr21, LMPG	Day 3	Low temperature	43128	TraesCS3A02G347500.1	-3.40872	-3.6601	2.10679	1.60923e-05	0.00165741
LMPG-Sr21, LMPG	Day 3	Low temperature	23100	TraesCS2A02G523600.1	-4.68981	-6.38785	2.26791	1.61205e-05	0.00165741
LMPG-Sr21, LMPG	Day 3	Low temperature	130932	TraesCSU02G016900.1	-3.87092	-4.35117	2.04021	1.66305e-05	0.00170496
LMPG-Sr21, LMPG	Day 3	Low temperature	133391	TraesCSU02G238400.1	-1.75758	-1.75838	8.49269	1.71596e-05	0.00175419
LMPG-Sr21, LMPG	Day 3	Low temperature	25600	TraesCS2B02G148900.1	-2.47664	-2.53322	3.29992	1.73332e-05	0.0017669
LMPG-Sr21, LMPG	Day 3	Low temperature	24446	TraesCS2B02G048200.1	-2.05539	-2.05672	7.89597	1.74027e-05	0.00176896
LMPG-Sr21, LMPG	Day 3	Low temperature	96586	TraesCS6A02G077800.1	3.01516	3.17215	2.17718	1.74998e-05	0.00176902
LMPG-Sr21, LMPG	Day 3	Low temperature	16814	TraesCS2A02G007300.1	1.9546	1.96218	4.76563	1.75019e-05	0.00176902
LMPG-Sr21, LMPG	Day 3	Low temperature	96349	TraesCS6A02G057400.1	-3.97275	-4.53226	1.94225	1.76965e-05	0.00178366
LMPG-Sr21, LMPG	Day 3	Low temperature	119334	TraesCS7B02G107800.1	-4.56931	-5.96031	1.49973	1.77622e-05	0.00178528
LMPG-Sr21, LMPG	Day 3	Low temperature	124889	TraesCS7D02G067400.1	-4.72458	-6.62475	1.8903	1.80393e-05	0.00180806
LMPG-Sr21, LMPG	Day 3	Low temperature	1819	TraesCS1A02G148700.1	-2.97923	-3.1151	2.97202	1.87967e-05	0.00187345
LMPG-Sr21, LMPG	Day 3	Low temperature	34701	TraesCS2D02G270500.1	-2.97923	-3.1151	2.97202	1.87967e-05	0.00187345
LMPG-Sr21, LMPG	Day 3	Low temperature	71180	TraesCS4D02G042800.1	-2.46882	-2.47084	7.96832	1.88483e-05	0.00187345
LMPG-Sr21, LMPG	Day 3	Low temperature	16845	TraesCS2A02G010000.1	-7.58994	-1.44269e+08	3.67659	1.92544e-05	0.00190853
LMPG-Sr21, LMPG	Day 3	Low temperature	30020	TraesCS2B02G507200.1	-3.09878	-3.26361	2.47943	1.96674e-05	0.00194409
LMPG-Sr21, LMPG	Day 3	Low temperature	75026	TraesCS4D02G344300.1	-4.43723	-4.68473	4.08493	1.97369e-05	0.0019456
LMPG-Sr21, LMPG	Day 3	Low temperature	66319	TraesCS4B02G050500.2	3.47324	3.76197	2.11672	1.98478e-05	0.00195118
LMPG-Sr21, LMPG	Day 3	Low temperature	22133	TraesCS2A02G441600.1	1.83685	1.84141	5.83963	2.0003e-05	0.00196106
LMPG-Sr21, LMPG	Day 3	Low temperature	83180	TraesCS5B02G107700.1	1.97432	1.97896	5.89197	2.00974e-05	0.00196494
LMPG-Sr21, LMPG	Day 3	Low temperature	27604	TraesCS2B02G307100.1	-3.11652	-3.28732	2.45925	2.08185e-05	0.00202992
LMPG-Sr21, LMPG	Day 3	Low temperature	4174	TraesCS1A02G343000.1	3.98359	4.66079	1.32254	2.09455e-05	0.00203677
LMPG-Sr21, LMPG	Day 3	Low temperature	12697	TraesCS1D02G125800.1	-3.24077	-3.44697	2.19716	2.12705e-05	0.00206278
LMPG-Sr21, LMPG	Day 3	Low temperature	84920	TraesCS5B02G242000.1	-2.47228	-2.52935	3.36223	2.14212e-05	0.00207179
LMPG-Sr21, LMPG	Day 3	Low temperature	49207	TraesCS3B02G311400.1	-2.14592	-2.16768	4.26492	2.1822e-05	0.00210053
LMPG-Sr21, LMPG	Day 3	Low temperature	59563	TraesCS3D02G536600.1	-2.22998	-2.23345	6.32983	2.18354e-05	0.00210053
LMPG-Sr21, LMPG	Day 3	Low temperature	133463	TraesCSU02G245500.1	-1.55319	-1.55516	7.03241	2.20146e-05	0.0021121
LMPG-Sr21, LMPG	Day 3	Low temperature	98260	TraesCS6A02G211700.1	-3.53021	-3.82874	2.54422	2.23209e-05	0.00213578
LMPG-Sr21, LMPG	Day 3	Low temperature	41319	TraesCS3A02G209100.1	-3.80287	-4.26447	1.89025	2.24969e-05	0.0021469
LMPG-Sr21, LMPG	Day 3	Low temperature	46099	TraesCS3B02G063000.1	2.57681	2.6525	2.13933	2.28573e-05	0.00216975
LMPG-Sr21, LMPG	Day 3	Low temperature	46100	TraesCS3B02G063100.1	2.57681	2.6525	2.13933	2.28573e-05	0.00216975
LMPG-Sr21, LMPG	Day 3	Low temperature	18181	TraesCS2A02G127100.1	-1.9799	-1.99901	4.074	2.32304e-05	0.00219935
LMPG-Sr21, LMPG	Day 3	Low temperature	102759	TraesCS6B02G175100.2	-3.62772	-3.99167	2.26842	2.3385e-05	0.00220816
LMPG-Sr21, LMPG	Day 3	Low temperature	28539	TraesCS2B02G381600.1	2.20735	2.24813	3.20278	2.41975e-05	0.00227889
LMPG-Sr21, LMPG	Day 3	Low temperature	59339	TraesCS3D02G517500.1	4.79393	1.44269e+08	1.14733	2.48133e-05	0.00233077
LMPG-Sr21, LMPG	Day 3	Low temperature	107259	TraesCS6D02G075400.2	-3.39038	-3.65421	2.52865	2.54389e-05	0.00238329
LMPG-Sr21, LMPG	Day 3	Low temperature	37580	TraesCS2D02G503600.1	2.29352	2.3139	2.79316	2.62779e-05	0.00245548
LMPG-Sr21, LMPG	Day 3	Low temperature	59764	TraesCS4A02G007800.1	-4.33706	-5.38649	1.6034	2.69346e-05	0.0025103
LMPG-Sr21, LMPG	Day 3	Low temperature	3082	TraesCS1A02G251200.1	-2.07181	-2.0884	4.17876	2.71486e-05	0.00252369
LMPG-Sr21, LMPG	Day 3	Low temperature	29193	TraesCS2B02G435900.1	-4.47134	-5.79312	1.98106	2.73434e-05	0.00253524
LMPG-Sr21, LMPG	Day 3	Low temperature	98925	TraesCS6A02G266100.1	-4.62402	-6.40623	2.1467	2.75687e-05	0.00254953
LMPG-Sr21, LMPG	Day 3	Low temperature	94405	TraesCS5D02G459000.1	-1.72458	-1.72512	8.83273	2.87683e-05	0.00265364
LMPG-Sr21, LMPG	Day 3	Low temperature	59240	TraesCS3D02G508500.1	-3.44512	-3.53972	3.23082	2.93543e-05	0.00270075
LMPG-Sr21, LMPG	Day 3	Low temperature	61071	TraesCS4A02G112800.2	-4.05668	-4.7558	2.16156	2.95231e-05	0.00270933
LMPG-Sr21, LMPG	Day 3	Low temperature	45554	TraesCS3B02G014600.1	2.76194	2.82042	2.34902	3.00289e-05	0.00274872
LMPG-Sr21, LMPG	Day 3	Low temperature	65573	TraesCS4A02G485900.1	3.28974	3.551	1.53413	3.01326e-05	0.00275119
LMPG-Sr21, LMPG	Day 3	Low temperature	117484	TraesCS7A02G517700.1	4.5283	6.51061	1.83016	3.02735e-05	0.00275704
LMPG-Sr21, LMPG	Day 3	Low temperature	59340	TraesCS3D02G517600.1	4.48377	6.28308	1.16909	3.09491e-05	0.00281144
LMPG-Sr21, LMPG	Day 3	Low temperature	10758	TraesCS1B02G445200.1	-3.58612	-3.94758	2.6211	3.12887e-05	0.00282896
LMPG-Sr21, LMPG	Day 3	Low temperature	38073	TraesCS2D02G546500.2	1.84851	1.86512	4.27779	3.12998e-05	0.00282896
LMPG-Sr21, LMPG	Day 3	Low temperature	14796	TraesCS1D02G288800.1	-2.83343	-2.87989	3.81017	3.14031e-05	0.00283116
LMPG-Sr21, LMPG	Day 3	Low temperature	121972	TraesCS7B02G309900.1	-2.45912	-2.51997	3.43336	3.14819e-05	0.00283116
LMPG-Sr21, LMPG	Day 3	Low temperature	25245	TraesCS2B02G118800.1	-3.11514	-3.29868	2.12366	3.30233e-05	0.00296235
LMPG-Sr21, LMPG	Day 3	Low temperature	128768	TraesCS7D02G382900.1	-2.02759	-2.0342	5.51425	3.34356e-05	0.00299005
LMPG-Sr21, LMPG	Day 3	Low temperature	82819	TraesCS5B02G080200.1	1.93733	1.95883	3.60717	3.34987e-05	0.00299005
LMPG-Sr21, LMPG	Day 3	Low temperature	71459	TraesCS4D02G066400.1	-2.89681	-3.02771	2.08721	3.39196e-05	0.00302011
LMPG-Sr21, LMPG	Day 3	Low temperature	89843	TraesCS5D02G087500.1	2.44926	2.51413	2.7459	3.40149e-05	0.0030211
LMPG-Sr21, LMPG	Day 3	Low temperature	57175	TraesCS3D02G339300.1	3.638	3.72775	3.51266	3.53124e-05	0.00312859
LMPG-Sr21, LMPG	Day 3	Low temperature	51807	TraesCS3B02G523500.1	-2.02233	-2.02236	12.8196	3.56802e-05	0.00315339
LMPG-Sr21, LMPG	Day 3	Low temperature	109354	TraesCS6D02G238200.1	-4.80017	-8.33702	1.54217	3.62606e-05	0.00319681
LMPG-Sr21, LMPG	Day 3	Low temperature	77937	TraesCS5A02G214600.1	2.82228	2.951	1.64065	3.64467e-05	0.00320534
LMPG-Sr21, LMPG	Day 3	Low temperature	101778	TraesCS6B02G090800.1	4.13243	5.10764	1.18013	3.6856e-05	0.00323342
LMPG-Sr21, LMPG	Day 3	Low temperature	103758	TraesCS6B02G250500.1	2.89432	2.89445	12.485	3.75917e-05	0.00328992
LMPG-Sr21, LMPG	Day 3	Low temperature	113233	TraesCS7A02G164100.1	2.4574	2.5139	2.29828	3.76874e-05	0.00329026
LMPG-Sr21, LMPG	Day 3	Low temperature	113394	TraesCS7A02G178300.1	-4.80173	-6.03996	1.72764	3.8124e-05	0.0033203
LMPG-Sr21, LMPG	Day 3	Low temperature	84576	TraesCS5B02G211000.1	-3.26061	-3.49501	1.73403	3.85027e-05	0.00333883
LMPG-Sr21, LMPG	Day 3	Low temperature	93885	TraesCS5D02G412400.1	-2.70817	-2.78503	4.43669	3.85228e-05	0.00333883
LMPG-Sr21, LMPG	Day 3	Low temperature	65847	TraesCS4B02G010400.1	-4.41888	-4.92169	2.04157	3.89433e-05	0.00336654
LMPG-Sr21, LMPG	Day 3	Low temperature	49059	TraesCS3B02G299300.2	-3.53853	-3.89053	1.79751	3.90302e-05	0.00336654
LMPG-Sr21, LMPG	Day 3	Low temperature	85176	TraesCS5B02G262900.1	-2.52324	-2.59392	3.00932	3.95533e-05	0.00339655
LMPG-Sr21, LMPG	Day 3	Low temperature	72823	TraesCS4D02G170100.2	-4.80208	-8.74011	2.39555	3.95674e-05	0.00339655
LMPG-Sr21, LMPG	Day 3	Low temperature	5225	TraesCS1A02G435200.1	3.83095	4.44944	1.16557	4.01575e-05	0.00343898
LMPG-Sr21, LMPG	Day 3	Low temperature	4866	TraesCS1A02G404500.2	3.36019	3.6668	2.25718	4.29181e-05	0.00366663
LMPG-Sr21, LMPG	Day 3	Low temperature	107423	TraesCS6D02G088600.1	4.29462	5.07432	1.40841	4.46691e-05	0.00380717
LMPG-Sr21, LMPG	Day 3	Low temperature	69402	TraesCS4B02G291800.1	-3.30726	-3.56545	1.74796	4.49538e-05	0.00382235
LMPG-Sr21, LMPG	Day 3	Low temperature	125665	TraesCS7D02G138100.1	-3.56579	-3.91159	2.6119	4.53272e-05	0.00384499
LMPG-Sr21, LMPG	Day 3	Low temperature	114457	TraesCS7A02G264500.1	2.25181	2.26561	5.29486	4.57097e-05	0.00386829
LMPG-Sr21, LMPG	Day 3	Low temperature	65242	TraesCS4A02G455900.1	4.67745	1.44269e+08	1.26991	4.61945e-05	0.00390012
LMPG-Sr21, LMPG	Day 3	Low temperature	22381	TraesCS2A02G462700.1	-4.47563	-6.05742	1.73124	4.64798e-05	0.00391499
LMPG-Sr21, LMPG	Day 3	Low temperature	49282	TraesCS3B02G317500.1	-4.51687	-6.24723	1.72132	4.69378e-05	0.00394431
LMPG-Sr21, LMPG	Day 3	Low temperature	42084	TraesCS3A02G265900.2	-3.01004	-3.17633	1.98733	4.81839e-05	0.00403956
LMPG-Sr21, LMPG	Day 3	Low temperature	73257	TraesCS4D02G200700.1	3.59826	3.93988	1.82498	5.0275e-05	0.00420506
LMPG-Sr21, LMPG	Day 3	Low temperature	65154	TraesCS4A02G447600.1	-4.78265	-10.1219	1.65361	5.14747e-05	0.00429046
LMPG-Sr21, LMPG	Day 3	Low temperature	3568	TraesCS1A02G289900.1	-4.17355	-5.01921	2.23472	5.15352e-05	0.00429046
LMPG-Sr21, LMPG	Day 3	Low temperature	12151	TraesCS1D02G081200.1	2.40267	2.45389	3.21788	5.24547e-05	0.0043569
LMPG-Sr21, LMPG	Day 3	Low temperature	28732	TraesCS2B02G398000.1	6.14183	1.44269e+08	1.58345	5.36129e-05	0.00444281
LMPG-Sr21, LMPG	Day 3	Low temperature	30129	TraesCS2B02G516700.2	-4.09894	-4.51883	3.61242	5.47356e-05	0.00452249
LMPG-Sr21, LMPG	Day 3	Low temperature	99343	TraesCS6A02G300100.1	3.37007	3.58453	1.80797	5.48265e-05	0.00452249
LMPG-Sr21, LMPG	Day 3	Low temperature	119867	TraesCS7B02G149200.1	3.06143	3.14151	3.54158	5.9012e-05	0.00485658
LMPG-Sr21, LMPG	Day 3	Low temperature	57354	TraesCS3D02G353600.1	-2.58285	-2.66652	2.56954	5.93253e-05	0.00487119
LMPG-Sr21, LMPG	Day 3	Low temperature	30569	TraesCS2B02G553600.1	-3.79127	-4.34539	2.09256	6.01983e-05	0.00493159
LMPG-Sr21, LMPG	Day 3	Low temperature	90866	TraesCS5D02G164600.1	-3.36081	-3.65873	2.06696	6.31703e-05	0.00516327
LMPG-Sr21, LMPG	Day 3	Low temperature	84554	TraesCS5B02G209200.1	3.1314	3.36587	1.45573	6.35209e-05	0.00518013
LMPG-Sr21, LMPG	Day 3	Low temperature	56990	TraesCS3D02G323400.1	-3.97786	-4.72099	1.27083	6.3926e-05	0.00520135
LMPG-Sr21, LMPG	Day 3	Low temperature	8262	TraesCS1B02G234300.2	4.61165	1.44269e+08	1.31155	6.47048e-05	0.0052528
LMPG-Sr21, LMPG	Day 3	Low temperature	81885	TraesCS5A02G555100.1	-4.706	-8.82594	1.56386	6.66312e-05	0.00539698
LMPG-Sr21, LMPG	Day 3	Low temperature	46939	TraesCS3B02G133400.1	-2.24892	-2.2938	3.9282	6.72044e-05	0.00542713
LMPG-Sr21, LMPG	Day 3	Low temperature	61678	TraesCS4A02G155600.1	-2.17938	-2.21685	3.68256	6.7306e-05	0.00542713
LMPG-Sr21, LMPG	Day 3	Low temperature	57444	TraesCS3D02G359900.2	-2.24113	-2.27459	3.21026	6.81821e-05	0.00548544
LMPG-Sr21, LMPG	Day 3	Low temperature	69499	TraesCS4B02G299700.1	-3.01382	-3.19311	2.85049	7.0041e-05	0.0056224
LMPG-Sr21, LMPG	Day 3	Low temperature	7710	TraesCS1B02G189100.1	-1.74003	-1.74029	10.2296	7.16661e-05	0.00574001
LMPG-Sr21, LMPG	Day 3	Low temperature	29332	TraesCS2B02G447600.1	-3.81362	-4.40902	2.86941	7.19899e-05	0.0057531
LMPG-Sr21, LMPG	Day 3	Low temperature	58211	TraesCS3D02G418400.6	4.17661	5.46672	1.78214	7.25246e-05	0.00577067
LMPG-Sr21, LMPG	Day 3	Low temperature	100588	TraesCS6A02G405600.1	2.00637	2.02267	4.13831	7.26421e-05	0.00577067
LMPG-Sr21, LMPG	Day 3	Low temperature	77915	TraesCS5A02G212800.1	-3.27046	-3.53801	1.69419	7.26922e-05	0.00577067
LMPG-Sr21, LMPG	Day 3	Low temperature	55461	TraesCS3D02G212000.1	-3.67873	-4.1702	1.88566	7.39263e-05	0.00585568
LMPG-Sr21, LMPG	Day 3	Low temperature	18468	TraesCS2A02G152400.1	-3.85361	-4.49199	2.13145	7.4277e-05	0.0058589
LMPG-Sr21, LMPG	Day 3	Low temperature	38301	TraesCS2D02G566300.1	-1.77364	-1.77581	6.52326	7.42935e-05	0.0058589
LMPG-Sr21, LMPG	Day 3	Low temperature	119366	TraesCS7B02G110900.1	-4.08716	-5.00848	1.60307	7.52788e-05	0.00592358
LMPG-Sr21, LMPG	Day 3	Low temperature	21829	TraesCS2A02G416900.2	-3.7411	-4.28415	1.81481	7.6384e-05	0.0059974
LMPG-Sr21, LMPG	Day 3	Low temperature	87926	TraesCS5B02G498100.1	-3.35738	-3.51286	4.23084	7.66426e-05	0.00600456
LMPG-Sr21, LMPG	Day 3	Low temperature	107425	TraesCS6D02G088800.1	3.85765	3.93067	2.81539	7.80309e-05	0.00610001
LMPG-Sr21, LMPG	Day 3	Low temperature	63048	TraesCS4A02G264500.1	3.44615	3.71619	2.3037	7.97678e-05	0.00621626
LMPG-Sr21, LMPG	Day 3	Low temperature	66428	TraesCS4B02G059100.1	3.98386	4.35161	2.03632	7.98644e-05	0.00621626
LMPG-Sr21, LMPG	Day 3	Low temperature	93676	TraesCS5D02G395800.1	2.9008	3.0695	2.052	8.05723e-05	0.00625778
LMPG-Sr21, LMPG	Day 3	Low temperature	9317	TraesCS1B02G320300.1	13.5347	1.44269e+08	9.30387	8.07958e-05	0.00626158
LMPG-Sr21, LMPG	Day 3	Low temperature	23787	TraesCS2A02G582200.1	-4.96431	-1.44269e+08	1.63983	8.24808e-05	0.0063784
LMPG-Sr21, LMPG	Day 3	Low temperature	126167	TraesCS7D02G180200.1	-5.84683	-8.48665	1.99616	8.34241e-05	0.00643747
LMPG-Sr21, LMPG	Day 3	Low temperature	12	TraesCS1A02G001200.1	14.0793	1.44269e+08	9.738	8.45409e-05	0.00650965
LMPG-Sr21, LMPG	Day 3	Low temperature	133425	TraesCSU02G242100.1	-4.63817	-8.32701	1.39433	8.57036e-05	0.00658504
LMPG-Sr21, LMPG	Day 3	Low temperature	47615	TraesCS3B02G189000.1	-1.54443	-1.54501	8.90045	8.6195e-05	0.00660865
LMPG-Sr21, LMPG	Day 3	Low temperature	49846	TraesCS3B02G357500.1	-3.90132	-4.61413	1.84171	8.63932e-05	0.00660972
LMPG-Sr21, LMPG	Day 3	Low temperature	112143	TraesCS7A02G067800.1	-1.75836	-1.77166	4.18839	8.76469e-05	0.00668113
LMPG-Sr21, LMPG	Day 3	Low temperature	66909	TraesCS4B02G097200.1	2.8824	3.0466	2.03584	8.77336e-05	0.00668113
LMPG-Sr21, LMPG	Day 3	Low temperature	107258	TraesCS6D02G075400.1	2.9649	3.11689	3.10928	8.78852e-05	0.00668113
LMPG-Sr21, LMPG	Day 3	Low temperature	1818	TraesCS1A02G148600.1	-2.04369	-2.04374	12.527	8.93582e-05	0.00672191
LMPG-Sr21, LMPG	Day 3	Low temperature	14875	TraesCS1D02G295300.1	-2.04369	-2.04374	12.527	8.93582e-05	0.00672191
LMPG-Sr21, LMPG	Day 3	Low temperature	27000	TraesCS2B02G262300.1	-2.04369	-2.04374	12.527	8.93582e-05	0.00672191
LMPG-Sr21, LMPG	Day 3	Low temperature	110439	TraesCS6D02G325700.1	-2.04369	-2.04374	12.527	8.93582e-05	0.00672191
LMPG-Sr21, LMPG	Day 3	Low temperature	133601	TraesCSU02G259200.1	-2.04369	-2.04374	12.527	8.93582e-05	0.00672191
LMPG-Sr21, LMPG	Day 3	Low temperature	50114	TraesCS3B02G379200.1	-3.36003	-3.67971	1.84689	9.01088e-05	0.0067642
LMPG-Sr21, LMPG	Day 3	Low temperature	88953	TraesCS5D02G012000.1	3.96193	4.90161	1.49768	9.10307e-05	0.00681135
LMPG-Sr21, LMPG	Day 3	Low temperature	24323	TraesCS2B02G036800.1	-2.45986	-2.5272	3.00647	9.13581e-05	0.00681135
LMPG-Sr21, LMPG	Day 3	Low temperature	133679	TraesCSU02G266900.1	-1.61232	-1.61268	9.06296	9.14956e-05	0.00681135
LMPG-Sr21, LMPG	Day 3	Low temperature	61833	TraesCS4A02G167400.1	2.17306	2.186	4.58467	9.14963e-05	0.00681135
LMPG-Sr21, LMPG	Day 3	Low temperature	51839	TraesCS3B02G526700.1	3.93609	4.83744	1.81759	9.18507e-05	0.00682357
LMPG-Sr21, LMPG	Day 3	Low temperature	62843	TraesCS4A02G247400.1	-2.98935	-3.17059	1.89906	9.25253e-05	0.00684572
LMPG-Sr21, LMPG	Day 3	Low temperature	28435	TraesCS2B02G372900.1	1.67824	1.68442	5.24969	9.26042e-05	0.00684572
LMPG-Sr21, LMPG	Day 3	Low temperature	10804	TraesCS1B02G449400.1	-2.99398	-3.17661	2.60937	9.27211e-05	0.00684572
LMPG-Sr21, LMPG	Day 3	Low temperature	8934	TraesCS1B02G287500.1	-4.34092	-5.91451	1.63338	9.49927e-05	0.00699903
LMPG-Sr21, LMPG	Day 3	Low temperature	127892	TraesCS7D02G313800.1	1.78002	1.79367	4.27806	9.61715e-05	0.00707137
LMPG-Sr21, LMPG	Day 3	Low temperature	15469	TraesCS1D02G345500.1	-4.02132	-4.90946	2.33859	9.6584e-05	0.00708717
LMPG-Sr21, LMPG	Day 3	Low temperature	61827	TraesCS4A02G166900.1	1.9447	1.9704	3.39564	9.68788e-05	0.0070943
LMPG-Sr21, LMPG	Day 3	Low temperature	14654	TraesCS1D02G277900.1	-3.94718	-4.73934	1.81703	9.8187e-05	0.00717545
LMPG-Sr21, LMPG	Day 3	Low temperature	23291	TraesCS2A02G539100.1	-3.9706	-4.79676	1.78507	9.98578e-05	0.00728272
LMPG-Sr21, LMPG	Day 3	Low temperature	123612	TraesCS7B02G456800.1	-1.50498	-1.50995	5.80749	0.000101304	0.00737082
LMPG-Sr21, LMPG	Day 3	Low temperature	251	TraesCS1A02G021000.1	2.54441	2.57391	2.50903	0.000101477	0.00737082
LMPG-Sr21, LMPG	Day 3	Low temperature	57891	TraesCS3D02G394200.1	2.73049	2.86212	1.98602	0.00010228	0.00741414
LMPG-Sr21, LMPG	Day 3	Low temperature	88947	TraesCS5D02G011400.1	-2.00383	-2.01262	5.40076	0.000104332	0.00751059
LMPG-Sr21, LMPG	Day 3	Low temperature	79336	TraesCS5A02G332300.1	-3.8449	-4.53145	1.76389	0.000104698	0.00751059
LMPG-Sr21, LMPG	Day 3	Low temperature	1370	TraesCS1A02G116900.1	-3.39972	-3.75102	1.96124	0.000105982	0.00751059
LMPG-Sr21, LMPG	Day 3	Low temperature	126948	TraesCS7D02G243700.1	-2.24577	-2.29292	3.72751	0.000106047	0.00751059
LMPG-Sr21, LMPG	Day 3	Low temperature	13453	TraesCS1D02G182200.1	-2.25994	-2.27237	4.64071	0.000106331	0.00751059
LMPG-Sr21, LMPG	Day 3	Low temperature	14877	TraesCS1D02G295500.1	-2.25994	-2.27237	4.64071	0.000106331	0.00751059
LMPG-Sr21, LMPG	Day 3	Low temperature	16513	TraesCS1D02G435600.1	-2.25994	-2.27237	4.64071	0.000106331	0.00751059
LMPG-Sr21, LMPG	Day 3	Low temperature	32442	TraesCS2D02G087200.1	-2.25994	-2.27237	4.64071	0.000106331	0.00751059
LMPG-Sr21, LMPG	Day 3	Low temperature	34704	TraesCS2D02G270800.1	-2.25994	-2.27237	4.64071	0.000106331	0.00751059
LMPG-Sr21, LMPG	Day 3	Low temperature	53381	TraesCS3D02G052900.1	-2.25994	-2.27237	4.64071	0.000106331	0.00751059
LMPG-Sr21, LMPG	Day 3	Low temperature	110441	TraesCS6D02G325900.1	-2.25994	-2.27237	4.64071	0.000106331	0.00751059
LMPG-Sr21, LMPG	Day 3	Low temperature	133162	TraesCSU02G214300.1	-2.25994	-2.27237	4.64071	0.000106331	0.00751059
LMPG-Sr21, LMPG	Day 3	Low temperature	133595	TraesCSU02G258700.1	-2.25994	-2.27237	4.64071	0.000106331	0.00751059
LMPG-Sr21, LMPG	Day 3	Low temperature	31154	TraesCS2B02G603600.1	-4.12697	-5.22019	1.45827	0.000106578	0.00751319
LMPG-Sr21, LMPG	Day 3	Low temperature	99773	TraesCS6A02G335100.1	-4.08721	-5.1086	1.59778	0.000106842	0.00751708
LMPG-Sr21, LMPG	Day 3	Low temperature	102238	TraesCS6B02G129800.1	2.00145	2.03293	3.35755	0.000107219	0.00752886
LMPG-Sr21, LMPG	Day 3	Low temperature	22884	TraesCS2A02G505400.1	4.77026	5.44193	1.43696	0.000107654	0.00754463
LMPG-Sr21, LMPG	Day 3	Low temperature	37674	TraesCS2D02G512400.1	2.93941	3.13015	2.00274	0.000108972	0.00762207
LMPG-Sr21, LMPG	Day 3	Low temperature	59877	TraesCS4A02G017000.1	-4.53524	-7.4131	1.5622	0.000109566	0.00764872
LMPG-Sr21, LMPG	Day 3	Low temperature	82187	TraesCS5B02G022800.1	2.8507	2.94786	2.51538	0.000112286	0.00781831
LMPG-Sr21, LMPG	Day 3	Low temperature	84543	TraesCS5B02G208100.1	-1.84215	-1.84527	6.24558	0.000112431	0.00781831
LMPG-Sr21, LMPG	Day 3	Low temperature	97477	TraesCS6A02G152800.1	-1.58457	-1.58493	9.90961	0.000112869	0.00783357
LMPG-Sr21, LMPG	Day 3	Low temperature	98458	TraesCS6A02G227900.1	-3.59825	-4.07909	2.35874	0.000113351	0.00785183
LMPG-Sr21, LMPG	Day 3	Low temperature	36957	TraesCS2D02G450100.1	-2.49213	-2.57122	3.34283	0.000114482	0.00791489
LMPG-Sr21, LMPG	Day 3	Low temperature	75226	TraesCS4D02G360000.1	-2.50051	-2.58168	3.15788	0.000115592	0.00797631
LMPG-Sr21, LMPG	Day 3	Low temperature	128666	TraesCS7D02G374500.2	4.49288	29.9823	1.48233	0.000116104	0.00799626
LMPG-Sr21, LMPG	Day 3	Low temperature	53542	TraesCS3D02G067300.1	-2.97936	-2.99945	2.79096	0.00011656	0.00801227
LMPG-Sr21, LMPG	Day 3	Low temperature	50094	TraesCS3B02G377300.1	3.58271	3.69637	3.29719	0.000117063	0.00802528
LMPG-Sr21, LMPG	Day 3	Low temperature	98142	TraesCS6A02G202900.1	4.49093	1.44269e+08	1.4247	0.000117197	0.00802528
LMPG-Sr21, LMPG	Day 3	Low temperature	52560	TraesCS3B02G594300.1	-4.22131	-5.56769	1.70321	0.000118132	0.00807395
LMPG-Sr21, LMPG	Day 3	Low temperature	27936	TraesCS2B02G331500.1	-2.05193	-2.05367	7.88214	0.000118877	0.00809402
LMPG-Sr21, LMPG	Day 3	Low temperature	116021	TraesCS7A02G387500.1	-2.05193	-2.05367	7.88214	0.000118877	0.00809402
LMPG-Sr21, LMPG	Day 3	Low temperature	100465	TraesCS6A02G394700.1	3.73938	4.44154	1.2927	0.000121113	0.00823061
LMPG-Sr21, LMPG	Day 3	Low temperature	103581	TraesCS6B02G236400.1	-4.26366	-4.2676	9.27695	0.000121942	0.00827128
LMPG-Sr21, LMPG	Day 3	Low temperature	57978	TraesCS3D02G401200.1	-2.45111	-2.52536	3.07701	0.000122264	0.00827749
LMPG-Sr21, LMPG	Day 3	Low temperature	111479	TraesCS7A02G009200.1	3.24722	3.55462	1.65508	0.000124498	0.00841291
LMPG-Sr21, LMPG	Day 3	Low temperature	126477	TraesCS7D02G207000.1	-3.70028	-4.27534	1.71738	0.000124943	0.00842107
LMPG-Sr21, LMPG	Day 3	Low temperature	21310	TraesCS2A02G375000.1	-3.04771	-3.25897	1.84051	0.000125089	0.00842107
LMPG-Sr21, LMPG	Day 3	Low temperature	26162	TraesCS2B02G198200.1	1.56838	1.57273	5.87902	0.000126545	0.00849131
LMPG-Sr21, LMPG	Day 3	Low temperature	44466	TraesCS3A02G454200.1	-2.64791	-2.75169	2.41687	0.000126605	0.00849131
LMPG-Sr21, LMPG	Day 3	Low temperature	119340	TraesCS7B02G108400.1	-4.52765	-7.74944	1.44891	0.00012857	0.008607
LMPG-Sr21, LMPG	Day 3	Low temperature	1290	TraesCS1A02G110000.1	-4.27838	-5.84846	1.42993	0.000130066	0.00869092
LMPG-Sr21, LMPG	Day 3	Low temperature	7003	TraesCS1B02G137900.1	2.68613	2.71436	3.77418	0.00013255	0.00884046
LMPG-Sr21, LMPG	Day 3	Low temperature	2160	TraesCS1A02G175200.1	-2.74052	-2.84715	2.76244	0.000133608	0.00888972
LMPG-Sr21, LMPG	Day 3	Low temperature	69892	TraesCS4B02G332800.1	-2.18724	-2.19293	5.96394	0.000133784	0.00888972
LMPG-Sr21, LMPG	Day 3	Low temperature	103850	TraesCS6B02G257800.1	-4.12213	-5.29243	1.74416	0.000134062	0.00889168
LMPG-Sr21, LMPG	Day 3	Low temperature	94653	TraesCS5D02G481200.1	-4.11289	-5.26642	1.76506	0.000134973	0.00893558
LMPG-Sr21, LMPG	Day 3	Low temperature	79266	TraesCS5A02G326100.1	-1.84253	-1.85766	4.16607	0.000135235	0.00893646
LMPG-Sr21, LMPG	Day 3	Low temperature	105031	TraesCS6B02G353200.2	3.38825	3.80245	1.35793	0.000138311	0.00912293
LMPG-Sr21, LMPG	Day 3	Low temperature	69345	TraesCS4B02G287100.1	-4.40114	-6.5876	1.85966	0.000139538	0.00918695
LMPG-Sr21, LMPG	Day 3	Low temperature	38003	TraesCS2D02G540200.1	-2.34808	-2.36351	5.00404	0.000142266	0.00934944
LMPG-Sr21, LMPG	Day 3	Low temperature	126886	TraesCS7D02G238300.1	-7.59667	-8.98555	3.81594	0.000143022	0.00938193
LMPG-Sr21, LMPG	Day 3	Low temperature	124246	TraesCS7D02G008800.2	2.8784	3.00097	1.96488	0.000145729	0.00954205
LMPG-Sr21, LMPG	Day 3	Low temperature	81454	TraesCS5A02G518300.1	-2.3984	-2.44483	3.80127	0.00014713	0.00961628
LMPG-Sr21, LMPG	Day 3	Low temperature	128464	TraesCS7D02G358200.1	-2.30549	-2.36354	3.32799	0.000149154	0.00973078
LMPG-Sr21, LMPG	Day 3	Low temperature	116731	TraesCS7A02G450400.1	-2.76376	-2.90052	1.96908	0.000149451	0.00973252
LMPG-Sr21, LMPG	Day 3	Low temperature	38510	TraesCS2D02G584400.2	-3.62489	-3.65728	4.97306	0.000151752	0.00986441
LMPG-Sr21, LMPG	Day 3	Low temperature	22961	TraesCS2A02G512100.1	-1.69668	-1.70759	3.91714	0.000153534	0.00994499
LMPG-Sr21, LMPG	Day 3	Low temperature	47941	TraesCS3B02G216100.1	1.88954	1.91273	3.80507	0.000153546	0.00994499
LMPG-Sr21, LMPG	Day 3	Low temperature	13908	TraesCS1D02G218000.1	-4.19334	-5.6084	1.67012	0.000154887	0.0100138
LMPG-Sr21, LMPG	Day 3	Low temperature	33816	TraesCS2D02G207400.1	-2.64361	-2.75516	2.36472	0.000156471	0.010098
LMPG-Sr21, LMPG	Day 3	Low temperature	114946	TraesCS7A02G299400.2	2.95064	3.04329	2.38391	0.000165211	0.0106429
LMPG-Sr21, LMPG	Day 3	Low temperature	39145	TraesCS3A02G038300.1	-2.89807	-3.07357	2.33674	0.000165715	0.0106562
LMPG-Sr21, LMPG	Day 3	Low temperature	99681	TraesCS6A02G327900.1	-2.7295	-2.86151	2.41775	0.000168674	0.0108271
LMPG-Sr21, LMPG	Day 3	Low temperature	122415	TraesCS7B02G350200.1	-3.25921	-3.57415	1.78895	0.000169913	0.0108871
LMPG-Sr21, LMPG	Day 3	Low temperature	131137	TraesCSU02G034700.3	-4.32952	-6.35828	1.48366	0.000172292	0.0110199
LMPG-Sr21, LMPG	Day 3	Low temperature	57195	TraesCS3D02G341100.1	-3.10038	-3.34697	1.88488	0.000174094	0.0111154
LMPG-Sr21, LMPG	Day 3	Low temperature	58869	TraesCS3D02G476500.1	2.23232	2.2624	2.86886	0.000175586	0.0111722
LMPG-Sr21, LMPG	Day 3	Low temperature	21375	TraesCS2A02G380800.1	2.60014	2.7156	2.4238	0.000175682	0.0111722
LMPG-Sr21, LMPG	Day 3	Low temperature	78613	TraesCS5A02G272300.1	-1.71812	-1.7187	9.06339	0.000175918	0.0111722
LMPG-Sr21, LMPG	Day 3	Low temperature	94409	TraesCS5D02G459400.1	-1.65658	-1.65675	10.4266	0.000179264	0.0113488
LMPG-Sr21, LMPG	Day 3	Low temperature	9879	TraesCS1B02G367800.1	-3.95444	-4.91444	2.13572	0.000179332	0.0113488
LMPG-Sr21, LMPG	Day 3	Low temperature	30842	TraesCS2B02G576100.2	1.74676	1.76357	3.50283	0.00017985	0.0113616
LMPG-Sr21, LMPG	Day 3	Low temperature	23265	TraesCS2A02G537100.1	-3.32349	-3.6769	2.40077	0.000181384	0.0114336
LMPG-Sr21, LMPG	Day 3	Low temperature	52781	TraesCS3D02G000900.1	2.34014	2.37261	2.52974	0.000181627	0.0114336
LMPG-Sr21, LMPG	Day 3	Low temperature	114099	TraesCS7A02G238600.1	-1.70014	-1.70605	5.91834	0.000189329	0.0118976
LMPG-Sr21, LMPG	Day 3	Low temperature	94654	TraesCS5D02G481200.2	-2.71592	-2.84832	2.40192	0.000192121	0.0120519
LMPG-Sr21, LMPG	Day 3	Low temperature	28362	TraesCS2B02G367200.1	-3.71887	-4.3851	2.38972	0.00019359	0.0121167
LMPG-Sr21, LMPG	Day 3	Low temperature	120415	TraesCS7B02G188000.3	3.1814	3.29862	2.27903	0.000193829	0.0121167
LMPG-Sr21, LMPG	Day 3	Low temperature	3876	TraesCS1A02G316900.1	-2.71777	-2.84739	3.12081	0.000195317	0.0121884
LMPG-Sr21, LMPG	Day 3	Low temperature	59992	TraesCS4A02G027800.1	-2.58358	-2.63074	4.23732	0.000195801	0.0121974
LMPG-Sr21, LMPG	Day 3	Low temperature	96774	TraesCS6A02G094100.1	3.07955	3.21298	1.4834	0.000198169	0.0123236
LMPG-Sr21, LMPG	Day 3	Low temperature	130557	TraesCS7D02G538400.1	-1.98658	-1.99735	4.58545	0.000198836	0.0123429
LMPG-Sr21, LMPG	Day 3	Low temperature	124255	TraesCS7D02G009400.2	3.3159	3.36596	3.10619	0.000199168	0.0123429
LMPG-Sr21, LMPG	Day 3	Low temperature	30296	TraesCS2B02G529400.1	-2.50739	-2.59834	2.58463	0.000200911	0.0124256
LMPG-Sr21, LMPG	Day 3	Low temperature	45902	TraesCS3B02G045500.1	-3.61557	-4.18732	1.91563	0.000201195	0.0124256
LMPG-Sr21, LMPG	Day 3	Low temperature	44982	TraesCS3A02G501200.1	-2.92891	-3.02647	2.54392	0.000201779	0.0124403
LMPG-Sr21, LMPG	Day 3	Low temperature	41302	TraesCS3A02G207800.1	1.98436	2.01711	3.23287	0.00020248	0.0124621
LMPG-Sr21, LMPG	Day 3	Low temperature	19522	TraesCS2A02G235000.1	-1.8372	-1.84767	4.87326	0.000203422	0.0124781
LMPG-Sr21, LMPG	Day 3	Low temperature	91229	TraesCS5D02G190700.1	-2.9858	-3.19792	1.6574	0.000203436	0.0124781
LMPG-Sr21, LMPG	Day 3	Low temperature	8470	TraesCS1B02G250600.1	2.76121	2.92199	2.14573	0.000209027	0.0127991
LMPG-Sr21, LMPG	Day 3	Low temperature	71564	TraesCS4D02G075100.1	2.02742	2.04385	4.51629	0.000212431	0.0129855
LMPG-Sr21, LMPG	Day 3	Low temperature	109336	TraesCS6D02G236800.1	-4.17377	-5.73203	1.86788	0.000213337	0.0130053
LMPG-Sr21, LMPG	Day 3	Low temperature	65705	TraesCS4A02G498000.1	4.36296	1.44269e+08	1.25804	0.000213825	0.0130053
LMPG-Sr21, LMPG	Day 3	Low temperature	38646	TraesCS2D02G597200.1	-4.06981	-5.33109	1.4183	0.000213844	0.0130053
LMPG-Sr21, LMPG	Day 3	Low temperature	19036	TraesCS2A02G199700.1	-2.66962	-2.79472	2.2954	0.000217478	0.013204
LMPG-Sr21, LMPG	Day 3	Low temperature	3567	TraesCS1A02G289800.1	-3.69044	-3.90995	2.95325	0.000218574	0.0132423
LMPG-Sr21, LMPG	Day 3	Low temperature	88175	TraesCS5B02G517500.3	4.35794	1.44269e+08	1.3461	0.000218847	0.0132423
LMPG-Sr21, LMPG	Day 3	Low temperature	75674	TraesCS5A02G033900.1	-3.70433	-4.37754	2.92067	0.000219769	0.0132757
LMPG-Sr21, LMPG	Day 3	Low temperature	48892	TraesCS3B02G287400.1	-1.606	-1.60613	10.9387	0.000221476	0.0133563
LMPG-Sr21, LMPG	Day 3	Low temperature	15828	TraesCS1D02G376700.1	-4.48043	-1.44269e+08	1.46018	0.000222681	0.0134065
LMPG-Sr21, LMPG	Day 3	Low temperature	31759	TraesCS2D02G027700.1	2.21545	2.26835	3.17037	0.000225769	0.0135696
LMPG-Sr21, LMPG	Day 3	Low temperature	98796	TraesCS6A02G255600.1	-4.4268	-8.09327	2.04172	0.000226322	0.0135801
LMPG-Sr21, LMPG	Day 3	Low temperature	17155	TraesCS2A02G037400.1	-5.44276	-1.44269e+08	1.68034	0.00023172	0.0138808
LMPG-Sr21, LMPG	Day 3	Low temperature	17565	TraesCS2A02G073900.1	-2.89202	-2.89732	7.26153	0.000232191	0.0138858
LMPG-Sr21, LMPG	Day 3	Low temperature	43104	TraesCS3A02G345200.1	3.02924	3.08369	3.5369	0.000233047	0.0139138
LMPG-Sr21, LMPG	Day 3	Low temperature	638	TraesCS1A02G056200.1	2.2282	2.25404	3.91601	0.000234255	0.0139627
LMPG-Sr21, LMPG	Day 3	Low temperature	21376	TraesCS2A02G380900.1	2.7992	2.97572	1.68019	0.000234969	0.013982
LMPG-Sr21, LMPG	Day 3	Low temperature	110863	TraesCS6D02G363100.1	3.45668	3.99253	1.20995	0.000243279	0.0144525
LMPG-Sr21, LMPG	Day 3	Low temperature	94854	TraesCS5D02G498300.1	-3.34267	-3.50799	4.57175	0.000248135	0.0147167
LMPG-Sr21, LMPG	Day 3	Low temperature	106703	TraesCS6D02G026200.1	2.73235	2.89105	1.67099	0.000249043	0.0147461
LMPG-Sr21, LMPG	Day 3	Low temperature	59511	TraesCS3D02G531900.1	-3.55414	-4.10542	1.94649	0.000250235	0.0147923
LMPG-Sr21, LMPG	Day 3	Low temperature	56348	TraesCS3D02G276600.1	-2.50558	-2.60021	3.34459	0.000254667	0.0150295
LMPG-Sr21, LMPG	Day 3	Low temperature	111167	TraesCS6D02G389500.1	2.76611	2.93566	2.43147	0.00025548	0.0150528
LMPG-Sr21, LMPG	Day 3	Low temperature	24363	TraesCS2B02G040600.1	3.3037	3.72719	1.87182	0.000258867	0.0152273
LMPG-Sr21, LMPG	Day 3	Low temperature	96645	TraesCS6A02G083200.1	2.70662	2.85967	1.99726	0.000260874	0.0153203
LMPG-Sr21, LMPG	Day 3	Low temperature	115155	TraesCS7A02G316300.1	1.9314	1.95913	3.68885	0.000261665	0.0153416
LMPG-Sr21, LMPG	Day 3	Low temperature	60577	TraesCS4A02G074600.1	-1.75641	-1.75762	7.3225	0.000262552	0.0153685
LMPG-Sr21, LMPG	Day 3	Low temperature	34146	TraesCS2D02G231100.1	2.55574	2.62055	2.64164	0.000263499	0.0153988
LMPG-Sr21, LMPG	Day 3	Low temperature	4173	TraesCS1A02G342900.3	3.58452	4.26608	1.33016	0.000265647	0.0154991
LMPG-Sr21, LMPG	Day 3	Low temperature	127672	TraesCS7D02G295400.3	3.0584	3.16	2.35376	0.000266633	0.0155075
LMPG-Sr21, LMPG	Day 3	Low temperature	110306	TraesCS6D02G314600.1	-2.91586	-3.11676	1.93454	0.000267024	0.0155075
LMPG-Sr21, LMPG	Day 3	Low temperature	36446	TraesCS2D02G407700.1	1.70551	1.72059	3.91734	0.000267422	0.0155075
LMPG-Sr21, LMPG	Day 3	Low temperature	133447	TraesCSU02G243900.1	4.95412	8.36302	1.75788	0.000267519	0.0155075
LMPG-Sr21, LMPG	Day 3	Low temperature	16124	TraesCS1D02G402400.1	4.15423	6.4382	1.11757	0.00027517	0.0158906
LMPG-Sr21, LMPG	Day 3	Low temperature	133491	TraesCSU02G248800.1	2.29008	2.29958	6.04646	0.000275421	0.0158906
LMPG-Sr21, LMPG	Day 3	Low temperature	92881	TraesCS5D02G327600.1	3.34814	3.50238	1.64542	0.000275605	0.0158906
LMPG-Sr21, LMPG	Day 3	Low temperature	82715	TraesCS5B02G071100.1	3.20814	3.57589	1.45617	0.0002759	0.0158906
LMPG-Sr21, LMPG	Day 3	Low temperature	38333	TraesCS2D02G569300.1	-1.43417	-1.43871	5.74134	0.000277786	0.0159736
LMPG-Sr21, LMPG	Day 3	Low temperature	6390	TraesCS1B02G087800.1	-1.63606	-1.63624	10.6096	0.000281174	0.0160399
LMPG-Sr21, LMPG	Day 3	Low temperature	34330	TraesCS2D02G243600.1	-1.63606	-1.63624	10.6096	0.000281174	0.0160399
LMPG-Sr21, LMPG	Day 3	Low temperature	52422	TraesCS3B02G582200.1	-1.63606	-1.63624	10.6096	0.000281174	0.0160399
LMPG-Sr21, LMPG	Day 3	Low temperature	52423	TraesCS3B02G582300.1	-1.63606	-1.63624	10.6096	0.000281174	0.0160399
LMPG-Sr21, LMPG	Day 3	Low temperature	133064	TraesCSU02G204300.1	-1.63606	-1.63624	10.6096	0.000281174	0.0160399
LMPG-Sr21, LMPG	Day 3	Low temperature	37758	TraesCS2D02G518700.3	-4.42355	-1.44269e+08	2.21016	0.00028416	0.0161845
LMPG-Sr21, LMPG	Day 3	Low temperature	65151	TraesCS4A02G447500.1	-4.29014	-6.80938	1.7822	0.00028642	0.016272
LMPG-Sr21, LMPG	Day 3	Low temperature	85900	TraesCS5B02G321500.1	3.46331	4.03144	1.26361	0.000286604	0.016272
LMPG-Sr21, LMPG	Day 3	Low temperature	66530	TraesCS4B02G067500.1	-2.82692	-3.00271	1.93876	0.000288603	0.0163346
LMPG-Sr21, LMPG	Day 3	Low temperature	103895	TraesCS6B02G260800.1	4.18856	6.86107	1.59581	0.000288617	0.0163346
LMPG-Sr21, LMPG	Day 3	Low temperature	63469	TraesCS4A02G298700.1	2.23454	2.29531	2.33928	0.000296388	0.0167376
LMPG-Sr21, LMPG	Day 3	Low temperature	24060	TraesCS2B02G012400.1	-5.50892	-5.77342	5.00513	0.000296889	0.0167376
LMPG-Sr21, LMPG	Day 3	Low temperature	126921	TraesCS7D02G241100.1	2.28229	2.32216	3.44608	0.000299654	0.0167376
LMPG-Sr21, LMPG	Day 3	Low temperature	33416	TraesCS2D02G173600.1	-2.91134	-3.03295	3.97725	0.000299863	0.0167376
LMPG-Sr21, LMPG	Day 3	Low temperature	47609	TraesCS3B02G188400.1	3.79618	3.94384	2.97586	0.000299935	0.0167376
LMPG-Sr21, LMPG	Day 3	Low temperature	59119	TraesCS3D02G498600.1	3.79618	3.94384	2.97586	0.000299935	0.0167376
LMPG-Sr21, LMPG	Day 3	Low temperature	114424	TraesCS7A02G262300.1	3.79618	3.94384	2.97586	0.000299935	0.0167376
LMPG-Sr21, LMPG	Day 3	Low temperature	122537	TraesCS7B02G360000.1	3.79618	3.94384	2.97586	0.000299935	0.0167376
LMPG-Sr21, LMPG	Day 3	Low temperature	133550	TraesCSU02G254600.1	3.79618	3.94384	2.97586	0.000299935	0.0167376
LMPG-Sr21, LMPG	Day 3	Low temperature	29807	TraesCS2B02G487400.1	-1.66553	-1.66567	10.9297	0.000300899	0.0167653
LMPG-Sr21, LMPG	Day 3	Low temperature	131136	TraesCSU02G034700.2	-4.35738	-8.06417	1.52237	0.00030826	0.0171488
LMPG-Sr21, LMPG	Day 3	Low temperature	108262	TraesCS6D02G157600.1	-3.89408	-4.9424	1.57093	0.000311501	0.0173023
LMPG-Sr21, LMPG	Day 3	Low temperature	111491	TraesCS7A02G009800.2	3.00968	3.04134	3.40964	0.000312919	0.0173542
LMPG-Sr21, LMPG	Day 3	Low temperature	100232	TraesCS6A02G374400.2	-5.69994	-6.25669	8.51434	0.000319527	0.0176933
LMPG-Sr21, LMPG	Day 3	Low temperature	4743	TraesCS1A02G394100.1	3.7063	4.60564	1.17197	0.000321033	0.0177493
LMPG-Sr21, LMPG	Day 3	Low temperature	46864	TraesCS3B02G128000.1	2.06772	2.1051	2.95794	0.000322407	0.0177979
LMPG-Sr21, LMPG	Day 3	Low temperature	111941	TraesCS7A02G049300.1	-2.2286	-2.28513	2.6963	0.000328982	0.0181044
LMPG-Sr21, LMPG	Day 3	Low temperature	133668	TraesCSU02G265900.1	-3.19771	-3.46685	1.97756	0.000329264	0.0181044
LMPG-Sr21, LMPG	Day 3	Low temperature	126644	TraesCS7D02G220300.1	-2.42282	-2.49705	3.11172	0.000329568	0.0181044
LMPG-Sr21, LMPG	Day 3	Low temperature	63209	TraesCS4A02G278000.1	-2.25895	-2.31298	3.04833	0.000329978	0.0181044
LMPG-Sr21, LMPG	Day 3	Low temperature	25858	TraesCS2B02G171400.1	2.26494	2.33198	2.91158	0.000332869	0.0182351
LMPG-Sr21, LMPG	Day 3	Low temperature	16101	TraesCS1D02G400100.1	-2.13942	-2.14323	5.8087	0.000334004	0.0182694
LMPG-Sr21, LMPG	Day 3	Low temperature	106763	TraesCS6D02G031100.2	-3.49018	-4.034	1.82992	0.000340072	0.018573
LMPG-Sr21, LMPG	Day 3	Low temperature	11100	TraesCS1B02G475500.1	-4.38053	-1.44269e+08	1.48044	0.000340616	0.0185744
LMPG-Sr21, LMPG	Day 3	Low temperature	12349	TraesCS1D02G098000.1	-1.7423	-1.75237	5.75792	0.000341569	0.0185981
LMPG-Sr21, LMPG	Day 3	Low temperature	38200	TraesCS2D02G557200.1	-1.54015	-1.54043	9.99706	0.000344043	0.0186607
LMPG-Sr21, LMPG	Day 3	Low temperature	111761	TraesCS7A02G033300.1	2.31256	2.38823	2.77067	0.000344362	0.0186607
LMPG-Sr21, LMPG	Day 3	Low temperature	106043	TraesCS6B02G440600.1	3.53217	4.20848	1.46448	0.0003445	0.0186607
LMPG-Sr21, LMPG	Day 3	Low temperature	1842	TraesCS1A02G151000.1	3.24846	3.66401	1.89779	0.000344799	0.0186607
LMPG-Sr21, LMPG	Day 3	Low temperature	34713	TraesCS2D02G271600.2	-4.37697	-19.5099	1.54711	0.000345744	0.0186837
LMPG-Sr21, LMPG	Day 3	Low temperature	34148	TraesCS2D02G231100.3	3.41756	3.97562	1.51704	0.000349443	0.0188552
LMPG-Sr21, LMPG	Day 3	Low temperature	38372	TraesCS2D02G572300.1	-2.30477	-2.37252	2.72079	0.000350714	0.0188954
LMPG-Sr21, LMPG	Day 3	Low temperature	26065	TraesCS2B02G189600.1	-3.33364	-3.76094	1.63542	0.000354447	0.0190502
LMPG-Sr21, LMPG	Day 3	Low temperature	16083	TraesCS1D02G398700.1	2.21539	2.25806	2.71532	0.00035465	0.0190502
LMPG-Sr21, LMPG	Day 3	Low temperature	42495	TraesCS3A02G297200.1	3.26901	3.70695	1.61792	0.000359657	0.0192903
LMPG-Sr21, LMPG	Day 3	Low temperature	112112	TraesCS7A02G065000.1	-3.99427	-5.34572	1.51423	0.00036036	0.0192992
LMPG-Sr21, LMPG	Day 3	Low temperature	28606	TraesCS2B02G386900.1	-1.55915	-1.56796	5.25283	0.000362148	0.019366
LMPG-Sr21, LMPG	Day 3	Low temperature	892	TraesCS1A02G076900.1	3.01179	3.17597	1.99673	0.000365058	0.0194926
LMPG-Sr21, LMPG	Day 3	Low temperature	5495	TraesCS1B02G011400.1	2.38241	2.46932	3.30987	0.000366802	0.0195566
LMPG-Sr21, LMPG	Day 3	Low temperature	130042	TraesCS7D02G494000.1	-4.04161	-5.55716	1.55043	0.000370942	0.019748
LMPG-Sr21, LMPG	Day 3	Low temperature	130050	TraesCS7D02G494800.1	-3.90161	-5.04127	1.55244	0.000371588	0.0197531
LMPG-Sr21, LMPG	Day 3	Low temperature	22156	TraesCS2A02G443300.1	-2.69401	-2.84117	2.87131	0.000374169	0.0198608
LMPG-Sr21, LMPG	Day 3	Low temperature	69092	TraesCS4B02G264500.1	3.97711	5.65985	1.11967	0.00037641	0.0199503
LMPG-Sr21, LMPG	Day 3	Low temperature	67011	TraesCS4B02G105300.2	2.49942	2.58065	3.01262	0.000378719	0.0200282
LMPG-Sr21, LMPG	Day 3	Low temperature	15504	TraesCS1D02G348700.1	-4.35469	-1.44269e+08	1.46598	0.000379265	0.0200282
LMPG-Sr21, LMPG	Day 3	Low temperature	91830	TraesCS5D02G241200.1	2.48297	2.59181	2.33512	0.000379899	0.0200282
LMPG-Sr21, LMPG	Day 3	Low temperature	59242	TraesCS3D02G508700.1	-3.89392	-4.60541	1.89669	0.00038013	0.0200282
LMPG-Sr21, LMPG	Day 3	Low temperature	10803	TraesCS1B02G449300.1	-2.7363	-2.89631	2.64645	0.00038067	0.0200282
LMPG-Sr21, LMPG	Day 3	Low temperature	97341	TraesCS6A02G142300.1	3.85864	5.15826	1.12157	0.000384551	0.0202027
LMPG-Sr21, LMPG	Day 3	Low temperature	88935	TraesCS5D02G010200.1	-1.87137	-1.87141	12.8164	0.000385523	0.0202242
LMPG-Sr21, LMPG	Day 3	Low temperature	32942	TraesCS2D02G132200.2	3.12209	3.47231	1.80148	0.000393294	0.0205733
LMPG-Sr21, LMPG	Day 3	Low temperature	21162	TraesCS2A02G363600.1	1.87008	1.89832	3.3681	0.000393326	0.0205733
LMPG-Sr21, LMPG	Day 3	Low temperature	124900	TraesCS7D02G068500.1	-3.56277	-4.20421	1.88313	0.000394121	0.0205849
LMPG-Sr21, LMPG	Day 3	Low temperature	53387	TraesCS3D02G053500.1	-1.87889	-1.87896	12.3097	0.000395728	0.0206089
LMPG-Sr21, LMPG	Day 3	Low temperature	118605	TraesCS7B02G046600.1	-1.87889	-1.87896	12.3097	0.000395728	0.0206089
LMPG-Sr21, LMPG	Day 3	Low temperature	74314	TraesCS4D02G285800.1	-3.27828	-3.68205	1.92322	0.000398373	0.0207166
LMPG-Sr21, LMPG	Day 3	Low temperature	76860	TraesCS5A02G129500.1	-4.17477	-6.39352	1.37472	0.0003991	0.0207241
LMPG-Sr21, LMPG	Day 3	Low temperature	24432	TraesCS2B02G046900.1	2.39688	2.48924	1.93982	0.000399673	0.0207241
LMPG-Sr21, LMPG	Day 3	Low temperature	32941	TraesCS2D02G132200.1	2.94911	3.21042	1.92497	0.000400482	0.0207361
LMPG-Sr21, LMPG	Day 3	Low temperature	114537	TraesCS7A02G269900.1	3.1449	3.51117	1.46452	0.000401971	0.0207832
LMPG-Sr21, LMPG	Day 3	Low temperature	71790	TraesCS4D02G093600.1	1.9995	2.00891	4.2264	0.0004046	0.0208797
LMPG-Sr21, LMPG	Day 3	Low temperature	12051	TraesCS1D02G072900.1	-3.5069	-4.09667	1.79665	0.000405002	0.0208797
LMPG-Sr21, LMPG	Day 3	Low temperature	102145	TraesCS6B02G122800.2	3.02319	3.11636	2.02758	0.000406033	0.0209021
LMPG-Sr21, LMPG	Day 3	Low temperature	113344	TraesCS7A02G173900.1	2.98302	3.26138	1.41438	0.000406685	0.0209021
LMPG-Sr21, LMPG	Day 3	Low temperature	26727	TraesCS2B02G244100.1	-3.53167	-4.14721	1.57959	0.000407183	0.0209021
LMPG-Sr21, LMPG	Day 3	Low temperature	98302	TraesCS6A02G215300.1	-3.80718	-4.80035	1.64872	0.000409777	0.0210052
LMPG-Sr21, LMPG	Day 3	Low temperature	84594	TraesCS5B02G212600.1	-4.28734	-7.93696	1.97665	0.000410476	0.021011
LMPG-Sr21, LMPG	Day 3	Low temperature	125501	TraesCS7D02G124000.1	2.97299	2.97341	10.2246	0.000412046	0.0210613
LMPG-Sr21, LMPG	Day 3	Low temperature	73319	TraesCS4D02G205400.1	-1.71896	-1.72496	5.06954	0.000413245	0.0210925
LMPG-Sr21, LMPG	Day 3	Low temperature	93902	TraesCS5D02G414000.1	-4.29011	-8.09887	1.40353	0.000416435	0.0212252
LMPG-Sr21, LMPG	Day 3	Low temperature	132574	TraesCSU02G158700.1	-1.44753	-1.44998	6.59982	0.000429024	0.0218358
LMPG-Sr21, LMPG	Day 3	Low temperature	31373	TraesCS2B02G623400.1	-2.09973	-2.14408	2.59645	0.000432318	0.0219723
LMPG-Sr21, LMPG	Day 3	Low temperature	33386	TraesCS2D02G170700.2	-4.32252	-1.44269e+08	1.27492	0.000433068	0.0219793
LMPG-Sr21, LMPG	Day 3	Low temperature	9083	TraesCS1B02G299100.1	-3.36027	-3.83402	2.25565	0.000435232	0.0220579
LMPG-Sr21, LMPG	Day 3	Low temperature	19603	TraesCS2A02G240800.1	-2.60899	-2.68293	3.20123	0.000446008	0.0225569
LMPG-Sr21, LMPG	Day 3	Low temperature	59614	TraesCS3D02G540900.1	-3.71694	-4.58891	1.71288	0.000446335	0.0225569
LMPG-Sr21, LMPG	Day 3	Low temperature	96778	TraesCS6A02G094500.1	2.90261	2.96114	2.05064	0.000453225	0.0228729
LMPG-Sr21, LMPG	Day 3	Low temperature	88644	TraesCS5B02G559000.1	-2.47677	-2.57328	4.16961	0.000459354	0.0231496
LMPG-Sr21, LMPG	Day 3	Low temperature	92171	TraesCS5D02G270400.1	-3.62733	-4.38156	1.52829	0.000460718	0.0231588
LMPG-Sr21, LMPG	Day 3	Low temperature	48009	TraesCS3B02G219900.2	1.69391	1.70945	3.64907	0.000461166	0.0231588
LMPG-Sr21, LMPG	Day 3	Low temperature	29510	TraesCS2B02G461800.1	1.61598	1.6185	6.53759	0.000461471	0.0231588
LMPG-Sr21, LMPG	Day 3	Low temperature	133648	TraesCSU02G263900.1	4.8243	5.76992	2.28016	0.000464439	0.0232751
LMPG-Sr21, LMPG	Day 3	Low temperature	73041	TraesCS4D02G184900.1	-3.62365	-4.37582	1.34723	0.000465458	0.0232937
LMPG-Sr21, LMPG	Day 3	Low temperature	104342	TraesCS6B02G297800.2	2.88304	3.12532	1.56165	0.000466338	0.0233052
LMPG-Sr21, LMPG	Day 3	Low temperature	95696	TraesCS5D02G568500.1	-2.94838	-3.19381	2.30448	0.000478006	0.0238551
LMPG-Sr21, LMPG	Day 3	Low temperature	30192	TraesCS2B02G521400.1	4.48506	5.24397	2.13735	0.000486741	0.0242573
LMPG-Sr21, LMPG	Day 3	Low temperature	46837	TraesCS3B02G126000.1	-1.46352	-1.46377	9.9431	0.00048852	0.024307
LMPG-Sr21, LMPG	Day 3	Low temperature	70569	TraesCS4B02G391800.3	-4.29279	-15.8202	1.44592	0.000489093	0.024307
LMPG-Sr21, LMPG	Day 3	Low temperature	80956	TraesCS5A02G473600.1	-4.10215	-6.18329	1.5174	0.000496321	0.0246321
LMPG-Sr21, LMPG	Day 3	Low temperature	128135	TraesCS7D02G332100.1	4.14392	8.26222	1.19749	0.000498072	0.0246848
LMPG-Sr21, LMPG	Day 3	Low temperature	56970	TraesCS3D02G321500.1	-3.9294	-5.30697	1.59578	0.000502457	0.0248678
LMPG-Sr21, LMPG	Day 3	Low temperature	45258	TraesCS3A02G526600.1	-3.92063	-5.27442	1.54805	0.000503702	0.0248951
LMPG-Sr21, LMPG	Day 3	Low temperature	62059	TraesCS4A02G181900.1	3.86264	5.35744	1.41958	0.000507753	0.0250608
LMPG-Sr21, LMPG	Day 3	Low temperature	58879	TraesCS3D02G477300.1	2.71602	2.89921	1.55707	0.000509731	0.0250903
LMPG-Sr21, LMPG	Day 3	Low temperature	69120	TraesCS4B02G267200.1	1.86444	1.8905	3.03686	0.000509749	0.0250903
LMPG-Sr21, LMPG	Day 3	Low temperature	70996	TraesCS4D02G027800.2	-4.28208	-18.9972	1.50398	0.000510724	0.0251038
LMPG-Sr21, LMPG	Day 3	Low temperature	48280	TraesCS3B02G239400.1	-3.27502	-3.70764	1.76727	0.000512882	0.0251754
LMPG-Sr21, LMPG	Day 3	Low temperature	69466	TraesCS4B02G297100.1	-3.28284	-3.72255	1.72871	0.000518361	0.0254096
LMPG-Sr21, LMPG	Day 3	Low temperature	104424	TraesCS6B02G304200.1	2.63078	2.78779	1.94646	0.00052216	0.0254953
LMPG-Sr21, LMPG	Day 3	Low temperature	70298	TraesCS4B02G367500.1	-3.81038	-4.91323	1.7272	0.000522532	0.0254953
LMPG-Sr21, LMPG	Day 3	Low temperature	18221	TraesCS2A02G130200.1	2.64051	2.80049	2.11043	0.000522877	0.0254953
LMPG-Sr21, LMPG	Day 3	Low temperature	50328	TraesCS3B02G395600.1	2.46472	2.57799	1.72987	0.000522952	0.0254953
LMPG-Sr21, LMPG	Day 3	Low temperature	103037	TraesCS6B02G196500.1	-3.80369	-4.90656	1.44985	0.000538433	0.0261859
LMPG-Sr21, LMPG	Day 3	Low temperature	31564	TraesCS2D02G010600.1	-6.94835	-8.90191	4.71429	0.000538576	0.0261859
LMPG-Sr21, LMPG	Day 3	Low temperature	33354	TraesCS2D02G168600.1	-2.8003	-2.99625	1.75956	0.00054032	0.0262351
LMPG-Sr21, LMPG	Day 3	Low temperature	90620	TraesCS5D02G144800.1	-3.12559	-3.46927	2.76316	0.000544347	0.0263689
LMPG-Sr21, LMPG	Day 3	Low temperature	90210	TraesCS5D02G115300.1	1.7653	1.76959	5.9012	0.000544546	0.0263689
LMPG-Sr21, LMPG	Day 3	Low temperature	21883	TraesCS2A02G421200.1	-5.63837	-5.96503	2.60296	0.000551372	0.0265963
LMPG-Sr21, LMPG	Day 3	Low temperature	57355	TraesCS3D02G353700.1	-4.01507	-5.77664	1.26565	0.000551431	0.0265963
LMPG-Sr21, LMPG	Day 3	Low temperature	62148	TraesCS4A02G188400.1	2.26709	2.33474	3.11433	0.000551465	0.0265963
LMPG-Sr21, LMPG	Day 3	Low temperature	27628	TraesCS2B02G309100.1	1.95967	1.99692	3.87586	0.000559552	0.0269501
LMPG-Sr21, LMPG	Day 3	Low temperature	82140	TraesCS5B02G018700.2	2.07204	2.07963	4.92287	0.000564541	0.027154
LMPG-Sr21, LMPG	Day 3	Low temperature	28923	TraesCS2B02G413000.1	2.03943	2.08334	1.59425	0.000571223	0.0274294
LMPG-Sr21, LMPG	Day 3	Low temperature	13313	TraesCS1D02G169400.1	-1.73223	-1.74801	4.42827	0.000572311	0.0274294
LMPG-Sr21, LMPG	Day 3	Low temperature	84775	TraesCS5B02G228500.1	2.23065	2.30064	2.24381	0.000572581	0.0274294
LMPG-Sr21, LMPG	Day 3	Low temperature	38250	TraesCS2D02G561700.1	2.47496	2.59335	2.33597	0.000574014	0.0274294
LMPG-Sr21, LMPG	Day 3	Low temperature	23796	TraesCS2A02G583000.1	-3.83315	-5.03535	1.3919	0.000574089	0.0274294
LMPG-Sr21, LMPG	Day 3	Low temperature	34199	TraesCS2D02G234500.2	3.36114	3.95808	1.39662	0.000581326	0.0277382
LMPG-Sr21, LMPG	Day 3	Low temperature	83715	TraesCS5B02G145300.1	-4.09941	-6.43366	1.25511	0.000587278	0.027985
LMPG-Sr21, LMPG	Day 3	Low temperature	71270	TraesCS4D02G050700.1	3.18324	3.62194	1.82361	0.000588547	0.0280083
LMPG-Sr21, LMPG	Day 3	Low temperature	91059	TraesCS5D02G178200.1	-2.55102	-2.67752	2.14472	0.000591063	0.0280908
LMPG-Sr21, LMPG	Day 3	Low temperature	117351	TraesCS7A02G506100.1	-3.68633	-4.60862	1.50621	0.000595454	0.0282455
LMPG-Sr21, LMPG	Day 3	Low temperature	13457	TraesCS1D02G182600.1	-1.49651	-1.49657	11.9879	0.000595894	0.0282455
LMPG-Sr21, LMPG	Day 3	Low temperature	23945	TraesCS2B02G002300.1	5.81988	1.44269e+08	2.14004	0.00060202	0.0284963
LMPG-Sr21, LMPG	Day 3	Low temperature	4493	TraesCS1A02G370600.1	-4.24076	-1.44269e+08	1.31014	0.000603027	0.0284963
LMPG-Sr21, LMPG	Day 3	Low temperature	97581	TraesCS6A02G161000.1	-1.52075	-1.52826	5.26091	0.000603789	0.0284963
LMPG-Sr21, LMPG	Day 3	Low temperature	6766	TraesCS1B02G119700.1	-4.18174	-7.57782	1.44631	0.000604361	0.0284963
LMPG-Sr21, LMPG	Day 3	Low temperature	45418	TraesCS3B02G002300.1	-3.6502	-4.52234	1.50813	0.000610611	0.0287532
LMPG-Sr21, LMPG	Day 3	Low temperature	38002	TraesCS2D02G540100.1	-2.85503	-3.07898	1.79277	0.000618562	0.0290895
LMPG-Sr21, LMPG	Day 3	Low temperature	46865	TraesCS3B02G128000.2	3.64191	4.67293	1.50966	0.00062545	0.0293404
LMPG-Sr21, LMPG	Day 3	Low temperature	38819	TraesCS3A02G011300.1	3.95998	6.1524	1.07872	0.000625614	0.0293404
LMPG-Sr21, LMPG	Day 3	Low temperature	47587	TraesCS3B02G186200.1	-2.79823	-2.91215	3.06207	0.000626972	0.0293404
LMPG-Sr21, LMPG	Day 3	Low temperature	78137	TraesCS5A02G232400.1	-3.69462	-4.65109	1.61493	0.000627169	0.0293404
LMPG-Sr21, LMPG	Day 3	Low temperature	44843	TraesCS3A02G489500.1	-2.44004	-2.54324	1.52509	0.000629634	0.0294173
LMPG-Sr21, LMPG	Day 3	Low temperature	8306	TraesCS1B02G237700.1	-2.52831	-2.65144	2.65511	0.000631436	0.0294632
LMPG-Sr21, LMPG	Day 3	Low temperature	35991	TraesCS2D02G371300.1	-2.42645	-2.52712	2.10447	0.000637378	0.0297018
LMPG-Sr21, LMPG	Day 3	Low temperature	54945	TraesCS3D02G180900.1	-3.04758	-3.36366	2.21188	0.000643157	0.0299322
LMPG-Sr21, LMPG	Day 3	Low temperature	93863	TraesCS5D02G410700.1	-3.22504	-3.65256	2.09832	0.000645564	0.0300054
LMPG-Sr21, LMPG	Day 3	Low temperature	58765	TraesCS3D02G467600.1	-3.31192	-3.75265	2.72552	0.000649756	0.0301611
LMPG-Sr21, LMPG	Day 3	Low temperature	93898	TraesCS5D02G413600.1	-2.24933	-2.31832	2.92107	0.000653374	0.0302899
LMPG-Sr21, LMPG	Day 3	Low temperature	111035	TraesCS6D02G378000.3	-1.94398	-1.947	6.59676	0.000663701	0.0307289
LMPG-Sr21, LMPG	Day 3	Low temperature	99532	TraesCS6A02G315500.1	-3.59983	-4.42449	1.81996	0.000667366	0.0308588
LMPG-Sr21, LMPG	Day 3	Low temperature	57758	TraesCS3D02G384100.1	2.25295	2.33016	2.71205	0.000683488	0.0315636
LMPG-Sr21, LMPG	Day 3	Low temperature	54067	TraesCS3D02G110700.2	3.51448	4.35445	1.62113	0.000689955	0.0318213
LMPG-Sr21, LMPG	Day 3	Low temperature	126897	TraesCS7D02G239400.1	-3.66736	-4.61729	2.18819	0.00069736	0.0320867
LMPG-Sr21, LMPG	Day 3	Low temperature	45515	TraesCS3B02G011100.1	-4.20419	-20.3509	1.34506	0.000697497	0.0320867
LMPG-Sr21, LMPG	Day 3	Low temperature	106039	TraesCS6B02G440200.1	2.80784	3.04649	2.38738	0.000718746	0.0330218
LMPG-Sr21, LMPG	Day 3	Low temperature	99056	TraesCS6A02G276700.1	2.53889	2.68197	2.08016	0.000723317	0.0331407
LMPG-Sr21, LMPG	Day 3	Low temperature	88441	TraesCS5B02G541100.1	-1.64321	-1.65152	4.64035	0.00072343	0.0331407
LMPG-Sr21, LMPG	Day 3	Low temperature	10312	TraesCS1B02G405900.1	-1.5545	-1.56333	4.6497	0.000724104	0.0331407
LMPG-Sr21, LMPG	Day 3	Low temperature	36863	TraesCS2D02G442500.1	-2.40812	-2.50838	2.30881	0.000725861	0.0331788
LMPG-Sr21, LMPG	Day 3	Low temperature	86281	TraesCS5B02G356200.1	-2.4645	-2.57711	2.72496	0.000727188	0.0331972
LMPG-Sr21, LMPG	Day 3	Low temperature	64890	TraesCS4A02G423800.1	-3.15075	-3.54367	1.9206	0.000735839	0.0335494
LMPG-Sr21, LMPG	Day 3	Low temperature	56203	TraesCS3D02G265600.1	-3.59508	-4.44975	1.6416	0.000746047	0.0339717
LMPG-Sr21, LMPG	Day 3	Low temperature	119838	TraesCS7B02G146400.1	-1.95137	-1.98653	3.74757	0.000748427	0.0340368
LMPG-Sr21, LMPG	Day 3	Low temperature	7855	TraesCS1B02G200900.1	-2.13783	-2.16849	3.32713	0.000749374	0.0340368
LMPG-Sr21, LMPG	Day 3	Low temperature	103805	TraesCS6B02G253900.1	-2.72193	-2.90826	2.55782	0.000754439	0.0342235
LMPG-Sr21, LMPG	Day 3	Low temperature	26067	TraesCS2B02G189600.3	-3.16232	-3.56697	1.61348	0.000758008	0.034342
LMPG-Sr21, LMPG	Day 3	Low temperature	99285	TraesCS6A02G294700.1	-4.18183	-1.44269e+08	1.58563	0.000761627	0.0344624
LMPG-Sr21, LMPG	Day 3	Low temperature	27938	TraesCS2B02G331700.1	-5.68811	-6.09412	3.03473	0.000766173	0.0346077
LMPG-Sr21, LMPG	Day 3	Low temperature	8142	TraesCS1B02G225000.1	-3.07866	-3.4305	1.83035	0.000766766	0.0346077
LMPG-Sr21, LMPG	Day 3	Low temperature	61651	TraesCS4A02G153000.1	-1.62678	-1.63019	6.51488	0.000770095	0.0347142
LMPG-Sr21, LMPG	Day 3	Low temperature	14280	TraesCS1D02G247700.1	-3.3354	-3.88394	1.82436	0.000775322	0.0348649
LMPG-Sr21, LMPG	Day 3	Low temperature	16464	TraesCS1D02G431200.1	2.87571	3.15219	2.14039	0.00077538	0.0348649
LMPG-Sr21, LMPG	Day 3	Low temperature	111256	TraesCS6D02G397500.1	-3.92214	-5.64062	1.41088	0.000780932	0.0350706
LMPG-Sr21, LMPG	Day 3	Low temperature	97605	TraesCS6A02G162900.1	1.94574	1.98218	2.81627	0.0007845	0.0351868
LMPG-Sr21, LMPG	Day 3	Low temperature	17265	TraesCS2A02G046500.2	-4.2136	-1.44269e+08	1.17775	0.000810582	0.0363113
LMPG-Sr21, LMPG	Day 3	Low temperature	75543	TraesCS5A02G022200.1	1.68542	1.69875	4.13099	0.00081622	0.0365182
LMPG-Sr21, LMPG	Day 3	Low temperature	47170	TraesCS3B02G151000.1	-2.5278	-2.65969	2.21425	0.00082032	0.0366559
LMPG-Sr21, LMPG	Day 3	Low temperature	22587	TraesCS2A02G481100.1	-3.34969	-3.92375	1.95628	0.000821598	0.0366674
LMPG-Sr21, LMPG	Day 3	Low temperature	102144	TraesCS6B02G122800.1	2.53266	2.5615	2.56421	0.000846282	0.0377221
LMPG-Sr21, LMPG	Day 3	Low temperature	3419	TraesCS1A02G278600.1	-3.46982	-4.18719	1.61391	0.000847681	0.0377376
LMPG-Sr21, LMPG	Day 3	Low temperature	78163	TraesCS5A02G234400.1	2.49632	2.63371	2.18741	0.000851484	0.0378599
LMPG-Sr21, LMPG	Day 3	Low temperature	117886	TraesCS7A02G553800.1	3.15724	3.63172	1.85012	0.000855968	0.0380035
LMPG-Sr21, LMPG	Day 3	Low temperature	57276	TraesCS3D02G347500.1	-4.2343	-5.29901	1.38957	0.000856832	0.0380035
LMPG-Sr21, LMPG	Day 3	Low temperature	103298	TraesCS6B02G216900.1	-2.37371	-2.47204	3.28227	0.000861016	0.0381419
LMPG-Sr21, LMPG	Day 3	Low temperature	35691	TraesCS2D02G347200.1	-4.05513	-6.87382	2.11122	0.000863126	0.0381883
LMPG-Sr21, LMPG	Day 3	Low temperature	66116	TraesCS4B02G033300.1	2.98463	3.17558	2.6877	0.000864838	0.0382169
LMPG-Sr21, LMPG	Day 3	Low temperature	104083	TraesCS6B02G276700.1	1.72613	1.74432	3.45192	0.000884092	0.0390197
LMPG-Sr21, LMPG	Day 3	Low temperature	36986	TraesCS2D02G452900.1	-3.27349	-3.79143	2.13464	0.000891671	0.0392886
LMPG-Sr21, LMPG	Day 3	Low temperature	123143	TraesCS7B02G415000.1	-3.73071	-4.93243	1.54509	0.000892375	0.0392886
LMPG-Sr21, LMPG	Day 3	Low temperature	119548	TraesCS7B02G125500.1	-2.5699	-2.71677	2.57924	0.000897984	0.0394871
LMPG-Sr21, LMPG	Day 3	Low temperature	34329	TraesCS2D02G243500.1	-1.52094	-1.52224	7.55087	0.00090282	0.0395989
LMPG-Sr21, LMPG	Day 3	Low temperature	133236	TraesCSU02G221700.1	-1.52094	-1.52224	7.55087	0.00090282	0.0395989
LMPG-Sr21, LMPG	Day 3	Low temperature	101177	TraesCS6B02G036400.1	-2.11411	-2.14663	3.06248	0.000904603	0.0395989
LMPG-Sr21, LMPG	Day 3	Low temperature	89697	TraesCS5D02G075300.1	-2.49065	-2.61652	2.43094	0.000904941	0.0395989
LMPG-Sr21, LMPG	Day 3	Low temperature	6765	TraesCS1B02G119600.1	-3.39754	-4.04694	1.74597	0.000913303	0.0399161
LMPG-Sr21, LMPG	Day 3	Low temperature	92883	TraesCS5D02G327800.1	2.87293	3.16271	1.42552	0.000915557	0.0399659
LMPG-Sr21, LMPG	Day 3	Low temperature	4183	TraesCS1A02G343700.1	-2.89824	-3.16626	3.13239	0.000935523	0.0407879
LMPG-Sr21, LMPG	Day 3	Low temperature	82624	TraesCS5B02G063600.1	2.11673	2.14462	2.46334	0.000937986	0.0408456
LMPG-Sr21, LMPG	Day 3	Low temperature	77829	TraesCS5A02G205300.1	-3.18226	-3.63429	1.67307	0.000950231	0.0413287
LMPG-Sr21, LMPG	Day 3	Low temperature	102690	TraesCS6B02G169300.1	1.94078	1.97853	2.91476	0.000953583	0.0414027
LMPG-Sr21, LMPG	Day 3	Low temperature	68084	TraesCS4B02G183900.1	-3.36044	-3.97886	1.37374	0.000954241	0.0414027
LMPG-Sr21, LMPG	Day 3	Low temperature	12128	TraesCS1D02G079100.1	3.04409	3.21198	1.9879	0.000955496	0.0414071
LMPG-Sr21, LMPG	Day 3	Low temperature	131609	TraesCSU02G075700.1	6.46045	8.69289	2.95954	0.000958166	0.0414101
LMPG-Sr21, LMPG	Day 3	Low temperature	90574	TraesCS5D02G140900.1	-3.14518	-3.57017	2.09407	0.000958185	0.0414101
LMPG-Sr21, LMPG	Day 3	Low temperature	80564	TraesCS5A02G439100.1	2.40745	2.52559	2.59673	0.000960006	0.0414101
LMPG-Sr21, LMPG	Day 3	Low temperature	56362	TraesCS3D02G277600.1	-2.32757	-2.41869	2.58552	0.00096018	0.0414101
LMPG-Sr21, LMPG	Day 3	Low temperature	38013	TraesCS2D02G541200.1	-4.12028	-1.44269e+08	1.47766	0.000967774	0.0416875
LMPG-Sr21, LMPG	Day 3	Low temperature	35139	TraesCS2D02G303100.1	1.57886	1.58529	5.26638	0.000971522	0.0417987
LMPG-Sr21, LMPG	Day 3	Low temperature	15463	TraesCS1D02G345100.1	3.25317	3.8469	1.26624	0.00098165	0.0421839
LMPG-Sr21, LMPG	Day 3	Low temperature	103302	TraesCS6B02G217200.2	2.94323	3.2817	1.37308	0.000991124	0.0424955
LMPG-Sr21, LMPG	Day 3	Low temperature	6646	TraesCS1B02G109400.1	-3.8324	-5.42353	1.31409	0.000991269	0.0424955
LMPG-Sr21, LMPG	Day 3	Low temperature	123247	TraesCS7B02G425100.1	-3.26375	-3.79479	1.71488	0.00100087	0.0428557
LMPG-Sr21, LMPG	Day 3	Low temperature	52249	TraesCS3B02G565200.1	2.16828	2.23935	2.81436	0.00100252	0.0428752
LMPG-Sr21, LMPG	Day 3	Low temperature	132557	TraesCSU02G157000.1	1.88596	1.90946	4.14429	0.00101082	0.0431276
LMPG-Sr21, LMPG	Day 3	Low temperature	132912	TraesCSU02G190200.1	1.88596	1.90946	4.14429	0.00101082	0.0431276
LMPG-Sr21, LMPG	Day 3	Low temperature	23304	TraesCS2A02G540200.1	-3.44159	-4.17521	2.3095	0.00101859	0.0434075
LMPG-Sr21, LMPG	Day 3	Low temperature	77929	TraesCS5A02G213900.1	-3.56814	-4.49692	1.40154	0.00102176	0.043491
LMPG-Sr21, LMPG	Day 3	Low temperature	16608	TraesCS1D02G444200.1	3.72672	5.31212	1.10325	0.00103325	0.043928
LMPG-Sr21, LMPG	Day 3	Low temperature	125667	TraesCS7D02G138300.1	4.56682	1.44269e+08	1.62047	0.00104144	0.0442236
LMPG-Sr21, LMPG	Day 3	Low temperature	92967	TraesCS5D02G334700.1	3.38006	4.152	1.29619	0.00104955	0.0445154
LMPG-Sr21, LMPG	Day 3	Low temperature	23036	TraesCS2A02G518200.1	3.94745	7.49411	1.42515	0.00105572	0.0447241
LMPG-Sr21, LMPG	Day 3	Low temperature	8463	TraesCS1B02G249900.1	3.99253	1.44269e+08	1.16979	0.00106138	0.0449108
LMPG-Sr21, LMPG	Day 3	Low temperature	111480	TraesCS7A02G009200.2	2.63594	2.83001	1.64638	0.00106953	0.0452026
LMPG-Sr21, LMPG	Day 3	Low temperature	71025	TraesCS4D02G030300.1	-4.09345	-1.44269e+08	2.38412	0.00107273	0.0452549
LMPG-Sr21, LMPG	Day 3	Low temperature	22528	TraesCS2A02G476000.1	-3.74091	-5.09053	1.49357	0.00107329	0.0452549
LMPG-Sr21, LMPG	Day 3	Low temperature	120816	TraesCS7B02G217900.1	1.54347	1.55317	4.61701	0.00108138	0.0455423
LMPG-Sr21, LMPG	Day 3	Low temperature	12751	TraesCS1D02G130100.1	-2.9493	-3.26304	2.18738	0.00108271	0.045545
LMPG-Sr21, LMPG	Day 3	Low temperature	69449	TraesCS4B02G296000.1	-3.01976	-3.37594	1.83392	0.00108783	0.0456358
LMPG-Sr21, LMPG	Day 3	Low temperature	22677	TraesCS2A02G488900.2	-3.90698	-5.96751	2.38734	0.00108785	0.0456358
LMPG-Sr21, LMPG	Day 3	Low temperature	119336	TraesCS7B02G108000.1	-4.06957	-8.62922	1.23583	0.00108869	0.0456358
LMPG-Sr21, LMPG	Day 3	Low temperature	98021	TraesCS6A02G194000.1	-1.59764	-1.59972	6.86611	0.00111567	0.0467123
LMPG-Sr21, LMPG	Day 3	Low temperature	15826	TraesCS1D02G376500.1	-4.08153	-1.44269e+08	1.28471	0.00112255	0.0469455
LMPG-Sr21, LMPG	Day 3	Low temperature	108294	TraesCS6D02G160400.1	-2.53643	-2.68325	1.96276	0.00112406	0.0469541
LMPG-Sr21, LMPG	Day 3	Low temperature	29752	TraesCS2B02G482500.1	-3.94598	-4.38025	2.84404	0.0011257	0.0469679
LMPG-Sr21, LMPG	Day 3	Low temperature	102019	TraesCS6B02G111800.1	-2.37421	-2.47967	2.4309	0.00113128	0.0470639
LMPG-Sr21, LMPG	Day 3	Low temperature	118561	TraesCS7B02G042600.1	2.39002	2.50942	2.19979	0.00113301	0.0470639
LMPG-Sr21, LMPG	Day 3	Low temperature	52227	TraesCS3B02G563500.1	3.08396	3.54317	1.94339	0.00113341	0.0470639
LMPG-Sr21, LMPG	Day 3	Low temperature	116292	TraesCS7A02G410700.2	-2.71296	-2.9201	2.77153	0.00113404	0.0470639
LMPG-Sr21, LMPG	Day 3	Low temperature	22464	TraesCS2A02G470300.1	-1.58434	-1.58467	9.27158	0.00113584	0.0470639
LMPG-Sr21, LMPG	Day 3	Low temperature	22590	TraesCS2A02G481400.1	-3.16133	-3.62582	2.64987	0.00113587	0.0470639
LMPG-Sr21, LMPG	Day 3	Low temperature	87115	TraesCS5B02G426400.2	4.24464	1.44269e+08	1.35729	0.00116786	0.0483334
LMPG-Sr21, LMPG	Day 3	Low temperature	44090	TraesCS3A02G422100.1	2.58738	2.76991	2.12984	0.00119561	0.049425
LMPG-Sr21, LMPG	Day 3	Low temperature	110154	TraesCS6D02G302900.1	-1.72943	-1.74959	3.82385	0.0011973	0.0494378
LMPG-Sr21, LMPG	Day 3	Low temperature	116510	TraesCS7A02G430300.1	-3.70694	-5.04001	1.47765	0.00120434	0.0496713
LMPG-Sr21, LMPG	Day 3	Low temperature	64553	TraesCS4A02G393600.1	2.57038	2.74736	2.23524	0.00120781	0.0497396
LMPG-Sr21, LMPG	Day 3	Low temperature	66114	TraesCS4B02G033100.1	3.59629	4.52123	1.80352	0.00120877	0.0497396
LMPG-Sr21, LMPG	Day 1	High temperature	122365	TraesCS7B02G345500.1	7.16676	7.67267	4.4719	1.67248e-20	6.00121e-16
LMPG-Sr21, LMPG	Day 1	High temperature	74636	TraesCS4D02G311600.1	11.2195	30.5043	7.18588	5.60363e-17	7.11448e-13
LMPG-Sr21, LMPG	Day 1	High temperature	87276	TraesCS5B02G440300.1	12.5793	31.8645	7.59541	5.94823e-17	7.11448e-13
LMPG-Sr21, LMPG	Day 1	High temperature	107402	TraesCS6D02G086700.1	11.2195	30.5043	7.18548	1.0419e-16	9.34633e-13
LMPG-Sr21, LMPG	Day 1	High temperature	122284	TraesCS7B02G338600.1	11.2195	30.5043	7.25701	2.97332e-16	2.13377e-12
LMPG-Sr21, LMPG	Day 1	High temperature	97230	TraesCS6A02G133200.1	-14.0585	-1.44269e+08	10.1362	1.22728e-15	7.33957e-12
LMPG-Sr21, LMPG	Day 1	High temperature	22850	TraesCS2A02G502400.2	5.33923	5.90054	2.40629	1.09318e-13	5.60366e-10
LMPG-Sr21, LMPG	Day 1	High temperature	97361	TraesCS6A02G144300.1	7.45771	1.44269e+08	2.78579	1.66198e-12	7.4544e-09
LMPG-Sr21, LMPG	Day 1	High temperature	45395	TraesCS3A02G539700.1	-8.01876	-8.50449	5.56984	4.20646e-12	1.67707e-08
LMPG-Sr21, LMPG	Day 1	High temperature	16512	TraesCS1D02G435500.1	-2.78935	-2.78945	12.412	2.44937e-11	5.16989e-08
LMPG-Sr21, LMPG	Day 1	High temperature	19607	TraesCS2A02G241200.1	-2.78935	-2.78945	12.412	2.44937e-11	5.16989e-08
LMPG-Sr21, LMPG	Day 1	High temperature	88930	TraesCS5D02G009700.1	-2.78935	-2.78945	12.412	2.44937e-11	5.16989e-08
LMPG-Sr21, LMPG	Day 1	High temperature	91585	TraesCS5D02G220400.1	-2.78935	-2.78945	12.412	2.44937e-11	5.16989e-08
LMPG-Sr21, LMPG	Day 1	High temperature	95416	TraesCS5D02G544600.1	-2.78935	-2.78945	12.412	2.44937e-11	5.16989e-08
LMPG-Sr21, LMPG	Day 1	High temperature	110442	TraesCS6D02G326000.1	-2.78935	-2.78945	12.412	2.44937e-11	5.16989e-08
LMPG-Sr21, LMPG	Day 1	High temperature	133161	TraesCSU02G214200.1	-2.78935	-2.78945	12.412	2.44937e-11	5.16989e-08
LMPG-Sr21, LMPG	Day 1	High temperature	133596	TraesCSU02G258800.1	-2.78935	-2.78945	12.412	2.44937e-11	5.16989e-08
LMPG-Sr21, LMPG	Day 1	High temperature	72300	TraesCS4D02G135000.5	7.00108	7.71631	4.21972	3.16563e-11	6.3105e-08
LMPG-Sr21, LMPG	Day 1	High temperature	4646	TraesCS1A02G384800.1	8.47925	8.49517	10.4097	1.34799e-10	2.54572e-07
LMPG-Sr21, LMPG	Day 1	High temperature	100476	TraesCS6A02G395500.1	-7.54338	-1.44269e+08	4.84909	2.65337e-10	4.7604e-07
LMPG-Sr21, LMPG	Day 1	High temperature	22824	TraesCS2A02G500400.1	-3.76787	-3.79516	6.04059	3.0294e-10	5.11584e-07
LMPG-Sr21, LMPG	Day 1	High temperature	1	TraesCS1A02G000100.1	7.39329	7.39581	11.7599	3.13663e-10	5.11584e-07
LMPG-Sr21, LMPG	Day 1	High temperature	106164	TraesCS6B02G451400.1	4.32121	4.50524	2.2821	5.00081e-10	7.8017e-07
LMPG-Sr21, LMPG	Day 1	High temperature	133491	TraesCSU02G248800.1	3.59537	3.6087	6.04646	5.92596e-10	8.85981e-07
LMPG-Sr21, LMPG	Day 1	High temperature	127121	TraesCS7D02G256000.1	6.53945	6.54203	11.1469	6.76063e-10	9.70339e-07
LMPG-Sr21, LMPG	Day 1	High temperature	22851	TraesCS2A02G502400.1	-2.41302	-2.43098	5.27603	7.24045e-10	9.99238e-07
LMPG-Sr21, LMPG	Day 1	High temperature	53383	TraesCS3D02G053100.1	-2.11559	-2.11701	8.27308	7.64976e-10	1.01663e-06
LMPG-Sr21, LMPG	Day 1	High temperature	9422	TraesCS1B02G329600.2	-4.18469	-4.35219	3.21207	8.13878e-10	1.04298e-06
LMPG-Sr21, LMPG	Day 1	High temperature	94388	TraesCS5D02G457400.1	7.46011	7.48	9.18959	1.02702e-09	1.18876e-06
LMPG-Sr21, LMPG	Day 1	High temperature	127115	TraesCS7D02G255400.1	7.46011	7.48	9.18959	1.02702e-09	1.18876e-06
LMPG-Sr21, LMPG	Day 1	High temperature	133647	TraesCSU02G263800.1	7.46011	7.48	9.18959	1.02702e-09	1.18876e-06
LMPG-Sr21, LMPG	Day 1	High temperature	133667	TraesCSU02G265800.1	7.60227	7.60806	10.5636	1.73767e-09	1.94847e-06
LMPG-Sr21, LMPG	Day 1	High temperature	19600	TraesCS2A02G240500.2	8.40399	8.63206	6.65926	1.90236e-09	2.0685e-06
LMPG-Sr21, LMPG	Day 1	High temperature	133696	TraesCSU02G268500.1	-2.75407	-2.75814	7.19284	2.52809e-09	2.66803e-06
LMPG-Sr21, LMPG	Day 1	High temperature	27066	TraesCS2B02G267500.2	7.27084	7.97192	4.82981	6.22465e-09	6.38151e-06
LMPG-Sr21, LMPG	Day 1	High temperature	122942	TraesCS7B02G395600.1	-2.10453	-2.10567	8.57043	6.48868e-09	6.46741e-06
LMPG-Sr21, LMPG	Day 1	High temperature	10824	TraesCS1B02G450900.1	-2.65965	-2.68097	4.29702	1.34287e-08	1.30229e-05
LMPG-Sr21, LMPG	Day 1	High temperature	77749	TraesCS5A02G199500.1	7.22458	7.31676	6.84306	1.59037e-08	1.50173e-05
LMPG-Sr21, LMPG	Day 1	High temperature	34617	TraesCS2D02G264000.1	-8.79863	-1.44269e+08	5.26168	2.02798e-08	1.86584e-05
LMPG-Sr21, LMPG	Day 1	High temperature	15	TraesCS1A02G001500.1	6.68917	6.78997	5.8813	2.42521e-08	2.17553e-05
LMPG-Sr21, LMPG	Day 1	High temperature	75424	TraesCS5A02G010700.1	-9.89657	-10.5513	7.17039	2.62952e-08	2.30127e-05
LMPG-Sr21, LMPG	Day 1	High temperature	43599	TraesCS3A02G383800.1	-2.89378	-2.89684	7.9873	2.88761e-08	2.46698e-05
LMPG-Sr21, LMPG	Day 1	High temperature	133589	TraesCSU02G258100.1	6.05228	6.05383	11.3668	7.80124e-08	6.50986e-05
LMPG-Sr21, LMPG	Day 1	High temperature	17131	TraesCS2A02G035100.1	-5.76114	-5.92743	5.1994	9.04167e-08	7.37348e-05
LMPG-Sr21, LMPG	Day 1	High temperature	4866	TraesCS1A02G404500.2	5.31091	6.98155	2.25718	1.22716e-07	9.78508e-05
LMPG-Sr21, LMPG	Day 1	High temperature	70842	TraesCS4D02G015800.1	-3.09702	-3.13805	3.93369	1.29581e-07	0.000101079
LMPG-Sr21, LMPG	Day 1	High temperature	8751	TraesCS1B02G272900.2	5.56044	1.44269e+08	2.77706	1.46735e-07	0.000112024
LMPG-Sr21, LMPG	Day 1	High temperature	125501	TraesCS7D02G124000.1	4.39171	4.39308	10.2246	2.24031e-07	0.000167473
LMPG-Sr21, LMPG	Day 1	High temperature	72297	TraesCS4D02G135000.2	-6.31988	-6.46983	5.86221	2.86615e-07	0.00020719
LMPG-Sr21, LMPG	Day 1	High temperature	13454	TraesCS1D02G182300.1	-2.88093	-2.91349	4.33013	2.8871e-07	0.00020719
LMPG-Sr21, LMPG	Day 1	High temperature	22971	TraesCS2A02G513100.1	-4.42969	-4.88305	2.0822	3.31985e-07	0.000233575
LMPG-Sr21, LMPG	Day 1	High temperature	83781	TraesCS5B02G150300.1	4.44739	4.7523	2.14604	3.88457e-07	0.000268051
LMPG-Sr21, LMPG	Day 1	High temperature	23200	TraesCS2A02G531500.1	-5.78133	-1.44269e+08	1.89243	4.75959e-07	0.000322233
LMPG-Sr21, LMPG	Day 1	High temperature	13436	TraesCS1D02G180500.1	-2.33097	-2.331	13.8945	5.55974e-07	0.00035624
LMPG-Sr21, LMPG	Day 1	High temperature	38381	TraesCS2D02G573200.1	-2.33097	-2.331	13.8945	5.55974e-07	0.00035624
LMPG-Sr21, LMPG	Day 1	High temperature	52222	TraesCS3B02G563300.1	-2.33097	-2.331	13.8945	5.55974e-07	0.00035624
LMPG-Sr21, LMPG	Day 1	High temperature	112468	TraesCS7A02G097500.1	3.43196	3.46426	4.78746	7.24625e-07	0.000456158
LMPG-Sr21, LMPG	Day 1	High temperature	71025	TraesCS4D02G030300.1	-5.71835	-1.44269e+08	2.38412	7.69185e-07	0.00047586
LMPG-Sr21, LMPG	Day 1	High temperature	19780	TraesCS2A02G254600.1	5.43961	5.63239	4.84958	1.04197e-06	0.000633696
LMPG-Sr21, LMPG	Day 1	High temperature	22590	TraesCS2A02G481400.1	-4.19165	-4.58542	2.64987	1.09913e-06	0.000657316
LMPG-Sr21, LMPG	Day 1	High temperature	116050	TraesCS7A02G389700.1	-3.04371	-3.05764	5.84424	1.2148e-06	0.00071458
LMPG-Sr21, LMPG	Day 1	High temperature	4648	TraesCS1A02G385000.1	-2.28214	-2.28225	12.0549	1.32529e-06	0.000731601
LMPG-Sr21, LMPG	Day 1	High temperature	22469	TraesCS2A02G470800.1	-2.28214	-2.28225	12.0549	1.32529e-06	0.000731601
LMPG-Sr21, LMPG	Day 1	High temperature	43086	TraesCS3A02G343800.1	-2.28214	-2.28225	12.0549	1.32529e-06	0.000731601
LMPG-Sr21, LMPG	Day 1	High temperature	88934	TraesCS5D02G010100.1	-2.28214	-2.28225	12.0549	1.32529e-06	0.000731601
LMPG-Sr21, LMPG	Day 1	High temperature	82111	TraesCS5B02G016100.1	3.74492	4.05248	1.84805	1.45443e-06	0.000785371
LMPG-Sr21, LMPG	Day 1	High temperature	105395	TraesCS6B02G382200.1	-3.57342	-3.61527	5.04793	1.46647e-06	0.000785371
LMPG-Sr21, LMPG	Day 1	High temperature	51722	TraesCS3B02G515600.1	5.51917	5.57424	6.22238	2.14218e-06	0.00113038
LMPG-Sr21, LMPG	Day 1	High temperature	13443	TraesCS1D02G181200.1	-3.8675	-4.1558	2.97145	2.24837e-06	0.00116922
LMPG-Sr21, LMPG	Day 1	High temperature	8613	TraesCS1B02G262200.1	5.0578	8.26761	2.26742	3.25475e-06	0.00166838
LMPG-Sr21, LMPG	Day 1	High temperature	133463	TraesCSU02G245500.1	-1.61625	-1.61777	7.03241	3.93177e-06	0.00198704
LMPG-Sr21, LMPG	Day 1	High temperature	72343	TraesCS4D02G137900.1	5.15536	5.167	7.95316	4.05315e-06	0.00201993
LMPG-Sr21, LMPG	Day 1	High temperature	132574	TraesCSU02G158700.1	-1.65125	-1.65371	6.59982	4.29101e-06	0.00210918
LMPG-Sr21, LMPG	Day 1	High temperature	117484	TraesCS7A02G517700.1	4.873	7.18645	1.83016	5.80428e-06	0.00281445
LMPG-Sr21, LMPG	Day 1	High temperature	65231	TraesCS4A02G454800.1	2.19352	2.22381	2.70128	9.61333e-06	0.00459927
LMPG-Sr21, LMPG	Day 1	High temperature	131814	TraesCSU02G093800.1	-4.02848	-4.46631	3.30946	9.83301e-06	0.00464248
LMPG-Sr21, LMPG	Day 1	High temperature	71028	TraesCS4D02G030500.2	-5.32117	-1.44269e+08	2.0778	1.05681e-05	0.00492473
LMPG-Sr21, LMPG	Day 1	High temperature	22242	TraesCS2A02G450500.1	-2.21538	-2.23328	4.62611	1.07485e-05	0.0049446
LMPG-Sr21, LMPG	Day 1	High temperature	100430	TraesCS6A02G392100.2	-4.07569	-4.15125	5.8982	1.25068e-05	0.00567543
LMPG-Sr21, LMPG	Day 1	High temperature	127776	TraesCS7D02G304100.1	-3.66899	-3.9547	2.389	1.26535e-05	0.00567543
LMPG-Sr21, LMPG	Day 1	High temperature	25919	TraesCS2B02G177100.1	2.36185	2.36941	5.13481	1.33167e-05	0.00589911
LMPG-Sr21, LMPG	Day 1	High temperature	6021	TraesCS1B02G057300.1	-2.01764	-2.03409	4.94583	1.40151e-05	0.00613281
LMPG-Sr21, LMPG	Day 1	High temperature	96868	TraesCS6A02G101000.1	4.90119	1.44269e+08	1.6652	1.53716e-05	0.00664535
LMPG-Sr21, LMPG	Day 1	High temperature	103758	TraesCS6B02G250500.1	2.99721	2.9973	12.485	1.79133e-05	0.00765198
LMPG-Sr21, LMPG	Day 1	High temperature	1819	TraesCS1A02G148700.1	-2.96624	-3.07801	2.97202	1.84492e-05	0.00769761
LMPG-Sr21, LMPG	Day 1	High temperature	34701	TraesCS2D02G270500.1	-2.96624	-3.07801	2.97202	1.84492e-05	0.00769761
LMPG-Sr21, LMPG	Day 1	High temperature	22724	TraesCS2A02G492500.1	-2.9113	-3.0154	2.19963	1.98081e-05	0.00816957
LMPG-Sr21, LMPG	Day 1	High temperature	103581	TraesCS6B02G236400.1	-4.8479	-4.85122	9.27695	2.02993e-05	0.00827703
LMPG-Sr21, LMPG	Day 1	High temperature	129458	TraesCS7D02G442700.1	2.86852	2.99293	2.73293	2.28088e-05	0.00919581
LMPG-Sr21, LMPG	Day 1	High temperature	65509	TraesCS4A02G480900.1	2.86099	2.9853	2.36638	2.49407e-05	0.00994359
LMPG-Sr21, LMPG	Day 1	High temperature	109489	TraesCS6D02G248500.1	-2.73816	-2.8212	2.80564	2.8755e-05	0.0113383
LMPG-Sr21, LMPG	Day 1	High temperature	23036	TraesCS2A02G518200.1	4.50356	6.30041	1.42515	3.15842e-05	0.0123185
LMPG-Sr21, LMPG	Day 1	High temperature	9286	TraesCS1B02G317700.1	-1.97681	-1.97685	13.5123	3.66252e-05	0.014131
LMPG-Sr21, LMPG	Day 1	High temperature	111036	TraesCS6D02G378000.4	-2.13856	-2.15552	4.42497	4.18684e-05	0.015972
LMPG-Sr21, LMPG	Day 1	High temperature	119354	TraesCS7B02G109800.1	-2.20535	-2.23705	3.73178	4.2287e-05	0.015972
LMPG-Sr21, LMPG	Day 1	High temperature	90304	TraesCS5D02G122700.1	-4.05719	-4.16727	3.96911	4.77539e-05	0.017849
LMPG-Sr21, LMPG	Day 1	High temperature	131609	TraesCSU02G075700.1	7.30024	10.0913	2.95954	5.02875e-05	0.0186022
LMPG-Sr21, LMPG	Day 1	High temperature	75227	TraesCS4D02G360100.1	-2.58097	-2.64372	2.63439	5.09993e-05	0.018673
LMPG-Sr21, LMPG	Day 1	High temperature	16509	TraesCS1D02G435200.1	-1.65475	-1.65545	8.69076	5.24194e-05	0.0189991
LMPG-Sr21, LMPG	Day 1	High temperature	19619	TraesCS2A02G242400.1	6.09194	6.57988	3.7743	5.54612e-05	0.0199006
LMPG-Sr21, LMPG	Day 1	High temperature	13452	TraesCS1D02G182100.1	-3.163	-3.25113	3.47271	6.78704e-05	0.0240827
LMPG-Sr21, LMPG	Day 1	High temperature	133379	TraesCSU02G237200.1	-1.73757	-1.7403	6.59205	6.84588e-05	0.0240827
LMPG-Sr21, LMPG	Day 1	High temperature	30192	TraesCS2B02G521400.1	5.6747	8.15536	2.13735	7.38715e-05	0.0255636
LMPG-Sr21, LMPG	Day 1	High temperature	59335	TraesCS3D02G517100.1	-2.0344	-2.04483	5.08752	7.40932e-05	0.0255636
LMPG-Sr21, LMPG	Day 1	High temperature	59878	TraesCS4A02G017100.1	-2.34	-2.35117	5.35292	7.56978e-05	0.0258685
LMPG-Sr21, LMPG	Day 1	High temperature	27628	TraesCS2B02G309100.1	1.92237	1.94306	3.87586	7.92059e-05	0.026812
LMPG-Sr21, LMPG	Day 1	High temperature	125665	TraesCS7D02G138100.1	-3.12572	-3.29814	2.6119	8.74255e-05	0.0293178
LMPG-Sr21, LMPG	Day 1	High temperature	57294	TraesCS3D02G348500.2	-4.87627	-1.44269e+08	1.86346	0.000103142	0.034268
LMPG-Sr21, LMPG	Day 1	High temperature	103895	TraesCS6B02G260800.1	4.22104	5.76403	1.59581	0.000106461	0.0350462
LMPG-Sr21, LMPG	Day 1	High temperature	1033	TraesCS1A02G089600.1	-2.0188	-2.02832	5.07214	0.000109473	0.0357101
LMPG-Sr21, LMPG	Day 1	High temperature	5183	TraesCS1A02G431400.1	-3.52716	-3.88132	2.08394	0.00011889	0.0384324
LMPG-Sr21, LMPG	Day 1	High temperature	80564	TraesCS5A02G439100.1	2.85951	3.02295	2.59673	0.000120628	0.0386463
LMPG-Sr21, LMPG	Day 1	High temperature	47582	TraesCS3B02G185700.1	5.51879	5.61709	5.83578	0.000127564	0.0403817
LMPG-Sr21, LMPG	Day 1	High temperature	94405	TraesCS5D02G459000.1	-1.64279	-1.64338	8.83273	0.000128296	0.0403817
LMPG-Sr21, LMPG	Day 1	High temperature	110435	TraesCS6D02G325300.1	-1.72558	-1.73156	5.68189	0.000148335	0.0462148
LMPG-Sr21, LMPG	Day 1	High temperature	69344	TraesCS4B02G287000.1	-2.34001	-2.35118	5.32942	0.000149404	0.0462148
LMPG-Sr21, LMPG	Day 1	High temperature	27911	TraesCS2B02G328900.4	-4.77546	-1.44269e+08	1.65719	0.000161061	0.0493949
LMPG-Sr21, LMPG	Day 3	High temperature	36070	TraesCS2D02G378400.1	-4.70616	-4.83829	3.18669	2.62429e-19	4.88903e-15
LMPG-Sr21, LMPG	Day 3	High temperature	104871	TraesCS6B02G340400.1	-6.08119	-6.24824	3.94183	2.72506e-19	4.88903e-15
LMPG-Sr21, LMPG	Day 3	High temperature	124897	TraesCS7D02G068200.1	-6.37042	-6.58281	3.46601	5.84843e-19	6.99511e-15
LMPG-Sr21, LMPG	Day 3	High temperature	75842	TraesCS5A02G049600.1	-4.03884	-4.12653	3.27728	8.23825e-17	7.39013e-13
LMPG-Sr21, LMPG	Day 3	High temperature	71748	TraesCS4D02G089600.1	-3.6557	-3.7156	3.19022	1.03792e-16	7.44856e-13
LMPG-Sr21, LMPG	Day 3	High temperature	74636	TraesCS4D02G311600.1	11.1883	1.44269e+08	7.18588	1.43145e-16	8.56057e-13
LMPG-Sr21, LMPG	Day 3	High temperature	107402	TraesCS6D02G086700.1	11.1883	1.44269e+08	7.18548	2.52321e-16	1.2934e-12
LMPG-Sr21, LMPG	Day 3	High temperature	97230	TraesCS6A02G133200.1	-14.3842	-1.44269e+08	10.1362	3.07836e-16	1.38072e-12
LMPG-Sr21, LMPG	Day 3	High temperature	122284	TraesCS7B02G338600.1	11.1883	1.44269e+08	7.25701	7.10098e-16	2.83108e-12
LMPG-Sr21, LMPG	Day 3	High temperature	122365	TraesCS7B02G345500.1	5.47103	5.67203	4.4719	2.45375e-15	8.75101e-12
LMPG-Sr21, LMPG	Day 3	High temperature	53253	TraesCS3D02G041500.1	-4.9772	-5.2368	2.48588	2.68271e-15	8.75101e-12
LMPG-Sr21, LMPG	Day 3	High temperature	33700	TraesCS2D02G198200.1	-4.12182	-4.23568	2.81421	8.1632e-15	2.44093e-11
LMPG-Sr21, LMPG	Day 3	High temperature	112197	TraesCS7A02G073000.1	-6.01366	-6.09441	4.8493	1.23758e-14	3.17192e-11
LMPG-Sr21, LMPG	Day 3	High temperature	112198	TraesCS7A02G073100.1	-6.01366	-6.09441	4.8493	1.23758e-14	3.17192e-11
LMPG-Sr21, LMPG	Day 3	High temperature	18916	TraesCS2A02G189600.1	-4.00399	-4.10807	2.81806	2.25924e-14	5.4044e-11
LMPG-Sr21, LMPG	Day 3	High temperature	99468	TraesCS6A02G310400.1	-6.2854	-6.69182	3.04246	2.59054e-14	5.56755e-11
LMPG-Sr21, LMPG	Day 3	High temperature	38004	TraesCS2D02G540300.1	-4.11715	-4.17086	3.90947	2.63777e-14	5.56755e-11
LMPG-Sr21, LMPG	Day 3	High temperature	87276	TraesCS5B02G440300.1	11.1883	1.44269e+08	7.59541	6.05914e-14	1.20786e-10
LMPG-Sr21, LMPG	Day 3	High temperature	26369	TraesCS2B02G215800.1	-4.00137	-4.05727	4.01668	7.0694e-14	1.33508e-10
LMPG-Sr21, LMPG	Day 3	High temperature	6989	TraesCS1B02G136700.2	-3.99576	-4.10486	2.8989	7.67456e-14	1.37689e-10
LMPG-Sr21, LMPG	Day 3	High temperature	100674	TraesCS6A02G413100.1	-5.86698	-6.16812	2.93517	9.5621e-14	1.63384e-10
LMPG-Sr21, LMPG	Day 3	High temperature	124896	TraesCS7D02G068100.1	-5.28933	-5.7142	2.30891	1.6943e-13	2.76341e-10
LMPG-Sr21, LMPG	Day 3	High temperature	117378	TraesCS7A02G508800.1	-5.76765	-6.47187	2.30377	2.0052e-13	3.12828e-10
LMPG-Sr21, LMPG	Day 3	High temperature	26032	TraesCS2B02G187300.1	-3.3424	-3.39475	3.1488	3.18606e-13	4.76342e-10
LMPG-Sr21, LMPG	Day 3	High temperature	22850	TraesCS2A02G502400.2	5.80737	6.75805	2.40629	3.833e-13	5.50143e-10
LMPG-Sr21, LMPG	Day 3	High temperature	39145	TraesCS3A02G038300.1	-4.54058	-4.75268	2.33674	6.97788e-13	9.43089e-10
LMPG-Sr21, LMPG	Day 3	High temperature	12592	TraesCS1D02G117900.1	-3.25917	-3.29519	3.66594	7.09643e-13	9.43089e-10
LMPG-Sr21, LMPG	Day 3	High temperature	18573	TraesCS2A02G161300.1	-3.41218	-3.47301	3.0805	1.04532e-12	1.33958e-09
LMPG-Sr21, LMPG	Day 3	High temperature	24323	TraesCS2B02G036800.1	-4.60548	-4.78577	3.00647	1.35481e-12	1.67632e-09
LMPG-Sr21, LMPG	Day 3	High temperature	22851	TraesCS2A02G502400.1	-2.76938	-2.79477	5.27603	1.89023e-12	2.26084e-09
LMPG-Sr21, LMPG	Day 3	High temperature	53383	TraesCS3D02G053100.1	-2.30727	-2.30841	8.27308	4.30591e-12	4.91658e-09
LMPG-Sr21, LMPG	Day 3	High temperature	84487	TraesCS5B02G203000.1	-4.54806	-4.64512	3.32825	4.38466e-12	4.91658e-09
LMPG-Sr21, LMPG	Day 3	High temperature	130078	TraesCS7D02G497400.1	-5.63819	-6.37892	2.24487	4.9725e-12	5.40677e-09
LMPG-Sr21, LMPG	Day 3	High temperature	62555	TraesCS4A02G223200.1	-3.97814	-4.10878	2.72974	7.2063e-12	7.60519e-09
LMPG-Sr21, LMPG	Day 3	High temperature	26663	TraesCS2B02G239400.1	-4.30584	-4.4927	2.34003	7.98115e-12	8.18228e-09
LMPG-Sr21, LMPG	Day 3	High temperature	5094	TraesCS1A02G423800.1	-3.24227	-3.29746	3.26439	8.3948e-12	8.36728e-09
LMPG-Sr21, LMPG	Day 3	High temperature	6737	TraesCS1B02G117500.1	-3.18502	-3.23535	3.77918	9.15644e-12	8.87977e-09
LMPG-Sr21, LMPG	Day 3	High temperature	26394	TraesCS2B02G217500.1	-3.61613	-3.70365	2.85445	1.03654e-11	9.55251e-09
LMPG-Sr21, LMPG	Day 3	High temperature	27364	TraesCS2B02G289900.1	-5.76331	-6.66198	1.98042	1.06021e-11	9.55251e-09
LMPG-Sr21, LMPG	Day 3	High temperature	119064	TraesCS7B02G084800.1	-3.23089	-3.26787	3.15839	1.06488e-11	9.55251e-09
LMPG-Sr21, LMPG	Day 3	High temperature	132443	TraesCSU02G147900.1	-2.42484	-2.4357	5.27311	1.10003e-11	9.62714e-09
LMPG-Sr21, LMPG	Day 3	High temperature	70100	TraesCS4B02G351200.1	-8.43203	-1.44269e+08	3.20568	1.23121e-11	1.03945e-08
LMPG-Sr21, LMPG	Day 3	High temperature	19232	TraesCS2A02G214400.1	-4.62163	-4.88914	2.22614	1.24565e-11	1.03945e-08
LMPG-Sr21, LMPG	Day 3	High temperature	121972	TraesCS7B02G309900.1	-3.00291	-3.04375	3.43336	1.40775e-11	1.14802e-08
LMPG-Sr21, LMPG	Day 3	High temperature	22974	TraesCS2A02G513400.1	4.93799	5.39529	2.61877	1.99837e-11	1.59346e-08
LMPG-Sr21, LMPG	Day 3	High temperature	33679	TraesCS2D02G196800.1	-3.35551	-3.38282	4.45489	2.45088e-11	1.9118e-08
LMPG-Sr21, LMPG	Day 3	High temperature	100588	TraesCS6A02G405600.1	3.675	3.74937	4.13831	2.58715e-11	1.97515e-08
LMPG-Sr21, LMPG	Day 3	High temperature	92179	TraesCS5D02G271100.1	-3.05832	-3.10307	3.1146	3.13165e-11	2.34104e-08
LMPG-Sr21, LMPG	Day 3	High temperature	1604	TraesCS1A02G134000.1	-4.22977	-4.41803	2.51429	4.16824e-11	3.05234e-08
LMPG-Sr21, LMPG	Day 3	High temperature	33349	TraesCS2D02G168400.1	-3.20096	-3.25722	3.18425	5.45934e-11	3.91784e-08
LMPG-Sr21, LMPG	Day 3	High temperature	59879	TraesCS4A02G017200.1	-2.97796	-3.00838	4.25064	6.283e-11	4.42052e-08
LMPG-Sr21, LMPG	Day 3	High temperature	99681	TraesCS6A02G327900.1	-4.50425	-4.74017	2.41775	6.48064e-11	4.47189e-08
LMPG-Sr21, LMPG	Day 3	High temperature	68844	TraesCS4B02G244100.1	-2.71663	-2.74036	4.32511	7.37771e-11	4.95264e-08
LMPG-Sr21, LMPG	Day 3	High temperature	28748	TraesCS2B02G399200.2	-4.49101	-4.74927	2.19521	7.4534e-11	4.95264e-08
LMPG-Sr21, LMPG	Day 3	High temperature	35991	TraesCS2D02G371300.1	-4.45686	-4.70802	2.10447	8.6372e-11	5.63491e-08
LMPG-Sr21, LMPG	Day 3	High temperature	119333	TraesCS7B02G107700.1	-6.28828	-8.68655	1.79781	9.62266e-11	6.16572e-08
LMPG-Sr21, LMPG	Day 3	High temperature	89697	TraesCS5D02G075300.1	-4.15922	-4.34394	2.43094	1.14429e-10	7.2034e-08
LMPG-Sr21, LMPG	Day 3	High temperature	45395	TraesCS3A02G539700.1	-6.42355	-6.59984	5.56984	1.20492e-10	7.45433e-08
LMPG-Sr21, LMPG	Day 3	High temperature	122942	TraesCS7B02G395600.1	-2.26389	-2.26497	8.57043	1.46424e-10	8.90506e-08
LMPG-Sr21, LMPG	Day 3	High temperature	22824	TraesCS2A02G500400.1	-3.60959	-3.62648	6.04059	1.50727e-10	9.01398e-08
LMPG-Sr21, LMPG	Day 3	High temperature	75226	TraesCS4D02G360000.1	-4.12532	-4.30947	3.15788	1.76414e-10	1.03772e-07
LMPG-Sr21, LMPG	Day 3	High temperature	129028	TraesCS7D02G403700.2	-2.82828	-2.8644	3.42061	2.20864e-10	1.27823e-07
LMPG-Sr21, LMPG	Day 3	High temperature	5495	TraesCS1B02G011400.1	3.85345	4.01286	3.30987	2.78457e-10	1.58597e-07
LMPG-Sr21, LMPG	Day 3	High temperature	124900	TraesCS7D02G068500.1	-5.34591	-6.01245	1.88313	3.17246e-10	1.77866e-07
LMPG-Sr21, LMPG	Day 3	High temperature	86894	TraesCS5B02G407800.1	-4.3326	-4.36365	5.83855	3.69295e-10	2.03862e-07
LMPG-Sr21, LMPG	Day 3	High temperature	26101	TraesCS2B02G192700.1	-5.94039	-7.49811	2.0398	3.82343e-10	2.07867e-07
LMPG-Sr21, LMPG	Day 3	High temperature	130852	TraesCSU02G009400.1	-4.36125	-4.41037	4.41771	4.39011e-10	2.35113e-07
LMPG-Sr21, LMPG	Day 3	High temperature	107967	TraesCS6D02G136200.1	-3.63561	-3.74539	2.67325	4.54779e-10	2.39976e-07
LMPG-Sr21, LMPG	Day 3	High temperature	48908	TraesCS3B02G288900.1	-4.02576	-4.19978	2.28417	4.91103e-10	2.55388e-07
LMPG-Sr21, LMPG	Day 3	High temperature	18468	TraesCS2A02G152400.1	-4.05777	-4.24009	2.13145	5.75867e-10	2.95189e-07
LMPG-Sr21, LMPG	Day 3	High temperature	123297	TraesCS7B02G430000.1	-5.42531	-6.25361	2.20371	5.88262e-10	2.97296e-07
LMPG-Sr21, LMPG	Day 3	High temperature	110435	TraesCS6D02G325300.1	-2.42052	-2.42886	5.68189	6.06059e-10	2.98541e-07
LMPG-Sr21, LMPG	Day 3	High temperature	99532	TraesCS6A02G315500.1	-5.50994	-6.42899	1.81996	6.07365e-10	2.98541e-07
LMPG-Sr21, LMPG	Day 3	High temperature	45902	TraesCS3B02G045500.1	-4.92456	-5.40426	1.91563	7.3374e-10	3.53255e-07
LMPG-Sr21, LMPG	Day 3	High temperature	129426	TraesCS7D02G439800.1	-4.89328	-5.35725	2.01897	7.42555e-10	3.53255e-07
LMPG-Sr21, LMPG	Day 3	High temperature	8751	TraesCS1B02G272900.2	6.15525	1.44269e+08	2.77706	7.48213e-10	3.53255e-07
LMPG-Sr21, LMPG	Day 3	High temperature	115745	TraesCS7A02G364800.1	-5.12263	-5.68524	2.34968	8.29367e-10	3.86485e-07
LMPG-Sr21, LMPG	Day 3	High temperature	16512	TraesCS1D02G435500.1	-2.57338	-2.57347	12.412	9.71784e-10	4.1023e-07
LMPG-Sr21, LMPG	Day 3	High temperature	19607	TraesCS2A02G241200.1	-2.57338	-2.57347	12.412	9.71784e-10	4.1023e-07
LMPG-Sr21, LMPG	Day 3	High temperature	88930	TraesCS5D02G009700.1	-2.57338	-2.57347	12.412	9.71784e-10	4.1023e-07
LMPG-Sr21, LMPG	Day 3	High temperature	91585	TraesCS5D02G220400.1	-2.57338	-2.57347	12.412	9.71784e-10	4.1023e-07
LMPG-Sr21, LMPG	Day 3	High temperature	95416	TraesCS5D02G544600.1	-2.57338	-2.57347	12.412	9.71784e-10	4.1023e-07
LMPG-Sr21, LMPG	Day 3	High temperature	110442	TraesCS6D02G326000.1	-2.57338	-2.57347	12.412	9.71784e-10	4.1023e-07
LMPG-Sr21, LMPG	Day 3	High temperature	133161	TraesCSU02G214200.1	-2.57338	-2.57347	12.412	9.71784e-10	4.1023e-07
LMPG-Sr21, LMPG	Day 3	High temperature	133596	TraesCSU02G258800.1	-2.57338	-2.57347	12.412	9.71784e-10	4.1023e-07
LMPG-Sr21, LMPG	Day 3	High temperature	93863	TraesCS5D02G410700.1	-4.53283	-4.85406	2.09832	1.0441e-09	4.35633e-07
LMPG-Sr21, LMPG	Day 3	High temperature	113370	TraesCS7A02G176400.1	-6.08915	-8.42763	1.52576	1.08527e-09	4.47604e-07
LMPG-Sr21, LMPG	Day 3	High temperature	75424	TraesCS5A02G010700.1	-10.7133	-11.3231	7.17039	1.19549e-09	4.8746e-07
LMPG-Sr21, LMPG	Day 3	High temperature	12697	TraesCS1D02G125800.1	-4.48678	-4.79687	2.19716	1.2877e-09	5.19158e-07
LMPG-Sr21, LMPG	Day 3	High temperature	109489	TraesCS6D02G248500.1	-4.41881	-4.70918	2.80564	1.32785e-09	5.294e-07
LMPG-Sr21, LMPG	Day 3	High temperature	116008	TraesCS7A02G386300.1	-2.89616	-2.91131	5.11359	1.36482e-09	5.38161e-07
LMPG-Sr21, LMPG	Day 3	High temperature	38144	TraesCS2D02G552200.1	-2.76819	-2.80352	3.15086	1.86747e-09	7.28355e-07
LMPG-Sr21, LMPG	Day 3	High temperature	4646	TraesCS1A02G384800.1	7.89328	7.91423	10.4097	2.12635e-09	8.20405e-07
LMPG-Sr21, LMPG	Day 3	High temperature	1	TraesCS1A02G000100.1	6.96428	6.9681	11.7599	2.16173e-09	8.25183e-07
LMPG-Sr21, LMPG	Day 3	High temperature	6502	TraesCS1B02G097700.1	-3.07416	-3.13333	3.06557	2.47954e-09	9.36534e-07
LMPG-Sr21, LMPG	Day 3	High temperature	86619	TraesCS5B02G384500.1	-5.51613	-6.57826	1.85981	2.51666e-09	9.40653e-07
LMPG-Sr21, LMPG	Day 3	High temperature	25919	TraesCS2B02G177100.1	3.25694	3.2745	5.13481	3.26706e-09	1.20854e-06
LMPG-Sr21, LMPG	Day 3	High temperature	93891	TraesCS5D02G413000.1	-4.4417	-4.59692	3.52171	3.44118e-09	1.25996e-06
LMPG-Sr21, LMPG	Day 3	High temperature	27066	TraesCS2B02G267500.2	5.43169	5.52333	4.82981	3.6647e-09	1.32825e-06
LMPG-Sr21, LMPG	Day 3	High temperature	94388	TraesCS5D02G457400.1	7.35437	7.38246	9.18959	4.53508e-09	1.59537e-06
LMPG-Sr21, LMPG	Day 3	High temperature	127115	TraesCS7D02G255400.1	7.35437	7.38246	9.18959	4.53508e-09	1.59537e-06
LMPG-Sr21, LMPG	Day 3	High temperature	133647	TraesCSU02G263800.1	7.35437	7.38246	9.18959	4.53508e-09	1.59537e-06
LMPG-Sr21, LMPG	Day 3	High temperature	127121	TraesCS7D02G256000.1	6.16046	6.16405	11.1469	4.84105e-09	1.68647e-06
LMPG-Sr21, LMPG	Day 3	High temperature	26066	TraesCS2B02G189600.2	-2.92594	-2.97547	3.36753	5.39781e-09	1.86235e-06
LMPG-Sr21, LMPG	Day 3	High temperature	29193	TraesCS2B02G435900.1	-4.9908	-5.60018	1.98106	5.49493e-09	1.8778e-06
LMPG-Sr21, LMPG	Day 3	High temperature	97361	TraesCS6A02G144300.1	6.67395	1.44269e+08	2.78579	5.73846e-09	1.91364e-06
LMPG-Sr21, LMPG	Day 3	High temperature	126365	TraesCS7D02G197500.1	-4.93449	-5.50842	1.69779	5.7509e-09	1.91364e-06
LMPG-Sr21, LMPG	Day 3	High temperature	4866	TraesCS1A02G404500.2	6.14963	1.44269e+08	2.25718	5.75981e-09	1.91364e-06
LMPG-Sr21, LMPG	Day 3	High temperature	124894	TraesCS7D02G067900.1	-4.66092	-5.08902	1.98462	6.81675e-09	2.24402e-06
LMPG-Sr21, LMPG	Day 3	High temperature	34617	TraesCS2D02G264000.1	-7.20162	-7.63289	5.26168	7.20262e-09	2.3495e-06
LMPG-Sr21, LMPG	Day 3	High temperature	74443	TraesCS4D02G296000.1	-5.42478	-6.4849	1.78312	7.40769e-09	2.39462e-06
LMPG-Sr21, LMPG	Day 3	High temperature	50381	TraesCS3B02G400800.1	-4.45637	-4.79976	1.84127	7.52416e-09	2.41055e-06
LMPG-Sr21, LMPG	Day 3	High temperature	59240	TraesCS3D02G508500.1	-4.31525	-4.39698	3.23082	8.03905e-09	2.55272e-06
LMPG-Sr21, LMPG	Day 3	High temperature	130932	TraesCSU02G016900.1	-5.80934	-7.74701	2.04021	9.01051e-09	2.8361e-06
LMPG-Sr21, LMPG	Day 3	High temperature	6021	TraesCS1B02G057300.1	-2.45241	-2.4726	4.94583	1.0518e-08	3.2818e-06
LMPG-Sr21, LMPG	Day 3	High temperature	11805	TraesCS1D02G053700.1	-2.15575	-2.16825	4.50989	1.07018e-08	3.31036e-06
LMPG-Sr21, LMPG	Day 3	High temperature	133667	TraesCSU02G265800.1	7.32949	7.34143	10.5636	1.11783e-08	3.4282e-06
LMPG-Sr21, LMPG	Day 3	High temperature	33228	TraesCS2D02G157800.1	-5.52004	-6.79162	1.51415	1.15745e-08	3.51964e-06
LMPG-Sr21, LMPG	Day 3	High temperature	1437	TraesCS1A02G121800.1	-5.77474	-7.69769	1.54417	1.25166e-08	3.77412e-06
LMPG-Sr21, LMPG	Day 3	High temperature	116050	TraesCS7A02G389700.1	-3.64877	-3.67048	5.84424	1.32383e-08	3.83752e-06
LMPG-Sr21, LMPG	Day 3	High temperature	13450	TraesCS1D02G181900.1	-2.84627	-2.84633	13.1639	1.34755e-08	3.83752e-06
LMPG-Sr21, LMPG	Day 3	High temperature	14874	TraesCS1D02G295200.1	-2.84627	-2.84633	13.1639	1.34755e-08	3.83752e-06
LMPG-Sr21, LMPG	Day 3	High temperature	47590	TraesCS3B02G186500.1	-2.84627	-2.84633	13.1639	1.34755e-08	3.83752e-06
LMPG-Sr21, LMPG	Day 3	High temperature	53379	TraesCS3D02G052700.1	-2.84627	-2.84633	13.1639	1.34755e-08	3.83752e-06
LMPG-Sr21, LMPG	Day 3	High temperature	80543	TraesCS5A02G437100.1	-2.84627	-2.84633	13.1639	1.34755e-08	3.83752e-06
LMPG-Sr21, LMPG	Day 3	High temperature	86561	TraesCS5B02G380100.1	-2.84627	-2.84633	13.1639	1.34755e-08	3.83752e-06
LMPG-Sr21, LMPG	Day 3	High temperature	104946	TraesCS6B02G346000.1	-5.7616	-7.72852	1.49212	1.6379e-08	4.62765e-06
LMPG-Sr21, LMPG	Day 3	High temperature	54266	TraesCS3D02G126300.1	-4.03116	-4.25876	2.20679	1.82577e-08	5.11816e-06
LMPG-Sr21, LMPG	Day 3	High temperature	13443	TraesCS1D02G181200.1	-4.29314	-4.59999	2.97145	1.89101e-08	5.25993e-06
LMPG-Sr21, LMPG	Day 3	High temperature	128181	TraesCS7D02G335800.1	-2.04038	-2.04532	5.84478	1.99404e-08	5.50386e-06
LMPG-Sr21, LMPG	Day 3	High temperature	74482	TraesCS4D02G298700.1	-3.73248	-3.89337	2.44096	2.02003e-08	5.53302e-06
LMPG-Sr21, LMPG	Day 3	High temperature	38638	TraesCS2D02G596300.1	-4.67739	-5.16225	2.13553	2.23601e-08	6.07821e-06
LMPG-Sr21, LMPG	Day 3	High temperature	22242	TraesCS2A02G450500.1	-2.96561	-3.01007	4.62611	2.44751e-08	6.60314e-06
LMPG-Sr21, LMPG	Day 3	High temperature	68356	TraesCS4B02G205100.3	-2.64736	-2.67872	3.87583	2.53104e-08	6.77751e-06
LMPG-Sr21, LMPG	Day 3	High temperature	111941	TraesCS7A02G049300.1	-3.52952	-3.65747	2.6963	2.58254e-08	6.86419e-06
LMPG-Sr21, LMPG	Day 3	High temperature	124141	TraesCS7D02G000300.1	-8.87256	-9.40752	7.29059	2.93353e-08	7.73976e-06
LMPG-Sr21, LMPG	Day 3	High temperature	638	TraesCS1A02G056200.1	3.0349	3.06418	3.91601	2.95767e-08	7.74651e-06
LMPG-Sr21, LMPG	Day 3	High temperature	30020	TraesCS2B02G507200.1	-3.80309	-3.9844	2.47943	3.0535e-08	7.93954e-06
LMPG-Sr21, LMPG	Day 3	High temperature	128768	TraesCS7D02G382900.1	-2.60891	-2.61958	5.51425	3.11003e-08	8.00102e-06
LMPG-Sr21, LMPG	Day 3	High temperature	133696	TraesCSU02G268500.1	-2.56476	-2.5682	7.19284	3.12174e-08	8.00102e-06
LMPG-Sr21, LMPG	Day 3	High temperature	81303	TraesCS5A02G503800.1	-2.74963	-2.7898	3.40787	3.28414e-08	8.35755e-06
LMPG-Sr21, LMPG	Day 3	High temperature	75044	TraesCS4D02G346000.1	-5.04615	-5.57272	2.14419	3.70435e-08	9.36052e-06
LMPG-Sr21, LMPG	Day 3	High temperature	17131	TraesCS2A02G035100.1	-6.33188	-6.60324	5.1994	3.75168e-08	9.40967e-06
LMPG-Sr21, LMPG	Day 3	High temperature	42227	TraesCS3A02G277200.1	-2.70768	-2.74864	2.9928	3.78278e-08	9.40967e-06
LMPG-Sr21, LMPG	Day 3	High temperature	924	TraesCS1A02G079700.1	-2.84063	-2.89119	3.12452	3.81133e-08	9.40967e-06
LMPG-Sr21, LMPG	Day 3	High temperature	121718	TraesCS7B02G289200.1	-2.5371	-2.54624	5.29248	3.85201e-08	9.40967e-06
LMPG-Sr21, LMPG	Day 3	High temperature	129239	TraesCS7D02G422400.1	-5.15626	-6.0637	1.76404	3.85492e-08	9.40967e-06
LMPG-Sr21, LMPG	Day 3	High temperature	43228	TraesCS3A02G355400.1	-4.27259	-4.59636	1.83446	4.24199e-08	1.02845e-05
LMPG-Sr21, LMPG	Day 3	High temperature	12649	TraesCS1D02G122600.1	-5.47677	-6.9065	1.52561	4.30183e-08	1.03596e-05
LMPG-Sr21, LMPG	Day 3	High temperature	13454	TraesCS1D02G182300.1	-3.0309	-3.06549	4.33013	4.51934e-08	1.0774e-05
LMPG-Sr21, LMPG	Day 3	High temperature	113655	TraesCS7A02G201100.1	-5.45876	-6.86102	1.59677	4.53397e-08	1.0774e-05
LMPG-Sr21, LMPG	Day 3	High temperature	20000	TraesCS2A02G271700.1	-4.98144	-5.72635	1.82657	4.57099e-08	1.07905e-05
LMPG-Sr21, LMPG	Day 3	High temperature	79887	TraesCS5A02G380900.2	-5.21189	-6.21378	1.64964	4.82814e-08	1.13231e-05
LMPG-Sr21, LMPG	Day 3	High temperature	43599	TraesCS3A02G383800.1	-2.81757	-2.81978	7.9873	4.99177e-08	1.16308e-05
LMPG-Sr21, LMPG	Day 3	High temperature	84670	TraesCS5B02G219700.1	-2.87524	-2.92714	3.09368	5.25512e-08	1.21654e-05
LMPG-Sr21, LMPG	Day 3	High temperature	41319	TraesCS3A02G209100.1	-4.59066	-5.07096	1.89025	5.65898e-08	1.30164e-05
LMPG-Sr21, LMPG	Day 3	High temperature	1033	TraesCS1A02G089600.1	-2.63477	-2.64788	5.07214	5.8877e-08	1.34562e-05
LMPG-Sr21, LMPG	Day 3	High temperature	10877	TraesCS1B02G455900.1	-2.27477	-2.29239	3.99129	6.22281e-08	1.41321e-05
LMPG-Sr21, LMPG	Day 3	High temperature	80896	TraesCS5A02G468300.1	-3.38451	-3.49856	2.62249	6.39166e-08	1.44243e-05
LMPG-Sr21, LMPG	Day 3	High temperature	24446	TraesCS2B02G048200.1	-2.48819	-2.49089	7.89597	6.74561e-08	1.51279e-05
LMPG-Sr21, LMPG	Day 3	High temperature	113400	TraesCS7A02G178800.1	-2.94502	-2.98914	3.05496	7.22874e-08	1.61107e-05
LMPG-Sr21, LMPG	Day 3	High temperature	19780	TraesCS2A02G254600.1	4.94039	5.00542	4.84958	8.24629e-08	1.8265e-05
LMPG-Sr21, LMPG	Day 3	High temperature	43389	TraesCS3A02G368800.1	-4.75571	-5.36377	1.67194	8.45758e-08	1.86181e-05
LMPG-Sr21, LMPG	Day 3	High temperature	102019	TraesCS6B02G111800.1	-3.6746	-3.84495	2.4309	9.11549e-08	1.99115e-05
LMPG-Sr21, LMPG	Day 3	High temperature	34699	TraesCS2D02G270300.1	-4.83188	-5.50471	1.76192	9.24613e-08	1.99115e-05
LMPG-Sr21, LMPG	Day 3	High temperature	55461	TraesCS3D02G212000.1	-4.51231	-4.97336	1.88566	9.25086e-08	1.99115e-05
LMPG-Sr21, LMPG	Day 3	High temperature	98925	TraesCS6A02G266100.1	-4.71925	-5.30739	2.1467	9.26711e-08	1.99115e-05
LMPG-Sr21, LMPG	Day 3	High temperature	82111	TraesCS5B02G016100.1	4.3051	4.73839	1.84805	9.53256e-08	2.02858e-05
LMPG-Sr21, LMPG	Day 3	High temperature	36986	TraesCS2D02G452900.1	-4.35338	-4.73775	2.13464	9.55435e-08	2.02858e-05
LMPG-Sr21, LMPG	Day 3	High temperature	63398	TraesCS4A02G293000.1	-3.69541	-3.71458	6.16389	9.80866e-08	2.06796e-05
LMPG-Sr21, LMPG	Day 3	High temperature	19600	TraesCS2A02G240500.2	7.63416	7.86148	6.65926	9.89298e-08	2.06796e-05
LMPG-Sr21, LMPG	Day 3	High temperature	103850	TraesCS6B02G257800.1	-4.4347	-4.85883	1.74416	9.91276e-08	2.06796e-05
LMPG-Sr21, LMPG	Day 3	High temperature	15828	TraesCS1D02G376700.1	-5.69481	-8.28702	1.46018	1.10529e-07	2.29249e-05
LMPG-Sr21, LMPG	Day 3	High temperature	59878	TraesCS4A02G017100.1	-3.08278	-3.10064	5.35292	1.12265e-07	2.31512e-05
LMPG-Sr21, LMPG	Day 3	High temperature	33982	TraesCS2D02G220200.1	-3.93104	-4.1706	1.97231	1.23318e-07	2.52549e-05
LMPG-Sr21, LMPG	Day 3	High temperature	59882	TraesCS4A02G017400.1	-3.76863	-3.92254	2.39436	1.24808e-07	2.52549e-05
LMPG-Sr21, LMPG	Day 3	High temperature	60323	TraesCS4A02G055900.1	-3.61716	-3.73922	2.55973	1.24929e-07	2.52549e-05
LMPG-Sr21, LMPG	Day 3	High temperature	122415	TraesCS7B02G350200.1	-4.68856	-5.27491	1.78895	1.25282e-07	2.52549e-05
LMPG-Sr21, LMPG	Day 3	High temperature	69345	TraesCS4B02G287100.1	-4.80609	-5.48456	1.85966	1.30087e-07	2.60771e-05
LMPG-Sr21, LMPG	Day 3	High temperature	124889	TraesCS7D02G067400.1	-4.14868	-4.46144	1.8903	1.33762e-07	2.66647e-05
LMPG-Sr21, LMPG	Day 3	High temperature	22301	TraesCS2A02G456100.1	-4.15265	-4.4702	2.76698	1.47302e-07	2.92017e-05
LMPG-Sr21, LMPG	Day 3	High temperature	112468	TraesCS7A02G097500.1	4.18492	4.26207	4.78746	1.55961e-07	3.07484e-05
LMPG-Sr21, LMPG	Day 3	High temperature	96770	TraesCS6A02G093700.1	6.99927	7.75499	2.82728	1.58651e-07	3.10318e-05
LMPG-Sr21, LMPG	Day 3	High temperature	33385	TraesCS2D02G170700.1	-2.82774	-2.88349	3.24386	1.59922e-07	3.10318e-05
LMPG-Sr21, LMPG	Day 3	High temperature	128464	TraesCS7D02G358200.1	-2.72804	-2.77621	3.32799	1.59993e-07	3.10318e-05
LMPG-Sr21, LMPG	Day 3	High temperature	54269	TraesCS3D02G126500.1	-3.60449	-3.76893	2.2807	1.612e-07	3.10977e-05
LMPG-Sr21, LMPG	Day 3	High temperature	25600	TraesCS2B02G148900.1	-2.67957	-2.72356	3.29992	1.89287e-07	3.63208e-05
LMPG-Sr21, LMPG	Day 3	High temperature	102671	TraesCS6B02G167900.1	-3.83898	-4.06377	1.93965	2.01582e-07	3.84743e-05
LMPG-Sr21, LMPG	Day 3	High temperature	18637	TraesCS2A02G166600.1	-5.01967	-5.95904	1.96534	2.02685e-07	3.84802e-05
LMPG-Sr21, LMPG	Day 3	High temperature	78508	TraesCS5A02G263500.1	-3.0329	-3.11066	2.48023	2.13897e-07	4.03949e-05
LMPG-Sr21, LMPG	Day 3	High temperature	116731	TraesCS7A02G450400.1	-3.91818	-4.16776	1.96908	2.18997e-07	4.11415e-05
LMPG-Sr21, LMPG	Day 3	High temperature	93620	TraesCS5D02G390700.2	-5.33886	-6.84592	1.59895	2.2231e-07	4.15465e-05
LMPG-Sr21, LMPG	Day 3	High temperature	108262	TraesCS6D02G157600.1	-5.18264	-6.37984	1.57093	2.3091e-07	4.29301e-05
LMPG-Sr21, LMPG	Day 3	High temperature	119334	TraesCS7B02G107800.1	-5.42494	-7.18306	1.49973	2.32635e-07	4.30279e-05
LMPG-Sr21, LMPG	Day 3	High temperature	105395	TraesCS6B02G382200.1	-3.57198	-3.60155	5.04793	2.35589e-07	4.32284e-05
LMPG-Sr21, LMPG	Day 3	High temperature	61670	TraesCS4A02G154800.1	-2.48688	-2.50049	4.86062	2.36129e-07	4.32284e-05
LMPG-Sr21, LMPG	Day 3	High temperature	38003	TraesCS2D02G540200.1	-3.15295	-3.17536	5.00404	2.72147e-07	4.95695e-05
LMPG-Sr21, LMPG	Day 3	High temperature	64552	TraesCS4A02G393500.1	2.61621	2.62393	5.91966	2.74221e-07	4.96949e-05
LMPG-Sr21, LMPG	Day 3	High temperature	126477	TraesCS7D02G207000.1	-5.16698	-6.37679	1.71738	2.8511e-07	5.135e-05
LMPG-Sr21, LMPG	Day 3	High temperature	133589	TraesCSU02G258100.1	5.76192	5.76422	11.3668	2.86216e-07	5.135e-05
LMPG-Sr21, LMPG	Day 3	High temperature	89597	TraesCS5D02G068000.1	-4.31661	-4.73593	1.71604	3.2497e-07	5.80128e-05
LMPG-Sr21, LMPG	Day 3	High temperature	101193	TraesCS6B02G037800.1	-1.91514	-1.91522	11.5934	3.63942e-07	6.46484e-05
LMPG-Sr21, LMPG	Day 3	High temperature	77749	TraesCS5A02G199500.1	6.55817	6.64746	6.84306	3.66559e-07	6.47925e-05
LMPG-Sr21, LMPG	Day 3	High temperature	130146	TraesCS7D02G503400.1	-5.59548	-8.54507	1.68136	3.88131e-07	6.82692e-05
LMPG-Sr21, LMPG	Day 3	High temperature	69344	TraesCS4B02G287000.1	-3.0828	-3.10066	5.32942	3.92406e-07	6.85663e-05
LMPG-Sr21, LMPG	Day 3	High temperature	96349	TraesCS6A02G057400.1	-4.60767	-5.21692	1.94225	3.93642e-07	6.85663e-05
LMPG-Sr21, LMPG	Day 3	High temperature	49846	TraesCS3B02G357500.1	-4.66881	-5.33348	1.84171	4.31447e-07	7.47884e-05
LMPG-Sr21, LMPG	Day 3	High temperature	21386	TraesCS2A02G381900.1	-3.421	-3.56396	2.41107	4.37845e-07	7.55325e-05
LMPG-Sr21, LMPG	Day 3	High temperature	41891	TraesCS3A02G252800.1	-3.6006	-3.78191	2.11672	4.55586e-07	7.82169e-05
LMPG-Sr21, LMPG	Day 3	High temperature	131814	TraesCSU02G093800.1	-3.9946	-4.28758	3.30946	4.59724e-07	7.85515e-05
LMPG-Sr21, LMPG	Day 3	High temperature	37705	TraesCS2D02G515000.1	3.13403	3.20142	3.49076	4.86469e-07	8.27275e-05
LMPG-Sr21, LMPG	Day 3	High temperature	56026	TraesCS3D02G253500.1	-3.56297	-3.73836	2.19122	5.26989e-07	8.91327e-05
LMPG-Sr21, LMPG	Day 3	High temperature	72343	TraesCS4D02G137900.1	5.95895	5.97824	7.95316	5.29103e-07	8.91327e-05
LMPG-Sr21, LMPG	Day 3	High temperature	22587	TraesCS2A02G481100.1	-4.6146	-5.25398	1.95628	5.36904e-07	9.00242e-05
LMPG-Sr21, LMPG	Day 3	High temperature	12350	TraesCS1D02G098100.1	-2.18591	-2.19617	4.85261	5.45023e-07	9.09606e-05
LMPG-Sr21, LMPG	Day 3	High temperature	68904	TraesCS4B02G248900.1	-2.90519	-2.9466	3.17121	5.65501e-07	9.39413e-05
LMPG-Sr21, LMPG	Day 3	High temperature	73223	TraesCS4D02G198600.1	-2.88746	-2.95689	2.96029	5.92863e-07	9.80328e-05
LMPG-Sr21, LMPG	Day 3	High temperature	32908	TraesCS2D02G129500.1	-2.00976	-2.02237	4.41753	6.02686e-07	9.91999e-05
LMPG-Sr21, LMPG	Day 3	High temperature	62517	TraesCS4A02G219700.1	-3.66847	-3.87313	2.27903	6.32921e-07	0.000103528
LMPG-Sr21, LMPG	Day 3	High temperature	82140	TraesCS5B02G018700.2	2.82134	2.83296	4.92287	6.3475e-07	0.000103528
LMPG-Sr21, LMPG	Day 3	High temperature	128462	TraesCS7D02G358000.1	-3.31546	-3.36567	3.35974	6.736e-07	0.000109367
LMPG-Sr21, LMPG	Day 3	High temperature	55409	TraesCS3D02G209200.2	-3.8371	-4.09237	2.32365	6.90674e-07	0.000111634
LMPG-Sr21, LMPG	Day 3	High temperature	57465	TraesCS3D02G361800.1	-4.51324	-5.10083	1.57397	7.33723e-07	0.000117882
LMPG-Sr21, LMPG	Day 3	High temperature	68257	TraesCS4B02G197800.1	-3.01875	-3.10501	2.73804	7.359e-07	0.000117882
LMPG-Sr21, LMPG	Day 3	High temperature	111256	TraesCS6D02G397500.1	-5.07588	-6.32779	1.41088	7.72507e-07	0.000123196
LMPG-Sr21, LMPG	Day 3	High temperature	5211	TraesCS1A02G433800.1	-2.19708	-2.19875	7.82101	8.34944e-07	0.000132564
LMPG-Sr21, LMPG	Day 3	High temperature	43484	TraesCS3A02G375500.1	-5.50694	-8.55086	1.39263	8.45793e-07	0.000133695
LMPG-Sr21, LMPG	Day 3	High temperature	21310	TraesCS2A02G375000.1	-4.13013	-4.50613	1.84051	8.75052e-07	0.000137713
LMPG-Sr21, LMPG	Day 3	High temperature	86028	TraesCS5B02G332500.1	-3.50105	-3.67203	2.32027	8.82906e-07	0.000138343
LMPG-Sr21, LMPG	Day 3	High temperature	102759	TraesCS6B02G175100.2	-3.36409	-3.50675	2.26842	8.90175e-07	0.000138875
LMPG-Sr21, LMPG	Day 3	High temperature	23291	TraesCS2A02G539100.1	-5.50882	-8.70973	1.78507	9.3305e-07	0.000144934
LMPG-Sr21, LMPG	Day 3	High temperature	94380	TraesCS5D02G456600.1	-2.00287	-2.00487	7.56407	9.68928e-07	0.000149286
LMPG-Sr21, LMPG	Day 3	High temperature	113656	TraesCS7A02G201200.1	-5.34639	-7.45291	1.43656	9.69387e-07	0.000149286
LMPG-Sr21, LMPG	Day 3	High temperature	100589	TraesCS6A02G405700.1	2.87153	2.92371	3.86084	9.80846e-07	0.000150405
LMPG-Sr21, LMPG	Day 3	High temperature	75674	TraesCS5A02G033900.1	-3.70637	-3.93283	2.92067	9.87596e-07	0.000150795
LMPG-Sr21, LMPG	Day 3	High temperature	33421	TraesCS2D02G174200.1	-4.96556	-6.08694	1.87604	1.03727e-06	0.000157648
LMPG-Sr21, LMPG	Day 3	High temperature	29477	TraesCS2B02G459000.1	-4.60944	-5.30502	1.65987	1.04126e-06	0.000157648
LMPG-Sr21, LMPG	Day 3	High temperature	119340	TraesCS7B02G108400.1	-5.26677	-7.16975	1.44891	1.22117e-06	0.000184109
LMPG-Sr21, LMPG	Day 3	High temperature	92902	TraesCS5D02G329100.1	-4.38368	-4.92017	1.82958	1.2348e-06	0.000185386
LMPG-Sr21, LMPG	Day 3	High temperature	85918	TraesCS5B02G322900.1	-5.2452	-5.26559	6.42758	1.26607e-06	0.000189288
LMPG-Sr21, LMPG	Day 3	High temperature	13452	TraesCS1D02G182100.1	-4.01684	-4.16758	3.47271	1.27675e-06	0.000190093
LMPG-Sr21, LMPG	Day 3	High temperature	13358	TraesCS1D02G173800.1	-4.93803	-6.06562	1.61427	1.34182e-06	0.000198347
LMPG-Sr21, LMPG	Day 3	High temperature	30429	TraesCS2B02G541700.1	3.10317	3.22186	2.58331	1.34324e-06	0.000198347
LMPG-Sr21, LMPG	Day 3	High temperature	18574	TraesCS2A02G161300.2	-5.16025	-6.77221	1.41951	1.38708e-06	0.000203981
LMPG-Sr21, LMPG	Day 3	High temperature	16477	TraesCS1D02G432400.1	-2.40174	-2.43628	3.31843	1.45159e-06	0.000212595
LMPG-Sr21, LMPG	Day 3	High temperature	59764	TraesCS4A02G007800.1	-5.05141	-6.41262	1.6034	1.46471e-06	0.000213645
LMPG-Sr21, LMPG	Day 3	High temperature	96868	TraesCS6A02G101000.1	4.13584	4.62188	1.6652	1.49474e-06	0.000217116
LMPG-Sr21, LMPG	Day 3	High temperature	103711	TraesCS6B02G246800.1	-5.28124	-7.35226	1.4074	1.50061e-06	0.000217116
LMPG-Sr21, LMPG	Day 3	High temperature	119056	TraesCS7B02G084000.1	-4.73286	-4.99875	3.40788	1.54029e-06	0.000221963
LMPG-Sr21, LMPG	Day 3	High temperature	30296	TraesCS2B02G529400.1	-3.12444	-3.2338	2.58463	1.66288e-06	0.000238669
LMPG-Sr21, LMPG	Day 3	High temperature	87731	TraesCS5B02G480900.2	-2.95475	-3.04027	2.84482	1.68744e-06	0.00024123
LMPG-Sr21, LMPG	Day 3	High temperature	36526	TraesCS2D02G414200.1	-4.41848	-5.00572	1.76734	1.7293e-06	0.000246233
LMPG-Sr21, LMPG	Day 3	High temperature	16509	TraesCS1D02G435200.1	-1.81958	-1.82016	8.69076	1.77516e-06	0.000251763
LMPG-Sr21, LMPG	Day 3	High temperature	124893	TraesCS7D02G067800.1	-3.64604	-3.87038	1.6318	1.8174e-06	0.00025674
LMPG-Sr21, LMPG	Day 3	High temperature	109984	TraesCS6D02G289800.1	-4.26247	-4.74943	1.82398	1.83206e-06	0.000257796
LMPG-Sr21, LMPG	Day 3	High temperature	125501	TraesCS7D02G124000.1	4.02015	4.02129	10.2246	1.88293e-06	0.000263918
LMPG-Sr21, LMPG	Day 3	High temperature	79216	TraesCS5A02G321300.1	-2.61379	-2.65315	3.12369	2.01557e-06	0.000281411
LMPG-Sr21, LMPG	Day 3	High temperature	60216	TraesCS4A02G046800.3	-2.86341	-2.93917	2.75188	2.06204e-06	0.00028621
LMPG-Sr21, LMPG	Day 3	High temperature	90866	TraesCS5D02G164600.1	-3.79704	-4.07346	2.06696	2.06589e-06	0.00028621
LMPG-Sr21, LMPG	Day 3	High temperature	15	TraesCS1A02G001500.1	6.45529	6.64135	5.8813	2.16888e-06	0.000299323
LMPG-Sr21, LMPG	Day 3	High temperature	60059	TraesCS4A02G033600.1	-3.00588	-3.06221	3.97269	2.24677e-06	0.000308884
LMPG-Sr21, LMPG	Day 3	High temperature	98223	TraesCS6A02G209000.1	-2.67451	-2.73114	3.02906	2.32787e-06	0.000318811
LMPG-Sr21, LMPG	Day 3	High temperature	84576	TraesCS5B02G211000.1	-4.30341	-4.83438	1.73403	2.35592e-06	0.000319508
LMPG-Sr21, LMPG	Day 3	High temperature	4648	TraesCS1A02G385000.1	-2.238	-2.23809	12.0549	2.37748e-06	0.000319508
LMPG-Sr21, LMPG	Day 3	High temperature	22469	TraesCS2A02G470800.1	-2.238	-2.23809	12.0549	2.37748e-06	0.000319508
LMPG-Sr21, LMPG	Day 3	High temperature	43086	TraesCS3A02G343800.1	-2.238	-2.23809	12.0549	2.37748e-06	0.000319508
LMPG-Sr21, LMPG	Day 3	High temperature	88934	TraesCS5D02G010100.1	-2.238	-2.23809	12.0549	2.37748e-06	0.000319508
LMPG-Sr21, LMPG	Day 3	High temperature	113351	TraesCS7A02G174700.1	-3.81343	-4.10261	1.74402	2.49863e-06	0.000334414
LMPG-Sr21, LMPG	Day 3	High temperature	107889	TraesCS6D02G129900.1	-3.68058	-3.92463	1.8952	2.50704e-06	0.000334414
LMPG-Sr21, LMPG	Day 3	High temperature	115888	TraesCS7A02G376800.1	-3.20367	-3.23967	5.53522	2.54972e-06	0.000338848
LMPG-Sr21, LMPG	Day 3	High temperature	14967	TraesCS1D02G303700.1	-3.704	-3.95745	2.0037	2.6599e-06	0.000352186
LMPG-Sr21, LMPG	Day 3	High temperature	100430	TraesCS6A02G392100.2	-6.84119	-8.38091	5.8982	2.69553e-06	0.000355592
LMPG-Sr21, LMPG	Day 3	High temperature	84594	TraesCS5B02G212600.1	-4.92273	-6.2	1.97665	2.88317e-06	0.000378951
LMPG-Sr21, LMPG	Day 3	High temperature	6736	TraesCS1B02G117400.1	-1.92347	-1.93563	4.60793	2.89558e-06	0.000379195
LMPG-Sr21, LMPG	Day 3	High temperature	1385	TraesCS1A02G118200.1	6.89292	1.44269e+08	2.86645	2.91831e-06	0.000380781
LMPG-Sr21, LMPG	Day 3	High temperature	67776	TraesCS4B02G162400.1	-3.03999	-3.10847	3.45745	3.11809e-06	0.000405374
LMPG-Sr21, LMPG	Day 3	High temperature	69893	TraesCS4B02G332900.1	-3.68686	-3.82299	3.0193	3.16244e-06	0.000409655
LMPG-Sr21, LMPG	Day 3	High temperature	30753	TraesCS2B02G569200.1	-3.51127	-3.5849	3.0298	3.21186e-06	0.000414561
LMPG-Sr21, LMPG	Day 3	High temperature	37708	TraesCS2D02G515400.1	2.81785	2.87676	2.68769	3.25928e-06	0.000419174
LMPG-Sr21, LMPG	Day 3	High temperature	69500	TraesCS4B02G299800.1	-3.48249	-3.6776	2.23561	3.33596e-06	0.000427503
LMPG-Sr21, LMPG	Day 3	High temperature	10124	TraesCS1B02G389700.1	-5.436	-1.44269e+08	1.35829	3.39635e-06	0.000433693
LMPG-Sr21, LMPG	Day 3	High temperature	103556	TraesCS6B02G234800.1	-2.24681	-2.26293	4.75977	3.54522e-06	0.000451098
LMPG-Sr21, LMPG	Day 3	High temperature	11180	TraesCS1D02G000600.1	2.55864	2.61233	4.10163	3.7703e-06	0.000478042
LMPG-Sr21, LMPG	Day 3	High temperature	4649	TraesCS1A02G385100.1	-1.8651	-1.86526	10.9218	3.90803e-06	0.000492627
LMPG-Sr21, LMPG	Day 3	High temperature	30816	TraesCS2B02G575000.1	2.3681	2.40618	2.558	3.92145e-06	0.000492627
LMPG-Sr21, LMPG	Day 3	High temperature	117350	TraesCS7A02G506000.1	-2.96507	-3.05808	2.94836	3.92652e-06	0.000492627
LMPG-Sr21, LMPG	Day 3	High temperature	98714	TraesCS6A02G248400.1	-4.33822	-4.93827	1.68944	3.94497e-06	0.000493217
LMPG-Sr21, LMPG	Day 3	High temperature	82528	TraesCS5B02G054800.2	-3.06216	-3.17299	2.47516	4.06158e-06	0.000506033
LMPG-Sr21, LMPG	Day 3	High temperature	104515	TraesCS6B02G312200.1	-3.51603	-3.72551	2.55007	4.09382e-06	0.000507408
LMPG-Sr21, LMPG	Day 3	High temperature	119454	TraesCS7B02G117900.1	-1.977	-1.9898	5.01051	4.11929e-06	0.000507408
LMPG-Sr21, LMPG	Day 3	High temperature	48851	TraesCS3B02G284600.1	-3.655	-3.9068	1.70252	4.11958e-06	0.000507408
LMPG-Sr21, LMPG	Day 3	High temperature	117484	TraesCS7A02G517700.1	5.12092	8.75713	1.83016	4.12919e-06	0.000507408
LMPG-Sr21, LMPG	Day 3	High temperature	47085	TraesCS3B02G144800.1	-4.06523	-4.49164	1.7326	4.14332e-06	0.000507408
LMPG-Sr21, LMPG	Day 3	High temperature	60983	TraesCS4A02G106400.1	-2.90708	-2.99527	2.63476	4.24528e-06	0.000518127
LMPG-Sr21, LMPG	Day 3	High temperature	61211	TraesCS4A02G123100.1	-3.1521	-3.2796	2.0134	4.33799e-06	0.000527646
LMPG-Sr21, LMPG	Day 3	High temperature	106147	TraesCS6B02G450000.1	2.42752	2.45946	4.19547	4.35861e-06	0.000528363
LMPG-Sr21, LMPG	Day 3	High temperature	112448	TraesCS7A02G095600.1	-1.94665	-1.9518	6.08155	4.38514e-06	0.000528907
LMPG-Sr21, LMPG	Day 3	High temperature	48280	TraesCS3B02G239400.1	-4.18464	-4.6855	1.76727	4.39257e-06	0.000528907
LMPG-Sr21, LMPG	Day 3	High temperature	73810	TraesCS4D02G243400.1	-2.73443	-2.80152	3.21716	4.58964e-06	0.000550788
LMPG-Sr21, LMPG	Day 3	High temperature	119259	TraesCS7B02G101700.1	-3.33001	-3.49545	1.59912	4.64971e-06	0.000556136
LMPG-Sr21, LMPG	Day 3	High temperature	75520	TraesCS5A02G019900.1	-1.51418	-1.51654	6.60037	4.67825e-06	0.000557691
LMPG-Sr21, LMPG	Day 3	High temperature	51807	TraesCS3B02G523500.1	-2.17832	-2.17836	12.8196	4.89164e-06	0.000581198
LMPG-Sr21, LMPG	Day 3	High temperature	18181	TraesCS2A02G127100.1	-2.05568	-2.07314	4.074	4.91648e-06	0.000582221
LMPG-Sr21, LMPG	Day 3	High temperature	23316	TraesCS2A02G541400.1	-3.24035	-3.39034	3.83022	4.99141e-06	0.00058915
LMPG-Sr21, LMPG	Day 3	High temperature	64520	TraesCS4A02G390200.1	5.83188	7.53638	2.51743	5.20592e-06	0.000612455
LMPG-Sr21, LMPG	Day 3	High temperature	74314	TraesCS4D02G285800.1	-4.24514	-4.80163	1.92322	5.24275e-06	0.000614773
LMPG-Sr21, LMPG	Day 3	High temperature	97401	TraesCS6A02G146900.1	-3.27036	-3.42618	2.18464	5.57074e-06	0.000644592
LMPG-Sr21, LMPG	Day 3	High temperature	11020	TraesCS1B02G468400.1	5.16645	5.55863	1.47571	5.57632e-06	0.000644592
LMPG-Sr21, LMPG	Day 3	High temperature	26727	TraesCS2B02G244100.1	-4.50334	-5.29621	1.57959	5.63728e-06	0.000644592
LMPG-Sr21, LMPG	Day 3	High temperature	54984	TraesCS3D02G183900.2	-2.76117	-2.83344	2.54574	5.74712e-06	0.000644592
LMPG-Sr21, LMPG	Day 3	High temperature	4645	TraesCS1A02G384700.1	-2.25556	-2.25576	10.7306	5.74855e-06	0.000644592
LMPG-Sr21, LMPG	Day 3	High temperature	12027	TraesCS1D02G071100.1	-2.25556	-2.25576	10.7306	5.74855e-06	0.000644592
LMPG-Sr21, LMPG	Day 3	High temperature	13433	TraesCS1D02G180200.1	-2.25556	-2.25576	10.7306	5.74855e-06	0.000644592
LMPG-Sr21, LMPG	Day 3	High temperature	31685	TraesCS2D02G020900.1	-2.25556	-2.25576	10.7306	5.74855e-06	0.000644592
LMPG-Sr21, LMPG	Day 3	High temperature	80352	TraesCS5A02G420700.1	-2.25556	-2.25576	10.7306	5.74855e-06	0.000644592
LMPG-Sr21, LMPG	Day 3	High temperature	94397	TraesCS5D02G458200.1	-2.25556	-2.25576	10.7306	5.74855e-06	0.000644592
LMPG-Sr21, LMPG	Day 3	High temperature	94546	TraesCS5D02G471500.1	-2.25556	-2.25576	10.7306	5.74855e-06	0.000644592
LMPG-Sr21, LMPG	Day 3	High temperature	107306	TraesCS6D02G079600.1	-2.25556	-2.25576	10.7306	5.74855e-06	0.000644592
LMPG-Sr21, LMPG	Day 3	High temperature	125500	TraesCS7D02G123900.1	-2.25556	-2.25576	10.7306	5.74855e-06	0.000644592
LMPG-Sr21, LMPG	Day 3	High temperature	133736	TraesCSU02G272400.1	-2.25556	-2.25576	10.7306	5.74855e-06	0.000644592
LMPG-Sr21, LMPG	Day 3	High temperature	44982	TraesCS3A02G501200.1	-3.10152	-3.1643	2.54392	5.95041e-06	0.000665149
LMPG-Sr21, LMPG	Day 3	High temperature	22381	TraesCS2A02G462700.1	-4.61103	-5.54759	1.73124	6.16493e-06	0.000686988
LMPG-Sr21, LMPG	Day 3	High temperature	66919	TraesCS4B02G098200.1	-3.86677	-4.21753	1.7956	6.19302e-06	0.000687982
LMPG-Sr21, LMPG	Day 3	High temperature	55926	TraesCS3D02G246800.1	-2.65716	-2.71896	2.68717	6.48661e-06	0.000718372
LMPG-Sr21, LMPG	Day 3	High temperature	70996	TraesCS4D02G027800.2	-5.32726	-26.3453	1.50398	6.75058e-06	0.000745306
LMPG-Sr21, LMPG	Day 3	High temperature	1818	TraesCS1A02G148600.1	-2.27198	-2.27205	12.527	6.8997e-06	0.000750227
LMPG-Sr21, LMPG	Day 3	High temperature	14875	TraesCS1D02G295300.1	-2.27198	-2.27205	12.527	6.8997e-06	0.000750227
LMPG-Sr21, LMPG	Day 3	High temperature	27000	TraesCS2B02G262300.1	-2.27198	-2.27205	12.527	6.8997e-06	0.000750227
LMPG-Sr21, LMPG	Day 3	High temperature	110439	TraesCS6D02G325700.1	-2.27198	-2.27205	12.527	6.8997e-06	0.000750227
LMPG-Sr21, LMPG	Day 3	High temperature	133601	TraesCSU02G259200.1	-2.27198	-2.27205	12.527	6.8997e-06	0.000750227
LMPG-Sr21, LMPG	Day 3	High temperature	13436	TraesCS1D02G180500.1	-2.14326	-2.14329	13.8945	6.96733e-06	0.000750756
LMPG-Sr21, LMPG	Day 3	High temperature	38381	TraesCS2D02G573200.1	-2.14326	-2.14329	13.8945	6.96733e-06	0.000750756
LMPG-Sr21, LMPG	Day 3	High temperature	52222	TraesCS3B02G563300.1	-2.14326	-2.14329	13.8945	6.96733e-06	0.000750756
LMPG-Sr21, LMPG	Day 3	High temperature	45371	TraesCS3A02G537700.1	-3.49282	-3.71188	2.30215	7.18947e-06	0.000772373
LMPG-Sr21, LMPG	Day 3	High temperature	86796	TraesCS5B02G399800.1	-3.09771	-3.22388	2.65408	7.30221e-06	0.000782143
LMPG-Sr21, LMPG	Day 3	High temperature	70842	TraesCS4D02G015800.1	-3.15305	-3.24123	3.93369	7.34548e-06	0.000782842
LMPG-Sr21, LMPG	Day 3	High temperature	47843	TraesCS3B02G208300.2	-3.20807	-3.35605	2.21245	7.35237e-06	0.000782842
LMPG-Sr21, LMPG	Day 3	High temperature	119024	TraesCS7B02G081400.1	-5.2488	-9.14054	1.26498	7.53367e-06	0.000799583
LMPG-Sr21, LMPG	Day 3	High temperature	92889	TraesCS5D02G328100.1	-2.76261	-2.80884	3.27242	7.55417e-06	0.000799583
LMPG-Sr21, LMPG	Day 3	High temperature	85176	TraesCS5B02G262900.1	-2.35241	-2.38818	3.00932	7.80907e-06	0.000824133
LMPG-Sr21, LMPG	Day 3	High temperature	125665	TraesCS7D02G138100.1	-3.89073	-4.22954	2.6119	7.87279e-06	0.00082842
LMPG-Sr21, LMPG	Day 3	High temperature	57555	TraesCS3D02G368000.1	-5.03109	-7.05819	1.36326	8.00761e-06	0.000839047
LMPG-Sr21, LMPG	Day 3	High temperature	69466	TraesCS4B02G297100.1	-4.07236	-4.54853	1.72871	8.02055e-06	0.000839047
LMPG-Sr21, LMPG	Day 3	High temperature	50277	TraesCS3B02G392100.1	-3.41785	-3.61893	2.10237	8.0783e-06	0.000842633
LMPG-Sr21, LMPG	Day 3	High temperature	29627	TraesCS2B02G472100.1	-3.03406	-3.15199	2.94052	8.54542e-06	0.000888773
LMPG-Sr21, LMPG	Day 3	High temperature	109257	TraesCS6D02G230500.1	-3.84782	-4.20732	1.85801	8.59661e-06	0.000891513
LMPG-Sr21, LMPG	Day 3	High temperature	43128	TraesCS3A02G347500.1	-3.84485	-4.20483	2.10679	8.8911e-06	0.000919396
LMPG-Sr21, LMPG	Day 3	High temperature	99545	TraesCS6A02G316700.1	-3.36839	-3.55885	2.9585	8.99676e-06	0.000927648
LMPG-Sr21, LMPG	Day 3	High temperature	64448	TraesCS4A02G384200.1	-5.0355	-7.18498	1.79804	9.19483e-06	0.000945355
LMPG-Sr21, LMPG	Day 3	High temperature	10125	TraesCS1B02G389800.1	-5.52723	-1.44269e+08	1.34918	9.45075e-06	0.000966737
LMPG-Sr21, LMPG	Day 3	High temperature	12051	TraesCS1D02G072900.1	-3.86625	-4.23997	1.79665	9.45668e-06	0.000966737
LMPG-Sr21, LMPG	Day 3	High temperature	4483	TraesCS1A02G369600.2	3.65039	3.69257	5.77021	1.00455e-05	0.00102401
LMPG-Sr21, LMPG	Day 3	High temperature	71025	TraesCS4D02G030300.1	-5.25177	-11.7892	2.38412	1.01318e-05	0.00102989
LMPG-Sr21, LMPG	Day 3	High temperature	51722	TraesCS3B02G515600.1	5.40203	5.47067	6.22238	1.09512e-05	0.00111003
LMPG-Sr21, LMPG	Day 3	High temperature	126002	TraesCS7D02G165800.1	-3.73878	-4.06284	1.68531	1.1099e-05	0.00112185
LMPG-Sr21, LMPG	Day 3	High temperature	9286	TraesCS1B02G317700.1	-2.06451	-2.06455	13.5123	1.149e-05	0.00115564
LMPG-Sr21, LMPG	Day 3	High temperature	98260	TraesCS6A02G211700.1	-3.71267	-4.00936	2.54422	1.14978e-05	0.00115564
LMPG-Sr21, LMPG	Day 3	High temperature	22099	TraesCS2A02G438200.1	-3.71614	-4.03339	1.8327	1.17339e-05	0.00117607
LMPG-Sr21, LMPG	Day 3	High temperature	76539	TraesCS5A02G105800.1	1.96166	1.96694	6.36249	1.24484e-05	0.00124421
LMPG-Sr21, LMPG	Day 3	High temperature	108847	TraesCS6D02G199500.1	-4.56106	-5.56934	1.47984	1.25227e-05	0.00124816
LMPG-Sr21, LMPG	Day 3	High temperature	130042	TraesCS7D02G494000.1	-4.2819	-4.9633	1.55043	1.27425e-05	0.00126655
LMPG-Sr21, LMPG	Day 3	High temperature	72300	TraesCS4D02G135000.5	3.42425	3.48705	4.21972	1.29734e-05	0.00128147
LMPG-Sr21, LMPG	Day 3	High temperature	61167	TraesCS4A02G120900.1	-2.72373	-2.79922	2.53119	1.29815e-05	0.00128147
LMPG-Sr21, LMPG	Day 3	High temperature	6402	TraesCS1B02G088900.2	-3.66671	-3.96863	1.82615	1.30238e-05	0.00128147
LMPG-Sr21, LMPG	Day 3	High temperature	28435	TraesCS2B02G372900.1	1.79614	1.80281	5.24969	1.30354e-05	0.00128147
LMPG-Sr21, LMPG	Day 3	High temperature	128682	TraesCS7D02G375700.1	3.0672	3.08933	4.3607	1.34051e-05	0.00131421
LMPG-Sr21, LMPG	Day 3	High temperature	10300	TraesCS1B02G404700.1	-1.68311	-1.68327	10.6357	1.3482e-05	0.00131815
LMPG-Sr21, LMPG	Day 3	High temperature	59243	TraesCS3D02G508800.1	-3.42112	-3.63882	1.78626	1.35555e-05	0.00132174
LMPG-Sr21, LMPG	Day 3	High temperature	110049	TraesCS6D02G294800.1	-4.33621	-5.0853	1.48493	1.41295e-05	0.00137397
LMPG-Sr21, LMPG	Day 3	High temperature	43285	TraesCS3A02G360300.1	-3.16565	-3.31823	2.31833	1.42245e-05	0.00137946
LMPG-Sr21, LMPG	Day 3	High temperature	49282	TraesCS3B02G317500.1	-4.21061	-4.84349	1.72132	1.43943e-05	0.00139217
LMPG-Sr21, LMPG	Day 3	High temperature	128244	TraesCS7D02G340200.1	-2.20652	-2.23513	3.7408	1.44743e-05	0.00139615
LMPG-Sr21, LMPG	Day 3	High temperature	71028	TraesCS4D02G030500.2	-5.196	-1.44269e+08	2.0778	1.45776e-05	0.00140234
LMPG-Sr21, LMPG	Day 3	High temperature	102786	TraesCS6B02G176800.1	-3.36702	-3.57227	1.80941	1.51065e-05	0.00144934
LMPG-Sr21, LMPG	Day 3	High temperature	114056	TraesCS7A02G235100.1	-3.27301	-3.39545	3.27502	1.57787e-05	0.00150979
LMPG-Sr21, LMPG	Day 3	High temperature	56970	TraesCS3D02G321500.1	-4.47588	-5.41334	1.59578	1.59514e-05	0.00152024
LMPG-Sr21, LMPG	Day 3	High temperature	15837	TraesCS1D02G377400.1	5.04671	5.94792	1.67811	1.59727e-05	0.00152024
LMPG-Sr21, LMPG	Day 3	High temperature	8613	TraesCS1B02G262200.1	4.69421	6.58524	2.26742	1.65681e-05	0.00157274
LMPG-Sr21, LMPG	Day 3	High temperature	115494	TraesCS7A02G343800.1	-1.70773	-1.71231	5.6845	1.77915e-05	0.00168442
LMPG-Sr21, LMPG	Day 3	High temperature	54067	TraesCS3D02G110700.2	4.30358	5.26117	1.62113	1.85374e-05	0.00175042
LMPG-Sr21, LMPG	Day 3	High temperature	17462	TraesCS2A02G064900.1	-3.36666	-3.57898	1.86966	1.88983e-05	0.00177982
LMPG-Sr21, LMPG	Day 3	High temperature	9422	TraesCS1B02G329600.2	-2.81595	-2.90284	3.21207	2.00126e-05	0.00187982
LMPG-Sr21, LMPG	Day 3	High temperature	76860	TraesCS5A02G129500.1	-4.95989	-7.42699	1.37472	2.01981e-05	0.0018923
LMPG-Sr21, LMPG	Day 3	High temperature	79228	TraesCS5A02G322300.1	-3.74123	-4.10023	1.89829	2.04115e-05	0.00190282
LMPG-Sr21, LMPG	Day 3	High temperature	23036	TraesCS2A02G518200.1	4.82461	7.87212	1.42515	2.04166e-05	0.00190282
LMPG-Sr21, LMPG	Day 3	High temperature	65509	TraesCS4A02G480900.1	3.15988	3.34499	2.36638	2.07104e-05	0.00192521
LMPG-Sr21, LMPG	Day 3	High temperature	58765	TraesCS3D02G467600.1	-2.80125	-2.88179	2.72552	2.08021e-05	0.00192874
LMPG-Sr21, LMPG	Day 3	High temperature	77931	TraesCS5A02G213900.2	-3.2288	-3.40635	2.39346	2.11551e-05	0.00195641
LMPG-Sr21, LMPG	Day 3	High temperature	1819	TraesCS1A02G148700.1	-2.9371	-3.05085	2.97202	2.15068e-05	0.00197873
LMPG-Sr21, LMPG	Day 3	High temperature	34701	TraesCS2D02G270500.1	-2.9371	-3.05085	2.97202	2.15068e-05	0.00197873
LMPG-Sr21, LMPG	Day 3	High temperature	19036	TraesCS2A02G199700.1	-2.87499	-2.9792	2.2954	2.18061e-05	0.00200114
LMPG-Sr21, LMPG	Day 3	High temperature	9246	TraesCS1B02G314700.1	-3.08174	-3.22582	2.23142	2.22871e-05	0.00204007
LMPG-Sr21, LMPG	Day 3	High temperature	66853	TraesCS4B02G092200.1	-4.3429	-5.17471	1.75086	2.23612e-05	0.00204164
LMPG-Sr21, LMPG	Day 3	High temperature	27918	TraesCS2B02G329600.1	2.60234	2.62683	3.69103	2.25228e-05	0.00205117
LMPG-Sr21, LMPG	Day 3	High temperature	19030	TraesCS2A02G199300.1	-3.60448	-3.90812	1.85071	2.26572e-05	0.00205555
LMPG-Sr21, LMPG	Day 3	High temperature	119366	TraesCS7B02G110900.1	-4.33905	-5.16886	1.60307	2.26855e-05	0.00205555
LMPG-Sr21, LMPG	Day 3	High temperature	77915	TraesCS5A02G212800.1	-4.13242	-4.75801	1.69419	2.35939e-05	0.00213248
LMPG-Sr21, LMPG	Day 3	High temperature	12418	TraesCS1D02G103500.1	-4.04621	-4.60462	1.80033	2.41379e-05	0.00217617
LMPG-Sr21, LMPG	Day 3	High temperature	103037	TraesCS6B02G196500.1	-4.49982	-5.5818	1.44985	2.5187e-05	0.00226506
LMPG-Sr21, LMPG	Day 3	High temperature	96719	TraesCS6A02G089400.2	-3.61212	-3.92526	1.91943	2.55301e-05	0.00229018
LMPG-Sr21, LMPG	Day 3	High temperature	71799	TraesCS4D02G094400.1	-3.17989	-3.35067	2.1623	2.60293e-05	0.00232914
LMPG-Sr21, LMPG	Day 3	High temperature	84798	TraesCS5B02G230800.1	-3.70282	-4.05895	1.78781	2.62751e-05	0.00234528
LMPG-Sr21, LMPG	Day 3	High temperature	12155	TraesCS1D02G081400.3	-2.65491	-2.72912	2.53196	2.63745e-05	0.00234832
LMPG-Sr21, LMPG	Day 3	High temperature	66860	TraesCS4B02G092900.1	-2.89847	-3.01007	2.30557	2.67575e-05	0.00237652
LMPG-Sr21, LMPG	Day 3	High temperature	79336	TraesCS5A02G332300.1	-4.44101	-5.44597	1.76389	2.70245e-05	0.0023943
LMPG-Sr21, LMPG	Day 3	High temperature	39385	TraesCS3A02G058300.1	4.74127	5.11925	2.54385	2.71873e-05	0.0024028
LMPG-Sr21, LMPG	Day 3	High temperature	10388	TraesCS1B02G413000.1	-1.50869	-1.51118	6.2414	2.72852e-05	0.00240552
LMPG-Sr21, LMPG	Day 3	High temperature	106039	TraesCS6B02G440200.1	2.83919	2.95555	2.38738	2.73643e-05	0.00240658
LMPG-Sr21, LMPG	Day 3	High temperature	115200	TraesCS7A02G319900.1	-4.63783	-6.03576	1.4928	2.79198e-05	0.00244943
LMPG-Sr21, LMPG	Day 3	High temperature	50207	TraesCS3B02G386300.1	-5.382	-1.44269e+08	1.35128	2.85186e-05	0.00249586
LMPG-Sr21, LMPG	Day 3	High temperature	20505	TraesCS2A02G309500.1	-3.27513	-3.47441	2.02147	2.87209e-05	0.00250745
LMPG-Sr21, LMPG	Day 3	High temperature	119354	TraesCS7B02G109800.1	-2.17518	-2.20419	3.73178	2.91478e-05	0.00253854
LMPG-Sr21, LMPG	Day 3	High temperature	4493	TraesCS1A02G370600.1	-5.03527	-9.63913	1.31014	2.94767e-05	0.00256097
LMPG-Sr21, LMPG	Day 3	High temperature	130933	TraesCSU02G016900.2	-2.80453	-2.90198	2.42811	2.98311e-05	0.00258551
LMPG-Sr21, LMPG	Day 3	High temperature	47582	TraesCS3B02G185700.1	6.89645	7.12967	5.83578	3.01699e-05	0.00260857
LMPG-Sr21, LMPG	Day 3	High temperature	59877	TraesCS4A02G017000.1	-4.24012	-5.0073	1.5622	3.03396e-05	0.00261694
LMPG-Sr21, LMPG	Day 3	High temperature	31733	TraesCS2D02G025400.1	-4.12235	-4.77244	1.88749	3.0486e-05	0.00262325
LMPG-Sr21, LMPG	Day 3	High temperature	21829	TraesCS2A02G416900.2	-3.38252	-3.61722	1.81481	3.05712e-05	0.0026243
LMPG-Sr21, LMPG	Day 3	High temperature	25924	TraesCS2B02G177600.1	-4.57229	-5.85875	1.27863	3.09761e-05	0.00265271
LMPG-Sr21, LMPG	Day 3	High temperature	40849	TraesCS3A02G176500.1	-2.62789	-2.7009	2.51127	3.24511e-05	0.00277241
LMPG-Sr21, LMPG	Day 3	High temperature	60474	TraesCS4A02G066500.1	-2.85571	-2.96342	2.76589	3.3037e-05	0.00281278
LMPG-Sr21, LMPG	Day 3	High temperature	46518	TraesCS3B02G098700.1	3.0393	3.11583	2.5336	3.31229e-05	0.00281278
LMPG-Sr21, LMPG	Day 3	High temperature	38013	TraesCS2D02G541200.1	-4.78033	-6.74299	1.47766	3.31588e-05	0.00281278
LMPG-Sr21, LMPG	Day 3	High temperature	133626	TraesCSU02G261700.1	-1.80686	-1.80756	8.64789	3.37571e-05	0.00285381
LMPG-Sr21, LMPG	Day 3	High temperature	45418	TraesCS3B02G002300.1	-4.51181	-5.70328	1.50813	3.38017e-05	0.00285381
LMPG-Sr21, LMPG	Day 3	High temperature	110306	TraesCS6D02G314600.1	-3.94505	-4.46488	1.93454	3.39865e-05	0.00286268
LMPG-Sr21, LMPG	Day 3	High temperature	125094	TraesCS7D02G086500.1	1.8931	1.89609	6.6372	3.48402e-05	0.00292772
LMPG-Sr21, LMPG	Day 3	High temperature	15504	TraesCS1D02G348700.1	-5.03029	-1.44269e+08	1.46598	3.55415e-05	0.00297968
LMPG-Sr21, LMPG	Day 3	High temperature	76397	TraesCS5A02G094600.1	2.66721	2.75799	1.98656	3.69986e-05	0.00309112
LMPG-Sr21, LMPG	Day 3	High temperature	32170	TraesCS2D02G063000.1	-4.01775	-4.60271	1.36359	3.70431e-05	0.00309112
LMPG-Sr21, LMPG	Day 3	High temperature	57354	TraesCS3D02G353600.1	-2.59686	-2.66752	2.56954	3.75474e-05	0.00312593
LMPG-Sr21, LMPG	Day 3	High temperature	11580	TraesCS1D02G034700.1	-2.75235	-2.7919	3.68511	3.77046e-05	0.00313175
LMPG-Sr21, LMPG	Day 3	High temperature	6765	TraesCS1B02G119600.1	-3.76794	-4.1847	1.74597	3.81147e-05	0.0031585
LMPG-Sr21, LMPG	Day 3	High temperature	53704	TraesCS3D02G080100.1	-2.37836	-2.42735	3.10884	3.94817e-05	0.00326425
LMPG-Sr21, LMPG	Day 3	High temperature	69386	TraesCS4B02G290500.1	4.92993	5.65865	1.78252	3.97369e-05	0.00327779
LMPG-Sr21, LMPG	Day 3	High temperature	74313	TraesCS4D02G285700.1	-3.64485	-3.98214	2.55633	4.00038e-05	0.00329224
LMPG-Sr21, LMPG	Day 3	High temperature	104050	TraesCS6B02G274000.1	4.85173	7.67431	1.59897	4.01849e-05	0.00329852
LMPG-Sr21, LMPG	Day 3	High temperature	42892	TraesCS3A02G328000.1	-4.25255	-5.08611	1.61114	4.0264e-05	0.00329852
LMPG-Sr21, LMPG	Day 3	High temperature	68209	TraesCS4B02G194000.1	-4.29484	-5.18404	1.52741	4.05307e-05	0.00331281
LMPG-Sr21, LMPG	Day 3	High temperature	30425	TraesCS2B02G541300.1	2.69027	2.78648	2.88639	4.12589e-05	0.00336466
LMPG-Sr21, LMPG	Day 3	High temperature	33229	TraesCS2D02G157900.1	-4.8384	-7.36646	1.2607	4.15176e-05	0.00337808
LMPG-Sr21, LMPG	Day 3	High temperature	7045	TraesCS1B02G141000.1	-4.59812	-6.07519	1.30842	4.19398e-05	0.00340471
LMPG-Sr21, LMPG	Day 3	High temperature	15826	TraesCS1D02G376500.1	-4.98182	-10.6559	1.28471	4.26191e-05	0.00344996
LMPG-Sr21, LMPG	Day 3	High temperature	18464	TraesCS2A02G152000.1	1.82591	1.83013	5.65038	4.27856e-05	0.00344996
LMPG-Sr21, LMPG	Day 3	High temperature	33221	TraesCS2D02G157100.1	1.82591	1.83013	5.65038	4.27856e-05	0.00344996
LMPG-Sr21, LMPG	Day 3	High temperature	100466	TraesCS6A02G394800.1	2.99745	3.15908	2.95237	4.3125e-05	0.00346142
LMPG-Sr21, LMPG	Day 3	High temperature	33350	TraesCS2D02G168400.2	-4.99193	-1.44269e+08	1.19796	4.3203e-05	0.00346142
LMPG-Sr21, LMPG	Day 3	High temperature	73621	TraesCS4D02G229200.1	-2.90436	-3.02591	2.10472	4.32171e-05	0.00346142
LMPG-Sr21, LMPG	Day 3	High temperature	40550	TraesCS3A02G151100.1	4.78384	1.44269e+08	1.8605	4.34503e-05	0.00347235
LMPG-Sr21, LMPG	Day 3	High temperature	80747	TraesCS5A02G454500.1	-2.42074	-2.47318	2.79262	4.36363e-05	0.00347946
LMPG-Sr21, LMPG	Day 3	High temperature	124641	TraesCS7D02G044400.1	-3.17387	-3.3588	2.20031	4.45167e-05	0.00354179
LMPG-Sr21, LMPG	Day 3	High temperature	69891	TraesCS4B02G332700.1	-1.93646	-1.94514	4.93098	4.46861e-05	0.0035474
LMPG-Sr21, LMPG	Day 3	High temperature	33783	TraesCS2D02G204700.1	-4.29891	-5.21851	1.56418	4.52683e-05	0.00358569
LMPG-Sr21, LMPG	Day 3	High temperature	69892	TraesCS4B02G332800.1	-2.28049	-2.28496	5.96394	4.60232e-05	0.00363745
LMPG-Sr21, LMPG	Day 3	High temperature	119838	TraesCS7B02G146400.1	-1.95827	-1.97694	3.74757	4.65339e-05	0.00366973
LMPG-Sr21, LMPG	Day 3	High temperature	107716	TraesCS6D02G113500.1	-4.115	-4.82099	1.70264	4.66715e-05	0.00367252
LMPG-Sr21, LMPG	Day 3	High temperature	8933	TraesCS1B02G287400.1	-3.93951	-4.49103	1.74861	4.709e-05	0.00369733
LMPG-Sr21, LMPG	Day 3	High temperature	115039	TraesCS7A02G306600.1	-3.57762	-3.91153	1.67293	4.75788e-05	0.00371185
LMPG-Sr21, LMPG	Day 3	High temperature	27936	TraesCS2B02G331500.1	-2.13671	-2.13814	7.88214	4.75852e-05	0.00371185
LMPG-Sr21, LMPG	Day 3	High temperature	116021	TraesCS7A02G387500.1	-2.13671	-2.13814	7.88214	4.75852e-05	0.00371185
LMPG-Sr21, LMPG	Day 3	High temperature	19000	TraesCS2A02G196700.1	-3.9235	-4.46511	1.7187	4.80585e-05	0.00374064
LMPG-Sr21, LMPG	Day 3	High temperature	33816	TraesCS2D02G207400.1	-2.67182	-2.75624	2.36472	4.98934e-05	0.00387266
LMPG-Sr21, LMPG	Day 3	High temperature	71180	TraesCS4D02G042800.1	-2.35649	-2.35814	7.96832	4.99705e-05	0.00387266
LMPG-Sr21, LMPG	Day 3	High temperature	87113	TraesCS5B02G426300.1	-3.04874	-3.20512	1.8153	5.03571e-05	0.00389421
LMPG-Sr21, LMPG	Day 3	High temperature	61164	TraesCS4A02G120600.1	-4.03704	-4.67982	2.2363	5.05432e-05	0.0039002
LMPG-Sr21, LMPG	Day 3	High temperature	57978	TraesCS3D02G401200.1	-2.33917	-2.38291	3.07701	5.11985e-05	0.00394229
LMPG-Sr21, LMPG	Day 3	High temperature	114355	TraesCS7A02G257200.2	-3.79601	-4.25558	1.74626	5.1351e-05	0.00394556
LMPG-Sr21, LMPG	Day 3	High temperature	28774	TraesCS2B02G401300.1	-3.74257	-4.17014	1.63832	5.1932e-05	0.00398168
LMPG-Sr21, LMPG	Day 3	High temperature	43759	TraesCS3A02G396800.1	3.94687	4.65124	1.59333	5.28097e-05	0.00403868
LMPG-Sr21, LMPG	Day 3	High temperature	31567	TraesCS2D02G010800.1	1.98257	2.00571	3.44436	5.29006e-05	0.00403868
LMPG-Sr21, LMPG	Day 3	High temperature	35261	TraesCS2D02G311100.1	2.343	2.39544	2.90553	5.43164e-05	0.00413796
LMPG-Sr21, LMPG	Day 3	High temperature	54716	TraesCS3D02G162500.1	3.92497	4.61637	1.60623	5.62443e-05	0.0042744
LMPG-Sr21, LMPG	Day 3	High temperature	86866	TraesCS5B02G405500.1	-3.44249	-3.72742	1.76817	5.63456e-05	0.0042744
LMPG-Sr21, LMPG	Day 3	High temperature	15982	TraesCS1D02G389200.1	-3.13168	-3.31282	1.548	5.67347e-05	0.00429484
LMPG-Sr21, LMPG	Day 3	High temperature	126167	TraesCS7D02G180200.1	-5.90174	-7.73694	1.99616	5.70463e-05	0.00430934
LMPG-Sr21, LMPG	Day 3	High temperature	87476	TraesCS5B02G458300.1	-3.46617	-3.76168	2.13767	5.71842e-05	0.00431068
LMPG-Sr21, LMPG	Day 3	High temperature	28664	TraesCS2B02G391900.1	-3.03994	-3.19849	1.86144	5.90073e-05	0.00443879
LMPG-Sr21, LMPG	Day 3	High temperature	892	TraesCS1A02G076900.1	3.52149	3.73676	1.99673	5.94987e-05	0.00446639
LMPG-Sr21, LMPG	Day 3	High temperature	15827	TraesCS1D02G376600.1	-4.87269	-8.73768	1.26048	5.99552e-05	0.0044856
LMPG-Sr21, LMPG	Day 3	High temperature	89136	TraesCS5D02G027600.1	1.90976	1.91469	5.49221	6.00047e-05	0.0044856
LMPG-Sr21, LMPG	Day 3	High temperature	36858	TraesCS2D02G442000.1	-3.08059	-3.25012	2.09163	6.04845e-05	0.00450891
LMPG-Sr21, LMPG	Day 3	High temperature	94653	TraesCS5D02G481200.1	-3.9045	-4.45878	1.76506	6.05678e-05	0.00450891
LMPG-Sr21, LMPG	Day 3	High temperature	79508	TraesCS5A02G348500.1	-4.59433	-6.04885	1.88421	6.15126e-05	0.00456976
LMPG-Sr21, LMPG	Day 3	High temperature	121092	TraesCS7B02G239300.1	-1.64309	-1.64854	5.36672	6.26527e-05	0.00464485
LMPG-Sr21, LMPG	Day 3	High temperature	61032	TraesCS4A02G110100.1	-4.12049	-4.88409	1.53104	6.28402e-05	0.00464913
LMPG-Sr21, LMPG	Day 3	High temperature	121386	TraesCS7B02G262400.1	-3.69053	-4.10609	1.62526	6.45895e-05	0.0047616
LMPG-Sr21, LMPG	Day 3	High temperature	102452	TraesCS6B02G148000.2	1.97161	1.99429	3.7528	6.46257e-05	0.0047616
LMPG-Sr21, LMPG	Day 3	High temperature	26040	TraesCS2B02G187700.1	-3.98361	-4.61482	2.03831	6.53128e-05	0.00480237
LMPG-Sr21, LMPG	Day 3	High temperature	126941	TraesCS7D02G243000.1	2.80103	2.92767	1.87554	6.72121e-05	0.00493191
LMPG-Sr21, LMPG	Day 3	High temperature	48393	TraesCS3B02G248500.1	-2.476	-2.53887	2.90745	7.01472e-05	0.00512904
LMPG-Sr21, LMPG	Day 3	High temperature	70298	TraesCS4B02G367500.1	-4.89287	-1.44269e+08	1.7272	7.01844e-05	0.00512904
LMPG-Sr21, LMPG	Day 3	High temperature	3325	TraesCS1A02G270900.1	-3.03079	-3.19309	2.7728	7.07965e-05	0.00516325
LMPG-Sr21, LMPG	Day 3	High temperature	18221	TraesCS2A02G130200.1	2.92243	3.07949	2.11043	7.18088e-05	0.00522646
LMPG-Sr21, LMPG	Day 3	High temperature	6148	TraesCS1B02G068500.1	-2.08852	-2.11722	3.33173	7.27417e-05	0.00528364
LMPG-Sr21, LMPG	Day 3	High temperature	4611	TraesCS1A02G381400.1	-4.88363	-1.44269e+08	1.20485	7.33008e-05	0.00531349
LMPG-Sr21, LMPG	Day 3	High temperature	30915	TraesCS2B02G582300.1	-3.69094	-4.11887	1.90857	7.40761e-05	0.00535887
LMPG-Sr21, LMPG	Day 3	High temperature	123238	TraesCS7B02G424100.1	-4.56426	-6.27373	1.40287	7.54369e-05	0.00544633
LMPG-Sr21, LMPG	Day 3	High temperature	53252	TraesCS3D02G041400.1	-4.12016	-4.92113	1.44672	7.6114e-05	0.00548418
LMPG-Sr21, LMPG	Day 3	High temperature	85903	TraesCS5B02G321800.1	-2.58764	-2.62266	3.46141	7.75222e-05	0.00557445
LMPG-Sr21, LMPG	Day 3	High temperature	71919	TraesCS4D02G104200.1	3.05526	3.11412	3.16816	7.77298e-05	0.0055782
LMPG-Sr21, LMPG	Day 3	High temperature	128457	TraesCS7D02G357500.1	-4.46163	-5.90477	1.44202	8.25428e-05	0.00590226
LMPG-Sr21, LMPG	Day 3	High temperature	40008	TraesCS3A02G108900.2	2.93692	3.10197	2.03219	8.25744e-05	0.00590226
LMPG-Sr21, LMPG	Day 3	High temperature	126174	TraesCS7D02G180900.1	-2.59345	-2.67385	2.58292	8.52076e-05	0.00607837
LMPG-Sr21, LMPG	Day 3	High temperature	36247	TraesCS2D02G391700.1	4.04334	4.97917	2.32538	8.68723e-05	0.00618483
LMPG-Sr21, LMPG	Day 3	High temperature	93902	TraesCS5D02G414000.1	-4.69534	-7.23978	1.40353	8.72319e-05	0.00619813
LMPG-Sr21, LMPG	Day 3	High temperature	61120	TraesCS4A02G117100.1	-4.27405	-5.33571	1.60633	8.80602e-05	0.00624462
LMPG-Sr21, LMPG	Day 3	High temperature	93004	TraesCS5D02G338200.1	-2.0767	-2.09758	3.49502	8.85226e-05	0.00626503
LMPG-Sr21, LMPG	Day 3	High temperature	119339	TraesCS7B02G108300.1	-4.63806	-6.83802	1.25548	8.99326e-05	0.00635229
LMPG-Sr21, LMPG	Day 3	High temperature	30877	TraesCS2B02G579100.1	-3.12498	-3.32062	2.28545	9.09994e-05	0.00639987
LMPG-Sr21, LMPG	Day 3	High temperature	40007	TraesCS3A02G108900.1	2.50623	2.58462	2.40629	9.11075e-05	0.00639987
LMPG-Sr21, LMPG	Day 3	High temperature	94654	TraesCS5D02G481200.2	-2.65947	-2.75103	2.40192	9.11413e-05	0.00639987
LMPG-Sr21, LMPG	Day 3	High temperature	86870	TraesCS5B02G406000.1	-3.84328	-4.402	1.6482	9.21981e-05	0.00646143
LMPG-Sr21, LMPG	Day 3	High temperature	32665	TraesCS2D02G107100.1	-4.4495	-5.93679	1.29873	9.54629e-05	0.00667719
LMPG-Sr21, LMPG	Day 3	High temperature	127672	TraesCS7D02G295400.3	4.09608	4.39034	2.35376	9.60368e-05	0.00669914
LMPG-Sr21, LMPG	Day 3	High temperature	108748	TraesCS6D02G192500.1	-2.29552	-2.34159	2.98465	9.61953e-05	0.00669914
LMPG-Sr21, LMPG	Day 3	High temperature	109354	TraesCS6D02G238200.1	-4.57442	-6.51929	1.54217	9.64053e-05	0.00669914
LMPG-Sr21, LMPG	Day 3	High temperature	55823	TraesCS3D02G238300.1	-2.85805	-2.9878	2.39156	9.65234e-05	0.00669914
LMPG-Sr21, LMPG	Day 3	High temperature	35700	TraesCS2D02G347700.1	-3.12425	-3.32295	1.87346	9.91395e-05	0.00686742
LMPG-Sr21, LMPG	Day 3	High temperature	58467	TraesCS3D02G440200.1	2.75855	2.88517	2.99349	0.00010026	0.00693163
LMPG-Sr21, LMPG	Day 3	High temperature	114946	TraesCS7A02G299400.2	3.80651	4.05854	2.38391	0.000100921	0.00696396
LMPG-Sr21, LMPG	Day 3	High temperature	41412	TraesCS3A02G216800.1	-4.23472	-5.27324	1.35549	0.000101401	0.00698154
LMPG-Sr21, LMPG	Day 3	High temperature	22949	TraesCS2A02G511000.1	2.41049	2.44368	3.77363	0.000101565	0.00698154
LMPG-Sr21, LMPG	Day 3	High temperature	90574	TraesCS5D02G140900.1	-3.41254	-3.72024	2.09407	0.000103151	0.00707699
LMPG-Sr21, LMPG	Day 3	High temperature	10113	TraesCS1B02G388700.2	2.85404	2.87041	6.15649	0.000105954	0.00725194
LMPG-Sr21, LMPG	Day 3	High temperature	109011	TraesCS6D02G212200.2	3.56687	4.03156	1.8211	0.000106105	0.00725194
LMPG-Sr21, LMPG	Day 3	High temperature	90102	TraesCS5D02G106900.1	2.86839	3.02311	1.63255	0.000107003	0.0072886
LMPG-Sr21, LMPG	Day 3	High temperature	74861	TraesCS4D02G329500.1	-2.31311	-2.31741	5.93428	0.000107048	0.0072886
LMPG-Sr21, LMPG	Day 3	High temperature	1290	TraesCS1A02G110000.1	-4.35433	-5.65417	1.42993	0.000107515	0.00730652
LMPG-Sr21, LMPG	Day 3	High temperature	93898	TraesCS5D02G413600.1	-3.049	-3.22851	2.92107	0.000109178	0.00740168
LMPG-Sr21, LMPG	Day 3	High temperature	20545	TraesCS2A02G312600.1	2.07267	2.09055	3.59603	0.000109328	0.00740168
LMPG-Sr21, LMPG	Day 3	High temperature	68126	TraesCS4B02G187300.1	-3.92439	-4.58129	1.63713	0.000109966	0.00743091
LMPG-Sr21, LMPG	Day 3	High temperature	29478	TraesCS2B02G459100.1	-3.57168	-3.96491	1.78203	0.000110215	0.00743368
LMPG-Sr21, LMPG	Day 3	High temperature	127837	TraesCS7D02G309400.1	-2.58695	-2.64313	3.28185	0.000110789	0.00743964
LMPG-Sr21, LMPG	Day 3	High temperature	101606	TraesCS6B02G075200.1	-3.07197	-3.25937	2.03528	0.000110922	0.00743964
LMPG-Sr21, LMPG	Day 3	High temperature	88935	TraesCS5D02G010200.1	-1.98686	-1.98689	12.8164	0.00011105	0.00743964
LMPG-Sr21, LMPG	Day 3	High temperature	21415	TraesCS2A02G384100.1	-3.767	-4.28984	1.52788	0.000111132	0.00743964
LMPG-Sr21, LMPG	Day 3	High temperature	23100	TraesCS2A02G523600.1	-4.54704	-6.50012	2.26791	0.000111383	0.00744252
LMPG-Sr21, LMPG	Day 3	High temperature	42303	TraesCS3A02G283800.1	-4.19194	-5.1895	1.57073	0.000111834	0.0074588
LMPG-Sr21, LMPG	Day 3	High temperature	84893	TraesCS5B02G239600.1	-3.44799	-3.77874	1.93612	0.000113588	0.00756175
LMPG-Sr21, LMPG	Day 3	High temperature	104079	TraesCS6B02G276300.1	-2.7596	-2.87314	2.24139	0.000114211	0.00758913
LMPG-Sr21, LMPG	Day 3	High temperature	40213	TraesCS3A02G124700.1	-2.79065	-2.9106	2.30673	0.000115526	0.00766231
LMPG-Sr21, LMPG	Day 3	High temperature	119335	TraesCS7B02G107900.1	-4.7209	-8.33862	1.26311	0.00011757	0.00778349
LMPG-Sr21, LMPG	Day 3	High temperature	103581	TraesCS6B02G236400.1	-4.25655	-4.25953	9.27695	0.000118226	0.00778842
LMPG-Sr21, LMPG	Day 3	High temperature	126948	TraesCS7D02G243700.1	-1.91967	-1.93937	3.72751	0.00011829	0.00778842
LMPG-Sr21, LMPG	Day 3	High temperature	90526	TraesCS5D02G137000.1	-4.72212	-8.39182	1.30289	0.000118296	0.00778842
LMPG-Sr21, LMPG	Day 3	High temperature	96424	TraesCS6A02G063900.1	-3.33798	-3.45319	2.56973	0.000120876	0.00794372
LMPG-Sr21, LMPG	Day 3	High temperature	22528	TraesCS2A02G476000.1	-4.63689	-7.26417	1.49357	0.000121334	0.00795921
LMPG-Sr21, LMPG	Day 3	High temperature	117396	TraesCS7A02G510200.1	-4.41322	-5.93406	1.92148	0.00012162	0.00796346
LMPG-Sr21, LMPG	Day 3	High temperature	82676	TraesCS5B02G068200.1	-4.00252	-4.76503	1.66394	0.000123835	0.00809374
LMPG-Sr21, LMPG	Day 3	High temperature	93787	TraesCS5D02G404300.1	-2.90242	-3.04901	2.59929	0.000125114	0.00816246
LMPG-Sr21, LMPG	Day 3	High temperature	41279	TraesCS3A02G206400.1	-2.92758	-3.08076	2.15633	0.000127173	0.00828168
LMPG-Sr21, LMPG	Day 3	High temperature	68863	TraesCS4B02G245600.1	-1.62882	-1.62979	8.10667	0.0001289	0.00837898
LMPG-Sr21, LMPG	Day 3	High temperature	20978	TraesCS2A02G348800.1	-3.70128	-4.19381	2.5792	0.000129246	0.00838627
LMPG-Sr21, LMPG	Day 3	High temperature	64518	TraesCS4A02G390000.1	5.83188	7.53638	2.50607	0.000129623	0.00839555
LMPG-Sr21, LMPG	Day 3	High temperature	29180	TraesCS2B02G434700.1	3.91491	4.76437	1.74788	0.000130187	0.00840172
LMPG-Sr21, LMPG	Day 3	High temperature	36510	TraesCS2D02G412700.1	3.91491	4.76437	1.74788	0.000130187	0.00840172
LMPG-Sr21, LMPG	Day 3	High temperature	23290	TraesCS2A02G539000.1	-4.47452	-6.25972	1.36782	0.000131121	0.00844683
LMPG-Sr21, LMPG	Day 3	High temperature	10291	TraesCS1B02G403900.1	-3.73909	-4.26324	1.27109	0.000132919	0.00854734
LMPG-Sr21, LMPG	Day 3	High temperature	50860	TraesCS3B02G439600.1	-2.40059	-2.46133	2.73898	0.000134119	0.00860908
LMPG-Sr21, LMPG	Day 3	High temperature	104962	TraesCS6B02G347200.1	-3.97684	-4.73397	2.27873	0.000139219	0.00892047
LMPG-Sr21, LMPG	Day 3	High temperature	74442	TraesCS4D02G295900.1	-3.934	-4.64482	1.55688	0.000140434	0.00898229
LMPG-Sr21, LMPG	Day 3	High temperature	30432	TraesCS2B02G542000.1	2.74664	2.81624	2.43026	0.000141566	0.00903855
LMPG-Sr21, LMPG	Day 3	High temperature	29770	TraesCS2B02G484300.1	-2.87608	-3.01999	1.8054	0.000141917	0.0090449
LMPG-Sr21, LMPG	Day 3	High temperature	90008	TraesCS5D02G100200.1	2.63263	2.72898	2.31343	0.000142243	0.00904956
LMPG-Sr21, LMPG	Day 3	High temperature	78004	TraesCS5A02G220600.1	-2.40272	-2.46437	2.65802	0.000143755	0.00912961
LMPG-Sr21, LMPG	Day 3	High temperature	61352	TraesCS4A02G132300.1	-3.31715	-3.60448	1.93907	0.000144605	0.00916736
LMPG-Sr21, LMPG	Day 3	High temperature	118885	TraesCS7B02G069500.1	-4.153	-5.17438	1.31734	0.00014823	0.00938059
LMPG-Sr21, LMPG	Day 3	High temperature	74138	TraesCS4D02G270900.1	-2.63626	-2.66616	4.23215	0.000152415	0.00962845
LMPG-Sr21, LMPG	Day 3	High temperature	10126	TraesCS1B02G389900.1	-4.72281	-1.44269e+08	1.21783	0.000153062	0.00965232
LMPG-Sr21, LMPG	Day 3	High temperature	101547	TraesCS6B02G069800.1	-2.81506	-2.94759	2.07065	0.000156119	0.0098278
LMPG-Sr21, LMPG	Day 3	High temperature	90269	TraesCS5D02G120000.1	-3.40321	-3.71382	2.12103	0.00015749	0.00988401
LMPG-Sr21, LMPG	Day 3	High temperature	88942	TraesCS5D02G010900.1	-1.72858	-1.72897	9.42406	0.000157562	0.00988401
LMPG-Sr21, LMPG	Day 3	High temperature	76671	TraesCS5A02G115100.1	-2.54371	-2.62591	2.24254	0.000158096	0.00990019
LMPG-Sr21, LMPG	Day 3	High temperature	83089	TraesCS5B02G100900.1	3.19566	3.48184	1.39274	0.000158415	0.0099029
LMPG-Sr21, LMPG	Day 3	High temperature	75043	TraesCS4D02G345900.1	-4.71183	-1.44269e+08	1.30146	0.000160641	0.0100246
LMPG-Sr21, LMPG	Day 3	High temperature	38510	TraesCS2D02G584400.2	-3.69007	-3.72345	4.97306	0.000163191	0.0101543
LMPG-Sr21, LMPG	Day 3	High temperature	109381	TraesCS6D02G240300.1	-4.62007	-7.75921	1.29944	0.000163287	0.0101543
LMPG-Sr21, LMPG	Day 3	High temperature	94405	TraesCS5D02G459000.1	-1.62587	-1.62637	8.83273	0.000165103	0.0102495
LMPG-Sr21, LMPG	Day 3	High temperature	26457	TraesCS2B02G222900.1	-2.64529	-2.74521	2.55852	0.000165691	0.0102683
LMPG-Sr21, LMPG	Day 3	High temperature	94105	TraesCS5D02G432800.1	-2.66115	-2.76398	2.06753	0.000166108	0.0102763
LMPG-Sr21, LMPG	Day 3	High temperature	124543	TraesCS7D02G035600.1	3.21778	3.40108	2.29806	0.000167941	0.0103719
LMPG-Sr21, LMPG	Day 3	High temperature	130050	TraesCS7D02G494800.1	-3.63512	-4.11223	1.55244	0.000168928	0.0104149
LMPG-Sr21, LMPG	Day 3	High temperature	6766	TraesCS1B02G119700.1	-4.58354	-7.38835	1.44631	0.000169496	0.010432
LMPG-Sr21, LMPG	Day 3	High temperature	62327	TraesCS4A02G203400.1	2.65052	2.68355	3.29966	0.000171203	0.010519
LMPG-Sr21, LMPG	Day 3	High temperature	10758	TraesCS1B02G445200.1	-4.15201	-5.22196	2.6211	0.000172134	0.0105581
LMPG-Sr21, LMPG	Day 3	High temperature	64375	TraesCS4A02G377500.2	-4.69518	-1.44269e+08	1.88259	0.000172848	0.0105839
LMPG-Sr21, LMPG	Day 3	High temperature	91765	TraesCS5D02G235600.1	-3.30896	-3.60493	1.77965	0.000174492	0.0106663
LMPG-Sr21, LMPG	Day 3	High temperature	73089	TraesCS4D02G188600.1	-3.986	-4.80796	1.52439	0.000176067	0.0107443
LMPG-Sr21, LMPG	Day 3	High temperature	55408	TraesCS3D02G209200.1	-3.06211	-3.26546	1.86931	0.000177762	0.0108293
LMPG-Sr21, LMPG	Day 3	High temperature	36096	TraesCS2D02G380500.1	-3.73117	-4.29265	1.46305	0.000182316	0.0110879
LMPG-Sr21, LMPG	Day 3	High temperature	68541	TraesCS4B02G220200.1	3.51357	3.66891	3.19431	0.000182631	0.0110882
LMPG-Sr21, LMPG	Day 3	High temperature	31144	TraesCS2B02G602700.1	-4.34492	-5.9195	1.36176	0.000184502	0.0111829
LMPG-Sr21, LMPG	Day 3	High temperature	86965	TraesCS5B02G414000.2	4.21735	5.94803	1.51697	0.000187965	0.0113736
LMPG-Sr21, LMPG	Day 3	High temperature	85846	TraesCS5B02G317700.1	2.6211	2.73311	2.08739	0.000189211	0.0114297
LMPG-Sr21, LMPG	Day 3	High temperature	6805	TraesCS1B02G122800.1	-3.82983	-4.48892	1.63298	0.000189827	0.0114477
LMPG-Sr21, LMPG	Day 3	High temperature	86966	TraesCS5B02G414000.3	4.48443	1.44269e+08	1.59809	0.000191137	0.0115028
LMPG-Sr21, LMPG	Day 3	High temperature	123684	TraesCS7B02G461900.1	-3.09623	-3.31423	1.82981	0.000191381	0.0115028
LMPG-Sr21, LMPG	Day 3	High temperature	2408	TraesCS1A02G195700.1	-3.34054	-3.65787	1.85276	0.000192172	0.011531
LMPG-Sr21, LMPG	Day 3	High temperature	116510	TraesCS7A02G430300.1	-3.94916	-4.74809	1.47765	0.000194471	0.0116494
LMPG-Sr21, LMPG	Day 3	High temperature	102884	TraesCS6B02G183800.1	-2.72255	-2.84119	2.2414	0.000197357	0.0118026
LMPG-Sr21, LMPG	Day 3	High temperature	74816	TraesCS4D02G325200.1	-3.002	-3.19134	1.92942	0.000198696	0.0118436
LMPG-Sr21, LMPG	Day 3	High temperature	99137	TraesCS6A02G283500.1	-2.64902	-2.75351	2.70486	0.000198703	0.0118436
LMPG-Sr21, LMPG	Day 3	High temperature	97035	TraesCS6A02G115400.1	-3.67013	-4.19442	1.60518	0.000199056	0.011845
LMPG-Sr21, LMPG	Day 3	High temperature	60950	TraesCS4A02G103900.1	-4.90983	-9.76398	2.23492	0.000200637	0.0119193
LMPG-Sr21, LMPG	Day 3	High temperature	8934	TraesCS1B02G287500.1	-3.97918	-4.82884	1.63338	0.000203375	0.012062
LMPG-Sr21, LMPG	Day 3	High temperature	57760	TraesCS3D02G384200.1	3.14257	3.42128	2.12408	0.000204627	0.0121162
LMPG-Sr21, LMPG	Day 3	High temperature	131844	TraesCSU02G096900.1	3.30014	3.66013	1.62335	0.000207278	0.012253
LMPG-Sr21, LMPG	Day 3	High temperature	116292	TraesCS7A02G410700.2	-2.07878	-2.11158	2.77153	0.000208812	0.0123233
LMPG-Sr21, LMPG	Day 3	High temperature	193	TraesCS1A02G015900.1	-2.96012	-3.13919	2.25829	0.00020983	0.0123631
LMPG-Sr21, LMPG	Day 3	High temperature	94684	TraesCS5D02G484000.1	-3.70934	-4.27379	1.44024	0.000210313	0.0123712
LMPG-Sr21, LMPG	Day 3	High temperature	130222	TraesCS7D02G509100.1	2.6836	2.73543	3.7999	0.000214533	0.0125886
LMPG-Sr21, LMPG	Day 3	High temperature	115210	TraesCS7A02G320800.1	-2.63712	-2.74088	2.13669	0.000214809	0.0125886
LMPG-Sr21, LMPG	Day 3	High temperature	73387	TraesCS4D02G210900.1	-4.51626	-7.18167	1.23764	0.00021506	0.0125886
LMPG-Sr21, LMPG	Day 3	High temperature	90372	TraesCS5D02G125700.1	-2.07835	-2.11078	2.8461	0.000216252	0.0126377
LMPG-Sr21, LMPG	Day 3	High temperature	21814	TraesCS2A02G415700.1	2.66822	2.79014	2.26848	0.0002183	0.0127366
LMPG-Sr21, LMPG	Day 3	High temperature	127100	TraesCS7D02G254000.2	-2.9062	-3.07178	2.19697	0.000219479	0.0127847
LMPG-Sr21, LMPG	Day 3	High temperature	40745	TraesCS3A02G167200.1	-3.43583	-3.81479	1.83629	0.000221308	0.0128703
LMPG-Sr21, LMPG	Day 3	High temperature	90304	TraesCS5D02G122700.1	-6.4216	-26.8274	3.96911	0.000223469	0.0129706
LMPG-Sr21, LMPG	Day 3	High temperature	122199	TraesCS7B02G330600.1	-4.52535	-7.37419	1.24276	0.000224041	0.0129706
LMPG-Sr21, LMPG	Day 3	High temperature	93581	TraesCS5D02G387900.1	-3.60881	-4.10207	1.8459	0.000224117	0.0129706
LMPG-Sr21, LMPG	Day 3	High temperature	57304	TraesCS3D02G349400.1	-5.27074	-1.44269e+08	1.6284	0.000229679	0.0132711
LMPG-Sr21, LMPG	Day 3	High temperature	59083	TraesCS3D02G495200.1	-4.56058	-8.11048	1.28656	0.00023742	0.0136876
LMPG-Sr21, LMPG	Day 3	High temperature	91608	TraesCS5D02G222600.1	-3.61124	-4.1141	1.92579	0.000237651	0.0136876
LMPG-Sr21, LMPG	Day 3	High temperature	19606	TraesCS2A02G241100.1	-1.93931	-1.93937	12.3413	0.000238084	0.0136906
LMPG-Sr21, LMPG	Day 3	High temperature	70071	TraesCS4B02G348600.1	2.60916	2.61948	5.28415	0.000240277	0.0137843
LMPG-Sr21, LMPG	Day 3	High temperature	91572	TraesCS5D02G219300.2	-3.68713	-4.25328	1.538	0.000240481	0.0137843
LMPG-Sr21, LMPG	Day 3	High temperature	12128	TraesCS1D02G079100.1	3.59116	3.8282	1.9879	0.000241344	0.0138116
LMPG-Sr21, LMPG	Day 3	High temperature	99773	TraesCS6A02G335100.1	-3.99722	-4.92811	1.59778	0.000246277	0.0140715
LMPG-Sr21, LMPG	Day 3	High temperature	35139	TraesCS2D02G303100.1	1.67429	1.68072	5.26638	0.000250842	0.0143096
LMPG-Sr21, LMPG	Day 3	High temperature	47081	TraesCS3B02G144400.1	-3.26362	-3.56471	1.68715	0.000251976	0.0143438
LMPG-Sr21, LMPG	Day 3	High temperature	61409	TraesCS4A02G136500.1	-2.45979	-2.53732	2.88043	0.000252241	0.0143438
LMPG-Sr21, LMPG	Day 3	High temperature	120415	TraesCS7B02G188000.3	3.8271	4.09723	2.27903	0.000253183	0.0143745
LMPG-Sr21, LMPG	Day 3	High temperature	56937	TraesCS3D02G318500.1	-3.92954	-4.77092	1.5185	0.00025395	0.0143953
LMPG-Sr21, LMPG	Day 3	High temperature	12186	TraesCS1D02G083900.1	-2.41543	-2.41655	8.35988	0.000255748	0.0144744
LMPG-Sr21, LMPG	Day 3	High temperature	99357	TraesCS6A02G301300.1	-3.79837	-4.48352	1.47042	0.000256845	0.0145136
LMPG-Sr21, LMPG	Day 3	High temperature	8262	TraesCS1B02G234300.2	4.41886	1.44269e+08	1.31155	0.000258948	0.0146094
LMPG-Sr21, LMPG	Day 3	High temperature	103162	TraesCS6B02G207000.1	-2.61073	-2.71377	2.58014	0.000261014	0.0147028
LMPG-Sr21, LMPG	Day 3	High temperature	119336	TraesCS7B02G108000.1	-4.39722	-6.53981	1.23583	0.00026512	0.0149107
LMPG-Sr21, LMPG	Day 3	High temperature	28909	TraesCS2B02G411800.1	4.14603	5.87537	1.73881	0.000266113	0.0149431
LMPG-Sr21, LMPG	Day 3	High temperature	31167	TraesCS2B02G604800.1	2.66407	2.68808	3.84141	0.000266768	0.0149565
LMPG-Sr21, LMPG	Day 3	High temperature	94025	TraesCS5D02G424900.1	-1.52685	-1.527	10.4781	0.000272194	0.0152369
LMPG-Sr21, LMPG	Day 3	High temperature	10798	TraesCS1B02G448800.1	-6.67558	-1.44269e+08	3.83693	0.000273872	0.015307
LMPG-Sr21, LMPG	Day 3	High temperature	75789	TraesCS5A02G045000.1	2.37513	2.44572	2.37556	0.000278376	0.0155345
LMPG-Sr21, LMPG	Day 3	High temperature	128461	TraesCS7D02G357900.1	-3.75154	-4.40476	1.58558	0.000279642	0.0155619
LMPG-Sr21, LMPG	Day 3	High temperature	79095	TraesCS5A02G312000.1	-4.46264	-7.18911	1.34104	0.000279734	0.0155619
LMPG-Sr21, LMPG	Day 3	High temperature	114543	TraesCS7A02G270400.1	-4.57696	-7.00947	1.58937	0.000281505	0.0156362
LMPG-Sr21, LMPG	Day 3	High temperature	82975	TraesCS5B02G092600.1	3.07127	3.33984	1.84466	0.00028504	0.015808
LMPG-Sr21, LMPG	Day 3	High temperature	17565	TraesCS2A02G073900.1	-2.84883	-2.85347	7.26153	0.000289827	0.0160487
LMPG-Sr21, LMPG	Day 3	High temperature	59735	TraesCS4A02G005200.1	-3.60967	-4.14036	1.70098	0.000291396	0.0161107
LMPG-Sr21, LMPG	Day 3	High temperature	11100	TraesCS1B02G475500.1	-4.45494	-7.22628	1.48044	0.000294828	0.0162754
LMPG-Sr21, LMPG	Day 3	High temperature	43104	TraesCS3A02G345200.1	3.40829	3.50706	3.5369	0.000299035	0.0164823
LMPG-Sr21, LMPG	Day 3	High temperature	88933	TraesCS5D02G010000.1	-1.55372	-1.5538	11.4324	0.000299697	0.0164889
LMPG-Sr21, LMPG	Day 3	High temperature	70912	TraesCS4D02G021400.1	-2.65778	-2.69295	5.33182	0.000300074	0.0164889
LMPG-Sr21, LMPG	Day 3	High temperature	93870	TraesCS5D02G411400.1	-3.6098	-4.14568	1.6497	0.00030132	0.016532
LMPG-Sr21, LMPG	Day 3	High temperature	99783	TraesCS6A02G336000.1	-4.53583	-9.21514	1.73942	0.000308453	0.0168976
LMPG-Sr21, LMPG	Day 3	High temperature	18671	TraesCS2A02G169300.1	-1.99482	-2.02297	3.37027	0.000309851	0.0169483
LMPG-Sr21, LMPG	Day 3	High temperature	68423	TraesCS4B02G210100.1	-4.40403	-6.83942	1.17519	0.000311816	0.017004
LMPG-Sr21, LMPG	Day 3	High temperature	12	TraesCS1A02G001200.1	13.0604	1.44269e+08	9.738	0.000311818	0.017004
LMPG-Sr21, LMPG	Day 3	High temperature	84560	TraesCS5B02G209800.1	-2.93335	-3.12098	2.49386	0.000312991	0.0170421
LMPG-Sr21, LMPG	Day 3	High temperature	9317	TraesCS1B02G320300.1	12.5571	1.44269e+08	9.30387	0.00031361	0.0170499
LMPG-Sr21, LMPG	Day 3	High temperature	1868	TraesCS1A02G152800.1	2.70595	2.74553	3.15422	0.000318085	0.0172498
LMPG-Sr21, LMPG	Day 3	High temperature	117886	TraesCS7A02G553800.1	3.86968	4.92401	1.85012	0.000318268	0.0172498
LMPG-Sr21, LMPG	Day 3	High temperature	7806	TraesCS1B02G196600.1	-3.89125	-4.74295	1.42531	0.000318728	0.0172498
LMPG-Sr21, LMPG	Day 3	High temperature	47587	TraesCS3B02G186200.1	-2.85724	-2.95034	3.06207	0.000319342	0.017257
LMPG-Sr21, LMPG	Day 3	High temperature	1833	TraesCS1A02G150100.1	-1.98509	-2.0141	3.30777	0.000320026	0.0172679
LMPG-Sr21, LMPG	Day 3	High temperature	126119	TraesCS7D02G176000.1	-4.20575	-5.72036	1.21239	0.000321894	0.0173426
LMPG-Sr21, LMPG	Day 3	High temperature	111036	TraesCS6D02G378000.4	-1.9481	-1.96449	4.42497	0.000325063	0.0174871
LMPG-Sr21, LMPG	Day 3	High temperature	108270	TraesCS6D02G158200.1	-4.07811	-5.26556	1.36547	0.000326101	0.0175167
LMPG-Sr21, LMPG	Day 3	High temperature	2573	TraesCS1A02G209100.1	-3.4049	-3.80852	1.67421	0.000338394	0.0181499
LMPG-Sr21, LMPG	Day 3	High temperature	126445	TraesCS7D02G204200.1	-4.50936	-9.0102	1.20356	0.000339158	0.0181595
LMPG-Sr21, LMPG	Day 3	High temperature	126845	TraesCS7D02G235100.1	-2.66772	-2.75811	3.20771	0.000339586	0.0181595
LMPG-Sr21, LMPG	Day 3	High temperature	68074	TraesCS4B02G182900.1	-2.8376	-3.00074	1.84673	0.000341455	0.0182323
LMPG-Sr21, LMPG	Day 3	High temperature	73881	TraesCS4D02G249000.1	-2.59663	-2.65649	2.70179	0.000342631	0.0182627
LMPG-Sr21, LMPG	Day 3	High temperature	810	TraesCS1A02G070400.1	-3.37081	-3.75513	1.68614	0.000343042	0.0182627
LMPG-Sr21, LMPG	Day 3	High temperature	130051	TraesCS7D02G494900.1	-3.7481	-4.44234	1.40412	0.0003468	0.0184354
LMPG-Sr21, LMPG	Day 3	High temperature	57541	TraesCS3D02G366700.2	-3.91475	-4.82739	1.44827	0.00034749	0.0184447
LMPG-Sr21, LMPG	Day 3	High temperature	57294	TraesCS3D02G348500.2	-4.52935	-1.44269e+08	1.86346	0.000348463	0.0184691
LMPG-Sr21, LMPG	Day 3	High temperature	23806	TraesCS2A02G583900.1	-3.86239	-4.70262	1.37751	0.000352381	0.0186492
LMPG-Sr21, LMPG	Day 3	High temperature	26572	TraesCS2B02G232300.1	3.94597	5.21935	1.59759	0.000353927	0.0187034
LMPG-Sr21, LMPG	Day 3	High temperature	52387	TraesCS3B02G578700.1	3.80033	3.97769	2.88546	0.00035587	0.0187784
LMPG-Sr21, LMPG	Day 3	High temperature	23061	TraesCS2A02G520800.1	2.22144	2.27811	2.36292	0.000360276	0.018983
LMPG-Sr21, LMPG	Day 3	High temperature	49211	TraesCS3B02G311700.1	-2.73766	-2.87692	1.86456	0.000363035	0.0191003
LMPG-Sr21, LMPG	Day 3	High temperature	65996	TraesCS4B02G023200.1	-2.60373	-2.71258	2.22815	0.000366079	0.0192323
LMPG-Sr21, LMPG	Day 3	High temperature	2929	TraesCS1A02G238700.1	-1.96992	-1.99846	3.70744	0.000370047	0.0194123
LMPG-Sr21, LMPG	Day 3	High temperature	24298	TraesCS2B02G034600.2	4.19599	6.62365	1.29195	0.000373736	0.0195772
LMPG-Sr21, LMPG	Day 3	High temperature	61763	TraesCS4A02G162200.1	2.73252	2.79959	2.62697	0.000374319	0.0195792
LMPG-Sr21, LMPG	Day 3	High temperature	40413	TraesCS3A02G140700.1	-2.71962	-2.85598	1.94356	0.000379966	0.0198456
LMPG-Sr21, LMPG	Day 3	High temperature	132748	TraesCSU02G174400.1	-2.49617	-2.58599	2.9449	0.000382247	0.0199236
LMPG-Sr21, LMPG	Day 3	High temperature	50474	TraesCS3B02G407700.1	-4.05513	-5.26919	1.29132	0.00038257	0.0199236
LMPG-Sr21, LMPG	Day 3	High temperature	113658	TraesCS7A02G201400.1	-4.378	-7.02943	1.2327	0.000388094	0.0201681
LMPG-Sr21, LMPG	Day 3	High temperature	587	TraesCS1A02G051700.1	-1.54827	-1.55597	4.57911	0.000388388	0.0201681
LMPG-Sr21, LMPG	Day 3	High temperature	126481	TraesCS7D02G207300.1	-3.1281	-3.39985	1.72877	0.000390681	0.0202244
LMPG-Sr21, LMPG	Day 3	High temperature	119002	TraesCS7B02G079500.1	-3.58084	-4.13388	1.33838	0.000390973	0.0202244
LMPG-Sr21, LMPG	Day 3	High temperature	34974	TraesCS2D02G290500.1	1.8386	1.85992	4.01148	0.000391164	0.0202244
LMPG-Sr21, LMPG	Day 3	High temperature	60607	TraesCS4A02G077100.1	2.53788	2.6504	1.96778	0.00039698	0.0204956
LMPG-Sr21, LMPG	Day 3	High temperature	54520	TraesCS3D02G146400.1	-2.73797	-2.83009	2.37178	0.000399247	0.020583
LMPG-Sr21, LMPG	Day 3	High temperature	14889	TraesCS1D02G296600.1	-3.23289	-3.55587	1.78559	0.000400398	0.0206128
LMPG-Sr21, LMPG	Day 3	High temperature	103026	TraesCS6B02G195500.1	9.2833	1.44269e+08	3.80235	0.000403194	0.0207269
LMPG-Sr21, LMPG	Day 3	High temperature	50114	TraesCS3B02G379200.1	-3.61784	-4.2101	1.84689	0.000404241	0.020751
LMPG-Sr21, LMPG	Day 3	High temperature	9349	TraesCS1B02G323100.1	-3.23642	-3.56224	1.87572	0.000405159	0.0207685
LMPG-Sr21, LMPG	Day 3	High temperature	45941	TraesCS3B02G048800.1	-3.31842	-3.68955	1.59477	0.000407069	0.0208366
LMPG-Sr21, LMPG	Day 3	High temperature	38823	TraesCS3A02G011800.1	-4.17713	-5.77572	1.42548	0.000408526	0.0208561
LMPG-Sr21, LMPG	Day 3	High temperature	70908	TraesCS4D02G021000.1	-3.22815	-3.55049	1.79248	0.00040868	0.0208561
LMPG-Sr21, LMPG	Day 3	High temperature	35691	TraesCS2D02G347200.1	-3.61762	-4.21194	2.11122	0.000409194	0.0208561
LMPG-Sr21, LMPG	Day 3	High temperature	32942	TraesCS2D02G132200.2	3.04302	3.32432	1.80148	0.000410677	0.020902
LMPG-Sr21, LMPG	Day 3	High temperature	7778	TraesCS1B02G194100.1	-2.84669	-3.0204	2.14713	0.000415768	0.0211311
LMPG-Sr21, LMPG	Day 3	High temperature	102487	TraesCS6B02G151500.1	-3.78659	-4.57231	1.58532	0.000417625	0.0211955
LMPG-Sr21, LMPG	Day 3	High temperature	99495	TraesCS6A02G312400.1	-4.08355	-5.42302	1.59755	0.000423511	0.0214639
LMPG-Sr21, LMPG	Day 3	High temperature	20446	TraesCS2A02G306100.1	-3.41806	-3.85828	1.54535	0.000428399	0.021681
LMPG-Sr21, LMPG	Day 3	High temperature	102255	TraesCS6B02G131500.1	-3.82564	-4.67234	1.49343	0.000429394	0.0217007
LMPG-Sr21, LMPG	Day 3	High temperature	116766	TraesCS7A02G453500.1	1.70258	1.71629	4.27429	0.000436925	0.0220503
LMPG-Sr21, LMPG	Day 3	High temperature	62504	TraesCS4A02G218400.1	2.28584	2.29923	4.91678	0.000438354	0.0220842
LMPG-Sr21, LMPG	Day 3	High temperature	98547	TraesCS6A02G235100.1	-4.37796	-7.34805	1.26889	0.000438828	0.0220842
LMPG-Sr21, LMPG	Day 3	High temperature	73326	TraesCS4D02G206000.1	-2.22036	-2.2729	2.5916	0.000440226	0.0221235
LMPG-Sr21, LMPG	Day 3	High temperature	50482	TraesCS3B02G408500.1	-3.93166	-4.95893	1.35815	0.000441892	0.0221762
LMPG-Sr21, LMPG	Day 3	High temperature	120155	TraesCS7B02G171000.2	-3.90416	-4.88351	1.38945	0.00044269	0.0221852
LMPG-Sr21, LMPG	Day 3	High temperature	45298	TraesCS3A02G530600.1	1.89627	1.91592	4.64684	0.000446096	0.0223017
LMPG-Sr21, LMPG	Day 3	High temperature	50094	TraesCS3B02G377300.1	3.41362	3.52941	3.29719	0.000446258	0.0223017
LMPG-Sr21, LMPG	Day 3	High temperature	9085	TraesCS1B02G299300.1	-2.22923	-2.28363	2.91361	0.000447804	0.0223399
LMPG-Sr21, LMPG	Day 3	High temperature	12349	TraesCS1D02G098000.1	-1.66369	-1.66854	5.75792	0.000448267	0.0223399
LMPG-Sr21, LMPG	Day 3	High temperature	57175	TraesCS3D02G339300.1	3.45933	3.57728	3.51266	0.000451845	0.0224721
LMPG-Sr21, LMPG	Day 3	High temperature	26065	TraesCS2B02G189600.1	-4.16244	-5.79215	1.63542	0.000452172	0.0224721
LMPG-Sr21, LMPG	Day 3	High temperature	2896	TraesCS1A02G236300.1	4.09846	4.36058	3.61535	0.000453577	0.0225107
LMPG-Sr21, LMPG	Day 3	High temperature	88931	TraesCS5D02G009800.1	-2.2767	-2.3159	3.50025	0.000455544	0.0225771
LMPG-Sr21, LMPG	Day 3	High temperature	116071	TraesCS7A02G391600.1	2.01269	2.04915	3.02575	0.000458042	0.0226696
LMPG-Sr21, LMPG	Day 3	High temperature	106043	TraesCS6B02G440600.1	3.78065	4.80776	1.46448	0.00045997	0.0227337
LMPG-Sr21, LMPG	Day 3	High temperature	68638	TraesCS4B02G228000.1	-3.18404	-3.49504	1.55771	0.000463612	0.0228821
LMPG-Sr21, LMPG	Day 3	High temperature	106150	TraesCS6B02G450200.1	2.32904	2.38056	3.64093	0.000470718	0.0231863
LMPG-Sr21, LMPG	Day 3	High temperature	28371	TraesCS2B02G367700.1	-2.72679	-2.8722	1.94649	0.000471067	0.0231863
LMPG-Sr21, LMPG	Day 3	High temperature	69120	TraesCS4B02G267200.1	2.47796	2.58333	3.03686	0.000471747	0.023188
LMPG-Sr21, LMPG	Day 3	High temperature	19603	TraesCS2A02G240800.1	-2.67833	-2.75394	3.20123	0.000474671	0.0232998
LMPG-Sr21, LMPG	Day 3	High temperature	83883	TraesCS5B02G157300.1	-2.97853	-3.20306	1.84379	0.000477872	0.0234248
LMPG-Sr21, LMPG	Day 3	High temperature	47720	TraesCS3B02G199000.1	-3.213	-3.54227	1.75045	0.000482058	0.0235978
LMPG-Sr21, LMPG	Day 3	High temperature	54175	TraesCS3D02G120000.1	3.66082	4.50327	1.47438	0.000485733	0.0237453
LMPG-Sr21, LMPG	Day 3	High temperature	103758	TraesCS6B02G250500.1	2.50673	2.50683	12.485	0.000486642	0.0237574
LMPG-Sr21, LMPG	Day 3	High temperature	47523	TraesCS3B02G181300.1	3.30356	3.33318	4.98581	0.000494013	0.0240845
LMPG-Sr21, LMPG	Day 3	High temperature	48734	TraesCS3B02G275400.1	-2.9303	-3.13935	1.90882	0.000494777	0.024089
LMPG-Sr21, LMPG	Day 3	High temperature	73186	TraesCS4D02G195600.1	-3.43821	-3.91485	1.45142	0.000502844	0.0244486
LMPG-Sr21, LMPG	Day 3	High temperature	71487	TraesCS4D02G068900.1	4.18225	7.22002	1.28472	0.000515454	0.0250278
LMPG-Sr21, LMPG	Day 3	High temperature	24306	TraesCS2B02G035300.1	-3.97333	-5.15823	1.42516	0.000520048	0.0252167
LMPG-Sr21, LMPG	Day 3	High temperature	105190	TraesCS6B02G365700.1	-3.30584	-3.69658	1.89992	0.000522821	0.025317
LMPG-Sr21, LMPG	Day 3	High temperature	33357	TraesCS2D02G168800.1	-3.58312	-4.19275	1.86673	0.000526217	0.0254471
LMPG-Sr21, LMPG	Day 3	High temperature	14654	TraesCS1D02G277900.1	-3.22263	-3.56572	1.81703	0.000528047	0.0254809
LMPG-Sr21, LMPG	Day 3	High temperature	23412	TraesCS2A02G548200.1	-2.87938	-3.07449	2.49596	0.000528338	0.0254809
LMPG-Sr21, LMPG	Day 3	High temperature	8001	TraesCS1B02G213400.1	-2.67578	-2.81268	1.97332	0.000533989	0.0256953
LMPG-Sr21, LMPG	Day 3	High temperature	89505	TraesCS5D02G060300.1	-2.31579	-2.38348	2.52834	0.000534215	0.0256953
LMPG-Sr21, LMPG	Day 3	High temperature	27911	TraesCS2B02G328900.4	-4.42238	-1.44269e+08	1.65719	0.000536502	0.0257367
LMPG-Sr21, LMPG	Day 3	High temperature	85165	TraesCS5B02G261700.1	3.62764	4.45087	1.56146	0.000536511	0.0257367
LMPG-Sr21, LMPG	Day 3	High temperature	133379	TraesCSU02G237200.1	-1.60672	-1.60956	6.59205	0.000538401	0.0257929
LMPG-Sr21, LMPG	Day 3	High temperature	108294	TraesCS6D02G160400.1	-3.04818	-3.30901	1.96276	0.000544587	0.0260519
LMPG-Sr21, LMPG	Day 3	High temperature	121354	TraesCS7B02G259700.1	2.92518	2.94579	6.77918	0.00054526	0.0260519
LMPG-Sr21, LMPG	Day 3	High temperature	32634	TraesCS2D02G104300.1	-4.24292	-6.49291	1.29065	0.000550334	0.0262594
LMPG-Sr21, LMPG	Day 3	High temperature	27628	TraesCS2B02G309100.1	1.95094	1.98225	3.87586	0.000554642	0.0264299
LMPG-Sr21, LMPG	Day 3	High temperature	645	TraesCS1A02G056900.1	2.41338	2.50894	2.76849	0.000559788	0.0266397
LMPG-Sr21, LMPG	Day 3	High temperature	74362	TraesCS4D02G289500.1	3.28962	3.64692	1.51862	0.000562672	0.0267173
LMPG-Sr21, LMPG	Day 3	High temperature	10826	TraesCS1B02G451100.1	-3.44309	-3.94052	1.94144	0.000562909	0.0267173
LMPG-Sr21, LMPG	Day 3	High temperature	124890	TraesCS7D02G067500.1	-4.40923	-1.44269e+08	1.18614	0.000565159	0.0267887
LMPG-Sr21, LMPG	Day 3	High temperature	78137	TraesCS5A02G232400.1	-3.44077	-3.93731	1.61493	0.000566074	0.0267966
LMPG-Sr21, LMPG	Day 3	High temperature	72295	TraesCS4D02G134900.1	2.35262	2.35645	4.97967	0.000567112	0.0268104
[truncated: 123 more rows]
