# Supplementary material for: Divergent molecular pathways govern temperature-dependent wheat stem rust resistance genes
Source: Nat Commun. 2025 May 28;16:4905. doi: 10.1038/s41467-025-60030-x (PMC12119863; doi:10.1038/s41467-025-60030-x)
Supplement: Supplementary file 12 — Source Data [file 41467_2025_60030_MOESM12_ESM.zip › Source Data_Suppl Figs 7-10, 12.xlsx]

## Sheet: Sheet1
Experiment	Temperature	Gene	Day	Method	Fold Expression Replication 1	Fold Expression Replication 2	Fold Expression Replication 3
LMPG vs LMPG-Sr6	Low	PR1	1	qPCR	12.6	13.89	17.1
LMPG vs LMPG-Sr6	Low	PR2	1	qPCR	10.89	13.35	7.8
LMPG vs LMPG-Sr6	Low	PR3	1	qPCR	13.8	5.1	5.1
LMPG vs LMPG-Sr6	Low	PR4	1	qPCR	2.2	1.7	1.03
LMPG vs LMPG-Sr6	Low	PR5	1	qPCR	11.23	12.4	15.1
LMPG vs LMPG-Sr6	Low	PR9	1	qPCR	157.65	141.1	110.1
LMPG vs LMPG-Sr6	Low	PR1	3	qPCR	32.2	33.9	43.9
LMPG vs LMPG-Sr6	Low	PR2	3	qPCR	5.13	8.4	9.18
LMPG vs LMPG-Sr6	Low	PR3	3	qPCR	-0.25	4.94	4.88
LMPG vs LMPG-Sr6	Low	PR4	3	qPCR	-3.08	-5.63	-4.11
LMPG vs LMPG-Sr6	Low	PR5	3	qPCR	8.65	6.64	5.21
LMPG vs LMPG-Sr6	Low	PR9	3	qPCR	336.31	286.86	324.31
LMPG vs LMPG-Sr13	High	PR1	1	qPCR	3.17	3.12	5.63
LMPG vs LMPG-Sr13	High	PR2	1	qPCR	3.98	2.4	1.96
LMPG vs LMPG-Sr13	High	PR3	1	qPCR	2.64	0.16	2.65
LMPG vs LMPG-Sr13	High	PR4	1	qPCR	1.53	1.51	3.34
LMPG vs LMPG-Sr13	High	PR5	1	qPCR	5.53	4.62	3.38
LMPG vs LMPG-Sr13	High	PR9	1	qPCR	3.15	2.1	3.78
LMPG vs LMPG-Sr13	High	PR1	3	qPCR	8.32	7.28	9.48
LMPG vs LMPG-Sr13	High	PR2	3	qPCR	2.74	1.51	1.52
LMPG vs LMPG-Sr13	High	PR3	3	qPCR	-2.15	-3.53	-2.61
LMPG vs LMPG-Sr13	High	PR4	3	qPCR	-2.86	-2.67	-2.42
LMPG vs LMPG-Sr13	High	PR5	3	qPCR	-2.58	-1.53	-1.5
LMPG vs LMPG-Sr13	High	PR9	3	qPCR	9.83	6.21	7.46
LMPG vs LMPG-Sr21	High	PR1	1	qPCR	-2.43	-1.42	-1.3
LMPG vs LMPG-Sr21	High	PR2	1	qPCR	-3.84	-1.66	-2.15
LMPG vs LMPG-Sr21	High	PR3	1	qPCR	-2.5	0.38	-1.37
LMPG vs LMPG-Sr21	High	PR4	1	qPCR	-3.24	-1.73	-1.65
LMPG vs LMPG-Sr21	High	PR5	1	qPCR	-2.95	-1.81	-2.46
LMPG vs LMPG-Sr21	High	PR9	1	qPCR	-3.33	-0.28	-2.68
LMPG vs LMPG-Sr21	High	PR1	3	qPCR	7.45	5.4	7.45
LMPG vs LMPG-Sr21	High	PR2	3	qPCR	1.31	1.43	3.68
LMPG vs LMPG-Sr21	High	PR3	3	qPCR	-2.38	-1.62	-1.57
LMPG vs LMPG-Sr21	High	PR4	3	qPCR	-5.1	-3.66	-3.43
LMPG vs LMPG-Sr21	High	PR5	3	qPCR	2.65	3.54	4.32
LMPG vs LMPG-Sr21	High	PR9	3	qPCR	11.99	9.61	8.69
LMPG vs LMPG-Sr6	Low	JA1	1	qPCR	-2.02	-1.84	-1.67
LMPG vs LMPG-Sr6	Low	JA3	1	qPCR	3.45	4.56	5.13
LMPG vs LMPG-Sr6	Low	JA4	1	qPCR	-8.34	-6.32	-5.59
LMPG vs LMPG-Sr6	Low	JA6	1	qPCR	-11.1	-8.21	-5.68
LMPG vs LMPG-Sr6	Low	JA1	3	qPCR	-86.4	-73.08	-41.24
LMPG vs LMPG-Sr6	Low	JA3	3	qPCR	-24.11	-24.51	-11.29
LMPG vs LMPG-Sr6	Low	JA4	3	qPCR	-11.58	-4.92	-8.49
LMPG vs LMPG-Sr6	Low	JA6	3	qPCR	-12.35	-14.67	-15.85
LMPG vs LMPG-Sr6	Low	JA1	3	RNAseq	-6.03
LMPG vs LMPG-Sr6	Low	JA3	3	RNAseq	-5.12
LMPG vs LMPG-Sr6	Low	JA4	3	RNAseq	-3.13
LMPG vs LMPG-Sr6	Low	JA6	3	RNAseq	-5.08
LMPG vs LMPG-Sr13	High	JA1	1	qPCR	2.12	1.65	1.62
LMPG vs LMPG-Sr13	High	JA3	1	qPCR	1.76	0.87	1.2
LMPG vs LMPG-Sr13	High	JA4	1	qPCR	-6.64	-6.93	-3.52
LMPG vs LMPG-Sr13	High	JA6	1	qPCR	-1.82	-1.81	-1.09
LMPG vs LMPG-Sr13	High	JA1	3	qPCR	-44.67	-34.55	-50.42
LMPG vs LMPG-Sr13	High	JA3	3	qPCR	-6.38	-3.6	-4.12
LMPG vs LMPG-Sr13	High	JA4	3	qPCR	-15.98	-9.11	-12.84
LMPG vs LMPG-Sr13	High	JA6	3	qPCR	-5.21	-6.75	-10.82
LMPG vs LMPG-Sr13	High	JA1	3	RNAseq	-6.33
LMPG vs LMPG-Sr13	High	JA3	3	RNAseq	-4.53
LMPG vs LMPG-Sr13	High	JA4	3	RNAseq	-4.27
LMPG vs LMPG-Sr13	High	JA6	3	RNAseq	-5.71
LMPG vs LMPG-Sr21	High	JA1	1	qPCR	4.5	3.2	2.23
LMPG vs LMPG-Sr21	High	JA3	1	qPCR	-2.91	-2.02	-1.84
LMPG vs LMPG-Sr21	High	JA4	1	qPCR	-1.88	-1.1	-10.25
LMPG vs LMPG-Sr21	High	JA6	1	qPCR	-0.48	-1.22	-2.26
LMPG vs LMPG-Sr21	High	JA1	3	qPCR	-174.15	-150	-110.9
LMPG vs LMPG-Sr21	High	JA3	3	qPCR	-21.63	-2.78	-8.22
LMPG vs LMPG-Sr21	High	JA4	3	qPCR	-30.58	-28.71	-37.14
LMPG vs LMPG-Sr21	High	JA6	3	qPCR	-35.23	-18.11	-39.07
LMPG vs LMPG-Sr21	High	JA1	3	RNAseq	-6.28
LMPG vs LMPG-Sr21	High	JA3	3	RNAseq	-4.7
LMPG vs LMPG-Sr21	High	JA4	3	RNAseq	-4.12
LMPG vs LMPG-Sr21	High	JA6	3	RNAseq	-5.76
LMPG vs LMPG-Sr6	Low	Sr6	1	qPCR	2.07	1.15	0.87
LMPG vs LMPG-Sr6	High	Sr6	1	qPCR	-2.4	-1.35	-1.67
LMPG vs LMPG-Sr6	Low	Sr6	3	qPCR	1.56	1.63	2.54
LMPG vs LMPG-Sr6	High	Sr6	3	qPCR	-2.16	-1.7	-1.76
LMPG vs LMPG-Sr13	Low	Sr13	1	qPCR	1.66	1.22	1.74
LMPG vs LMPG-Sr13	High	Sr13	1	qPCR	-1.89	-1.18	-1.1
LMPG vs LMPG-Sr13	Low	Sr13	3	qPCR	-2.46	-4.65	-2.08
LMPG vs LMPG-Sr13	High	Sr13	3	qPCR	2.15	1.25	1.2
LMPG vs LMPG-Sr21	Low	Sr21	1	qPCR	9.93	9.91	5.64
LMPG vs LMPG-Sr21	High	Sr21	1	qPCR	12.49	8.76	9.32
LMPG vs LMPG-Sr21	Low	Sr21	3	qPCR	2.9	1.81	1.59
LMPG vs LMPG-Sr21	High	Sr21	3	qPCR	3.21	3.6	4.31
LMPG vs LMPG-Sr6	Low	OEE2	3	RNAseq	6.24
LMPG vs LMPG-Sr6	Low	OEE2	3	qPCR	2.47	1.59	1.55
LMPG vs LMPG-Sr6	High	OEE2	3	qPCR	-2.25	-2.34	-2.05
LMPG vs LMPG-Sr6	Low	PIP	3	RNAseq	-5.66
LMPG vs LMPG-Sr6	Low	PIP	3	qPCR	-1.69	-1.06	-1
LMPG vs LMPG-Sr6	High	PIP	3	qPCR	-5.35	-5.74	-4.97
LMPG vs LMPG-Sr6	Low	CBP	3	RNAseq	5.24
LMPG vs LMPG-Sr6	Low	CBP	3	qPCR	4.08	1.98	1.84
LMPG vs LMPG-Sr6	High	CBP	3	qPCR	-7.93	-8.95	-6.46
LMPG vs LMPG-Sr13	HIGH	OEE2	3	RNAseq	5.67
LMPG vs LMPG-Sr13	High	OEE2	3	qPCR	-2.94	-2.86	-1.73
LMPG vs LMPG-Sr13	Low	OEE2	3	qPCR	-3.12	-1.85	-1.68
LMPG vs LMPG-Sr13	HIGH	PIP	3	RNAseq	2.13
LMPG vs LMPG-Sr13	High	PIP	3	qPCR	2.31	4.41	3.81
LMPG vs LMPG-Sr13	Low	PIP	3	qPCR	3.9	2.51	2.29
LMPG vs LMPG-Sr21	HIGH	OEE2	3	RNAseq	5.43
LMPG vs LMPG-Sr21	High	OEE2	3	qPCR	1.13	1.55	1.94
LMPG vs LMPG-Sr21	Low	OEE2	3	qPCR	-5.61	-4.88	-3.2
LMPG vs LMPG-Sr21	HIGH	PIP	3	RNAseq	3.67
LMPG vs LMPG-Sr21	High	PIP	3	qPCR	4.98	3.92	2.83
LMPG vs LMPG-Sr21	Low	PIP	3	qPCR	3.92	2.69	2.16
LMPG vs LMPG-Sr21	HIGH	CBP	3	RNAseq	6.99
LMPG vs LMPG-Sr21	High	CBP	3	qPCR	-9.35	-12.18	-13.96
LMPG vs LMPG-Sr21	Low	CBP	3	qPCR	6	4.79	1.9
LMPG vs LMPG-Sr21	HIGH	AAMY	3	RNAseq	4.3
LMPG vs LMPG-Sr21	High	AAMY	3	qPCR	158.18	193.4	80.69
LMPG vs LMPG-Sr21	Low	AAMY	3	qPCR	354.74	293.05	154.2
LMPG vs LMPG-Sr6	Low	Sr6	1	RNAseq	-0.233401
LMPG vs LMPG-Sr6	High	Sr6	1	RNAseq	-0.00271277
LMPG vs LMPG-Sr6	Low	Sr6	3	RNAseq	0.0637357
LMPG vs LMPG-Sr6	High	Sr6	3	RNAseq	-0.458625
LMPG vs LMPG-Sr13	Low	Sr13	1	RNAseq	-0.0238673
LMPG vs LMPG-Sr13	High	Sr13	1	RNAseq	0
LMPG vs LMPG-Sr13	Low	Sr13	3	RNAseq	0.00954221
LMPG vs LMPG-Sr13	High	Sr13	3	RNAseq	-0.0187434
LMPG vs LMPG-Sr21	Low	Sr21	1	RNAseq	-0.0267768
LMPG vs LMPG-Sr21	High	Sr21	1	RNAseq	0.00726459
LMPG vs LMPG-Sr21	Low	Sr21	3	RNAseq	0.00707742
LMPG vs LMPG-Sr21	High	Sr21	3	RNAseq	0.0386463
